# Supplementary material for: Identification and clinical validation of diverse cell-death patterns-associated prognostic features among low-grade gliomas
Source: Sci Rep. 2024 May 24;14:11874. doi: 10.1038/s41598-024-62869-4 (PMC11126566; doi:10.1038/s41598-024-62869-4)
Supplement: Supplementary file 1 — Supplementary Table S1. [file 41598_2024_62869_MOESM1_ESM.csv]

Table S1��the expression of 1161 PCD-related genes
	GFAP	FTL	CLU	PEA15	PSAP	CRYAB	GAPDH	PEBP1	ITM2C	RPL8	EEF1A1	AGT	YWHAE	MT3	HSPA8	HSP90AA1	CD74	ENO1	GPX1	RPL11	CD63	IFI6	TMBIM6	GLUD1	PTTG1IP	GRINA	RACK1	TIMP3	LAPTM4A	PRNP	YWHAQ	RPS3	SOD1	GSTP1	UBB	SLC25A5	CHMP4B	HNRNPK	UCHL1	GPX4	ARF1	YWHAG	RHOA	TOMM7	TPT1	PRDX2	PARK7	EIF4G2	YWHAH
TCGA.VM.A8C8	4743.3386	1530.9182	1137.2763	1170.075	1182.7203	360.8276	508.0194	300.4339	207.0095	227.1822	353.7762	772.5364	325.1863	106.521	222.0309	178.5836	73.4001	218.5512	241.027	251.9601	136.3613	66.1379	126.575	201.6686	170.7786	85.8584	142.9316	156.2548	127.2322	139.5574	105.4922	169.8522	166.9827	140.5618	31.8258	55.4195	116.4615	100.7169	31.2424	120.4369	95.6168	47.9948	97.1002	108.5847	114.5705	112.8058	126.0157	57.0291	37.694
TCGA.HT.8018	1664.9387	1825.3491	1627.3382	634.3416	756.9258	194.9526	676.6804	485.5191	812.5648	269.1085	209.6947	219.5436	273.2382	306.5847	290.3498	260.3557	197.0362	264.1254	172.2181	132.034	154.5139	1676.8157	118.1459	138.603	100.7846	122.2249	68.4619	120.1358	118.115	239.866	153.3661	62.0525	113.3335	72.7712	156.0427	81.29	121.3461	86.3016	367.8237	96.3933	134.1125	284.8934	81.3325	72.715	62.2064	86.0963	92.6347	74.6129	308.9998
TCGA.DH.A669	1106.2482	1500.3999	2384.692	402.1587	942.2176	935.6456	846.7287	460.1847	202.1364	481.2975	256.5219	34.9688	326.8745	103.1999	155.3283	183.7089	228.5635	125.6441	195.8882	158.7995	279.7833	1767.6157	172.6658	50.7801	71.2211	210.6135	181.7324	38.288	114.5038	103.4755	139.3042	122.6673	88.3455	140.1566	172.5808	202.7862	112.2192	129.2513	36.9529	148.9846	126.5102	99.4487	93.674	79.7834	57.9948	160.1607	76.6341	102.8306	45.0954
TCGA.E1.5318	44.3101	733.0011	211.9695	1133.8145	723.2403	258.2921	742.9665	380.5407	314.6393	737.5813	958.2833	17.5919	374.2035	2.7942	472.6666	329.4614	67.0754	140.7389	138.6155	148.4491	180.5721	42.9237	208.7814	124.8746	130.9438	86.4305	305.4401	63.7401	148.6688	92.9088	144.7646	363.8357	158.4383	250.1686	170.5122	239.6983	116.0232	135.4153	0.4497	115.4392	122.292	72.4674	116.8135	105.7794	161.7009	104.0047	66.3262	133.2732	35.9518
TCGA.CS.4938	6459.524	1942.979	383.27	1465.7162	1019.1689	374.2498	416.2188	445.6685	232.1623	258.7865	352.1462	514.3852	370.0303	71.8932	275.2639	201.2735	55.2533	190.0711	111.285	172.0698	171.3609	30.7393	187.1484	269.293	274.3144	96.2259	96.9144	131.5781	126.2286	181.0515	134.2472	87.9693	137.6968	130.1658	22.6002	97.7946	112.8086	92.7295	83.5292	91.0365	84.5031	43.7649	123.5466	89.6955	95.7658	76.6874	113.5063	85.1013	44.4456
TCGA.HT.7694	1052.4232	994.6299	878.2041	1031.8464	581.3593	256.7482	580.8489	682.6596	704.0602	184.0619	176.3613	235.8791	276.2947	348.2561	303.1118	316.7922	26.3589	201.4845	100.2107	75.4738	84.4891	78.717	131.7776	185.6982	93.4771	122.7646	49.146	87.5137	95.2521	264.0386	123.8831	43.7269	173.9155	82.3252	161.4463	89.7986	115.4641	88.7589	312.205	91.9105	100.1103	283.2698	59.9885	72.433	53.9183	94.4044	84.4866	81.3256	277.5991
TCGA.IK.8125	1248.1763	775.6998	997.3974	904.0685	461.738	242.4261	562.3808	498.5049	518.6023	325.1134	497.4079	357.5695	272.122	196.3937	263.6335	219.7222	60.8069	160.0557	93.9515	118.4127	109.1185	26.8194	145.4863	195.9955	94.1067	121.9311	149.5852	86.5335	104.5766	151.0955	127.6206	114.6342	119.51	95.7122	132.7725	220.4926	92.5862	97.928	123.2684	72.1309	86.1365	122.8406	79.9456	76.4624	90.9426	87.2886	63.6469	100.0213	107.185
TCGA.QH.A6XC	1944.183	1356.0932	2257.3935	557.6443	541.052	141.4015	689.1993	501.6792	1029.1621	354.5431	248.241	343.5741	314.4335	733.7732	284.2428	261.2287	288.5215	214.1828	213.3063	153.1718	359.9305	479.8408	151.6893	55.6528	130.7462	110.33	86.7956	94.2414	126.6474	149.9386	100.6402	78.1314	139.0316	110.1801	219.9255	110.3229	179.7372	88.949	186.1358	150.4255	114.5516	159.9102	101.5511	93.6361	67.3668	123.5998	96.3099	53.3901	149.3626
TCGA.HT.7855	695.7404	1023.231	655.1943	704.9203	860.4956	805.7276	474.798	536.5264	116.2024	420.5562	498.0968	184.4232	249.5923	168.1316	227.7341	158.7162	106.2983	183.7387	125.9771	236.6868	98.7539	35.471	149.7286	172.4113	208.4676	146.0461	176.9568	305.0294	133.2526	102.3991	124.1217	158.0214	116.181	105.7998	34.784	101.739	77.9025	117.7135	42.8374	75.8042	102.8303	54.3121	110.2924	64.8162	71.5887	94.9545	79.1655	105.6461	24.6748
TCGA.FN.7833	5985.5246	1821.9453	1258.8874	607.8527	1108.3317	523.4834	396.3607	451.0349	363.7553	260.9787	260.4612	334.2704	233.1454	93.2172	145.6043	142.743	263.6015	216.771	189.4216	165.658	139.0235	2736.9756	165.3896	129.9343	231.1869	174.7799	104.3396	206.8931	148.867	119.6084	105.8511	87.1823	107.4952	100.2534	63.7578	81.0288	91.1087	110.253	43.2904	67.367	91.1483	50.2937	107.5191	64.158	61.3157	68.1476	86.5078	82.7802	53.7617
TCGA.DB.5275	2124.2639	985.7706	1175.1272	1707.8925	827.8223	1221.2263	571.8292	566.9876	387.6733	410.3217	480.8337	855.3283	335.4877	197.81	294.2546	221.3665	71.8121	187.9603	150.1642	142.0834	128.0389	102.1684	141.561	240.9346	220.5864	170.5776	139.8232	303.6006	173.1698	97.9064	150.9424	127.669	128.5817	81.0023	14.3658	78.7352	121.8973	109.3294	132.8675	102.0912	102.9355	73.5543	77.965	115.2257	66.5832	86.02	81.2993	79.0467	60.7388
TCGA.WY.A85B	1578.4012	2061.5128	315.4303	646.7997	717.2375	546.6891	508.8778	246.4845	227.9393	427.5298	440.6227	134.0033	338.4147	14.2847	253.3061	132.6698	188.7554	154.9992	275.7426	298.8112	133.1848	35.2335	101.4901	198.8546	153.2173	97.1511	199.0119	147.443	108.5111	89.4286	138.3387	192.4731	90.3782	70.3948	121.5628	119.8469	105.1495	125.6736	11.3274	82.7686	94.0087	64.9032	122.9113	72.9782	111.8772	93.2911	110.028	93.8798	43.5215
TCGA.E1.A7YL	2705.811	3141.1682	3609.3298	451.9419	516.861	187.3301	1043.8332	324.4446	682.5274	329.366	269.2847	214.9372	140.5254	455.596	133.3701	185.4325	615.6814	342.9143	229.7282	175.4652	263.3327	128.6472	150.0943	36.2611	148.2144	115.2289	124.9831	86.7592	171.6653	123.2223	110.6186	74.6021	80.628	113.498	199.1285	65.9788	127.1056	138.0729	168.0474	130.1338	95.6813	64.5404	99.4442	153.0317	79.0132	107.2027	95.3673	72.1898	47.036
TCGA.DU.7290	1633.5314	2464.7939	1754.7093	480.0086	707.9773	177.9387	445.0559	387.472	445.3801	271.8325	369.7012	485.238	304.6476	79.083	362.4309	462.9274	621.5185	124.4176	186.5238	110.543	201.8335	123.6775	202.3853	53.8544	132.5059	79.3099	84.707	29.922	182.9791	237.6697	143.8898	70.6012	127.2309	137.5005	153.232	93.6584	95.1351	127.648	131.473	77.9749	105.6548	62.6848	121.9823	87.0493	95.2957	52.1295	61.3729	113.6056	80.0823
TCGA.HT.8012	1095.5274	1100.0975	687.2154	701.1685	595.8952	355.2059	343.2849	396.1432	435.4588	329.364	435.0355	179.0068	239.1687	203.0877	202.4608	149.9114	55.8562	106.8028	135.2732	97.4026	101.8198	48.2001	147.2098	106.6815	125.3404	141.1801	114.3348	129.6754	115.3633	113.0402	101.9718	112.0602	101.0109	102.2488	83.9211	83.8808	85.6002	110.5533	42.6501	86.755	97.6429	66.8787	71.8355	72.9599	76.03	79.6217	49.9081	73.7578	51.665
TCGA.HT.7877	490.9927	683.9812	738.0821	892.2203	482.3478	321.3777	355.2643	412.0313	440.5608	257.5895	341.5738	233.857	249.6927	206.7484	239.6508	191.9194	22.2081	144.6671	85.6635	97.5661	86.4858	48.0039	149.3586	198.4029	109.5956	129.2955	96.1505	152.8757	110.7875	138.548	118.2107	83.4119	101.0327	79.006	141.8436	93.0098	88.4889	105.3231	69.0287	73.6195	79.4527	95.5491	69.2778	85.6389	76.1124	63.7105	60.4878	88.7729	73.9111
TCGA.P5.A5EX	7688.9819	2895.8051	3074.2727	688.7553	1513.1611	438.8959	857.0258	564.0404	267.1961	329.5813	258.5468	198.4804	267.6642	352.2539	259.695	177.3248	782.7254	153.8262	303.9678	125.7414	518.6655	93.1703	234.9784	61.385	137.8346	212.2763	128.1723	166.4142	259.3897	183.415	80.6081	86.6274	142.1324	178.7736	104.7283	90.8876	101.4671	84.3347	126.0043	111.0542	119.2606	49.8753	104.4984	95.3926	111.6872	61.8935	73.7671	117.2537	76.9266
TCGA.P5.A781	2139.3392	1111.6801	1436.7882	1308.5916	609.393	439.705	359.1072	596.1659	358.7451	312.273	318.9172	468.172	361.3948	377.5162	253.3617	311.2718	66.4161	169.4712	93.1647	109.6528	155.4219	60.7368	173.2457	197.7891	98.7072	182.4029	96.8504	100.3353	181.1837	170.9003	138.7324	86.1044	151.9444	106.7507	60.0679	91.8175	101.0545	102.6187	94.3512	89.7409	90.1473	86.2244	88.9158	124.338	97.4559	95.5916	82.6392	71.8062	71.7518
TCGA.HT.A61B	2993.195	3369.4071	541.3808	909.6521	950.8244	1107.2761	388.6932	209.8115	490.9865	557.0135	404.8179	246.9872	380.539	26.9109	209.1248	202.3781	589.2919	228.6752	334.3226	363.8642	209.8594	1057.3159	121.7887	174.205	118.387	102.9154	242.7406	213.4978	130.5715	55.167	123.8393	190.6312	107.4488	153.6722	89.9434	82.3817	135.0617	122.8904	123.2818	131.4462	117.4245	50.7848	147.5786	111.3449	95.821	113.5861	127.2041	50.933	89.1373
TCGA.DU.6396	1699.981	1879.4685	515.5867	517.2149	1032.4653	3565.1255	522.0867	504.408	328.6113	391.8335	674.2528	78.0688	253.1013	119.758	211.7665	113.2601	671.8278	132.6255	245.2434	213.9896	171.2524	618.4195	175.829	101.9413	271.287	105.009	222.6103	439.289	197.1902	61.8104	106.9887	141.5745	89.9412	94.218	22.0866	81.7452	96.7732	99.4391	20.0901	69.059	98.1143	72.9828	89.6969	59.3058	97.2885	85.291	55.7772	55.3941	63.9443
TCGA.RY.A847	1832.0795	1186.2559	961.1961	1090.8045	545.4339	254.4823	390.5794	605.7086	395.9946	318.6029	354.3992	393.7871	321.339	168.2306	193.5372	196.6909	151.828	160.1025	161.6724	111.6709	129.142	137.49	151.406	167.164	111.2707	167.7764	108.1874	110.2336	123.0786	159.1988	117.3382	92.0471	140.8695	108.5288	128.7917	92.4492	95.6582	98.9604	135.9566	117.3438	107.4572	139.9687	81.4319	99.6976	92.9657	92.1514	73.6358	73.3825	122.0604
TCGA.P5.A72Z	866.7067	486.9689	277.7913	113.4677	606.8197	126.7803	581.5588	411.9918	369.5536	686.066	798.5195	4.4924	319.1603	9.2306	362.7998	201.5244	22.6035	87.074	117.6436	132.1685	112.8967	35.4091	122.4742	33.9689	77.2702	124.1483	234.4062	10.0927	47.8724	107.0656	83.0547	189.3283	118.1156	157.3916	279.4038	574.4698	75.1194	83.651	75.423	60.3363	126.6025	87.0733	97.8328	52.0189	91.2833	99.0467	58.7049	93.1443	33.1716
TCGA.DU.A7TJ	1209.7522	1210.7035	638.4423	424.7648	388.0608	223.8869	631.2027	294.8061	666.4395	173.0434	332.4438	407.142	320.0662	124.154	208.9823	197.7574	436.2111	187.1251	162.2628	137.7822	341.245	147.142	196.1772	56.6255	198.3552	47.7933	120.4775	177.3286	160.9247	108.516	146.4906	64.0756	75.6092	114.8293	221.7202	95.5721	134.0349	130.6172	75.7137	104.2394	92.0306	88.148	115.7253	85.2234	61.213	65.848	87.0782	150.7265	59.6225
TCGA.HT.A5RA	1228.5982	1424.0612	2724.9227	323.9373	508.3494	81.4235	1712.6071	294.6827	699.3733	305.0895	241.4951	195.1533	294.0748	165.6615	313.7187	257.964	205.8976	229.4422	155.1963	110.0049	325.7027	191.5053	223.5567	92.7437	241.094	88.0723	141.1018	116.3875	231.65	57.5292	141.3318	50.8273	182.1039	178.1727	119.0314	110.3725	104.9742	126.9	53.9937	111.2581	125.8153	84.0965	73.4398	55.6086	54.4723	103.6726	60.1722	156.1795	50.455
TCGA.HT.7470	1189.5956	1327.516	946.3711	1177.8268	658.766	373.7397	455.2732	506.2357	544.9738	240.2195	303.8414	422.2356	307.5377	156.6393	251.375	255.9966	85.9709	183.4175	90.9187	149.3801	89.8775	42.5979	157.1635	246.9029	164.9123	109.27	88.2319	194.342	116.0886	207.8132	171.9315	86.6669	132.4898	80.0467	136.8048	68.3519	125.3905	92.8692	202.4163	83.3747	101.206	186.1669	104.1458	75.3064	61.2483	87.0921	84.7488	67.7485	196.4417
TCGA.DU.6399	2317.9686	1353.0203	1009.14	1148.9661	926.667	739.6857	487.7334	485.1269	275.7287	451.0856	495.8386	342.9314	350.2199	140.7874	250.046	221.3115	262.5638	187.4372	174.501	209.1564	122.8015	235.2669	171.0651	224.8438	162.3622	160.6343	155.5154	114.0965	135.5203	110.9795	164.2536	138.2502	102.1892	62.5758	22.2769	100.6612	104.5661	121.2442	50.415	90.2083	97.145	66.5595	123.6561	60.5781	77.3397	90.6643	99.6436	104.7491	43.6974
TCGA.DU.6394	2653.8753	349.1159	1132.131	620.4002	897.9902	791.1356	647.8522	119.396	250.6613	368.1237	430.4706	149.2115	359.9577	70.82	344.9184	270.8179	61.6574	137.4217	108.6344	69.4885	354.5629	55.2526	190.4346	84.7407	92.076	107.1469	178.2737	193.1827	131.3773	170.5612	151.7392	93.3885	91.8226	109.8682	79.3778	117.5803	75.6994	113.838	80.2046	68.8037	113.7829	95.0049	98.5316	60.6423	67.1642	92.9734	58.5104	132.2312	43.2
TCGA.S9.A6U9	5430.8707	1888.8133	1587.265	756.3232	796.0931	556.7036	298.127	439.8446	241.4855	344.6077	307.789	439.2904	314.8584	56.3549	183.5472	336.975	197.3558	136.6564	458.2823	203.9852	179.4458	116.9037	140.9654	109.3919	181.4952	140.8146	96.487	225.9304	177.0546	119.4301	92.6807	113.7433	139.0678	112.765	154.1972	76.4275	111.362	100.7665	21.2767	105.5022	101.7315	49.4437	125.311	54.9016	97.985	65.3978	91.9079	67.4288	45.162
TCGA.HT.7881	1345.7197	967.076	1037.2104	955.7177	657.2725	461.4907	450.9237	702.332	607.2062	190.9298	170.2173	533.7144	268.8373	318.0765	275.1295	273.6973	24.5272	203.0345	59.0401	85.6077	93.0133	68.596	128.236	143.3978	106.0969	144.2299	57.0836	99.0942	102.2696	228.8844	153.6309	50.7256	132.3916	80.1388	173.5369	66.9906	103.4931	82.8294	266.2886	82.2456	111.7817	217.6045	69.1909	75.1472	56.7979	75.776	74.7349	73.7437	288.2593
TCGA.HT.7879	2456.3489	1404.9054	1374.8697	1169.2339	633.6672	609.1973	432.5135	436.3517	324.6905	226.7355	439.1659	637.9812	287.0268	34.9784	167.3911	150.288	95.8404	201.3253	210.1104	196.9047	101.5962	58.6442	150.4483	265.0374	200.375	83.4886	103.9554	241.4974	113.6848	87.2055	135.7384	112.8122	86.1133	92.8175	22.5292	81.9203	102.9151	100.7155	25.9889	103.3832	84.2769	47.5447	111.2189	64.5046	75.9513	85.4023	88.2861	92.8802	29.6214
TCGA.TM.A84S	2556.8529	1248.7584	2286.1738	1615.6799	653.4691	632.022	410.8715	398.9224	499.9567	340.6294	439.2318	663.2262	353.8834	340.8245	205.3924	248.1334	98.5209	230.3487	144.0195	127.4329	194.5259	54.705	168.6313	173.7697	139.311	246.7557	117.4222	137.5564	161.3674	157.3515	132.7511	97.691	145.1561	138.4358	167.949	82.4775	99.9664	107.8466	36.8764	113.0529	86.925	56.4512	86.5401	129.6306	83.4256	79.2969	73.0399	80.6752	36.4413
TCGA.HT.A4DV	1874.0281	1809.0786	1492.4534	798.9651	608.063	741.381	513.9139	706.6151	449.4795	320.0688	284.4705	415.7937	272.0038	314.7481	226.7795	204.6752	168.9566	197.8729	149.5042	120.7964	156.0128	72.879	159.0614	178.3921	125.9065	200.2111	102.9391	94.0875	100.3214	170.6605	135.2585	94.3298	139.5322	172.3864	169.9677	114.1001	121.4318	82.9048	139.6947	136.929	110.8463	96.5893	89.5884	82.7736	91.0876	89.4413	85.5468	59.2764	111.5474
TCGA.DU.6395	1717.0557	1794.4833	1232.4488	1493.6704	897.2362	720.7061	659.4326	561.0938	239.6919	542.4243	576.2114	281.9979	402.1914	137.8387	248.0696	240.9237	40.841	194.1672	207.5081	247.7882	162.1602	65.339	165.6806	241.5063	225.6732	155.6295	173.0819	201.6517	108.4397	102.8383	136.2838	144.7405	128.2219	166.1261	146.6863	100.9448	118.7025	105.6722	81.2079	132.9436	108.4236	64.1765	134.986	124.6874	103.2417	94.9677	110.2035	72.6358	33.9425
TCGA.DB.A64S	2374.7254	2545.518	881.3395	1547.3134	1065.1213	777.5311	422.9174	438.0726	655.9023	344.2131	472.7976	402.0515	316.4029	40.2858	189.7596	199.7498	321.7688	188.6036	226.228	221.5747	200.7062	45.8273	174.7606	311.5647	209.7655	125.5577	176.0324	246.336	145.3912	102.6753	155.3112	158.6711	98.8703	113.0476	91.4104	127.9045	95.6023	91.8354	62.462	102.2992	83.6029	39.9671	139.5891	63.5246	117.1607	79.504	93.1569	83.5848	40.3139
TCGA.FG.8187	3820.4751	1158.9093	1095.481	834.7095	570.704	400.2788	353.4648	429.0344	259.8281	272.9567	261.3524	447.3265	318.43	323.2818	172.5895	222.1901	85.3656	157.9793	153.8039	113.7417	119.7635	54.1247	165.7019	108.0497	111.4646	135.9028	84.9048	100.1948	120.5058	187.7268	120.2827	74.7988	130.2609	110.8494	146.6155	71.1297	83.2904	102.1362	53.1474	90.3542	82.7664	61.0763	82.9399	87.0347	82.5085	68.5436	65.4656	70.2644	45.1915
TCGA.HT.8111	5720.7266	1647.3502	1996.1081	1079.9661	734.1997	776.5816	469.1845	508.4324	821.07	197.893	354.6917	448.8572	263.0911	150.9286	191.0819	214.9368	263.3003	240.6766	202.7339	181.6241	144.0859	67.217	162.3925	225.8436	184.9219	106.0169	106.154	124.8482	133.2475	119.4252	158.2416	94.7738	119.5855	130.4352	70.2813	84.9288	97.9707	100.9796	76.2604	91.9259	87.0903	62.2096	83.8686	68.9359	96.2034	67.0537	84.9228	86.0547	55.671
TCGA.DB.A75O	9703.4001	2396.695	3183.0852	1020.3747	698.4602	1327.4842	535.6431	257.6913	725.3466	434.3224	344.5442	629.8069	282.8733	283.0466	186.1442	194.8905	261.8515	337.657	216.6485	215.7866	245.1317	232.0391	146.2116	167.8764	162.2695	203.3594	127.6141	125.8014	164.3768	118.7115	80.256	109.2473	142.8972	169.8389	107.9656	62.9632	113.638	83.681	79.5166	108.0899	96.526	41.8749	86.1248	85.863	72.9662	86.2679	113.6632	59.679	48.4188
TCGA.DU.7010	1378.7923	1110.3249	661.8912	1663.1844	490.7361	446.2555	395.0735	245.4246	624.0799	307.9457	307.5765	128.5604	315.9583	31.8261	221.4167	221.5017	146.7491	224.9211	90.9115	270.1866	112.9073	103.1367	149.4053	134.2731	109.3823	67.5888	89.3557	70.6044	119.4871	92.9017	185.9376	68.3948	64.2775	79.1559	40.0369	73.2893	117.9648	134.7682	227.5158	70.3568	112.6407	84.4392	106.2242	68.7157	56.3842	75.2754	111.2262	89.0268	72.2138
TCGA.S9.A6WN	5959.9278	1574.6781	6234.1794	471.1532	1431.8422	367.7605	513.8799	335.6835	1553.2862	205.6146	210.4413	192.4083	211.679	131.4335	240.4753	215.5717	591.3967	77.3888	224.7686	68.9982	282.2301	83.2952	214.2101	40.8937	127.6864	139.4319	67.3132	633.3338	212.2122	159.4766	89.037	51.9025	104.9301	89.5121	152.0415	87.6844	72.4072	79.3366	65.7089	83.0749	92.5783	56.5859	103.206	60.7538	63.7454	73.2724	44.9604	118.1438	34.8019
TCGA.S9.A6WL	1102.1269	745.4184	720.8888	505.4967	653.0804	184.2132	646.6214	381.7417	606.9491	345.7592	352.9664	128.6803	268.3805	164.5785	297.8766	221.542	74.6297	134.9384	120.0313	115.2097	127.6132	66.2653	120.9521	92.0977	81.7967	124.859	145.1446	68.6004	105.1096	143.0801	120.8642	99.7045	110.1222	88.7956	110.4786	164.1544	91.7148	85.5705	136.0003	83.1421	99.1541	168.6264	88.71	71.1843	80.9939	97.4459	60.0096	112.9553	99.6137
TCGA.FG.6692	1715.6728	4517.6261	1569.8694	390.9511	339.8739	898.9581	680.823	409.4607	175.6761	411.543	240.4654	343.2353	312.0456	578.8468	253.2291	295.7274	195.4419	172.9742	206.0798	158.6944	536.1413	1038.9852	137.3893	32.4155	177.9355	84.8795	126.4428	186.284	129.3271	41.3985	115.5651	68.9167	95.3055	179.2377	94.8754	120.0325	105.535	88.5538	90.6008	152.2334	106.4493	69.6248	117.2968	135.4124	73.0842	96.6514	62.4915	104.2624	55.5976
TCGA.DU.8166	611.9804	754.3166	484.6646	1421.2643	588.7006	196.7641	327.8904	317.9009	287.9609	308.3801	410.6544	265.3001	326.4588	143.0145	255.617	233.4897	102.4362	132.6646	141.6953	170.3456	94.7821	65.9923	177.9319	168.7038	144.4288	95.5851	116.3097	163.7003	125.4263	83.5641	148.7293	108.6826	101.1685	72.7081	141.8081	75.7319	116.363	118.8999	100.2796	68.4724	86.4558	120.6393	97.3047	101.8547	73.1875	76.2271	87.681	96.2253	74.1445
TCGA.HT.7471	1636.9932	2190.7321	1071.8655	1149.6906	709.5415	861.6352	556.8912	327.4312	474.0002	415.7425	411.8418	218.4259	341.164	63.4431	263.6864	215.1995	156.5384	120.0006	179.2916	108.2101	145.1554	698.7456	170.6463	105.6445	93.6828	145.865	145.3647	171.3211	126.056	118.5754	138.8068	113.7883	111.9799	159.2371	186.9045	134.2567	98.2852	109.4869	62.8724	94.0165	101.4547	69.9275	104.3125	118.7649	60.169	99.6568	73.5486	103.0433	62.5023
TCGA.HT.8010	4024.4711	915.3205	1958.5962	932.1535	624.7998	161.7842	438.2696	682.9691	647.7179	187.1355	167.0945	532.4633	254.6813	265.167	173.9161	227.1075	96.0308	252.3343	121.4028	64.9962	104.4189	40.7171	169.8215	218.498	89.6011	134.4997	47.3599	96.4822	140.9433	228.9233	94.6674	39.2298	135.8194	78.02	127.7058	86.8904	84.3411	77.9672	107.9666	111.8579	87.9425	100.5495	72.6523	76.4918	48.8545	79.0933	68.1564	58.5783	105.7579
TCGA.S9.A7QX	2466.8003	1606.2606	680.916	934.6523	589.623	666.6737	494.8328	326.7138	326.6221	887.6839	685.5628	217.4176	311.1982	149.7805	243.3746	160.1367	134.7532	169.4164	241.2439	381.7495	119.191	34.7791	96.9252	169.1784	141.1925	148.542	420.3242	176.2156	101.4209	82.2683	111.4752	222.4127	104.2426	151.2246	135.5958	181.5801	102.1541	96.1972	34.364	108.1824	90.7149	52.9104	110.9063	84.9659	111.3304	91.965	115.3172	79.7842	34.2079
TCGA.E1.A7YY	512.9511	949.9621	861.1546	405.2597	615.6935	41.2318	747.3545	596.6417	565.7736	193.186	108.8438	95.8867	246.6405	410.1491	351.6121	315.4989	63.0769	243.4211	115.2681	65.7142	101.3669	133.6239	88.1413	90.0384	38.8602	153.9639	41.5941	36.4311	65.1345	308.672	131.8173	36.9434	144.943	54.1912	187.7443	97.3415	121.0325	71.4337	483.5532	103.876	141.7558	462.3166	53.1227	64.0486	37.1541	115.3448	86.5022	68.7859	430.3292
TCGA.FG.A6IZ	1643.4863	1724.9116	1076.2029	763.5237	772.259	854.6145	631.6956	430.9366	226.4884	944.9166	649.9413	315.3411	389.7251	545.7753	312.3379	202.9579	98.1914	193.4924	461.826	272.1503	187.1555	196.9368	154.9288	110.8808	107.9151	240.931	292.7621	69.4349	92.2042	110.2438	105.2429	349.9585	251.0024	323.3708	201.9081	304.3121	150.8032	69.248	158.2641	277.6872	100.6817	33.0416	89.8009	287.498	145.5688	194.6723	112.0491	54.0327	45.2317
TCGA.DU.7302	477.3019	596.5967	1000.0713	767.1724	645.8542	461.7951	576.9705	371.7898	515.261	203.351	366.659	173.4872	311.3432	119.2715	395.5527	342.4178	29.2277	174.9354	50.6859	71.1775	97.0003	41.3965	147.0932	136.2177	77.6299	103.0415	98.7464	128.5974	94.4992	211.9457	149.7393	74.326	120.5399	78.2616	110.594	78.5625	93.084	108.6943	243.5431	49.2802	96.7291	247.4553	75.7847	56.3859	72.2557	76.813	63.0798	118.2978	204.9135
TCGA.WY.A85A	522.4448	1096.964	915.3233	1300.4033	567.0444	137.4974	432.0624	331.0667	405.1209	320.6745	420.9377	327.0484	336.0911	202.8417	202.1153	209.8802	114.3966	233.9071	117.0348	208.4851	149.9527	157.2027	142.5969	341.5	191.0401	151.6948	137.1288	132.8658	127.4012	101.8141	138.142	114.9505	137.1606	87.6996	62.2851	103.2885	121.8957	101.3747	41.2028	102.7	82.1423	62.2251	110.4299	111.954	84.5732	99.7783	115.4687	82.6151	47.7752
TCGA.DU.5870	1778.9866	794.1884	1145.6083	1698.3736	624.051	390.7142	410.4892	532.134	697.0599	290.3592	415.8568	332.4677	343.9283	142.1305	338.7112	203.1853	91.5761	183.2222	147.0452	89.0692	134.156	52.0277	188.1802	164.6645	143.1993	190.3606	114.0942	154.9985	151.6638	131.1814	140.6837	123.0952	102.3835	93.0628	110.0999	143.9097	91.6926	96.0706	26.1653	80.7701	89.6236	53.2463	89.083	72.2012	83.8206	97.8592	62.9976	87.9038	25.6412
TCGA.FG.A6J1	1290.2446	1720.2644	1550.3378	1039.0484	711.047	910.3842	482.121	545.0351	552.1061	896.9368	608.2639	334.2468	371.2156	345.706	263.7532	174.9885	72.3356	229.9914	416.7628	348.4969	213.2322	200.8888	157.408	140.3462	120.3047	278.2701	311.9579	153.7459	108.4474	104.3134	94.4177	331.749	195.7458	274.7133	31.8192	193.8019	169.7514	61.8943	100.4866	212.8634	91.9875	36.6419	98.4325	300.9639	216.137	180.5876	109.7441	50.2385	60.6969
TCGA.QH.A870	2751.8047	990.7872	1591.2879	1042.6802	844.9125	369.0726	382.6308	703.8832	165.9041	255.0474	221.3336	630.6427	312.7013	416.7191	134.6898	153.7375	71.6064	195.9037	103.8527	137.1583	121.3463	51.5655	171.2567	186.201	181.0427	139.027	72.0437	170.5893	164.2185	145.7465	113.9327	64.8884	163.3258	128.8238	135.8788	81.8265	87.3791	104.9543	75.7955	114.9674	99.6107	46.252	87.3928	68.0156	48.6869	91.0392	105.4527	78.3959	31.9325
TCGA.VW.A7QS	768.3782	693.3829	220.2519	1381.6912	680.3493	648.3756	2542.5449	479.0891	167.834	371.0399	259.3185	34.062	319.7218	167.3747	201.5564	238.2345	45.0865	209.5164	158.6344	95.5633	325.5964	39.4643	155.4099	103.6469	78.563	174.0315	180.6829	102.1356	153.1924	128.0983	106.6287	93.3256	120.0068	103.919	61.824	144.2924	87.6727	109.4084	25.5865	116.3923	128.6157	111.9911	99.6079	74.4514	69.1761	146.2626	62.3245	93.9515	49.8117
TCGA.FG.A60K	1097.4381	778.317	1389.5266	880.0585	613.7017	711.431	324.9212	405.3341	183.6744	292.7665	513.6667	405.967	275.8533	204.0976	247.8383	242.7425	76.0604	137.49	119.2842	101.9243	110.284	32.1283	175.2619	152.9373	186.553	206.2147	128.9129	222.3909	110.674	141.0032	128.1732	112.5031	96.3728	100.8071	117.915	121.0461	93.4304	115.6405	28.9941	69.9746	83.7869	48.7548	91.754	73.7512	107.0868	65.981	52.1321	88.7168	29.8471
TCGA.DU.7019	291.3927	1513.8182	1425.6628	1267.7432	1104.599	603.3256	668.7077	718.8127	479.6843	304.7558	415.978	503.0066	333.2172	738.3276	285.2949	282.0919	161.3199	259.6748	123.3319	198.9136	167.8969	42.3141	187.27	267.291	131.5958	122.6294	142.1169	171.0874	209.3772	116.419	155.0579	116.2028	134.3045	112.3236	117.2937	146.7757	112.2327	102.2294	85.5506	98.621	100.2814	86.9891	123.7866	80.9849	95.9378	127.0155	102.8696	112.0207	88.1371
TCGA.HW.A5KL	2657.4277	1366.8742	670.9064	896.8397	496.2077	490.6482	300.3282	453.7643	210.2056	315.1873	554.9463	347.0163	268.7423	106.7654	175.4798	150.2929	49.391	132.8839	128.1794	212.8689	75.281	28.631	112.8151	180.6369	150.7982	116.6412	155.9135	145.6507	78.3164	71.4091	118.668	130.7563	77.7461	99.6388	74.8261	89.1799	77.7733	88.0001	26.59	68.0151	66.5753	44.2434	97.1102	58.7996	107.5503	68.2828	71.7305	77.1986	29.9361
TCGA.FG.A60L	4229.9338	3576.9096	1907.0831	865.4114	875.7766	1605.5469	440.2928	597.4468	495.8635	849.4654	433.1549	694.8713	300.3491	776.7491	217.156	162.4697	173.2936	266.0674	737.0995	503.8249	249.0129	125.734	138.867	122.5869	193.9304	194.3283	280.6203	132.5621	141.475	90.214	101.7856	402.5979	188.674	368.2273	148.6732	120.9513	153.8214	63.5411	88.6184	229.4972	90.329	30.2881	113.0568	222.4531	153.6628	103.9134	145.3328	39.6595	50.4724
TCGA.HT.A74L	1130.9173	631.854	424.5556	1861.4058	524.5996	501.0542	290.8138	322.8211	370.8335	274.7515	352.175	101.8801	339.4223	108.6585	222.4402	199.372	33.0784	78.3837	132.5335	101.8106	97.6162	82.943	155.6127	128.1762	136.681	154.9309	111.1411	100.0374	201.3452	134.9708	133.8996	95.2379	120.5311	81.7551	153.4095	92.1215	90.9023	144.4415	11.3104	67.5734	82.17	56.5888	95.6387	71.27	83.2417	79.138	54.5377	99.111	25.3319
TCGA.DU.8164	395.0208	575.9511	376.7748	1211.3175	551.6159	294.7784	447.725	400.9753	473.1489	235.8419	406.0645	139.6185	319.0828	43.4956	261.2499	206.1748	24.0054	131.1715	67.5312	82.3893	98.1907	30.7816	178.8778	222.1088	97.6586	130.9214	105.3509	112.1976	109.3891	131.284	138.1926	84.5643	102.8301	79.9432	31.336	137.2401	91.821	105.1923	83.7466	101.3082	91.4533	121.5771	84.0586	74.0177	73.8435	97.5312	58.1074	119.164	92.1391
TCGA.HT.7884	1154.6876	1077.0948	829.1896	763.5353	506.2995	590.0272	419.1969	503.0802	215.6342	278.4692	334.3248	369.5304	240.3783	290.2506	168.7632	153.4609	19.0925	155.3532	89.2731	174.7087	66.4643	32.9093	108.0011	189.0726	207.6617	146.4197	97.0339	177.957	111.2529	116.5622	111.435	95.4146	101.5273	100.4181	79.7431	60.0255	78.0229	99.771	69.5729	80.7946	71.7974	49.7063	76.8008	83.3077	74.4305	87.7893	86.466	70.1321	40.0814
TCGA.TQ.A7RW	1716.1172	1250.9933	1555.8111	687.3895	773.3302	876.0527	392.9252	361.1681	151.6765	562.2145	513.5898	296.9537	255.4578	60.0204	230.507	148.9019	396.6812	146.7448	282.2136	305.5702	102.5233	69.7661	136.6848	136.149	145.8372	177.4327	204.7892	186.5647	141.21	82.3835	121.5929	186.7547	97.3348	122.5033	97.3649	92.4514	86.8168	108.9379	33.0941	72.2765	60.5545	59.5278	77.0608	79.8173	87.951	62.0301	92.9351	91.1757	32.7021
TCGA.FG.7641	614.3431	658.0316	866.9357	938.7223	489.2203	442.5293	394.8852	237.2696	219.6829	229.2589	263.1296	326.2351	249.6227	267.9604	246.0313	273.7512	15.5668	122.862	64.133	71.5554	82.9861	35.7309	131.7307	151.8273	91.262	139.3657	76.2134	113.2505	106.8529	183.0548	131.6032	59.1488	117.1513	80.3226	124.7418	101.554	87.7451	97.4223	137.8422	74.5266	89.8773	164.38	66.2629	74.2854	49.5806	78.9698	58.3607	89.4931	128.6673
TCGA.E1.A7YD	1026.6878	740.1079	1528.8743	682.0021	338.2928	271.1646	467.4539	460.325	682.9961	196.1522	190.0617	624.8431	419.1635	1956.3531	220.3287	210.5709	170.16	263.7641	188.873	184.6231	185.1007	266.6205	145.5594	69.5881	176.5793	72.4666	116.9317	68.4454	171.9637	56.197	140.8695	59.9478	129.5743	137.3808	277.6814	110.9399	83.51	160.108	84.8442	70.7761	127.4007	95.1766	81.4714	109.8827	56.2727	62.2551	158.3316	91.8518	47.9798
TCGA.QH.A86X	1075.9379	645.371	1301.7821	1318.7618	670.2678	636.5799	418.0177	437.6623	546.4973	302.2074	395.4834	297.1363	283.311	115.8849	223.5705	167.5107	85.903	147.9567	86.6904	84.7759	141.5479	32.9263	152.7489	200.2768	145.2699	167.5459	113.9952	222.5203	100.2141	106.7061	114.3928	91.4554	101.2251	100.0333	180.1512	133.1122	93.9672	107.2689	38.1594	94.3763	93.9732	66.3272	81.5406	61.2686	80.5589	89.8139	59.0898	80.6896	42.7855
TCGA.DU.7008	980.9046	1022.6796	268.1289	1178.6619	473.457	636.9419	497.0331	496.5541	284.983	396.1517	585.4146	116.3614	391.9172	54.7823	316.2089	208.8609	50.714	191.9684	132.8149	217.6542	95.9852	62.9154	129.2377	184.3434	136.4801	149.5872	166.7471	184.9778	153.9254	124.8069	166.8556	144.9805	107.8214	138.8438	92.3858	97.4756	128.0646	123.3081	172.3857	94.9974	103.6485	154.7843	105.7709	107.7795	88.5538	98.4843	124.9481	103.5523	104.488
TCGA.DU.A76K	1578.2907	1010.6855	1414.3252	472.8933	444.0516	41.1324	551.5671	524.0795	723.8349	250.2404	194.9833	612.994	258.1866	740.1545	148.5216	231.5703	45.2492	177.2618	116.9424	80.1584	162.2297	136.0437	171.2323	112.5853	261.516	190.9766	63.4987	65.9337	123.4224	270.7787	103.6044	50.6794	161.0145	122.572	193.1798	99.7889	157.0661	77.4613	160.0494	131.2693	77.1948	140.541	81.3485	125.5512	56.264	122.1801	79.5548	77.7836	147.6895
TCGA.DH.A7UV	2051.5357	1645.9881	658.7468	1218.1442	638.5402	528.7952	397.1489	596.715	232.6657	399.0799	445.7493	351.5606	310.7286	191.582	165.701	152.7982	55.302	160.2916	171.1924	252.0128	127.1172	26.4054	129.1223	234.633	151.4808	175.742	154.5769	193.284	138.2103	80.8656	111.7097	154.8434	109.6324	67.3599	22.8961	94.5626	92.236	106.8522	26.7611	97.0748	95.9897	53.2725	119.294	94.9036	97.1341	77.6178	88.349	70.9174	29.2714
TCGA.FG.7636	1497.2688	1180.1119	1268.7571	1151.1928	674.3169	843.4994	564.7394	525.4512	486.0678	529.5769	579.473	311.6436	340.521	87.6276	181.0388	161.2076	187.8811	231.3944	163.1282	356.8215	150.6536	89.372	168.7443	235.5917	225.4231	156.9604	202.1841	180.6736	109.9179	97.3928	137.0782	202.0868	111.3959	155.5788	64.1155	85.376	134.4603	104.0657	65.8078	107.3559	110.5679	68.3351	111.9397	112.0134	124.1238	111.3753	116.2539	79.1484	64.868
TCGA.E1.A7Z6	3696.2576	1249.771	2248.7676	745.7801	1043.9716	321.8652	410.4155	655.5419	179.8244	241.647	359.5208	687.4988	296.4321	333.9142	162.2967	206.6968	48.293	199.7447	177.6357	141.782	112.7833	54.0251	190.5075	201.6145	225.3079	170.6285	73.3388	161.2623	177.9	164.4493	111.348	68.2254	161.2274	107.2088	117.9953	81.145	84.0555	107.9742	90.8538	81.6643	92.6991	49.1666	95.3983	87.3368	68.9658	65.4343	89.6605	68.2543	41.9909
TCGA.QH.A65Z	1350.5433	875.7185	1423.2275	1442.3314	526.1587	536.2682	425.5238	381.0859	315.9532	336.7353	379.9782	613.5897	312.9587	107.6852	211.2342	203.3382	51.8279	165.7825	139.2882	92.8062	163.6854	36.8922	170.5301	192.9932	121.265	185.987	107.3776	110.447	125.3554	123.4555	131.5788	90.9212	161.2727	158.2993	131.6749	98.7101	120.0005	87.0573	70.8319	127.0959	96.8306	63.8321	97.0402	95.785	61.4117	88.2862	74.33	75.4158	55.2767
TCGA.TM.A84G	576.2505	435.9676	578.7533	748.6815	557.4363	297.5489	462.6942	149.8332	361.7212	323.0703	580.1745	78.783	298.4956	59.6646	271.8817	171.1839	25.4442	102.9693	81.6475	111.0114	76.9811	81.2265	165.2477	146.543	111.8289	130.4559	136.1974	81.6686	90.6798	95.9239	119.6044	128.726	112.9504	119.0261	119.9156	247.8479	88.6867	110.3401	65.8907	90.5095	102.7736	73.8493	84.6173	108.8426	99.6509	104.5517	57.8179	97.0644	23.7958
TCGA.S9.A6U2	2893.2691	619.3806	1542.8705	1053.7496	613.0435	125.2383	347.8009	389.7772	630.3168	268.4354	365.2071	585.3669	290.9042	49.087	200.2001	180.3169	128.6592	135.2033	119.9698	85.21	114.0573	42.8643	187.246	220.7198	173.308	163.2605	99.4925	147.683	107.8048	133.0969	114.3908	83.8902	107.7159	110.9671	186.3552	103.633	82.3878	113.0755	51.4833	78.1685	85.4923	53.873	81.4847	70.0617	77.8696	77.2815	53.3585	86.6129	26.8847
TCGA.DB.A64R	227.1662	471.8836	606.6059	925.9351	625.0855	375.7802	328.8822	388.7662	331.1341	270.8022	456.7091	121.5076	292.2192	52.0482	251.3277	195.6002	27.3316	107.3581	85.1913	88.8616	100.5336	47.4193	157.0427	153.6857	113.4501	158.0054	120.3964	134.7906	85.8493	128.4465	124.6348	108.684	97.228	58.1824	68.5162	98.3436	95.9896	114.3443	62.1902	80.0325	89.0218	78.6788	94.2644	81.3739	90.5154	79.8115	54.6707	87.2734	56.0199
TCGA.DU.A7TG	795.0847	1205.4152	945.2007	530.8569	595.5075	69.8542	499.8937	577.758	676.0188	193.8783	161.1021	200.4819	237.1607	263.9234	280.9348	281.0433	74.6578	190.0199	109.8226	80.445	94.9281	94.8435	103.9636	143.9545	55.3403	130.0766	48.6829	51.2683	74.5737	294.0007	104.378	45.4552	151.3604	60.4631	157.2692	96.9944	113.068	72.8932	310.9833	99.1689	115.8025	325.7399	60.95	83.8254	50.3808	86.2447	80.0779	70.1212	342.6169
TCGA.DU.A7T6	1078.048	1305.3102	605.4953	225.2594	580.4777	184.4813	747.367	468.1688	328.6302	682.0547	367.2776	71.3143	308.8451	156.6198	293.7639	241.5494	84.2798	154.4396	185.0161	165.8325	169.094	47.1822	113.2368	63.4619	79.6341	160.9126	159.9067	34.6524	60.7331	168.0966	118.5229	209.3726	149.1777	189.7869	264.1317	149.5234	91.2569	104.5598	163.2675	105.6135	139.1058	150.3573	105.2459	98.5979	89.0216	122.3623	82.4499	93.1172	80.2702
TCGA.DU.5872	2844.5499	1080.4377	964.6517	801.7557	1143.4875	2062.1255	462.5026	548.4287	216.5259	472.0138	326.0129	172.4762	277.5616	191.2066	239.7614	127.9114	236.1094	160.9393	144.7582	192.8402	154.7633	442.0864	159.1808	174.5409	171.1952	111.1372	163.6424	70.2643	187.8525	93.5795	118.7158	160.6023	112.9132	118.8664	99.0149	162.4364	97.0629	77.8121	100.981	103.2973	99.2771	75.99	92.0466	64.9749	84.3137	97.6341	77.4121	100.2962	38.9703
TCGA.P5.A731	3197.7364	1594.3986	1181.9514	1093.0936	719.1632	277.629	601.8576	655.2013	384.2818	283.3908	255.6737	373.8498	300.5424	862.4236	235.1911	255.8177	121.3589	166.1827	132.3547	143.7626	208.6373	86.6986	158.9196	133.0978	149.9342	137.976	87.7117	74.2711	241.0455	180.0695	110.4533	71.0192	139.3673	129.6977	139.1536	93.0917	103.8585	91.7484	195.6978	107.7468	107.194	99.9537	95.0438	100.1138	75.7769	82.838	70.5811	90.099	108.1262
TCGA.HT.8563	2505.4513	5679.9946	2069.199	295.7905	1776.4524	1005.771	587.7696	793.3392	528.484	210.5845	230.6942	82.6532	183.8221	127.7951	207.3849	126.7563	1142.7985	164.4095	454.6572	118.5676	215.3909	842.0292	149.2569	44.6696	197.5331	106.6417	94.7813	72.6012	287.4523	96.7977	104.0032	60.781	97.6128	68.5039	33.8588	62.1465	138.2231	97.6955	93.6019	73.2419	109.3488	72.639	118.2815	53.835	67.2662	34.7954	62.0284	71.971	102.0294
TCGA.DU.7009	541.5151	765.5421	524.8809	913.4625	589.727	317.1051	441.7524	429.7975	202.1524	348.3679	521.2881	132.8132	337.0669	81.8774	314.3256	279.7959	13.2816	97.8843	83.3136	125.513	112.2991	59.8547	176.582	149.5621	112.5676	116.0435	164.6002	87.379	118.4475	167.2041	148.7484	133.5794	115.3252	100.1579	110.2907	124.4198	90.4211	113.4141	87.3634	69.0726	93.9197	127.508	94.1493	86.3802	98.4915	86.971	65.1496	122.068	81.9223
TCGA.HT.7616	1016.8715	3176.5522	1748.8562	710.4217	1047.9953	1209.6989	484.016	319.3459	183.4774	296.7722	275.567	148.0329	255.0183	122.5649	255.4699	274.0403	241.6177	91.2914	145.0356	95.5098	176.3095	552.2492	158.9561	72.485	114.0323	121.0921	132.0673	292.151	171.7082	103.6313	114.931	75.5107	154.2542	109.3134	81.7612	130.8731	81.5959	137.542	43.5116	63.8376	93.5722	59.5981	83.4327	76.7863	58.8697	55.8889	64.6043	127.592	41.0105
TCGA.TQ.A7RF	2081.0958	1010.1617	1076.3129	748.644	1272.8974	662.4817	330.0132	605.1085	91.0575	539.9733	261.2729	373.6495	348.8197	178.2013	144.9505	103.7992	225.8952	213.6505	170.3864	267.0426	203.346	78.4812	174.664	131.9713	190.2607	137.8476	169.7545	108.8782	214.8362	123.2059	140.6912	159.7121	175.5915	199.2248	168.623	87.1738	123.2288	118.2005	53.2005	138.2921	142.1094	66.9382	116.7456	86.7485	95.8332	128.58	136.5799	69.5697	49.8289
TCGA.HT.A618	3867.0057	2839.5121	1348.1355	979.9518	831.7082	849.4069	410.2013	371.7437	665.1959	299.9627	380.7373	479.718	404.4452	514.3956	169.7056	197.9377	636.2129	180.7529	214.0126	224.3425	122.437	50.0263	118.3563	201.4333	233.6474	107.4934	110.7174	99.6285	178.0964	97.353	175.1294	105.2928	134.5205	105.8495	99.8428	67.0279	130.2614	95.3164	99.0303	94.6253	92.1887	73.1763	133.1167	100.9796	120.8934	84.943	118.3875	67.0011	89.5146
TCGA.DU.A5TP	1173.405	2608.7211	435.0737	573.7515	627.4643	1656.4095	670.2816	251.8318	188.8783	511.4716	459.2455	196.6928	256.2733	12.6343	194.2284	245.9332	591.6412	331.8	226.0325	224.7382	396.6431	73.7947	142.6547	96.7327	166.5645	87.0656	293.3486	61.5955	106.9966	120.2512	126.2836	154.8424	78.3906	97.3877	60.5385	106.5506	137.4884	132.2583	55.1071	100.6531	151.7491	107.3731	108.1972	53.8949	89.2656	55.17	78.3935	101.6983	73.7432
TCGA.DU.5847	2292.0326	1868.8186	2077.454	429.0322	499.9976	55.4729	769.8196	399.0287	636.9424	224.4386	179.347	708.3658	295.8517	126.9455	221.3243	174.193	463.7634	346.5586	232.2028	93.3081	394.7721	255.8483	190.1248	65.0327	98.4225	90.3732	77.3069	23.9173	171.4395	138.5273	149.367	52.7796	135.5394	81.6144	163.0438	107.3344	102.9669	113.5891	60.3604	115.9773	90.0472	56.2746	122.5546	58.233	49.9942	79.8285	122.2447	117.0068	59.8844
TCGA.S9.A6TY	163.3225	591.803	400.3575	658.2485	507.3099	223.2168	404.0689	275.5598	228.9521	650.6151	415.9671	79.8953	348.9063	243.3452	283.3884	178.779	20.1667	114.5851	74.4344	121.5874	122.7761	35.6798	111.2986	133.7587	63.7823	156.2368	158.1701	31.8034	83.1849	159.8054	125.4032	175.8659	123.4575	116.2751	175.429	129.9951	86.6368	99.4668	95.4976	70.2865	85.3543	152.0138	82.1151	135.4786	98.4742	92.1159	65.8506	116.7622	106.7404
TCGA.E1.A7YM	1294.6547	1956.685	1332.3228	639.6088	390.1675	395.7372	499.3738	687.7662	530.7158	314.7658	259.7112	355.5043	310.0566	1208.328	222.5435	183.9492	90.369	65.1637	213.3726	178.0205	147.5268	82.3808	159.1052	86.1914	115.7208	132.9554	86.3858	82.0128	176.615	124.6405	129.1837	82.1988	141.994	147.2591	197.037	97.6522	98.3486	135.6439	55.7523	98.995	88.4936	74.9125	111.9157	126.1906	91.0882	70.8284	39.0852	82.1063	44.8546
TCGA.HT.8011	1061.43	2829.1047	1751.0009	377.6423	357.3959	77.8406	805.8136	335.0325	443.5967	525.8171	306.345	81.9689	337.9415	97.5732	182.882	203.0159	188.8161	260.3874	175.5169	159.4053	325.2349	122.2618	195.6084	55.5498	125.6548	100.4791	161.3786	62.479	188.5679	72.2361	151.9135	80.0727	104.4021	186.8396	180.7025	94.8131	91.0252	160.1779	132.6989	96.1012	142.8285	129.9088	109.5164	93.9874	72.1875	88.068	109.6934	128.1223	79.4343
TCGA.S9.A6TW	88.2943	1034.8393	349.7351	836.5817	455.3994	487.7226	838.5607	437.369	181.7012	671.1449	464.1579	71.8796	289.8242	647.9433	332.7253	141.9794	98.9529	103.676	159.3263	193.3766	187.1646	37.2598	116.8853	126.5496	107.972	177.1254	252.3964	109.4218	123.6043	82.5792	94.8463	223.5898	109.2805	176.6737	109.3086	339.7448	78.3724	86.8711	39.9084	100.7831	95.0559	50.5454	98.669	94.0322	134.45	119.1206	65.2446	110.0417	37.3973
TCGA.HT.7602	6040.0979	1765.3087	1466.666	1327.4936	588.3221	807.3113	456.5598	795.5581	482.0209	225.5836	260.6483	704.8429	327.3998	193.802	129.1839	222.9656	139.8212	292.4838	91.3935	158.9176	130.9707	35.4608	174.2704	261.5713	160.8114	125.2585	78.0171	84.2746	134.4083	157.1381	132.8773	77.6165	146.4762	124.5349	139.9152	80.4763	88.9568	84.0231	51.1287	87.403	73.6827	43.4645	101.252	91.0888	94.2665	77.0204	100.4235	76.2357	42.9147
TCGA.HT.8105	352.6617	1018.6444	609.9526	567.2825	636.9723	302.8812	517.7699	382.1842	272.5276	397.8829	546.8378	139.5822	238.3747	127.6096	301.4487	272.2888	43.1227	165.7781	98.2254	136.3243	94.0271	43.6634	141.7861	89.3309	77.7988	130.9088	152.253	120.3358	119.3196	167.2917	136.4605	141.95	143.2822	88.5432	116.0416	121.9255	81.7208	123.1321	194.0456	80.2269	108.5922	155.5561	75.6478	118.8049	109.8871	95.8828	60.0623	101.1889	121.5323
TCGA.DU.8167	1704.421	2492.5935	658.3947	746.4554	666.6514	1493.3877	510.8181	224.9731	189.2169	484.7863	614.3886	245.5714	300.6832	68.6856	248.6916	199.571	171.3241	167.8939	247.499	269.6526	115.888	96.6378	108.1193	150.0756	173.1079	111.2797	189.5827	130.1891	125.8318	114.75	157.2748	160.7697	119.8744	67.752	52.8525	62.6295	106.7918	114.474	61.6211	111.9024	97.2595	61.9644	117.4786	120.4446	144.8906	76.3334	97.1896	64.7415	62.6259
TCGA.HT.7902	1772.1213	1461.4673	811.8178	862.7159	524.3196	513.7607	369.3331	511.2879	558.2906	228.0824	195.2379	386.415	261.6293	216.465	188.8668	223.5934	84.3934	162.238	85.8403	130.6451	95.0697	225.5551	142.1685	195.9826	141.8626	96.0959	55.45	118.541	83.3246	161.7044	172.7987	61.9167	107.1304	86.7065	167.6856	63.312	102.7653	89.9131	86.4829	85.7835	83.474	80.8097	101.8809	73.058	50.1646	58.5594	79.0704	62.8287	58.8869
TCGA.E1.A7YO	1082.8674	590.5178	739.2916	669.8442	684.5012	407.9909	392.0153	316.9641	546.9807	310.3053	444.621	191.6112	201.4218	151.9718	235.8039	188.7791	25.2575	118.0585	69.9862	110.4843	92.7675	41.9921	134.2737	147.9994	93.8182	140.796	127.067	134.0164	117.1839	136.2703	95.4833	111.4269	102.21	65.7093	86.5155	123.5405	83.0274	87.3732	111.5457	65.3145	88.0214	110.6259	64.016	77.881	104.4276	72.6985	47.3055	87.9745	87.4098
TCGA.HW.7490	2695.8278	2243.9791	796.9191	1088.5828	1065.1971	1100.724	491.1611	578.8997	362.0093	360.0453	420.7999	210.3183	316.5455	246.4727	327.3189	222.3712	126.3326	205.6053	154.338	222.093	161.1055	1209.1234	169.7224	206.4588	111.2429	167.784	155.9382	307.2802	177.4601	99.0023	136.4699	154.2773	78.009	236.8961	14.9818	147.3882	100.2288	104.6573	76.4733	105.3736	102.6527	50.4682	120.9335	88.9987	93.1783	88.2997	109.6201	91.6177	40.7775
TCGA.CS.6666	735.6501	1659.9455	1365.6475	902.9109	756.7495	1316.5196	558.5996	411.5297	179.8438	1179.5177	583.7995	219.9596	296.1164	55.1087	369.7436	265.0873	89.6891	288.7835	142.1898	253.782	158.6648	120.5141	172.7507	187.9523	204.9514	281.3219	170.9463	252.8888	124.5878	81.0912	159.1431	205.2864	95.7094	156.2221	109.6209	139.5045	89.7281	116.4256	38.3551	78.0902	107.2342	67.3207	127.5089	81.5075	85.0759	103.3874	108.7145	142.9153	50.999
TCGA.DU.7309	137.5488	1002.6222	727.327	951.3091	623.1351	201.7077	520.6544	375.5146	369.4801	241.5796	399.9822	162.311	296.5495	126.0533	284.7937	261.0885	84.7713	219.1684	89.3096	145.3872	99.5007	46.4956	136.9266	367.1292	85.6442	121.5469	106.4901	70.6449	136.8975	185.3167	135.7816	105.9002	123.6082	82.0129	61.6549	93.0358	124.0545	81.7244	179.1196	84.7533	101.3605	189.5662	101.6409	76.4213	79.4246	89.3507	83.7536	85.389	189.7184
TCGA.HT.8107	293.0321	846.4974	647.3969	255.2928	523.0406	87.042	537.5618	622.8596	382.6314	126.3576	100.1321	139.9753	205.7509	212.2604	325.2343	322.8844	42.5398	157.1108	72.8066	52.1757	55.7979	60.5938	95.1701	96.0109	33.6376	119.6174	30.5522	46.5416	57.1469	261.4571	111.648	27.2034	121.9497	40.4493	111.0475	115.9814	98.8786	65.7322	298.3643	82.8375	103.3854	341.0011	53.2256	52.4046	34.4532	84.5495	64.1571	82.6462	283.5741
TCGA.DU.6397	1791.1383	963.739	1745.8814	992.4411	705.8074	477.5731	484.9529	554.1365	429.185	344.6722	397.8053	250.9976	291.8919	62.9707	338.5003	226.7562	145.5697	116.2296	110.3656	89.0794	135.1317	33.6285	165.9814	120.244	134.5091	172.3442	117.477	166.1233	143.2363	125.2866	111.2379	100.4979	134.6841	134.0277	111.0898	161.4598	86.3487	88.2392	74.7536	90.2422	96.7241	68.101	79.3121	54.0341	81.5711	109.1685	61.9398	114.8044	27.4145
TCGA.DU.A7TB	341.3863	1068.9433	240.517	571.368	462.8891	457.3325	391.7966	541.3838	366.138	211.4366	319.2851	65.9103	313.8911	244.3464	178.9714	159.2078	86.5379	108.5837	130.8205	159.0236	158.2121	55.9881	111.249	88.1682	94.793	127.7435	81.8735	28.3735	43.0136	88.1745	101.07	85.6299	94.6546	178.0126	236.129	104.5141	100.2545	91.3002	143.1256	58.4636	149.6057	54.0517	118.1202	83.7166	72.4036	59.0116	91.7818	77.4993	32.0966
TCGA.HW.A5KK	4715.6616	4370.0507	2540.0455	354.4383	585.2274	391.2495	501.4632	407.1957	545.9608	244.1206	226.0224	349.0162	228.6315	275.3735	167.7791	169.3466	416.5128	137.5369	362.5581	144.0145	283.5085	61.6588	145.1526	59.2708	119.2806	143.1158	88.8187	36.2965	105.5326	151.9595	96.1964	63.2364	110.2972	149.5302	134.6964	71.4026	103.1273	86.266	85.2595	114.9401	94.0403	50.1164	87.784	68.6738	105.0452	57.2438	57.7626	71.8924	63.9171
TCGA.HT.7677	1539.3202	650.1103	1149.5079	710.6365	563.5469	486.8868	397.0782	288.4204	283.4651	281.8277	517.5409	170.9876	260.1698	50.4261	174.0952	160.658	32.0139	162.1889	85.3633	93.9394	107.2552	32.3862	160.4853	138.8939	136.4188	132.2758	117.1437	269.163	102.7181	125.2843	121.1516	89.5294	94.5789	93.2299	74.2256	104.977	81.2041	107.8991	32.0991	72.6867	79.3167	63.6834	84.0884	68.7536	85.7792	73.5261	49.1199	113.0738	30.3963
TCGA.HT.7857	2128.1749	5077.9046	823.1021	241.2703	1428.3608	111.0402	541.3335	293.9604	209.5937	318.0647	327.7977	711.8974	171.0959	226.4986	171.4502	134.7534	2331.1138	143.5272	550.0122	157.1628	446.3811	188.0754	186.4308	36.4173	122.9335	91.8915	128.8871	68.2631	170.3229	109.3615	86.8662	94.1138	50.254	93.1151	104.5603	139.5108	98.5746	94.2942	44.3768	107.3898	132.2605	76.0427	131.7687	61.3342	119.6589	38.4255	61.6798	102.0346	105.1254
TCGA.S9.A89V	1955.1624	818.1249	1145.4998	320.0634	713.5062	180.4217	390.264	370.7213	261.8999	165.5891	285.291	197.3074	221.9822	391.6906	159.7193	128.7385	182.7505	143.9853	101.2574	109.8483	126.9206	92.8819	109.187	71.5368	138.4141	112.3017	90.6096	87.7819	83.4444	91.6672	86.6903	41.541	90.1415	68.7276	133.0414	56.8639	75.6012	100.115	34.8166	68.6932	89.4587	77.9496	49.0192	54.5168	53.9901	55.6241	72.6128	88.57	56.6856
TCGA.P5.A5EU	2879.2312	1981.7162	641.9565	730.952	729.989	288.597	1398.0067	368.7389	736.373	313.7374	239.6468	169.3015	323.1403	170.4295	267.1074	144.832	556.9956	399.2147	152.3054	186.0813	137.7239	120.2732	94.9	89.1048	214.5371	89.0399	157.7961	48.5206	214.6012	59.5895	181.3134	96.0531	115.5904	144.3198	123.9367	94.1826	134.8274	130.4461	145.0176	50.2079	113.433	100.9467	78.7538	60.4308	66.0061	97.5684	101.5514	78.4372	99.0307
TCGA.QH.A6CV	1545.9549	3253.053	1180.0804	463.1258	584.8185	126.2409	1260.3081	409.8254	321.4886	396.3699	329.8801	207.7393	236.3249	917.1656	240.6214	193.8813	568.4454	182.5716	450.2535	209.5447	478.0781	297.4344	197.1836	57.7953	184.1017	86.0386	230.1477	83.9904	132.588	112.3389	89.2722	83.8087	126.1974	154.5292	191.1027	114.7643	171.5523	100.2801	107.577	172.0946	128.8435	67.5127	94.7383	162.2975	96.5806	111.847	94.1793	65.4506	55.4658
TCGA.QH.A6CS	1486.9832	1868.4086	6742.4043	545.9718	613.9015	231.739	465.2577	785.8953	685.8967	191.346	169.2032	636.4849	274.6056	590.1541	165.7992	131.8244	224.4358	350.76	210.7654	110.4977	209.9419	66.7404	230.069	72.5678	106.2458	124.7327	65.66	45.7614	115.973	134.8954	104.4982	46.7917	115.3355	89.7737	150.7006	128.4674	96.496	78.434	32.0939	125.9072	107.4265	61.1613	88.6843	94.5004	73.2178	110.415	108.4688	89.9329	35.6111
TCGA.DB.A4XC	1860.2425	1310.4521	970.5089	1038.6124	767.8404	433.6369	436.6851	368.148	413.0264	257.1996	351.6957	589.2669	264.5858	76.3529	183.7626	165.4321	249.9655	200.121	188.137	156.8044	97.9113	176.8289	156.9084	250.7057	222.2937	162.1162	106.9705	206.9992	121.502	137.2965	135.0229	90.6921	81.4209	74.3444	91.9291	79.6811	99.3386	115.5078	79.4514	79.7734	91.2177	89.563	99.206	56.0351	71.3487	69.0743	74.2896	75.9545	81.6362
TCGA.DU.6404	197.6555	1101.5206	1108.5522	700.8096	590.3489	10.1316	657.6573	420.2288	629.3574	503.706	663.7326	38.9932	397.1933	265.0866	196.8261	299.9335	175.5942	204.9386	173.1424	213.5304	156.1364	142.3844	209.9814	132.9373	129.93	235.2929	178.4187	101.0945	126.4193	173.604	160.9768	129.922	86.7759	168.8458	139.704	165.813	98.7207	115.1903	36.2589	165.6441	106.6659	85.1212	135.4758	88.8601	117.9734	116.247	85.2816	106.3005	44.8352
TCGA.P5.A780	860.0141	1695.2891	756.9137	463.8444	595.7894	1374.7828	454.4581	453.167	462.9104	486.7587	516.0337	148.8751	220.4767	373.0737	218.3416	169.9108	110.2231	155.8554	156.7545	336.1741	155.0369	71.3053	110.1843	85.0593	134.7599	108.2668	194.0061	160.5296	129.8683	86.2115	111.1357	199.6752	111.2982	84.3998	119.3648	85.5525	83.7798	98.3815	36.0695	60.0415	74.2544	74.2731	88.8599	81.2211	136.8917	65.8125	78.4152	86.7037	45.1371
TCGA.HT.A5R9	173.2983	657.2957	230.4098	339.8924	311.5897	82.6589	547.4156	287.5493	191.6238	788.9797	817.2605	66.8118	256.603	35.1776	259.991	133.5576	23.9404	96.0852	101.7478	257.8493	80.4797	47.9647	102.757	80.9976	78.5422	80.7759	351.8845	46.4457	92.5251	92.9253	131.862	290.2721	75.5757	100.8587	52.864	164.592	73.4351	108.0274	49.7004	100.1134	83.8333	118.3395	77.4517	184.7683	175.7681	85.029	50.2801	101.2334	44.6899
TCGA.WY.A85D	4197.4166	2250.9324	2316.2236	1042.6722	793.4203	780.6971	423.0553	870.9886	282.6813	318.7846	253.647	557.9889	384.263	552.3451	140.4462	254.8518	75.7735	206.9636	214.5046	185.8566	176.2083	64.7385	158.6011	106.0565	289.7247	199.723	62.2011	144.0578	203.4289	112.2308	99.2881	101.772	183.4381	178.104	37.2496	77.8558	124.2881	121.0083	110.7117	139.9909	101.8373	40.3527	98.1793	109.2097	91.4953	97.8678	125.5791	61.8581	51.6238
TCGA.S9.A6TS	1588.9275	1947.2237	1000.5682	1138.6257	766.3493	514.7417	529.241	575.0815	658.4197	450.0821	349.3138	331.4857	321.6957	185.7167	207.1528	161.5715	152.2934	200.334	222.392	294.3686	223.5761	82.2957	151.0308	249.7274	130.3685	172.5436	147.8442	99.6444	144.6358	102.7608	112.4437	147.7339	133.7553	60.6851	51.3654	130.8093	135.2672	96.9283	203.7392	140.281	107.8579	93.3099	110.7881	94.4887	88.9599	110.4741	104.0611	82.367	113.3685
TCGA.HT.7605	2539.5782	974.5452	1148.5635	1315.7253	753.287	422.0903	481.3976	673.3299	562.3685	222.6991	255.0134	473.3746	324.2309	211.8608	316.912	346.9263	51.8726	242.9262	83.2166	85.1827	117.024	67.8705	173.3017	146.409	114.9485	158.134	71.8942	97.4473	131.0999	214.7372	120.5501	60.8388	154.4732	88.2576	161.0515	96.6301	109.9839	89.4105	170.3883	91.3096	90.4243	168.9693	78.1215	86.3674	70.2493	92.5826	72.1242	80.5049	166.8814
TCGA.HT.7472	4734.5739	1121.3561	1160.6715	850.6315	1177.9601	1008.52	358.8829	356.7214	366.412	240.6166	460.3985	412.3042	290.6313	41.3365	180.6057	189.4358	291.3818	194.2316	122.2897	185.9657	109.8092	44.2673	163.6872	223.8914	252.5112	110.417	118.8233	310.5128	139.3054	144.3274	138.8132	108.6746	98.0413	95.7724	89.0915	75.3909	88.3014	110.7654	66.0058	79.5316	75.7254	64.3784	99.3938	58.2968	93.3387	72.5227	75.6774	101.7801	45.0247
TCGA.CS.4942	3358.2858	2548.7489	761.5362	1211.0693	1121.6493	635.0458	446.2306	404.7901	306.9051	379.1067	483.9583	520.3495	372.2047	91.5504	232.3921	171.7896	474.6927	176.9533	267.6561	189.381	138.9325	812.0144	180.9389	198.6172	188.4651	112.9623	140.4276	140.6005	128.767	155.205	138.1982	128.5614	124.973	138.2848	163.0918	93.4981	113.8239	113.6236	82.183	110.329	101.3343	90.2078	113.8475	96.3812	93.0496	84.0815	93.4957	90.2162	67.2084
TCGA.DU.7006	1672.8315	2383.0349	2358.7544	347.0433	805.6481	144.7154	776.775	422.6717	317.9435	190.901	319.9634	220.0059	223.8538	402.0869	337.2121	388.7772	659.2262	202.3277	164.9452	108.3507	397.5921	50.7932	235.1516	46.3105	166.7539	79.6349	129.6489	81.338	238.377	93.7878	128.0969	55.0054	112.7166	100.2079	151.1462	112.6713	97.8279	117.9065	106.7848	68.0213	109.6708	120.8678	118.6676	108.2038	86.457	66.4927	84.0391	113.6075	81.3626
TCGA.FG.8188	2370.6426	1514.9708	806.243	1081.3031	711.3282	615.0454	361.7216	323.9452	296.479	563.808	423.2082	349.347	320.8847	124.3935	222.2934	272.2358	57.3948	178.5639	176.1536	234.0423	109.0419	68.7029	158.0603	200.9759	199.4844	163.0122	149.7788	153.823	130.8985	101.8436	134.1349	137.4003	118.2426	121.7986	41.966	97.175	94.6615	110.2779	52.244	109.2392	84.9875	46.5684	106.1015	78.0875	85.69	90.009	96.2774	60.5624	31.0979
TCGA.DB.5273	7444.8203	1824.1173	2011.7804	1689.8372	872.7922	3111.6298	782.5552	513.942	735.1437	380.0316	452.6808	594.1543	382.8148	32.2767	197.6969	205.2923	322.5013	233.6838	170.0761	219.531	181.1161	286.1055	178.7789	242.6979	246.0416	178.3773	153.2172	277.5216	156.476	88.1333	146.6548	124.8303	129.3127	148.7256	105.2564	82.4666	110.0569	103.4207	79.4673	103.7262	93.9512	52.3538	103.5043	95.4276	116.9454	97.8331	116.8879	110.7752	54.1244
TCGA.HT.7481	823.4246	1065.8402	751.9514	937.1466	499.3618	345.8795	465.4197	450.6114	551.9862	226.9836	302.8983	275.8277	310.4441	292.0731	251.5556	231.9926	34.8456	175.7301	75.8446	109.7188	97.1775	37.6899	147.2258	223.0922	95.1666	135.1038	86.4016	98.8747	116.8631	188.858	150.376	77.9631	119.4528	101.959	153.6268	94.9449	89.6052	103.3865	84.3959	72.4097	79.664	111.1605	87.1886	97.7356	80.9658	86.2399	76.8797	101.7032	75.0899
TCGA.CS.6669	92.2963	1092.7943	639.0898	413.8653	481.2478	47.4844	582.6744	631.232	426.6694	125.0892	84.7434	133.4278	255.7669	394.8093	299.791	358.3399	20.0528	211.7884	57.1846	53.3108	57.3708	40.6215	82.983	128.0558	28.2237	117.2815	31.093	34.8712	57.1152	259.6906	119.554	31.0624	148.6942	56.5271	127.0135	70.9169	113.5456	58.5716	463.9512	82.6035	132.7513	395.0657	48.2128	66.5028	38.9553	95.4693	76.5183	72.2529	409.4966
TCGA.TQ.A7RU	1011.3267	703.6633	399.4612	895.7272	741.8738	555.4705	441.1261	221.2893	502.5238	333.091	499.5025	160.9949	312.3499	49.2461	292.9565	211.2139	26.1704	85.5704	99.4129	105.9585	120.3726	37.8342	155.6651	108.2516	118.1112	159.2051	130.3399	154.2638	83.4699	105.9827	128.6906	125.4676	128.3502	121.8629	193.7782	150.2894	104.8699	124.2703	70.9391	97.321	102.8166	59.8905	88.8786	112.6726	91.566	108.7848	61.3092	98.989	28.1426
TCGA.DU.6410	376.5519	396.3336	107.1381	201.6551	490.5221	23.0225	810.1741	299.2334	109.8358	504.8315	775.7353	11.0774	289.539	45.2466	389.9084	220.7359	14.8272	87.4134	69.1067	160.3249	75.7982	23.6644	106.6754	65.8221	61.4781	78.0964	348.2086	22.3343	81.9963	127.7478	132.9678	253.8971	69.3448	98.2957	127.8972	167.4877	66.5977	123.0594	41.2788	68.7081	99.7712	211.6478	76.7914	105.4882	98.6084	101.7068	42.3841	150.7896	70.0005
TCGA.IK.7675	1354.6251	944.5809	644.0787	1643.6358	724.4105	590.8208	332.5394	309.3854	608.7048	337.7148	284.549	186.3944	332.8665	83.7264	163.2556	206.5017	67.2979	137.6602	114.0741	158.2735	153.6597	36.9592	280.4988	152.4605	194.9095	96.9061	67.7551	438.7475	139.0894	78.41	194.9301	89.4898	133.0573	116.325	105.2089	93.686	135.4389	117.8072	82.9472	82.3825	106.3362	54.6091	139.0414	65.5757	60.2495	87.4603	92.4987	66.3649	31.5838
TCGA.FG.A70Y	1597.8917	2109.2841	1496.367	1152.3381	900.755	258.7858	460.238	711.4055	698.132	228.3092	356.6548	599.8197	302.6897	680.2131	216.2871	170.2601	130.2337	231.6079	297.5304	200.1829	168.7434	44.0868	137.4914	249.963	181.7374	132.6499	114.6955	185.1253	228.7009	109.315	142.949	111.8615	139.1974	103.1838	93.4832	91.9334	107.292	98.6218	100.1616	142.7615	94.3492	45.3246	124.2673	90.4779	88.6213	96.4604	106.4195	63.0742	46.5565
TCGA.P5.A735	1619.0092	1557.7989	1183.4121	946.0056	679.2629	945.6487	386.5354	536.0068	275.8323	623.6655	608.2046	420.241	341.7169	183.5943	236.0408	230.7022	34.5589	192.5105	188.2385	343.5781	155.4116	42.7353	132.5684	146.1811	289.5323	175.851	210.3068	158.2711	116.2118	97.6132	118.7054	240.8308	83.3715	191.2828	122.8158	86.7716	118.2418	104.6431	70.5537	128.9093	102.7132	64.4569	106.8204	77.4111	107.499	133.7637	130.0511	58.2639	49.6083
TCGA.VV.A829	1078.7345	567.9472	826.1293	401.2632	1223.3705	688.1905	487.5261	608.4964	121.6968	385.8985	520.6429	138.9589	313.1927	110.8762	195.4548	86.2309	96.4253	72.1896	97.2336	154.8085	181.2454	33.9741	134.7554	89.2933	122.0083	149.2149	247.8808	89.7542	126.8597	92.986	134.886	126.9364	111.0315	110.2938	10.0251	92.1492	81.646	114.5977	50.2352	85.6875	102.1452	80.2135	58.1253	89.6817	98.4266	73.1545	60.1317	109.1698	48.5335
TCGA.S9.A6WM	1204.1052	1378.7561	1864.5008	540.2431	530.8538	151.1912	487.0829	430.1046	578.2276	261.13	292.3769	496.9908	259.7806	410.5711	179.3487	178.4211	216.9188	125.7907	159.447	165.9909	355.7425	144.5496	210.7381	76.8108	268.7404	85.2855	118.1918	261.5897	306.58	90.8485	115.1366	48.2913	129.6762	106.916	250.2334	85.7146	98.1523	135.7108	77.2888	114.3319	125.8252	110.4472	130.5789	158.7621	64.6118	103.66	19.3814	74.3458	49.0853
TCGA.DU.A7TI	1902.9789	1490.5903	937.0652	1096.0859	681.3985	544.4798	765.0749	345.6494	351.7752	374.7296	334.0585	734.3567	268.856	119.9895	226.0115	192.2125	292.9562	191.141	182.8237	174.9537	109.8601	401.1733	123.6767	198.6258	164.9226	158.7564	111.1575	231.4629	117.8452	144.6169	121.3083	95.8723	108.6486	98.1592	82.6994	90.3346	93.1177	110.346	136.0846	88.7795	92.5494	121.5219	89.7729	74.8376	63.2524	78.3739	83.7019	77.92	98.0773
TCGA.DB.5279	6164.5537	625.2587	1231.5776	1112.0609	651.3459	254.3024	447.8983	399.495	132.5283	325.5357	363.2337	292.3757	456.9859	183.8253	348.8395	321.2338	54.9816	120.3763	74.5867	87.8824	115.2407	22.3448	157.4559	55.33	56.2389	196.7204	91.5645	114.2128	166.325	246.0859	134.1056	64.6425	117.2396	125.297	42.1356	105.2254	90.3665	95.6553	102.5444	71.251	114.6281	136.6004	92.5603	94.7984	73.5506	97.4419	67.4777	101.484	102.5281
TCGA.R8.A6MO	1079.8962	1914.2933	827.7746	839.2374	522.8487	912.989	491.3718	455.2174	408.3728	380.838	424.9022	201.8406	298.6005	181.2251	138.4505	157.2737	104.9726	114.4013	189.6227	162.8566	166.9132	136.3794	137.5494	118.9524	116.4643	183.5801	148.4021	149.4166	112.4119	114.1666	107.848	130.3864	139.8009	123.0068	151.8987	86.5557	112.1063	132.8905	33.733	102.7109	109.5578	59.3811	83.8773	125.1226	150.4349	82.6394	80.4713	86.8357	32.0043
TCGA.DH.A66G	2803.1777	918.1253	1549.1256	765.5205	755.5937	842.27	471.9596	253.2918	650.1386	166.2672	264.6744	276.9832	258.1595	53.0246	215.2887	221.1593	312.646	154.6487	112.921	104.7441	117.4595	68.4059	167.563	160.3376	185.8153	121.2652	60.9403	264.8237	145.8278	162.3403	135.7823	63.3693	84.3031	19.6568	50.2885	56.0786	104.4547	87.8659	161.3174	62.7805	94.9512	177.9406	84.3654	61.2119	57.6617	68.8027	62.7123	78.0502	152.7479
TCGA.VW.A8FI	4683.6283	4499.062	1306.3978	590.5974	217.3592	330.0016	497.1582	386.3966	432.5278	400.7563	196.8589	265.8634	381.107	1019.198	66.2026	194.7038	304.604	142.7539	218.3418	211.6412	292.8539	1387.6558	127.9259	71.1383	170.4706	87.2316	148.1826	104.0678	105.2903	60.0395	106.5881	81.1688	128.5795	135.5856	113.4592	53.1306	99.3921	110.7982	128.5701	109.7691	99.0867	62.0813	85.4651	106.113	133.6904	42.5227	111.013	63.2257	59.5421
TCGA.HT.7611	3639.657	1453.3567	1236.932	822.6281	917.0739	530.5266	409.1682	354.5662	272.2038	339.6224	515.7904	417.8077	344.5475	59.6369	247.6499	257.0507	95.1549	207.8432	162.952	212.5118	151.3303	47.0361	164.9437	246.5793	201.9027	105.9026	126.8284	181.0785	148.161	137.9473	147.8462	123.815	114.7117	118.8571	137.6917	85.5919	102.5017	107.9185	49.0634	83.3654	80.5004	46.0042	102.041	70.3235	114.5351	66.8321	88.9122	108.3915	37.9359
TCGA.HT.A74K	1858.6695	3579.6373	2515.9501	752.5811	758.2612	1447.7407	1186.6321	638.3871	542.988	1224.3384	421.4972	247.5934	322.8273	235.8681	244.7796	144.7005	147.7077	330.518	340.9987	354.7579	425.6284	182.1432	115.4614	85.7501	97.8346	195.2044	286.8225	87.6469	106.8343	57.9032	72.8106	343.0819	194.6205	370.0801	53.0951	334.4876	137.6857	85.6705	64.9583	245.4554	118.7192	41.9838	92.1948	127.5846	171.6925	161.7223	129.0042	41.8947	51.8837
TCGA.HW.8320	1678.1792	871.5137	1052.3311	1043.4218	877.3581	621.3216	497.3466	471.7381	141.6684	496.2219	560.2546	236.1482	258.7851	67.1522	193.8932	166.4973	103.9609	204.7718	126.0199	242.8638	110.3247	27.1065	146.4701	188.3832	184.0002	162.0602	200.647	299.8535	124.0849	101.0995	134.6815	167.5967	91.3407	62.344	82.5507	114.5029	87.4058	103.1187	26.8274	68.5814	88.7361	57.2537	102.1193	58.4555	76.8168	94.8615	80.6029	97.1083	39.5196
TCGA.HW.7489	1194.7189	1140.3563	1210.5176	785.1934	670.7195	404.4705	657.8548	659.7044	604.4634	287.9253	352.2451	395.3938	289.3077	266.4716	288.6592	249.2848	109.863	263.5709	134.6729	154.0414	101.8742	46.9664	135.1388	223.3727	138.1125	182.7715	111.4941	156.5518	108.9472	230.805	133.68	103.9018	150.0088	101.3693	122.806	97.1093	123.374	91.9868	266.1577	109.261	119.461	209.8137	84.1807	88.6703	69.8327	102.7022	93.1591	77.2029	246.3683
TCGA.CS.5395	1712.0466	1134.2314	833.5555	609.9924	481.3419	71.1182	404.334	482.015	578.9405	223.1199	312.0446	649.0618	331.2939	467.3646	346.7098	363.3125	65.0627	228.9216	103.7409	110.1403	170.4168	48.7281	247.527	135.58	228.1955	91.7206	72.3234	121.664	180.1108	252.1762	188.9383	50.8401	89.8262	83.9541	171.7542	102.4942	159.1186	124.5966	35.7306	90.7525	72.1368	79.2894	106.9366	102.412	52.1629	91.3456	99.3138	148.7256	52.1835
TCGA.FG.8189	98.7066	790.0605	457.1915	418.8108	560.9352	42.7045	565.9258	639.9845	356.4982	116.0924	88.1142	63.6471	221.4988	179.7126	348.3751	328.763	20.5064	179.5988	72.0017	42.7891	50.6457	92.8534	77.272	96.8292	28.1878	126.5415	29.2713	29.2089	48.9067	364.5949	111.2173	26.6917	126.5205	43.839	110.8315	75.8206	111.2371	67.7941	495.1382	94.8234	133.084	491.9608	45.6183	40.3759	27.4078	85.7299	73.4212	73.0872	508.569
TCGA.CS.5397	2030.6526	1488.6581	1817.3319	526.6869	589.7085	82.2318	698.1628	379.0352	778.0835	221.9857	235.8193	152.3498	298.7541	294.3054	289.6995	338.0673	221.2753	259.9318	158.3086	108.7078	232.3971	50.2436	232.8698	71.0273	213.0337	80.0998	80.7994	89.9003	141.3692	213.7517	162.4957	62.6826	111.9679	73.6776	184.2697	110.6777	122.9026	101.3534	216.8521	87.188	105.3256	162.1056	102.2279	70.1802	76.7951	83.37	93.8313	123.7069	176.8327
TCGA.TM.A84C	6810.1731	1271.2484	2744.2314	676.706	871.997	78.7186	553.9109	246.5492	1255.5357	280.863	263.9261	150.4	289.8089	73.5108	177.0373	191.4761	310.3661	235.557	122.8328	126.6771	441.359	122.3925	157.3612	166.1924	241.1554	62.1189	126.7139	207.9663	109.625	78.1663	126.0327	57.2553	85.8682	83.2711	131.4411	70.3045	87.5346	84.748	40.8647	51.0114	91.2695	73.2675	99.1256	45.7838	58.0845	31.8353	85.9145	99.2312	40.253
TCGA.E1.A7YK	4209.2886	4501.0013	1390.1896	557.0555	857.9511	638.5828	610.7786	460.3733	735.2036	368.3865	302.3026	216.916	239.2334	277.3058	144.8651	168.9767	872.4087	199.2035	404.545	224.017	225.9326	177.5069	123.0066	78.5864	178.2372	124.6502	119.9446	115.1981	130.019	99.5392	106.7626	107.1697	115.8092	134.1761	134.4892	58.0248	109.2921	84.1683	37.0802	110.4218	104.1067	58.5775	108.9344	107.9909	127.608	52.0622	88.4959	62.5307	55.9109
TCGA.HT.A615	1740.1293	1544.6961	1129.6768	981.7184	893.517	513.9501	358.2281	416.1104	578.0589	322.8133	482.6168	335.9175	323.2754	268.1291	302.9842	191.7207	291.2906	123.1944	159.261	132.4045	153.3597	198.6917	183.4414	148.8519	129.6019	152.0553	175.1595	94.9092	130.4872	195.5121	143.8487	119.9531	120.4127	122.0517	167.461	141.0482	97.8567	100.6	70.2754	100.1214	91.4321	88.9935	101.219	79.5915	115.2084	73.7915	66.5041	92.7974	69.9136
TCGA.RY.A83X	803.5676	854.4428	829.7624	908.2995	655.2416	489.5569	275.1713	486.5859	503.1973	340.7295	386.6727	377.5659	303.8447	72.5244	287.7753	201.8754	13.9328	162.3516	109.3102	105.2659	140.0891	37.7476	146.655	145.5955	157.7893	142.8705	129.5482	129.3717	102.8366	104.8051	120.6115	104	119.5582	125.8351	130.0024	128.3549	107.5031	112.1265	31.0019	94.4783	89.1516	52.5423	87.0505	75.9916	86.6917	82.2421	65.0904	80.2184	24.702
TCGA.DB.A4XF	2039.0841	936.459	1374.3496	589.5318	1058.9501	1665.8508	385.8563	248.7167	294.3179	248.8373	358.1835	187.164	236.9945	47.8243	211.2147	194.8961	403.6004	125.5658	116.8129	151.6321	102.284	87.6608	98.622	162.8541	215.0589	114.16	109.9529	316.1975	173.3291	135.9463	119.9145	82.373	89.3618	76.1425	29.5842	81.8776	83.2481	114.943	107.6942	67.381	88.7167	109.4506	92.9917	59.6518	68.478	71.2487	70.4892	112.5173	97.1067
TCGA.HT.8019	329.8693	1058.7408	797.605	371.438	474.9151	50.4992	602.8584	719.3158	493.6719	154.9654	89.808	172.4406	230.2557	389.6514	240.8945	257.054	34.412	192.1885	103.1671	60.4186	73.1002	65.6498	83.3957	110.0433	30.3177	147.8787	37.106	35.7445	61.6837	276.9458	101.3526	33.5716	149.0713	58.5665	109.176	104.9623	118.3783	54.1519	446.3664	134.3105	126.8686	329.6523	46.4174	72.0494	36.9592	101.0769	84.3129	58.835	455.0127
TCGA.TM.A84O	3786.1587	1004.1551	1624.2528	780.8918	530.1793	337.3405	455.608	452.3795	720.8115	279.6178	348.8874	255.6608	333.5356	158.0695	201.0214	207.4503	202.1528	91.5202	132.6386	107.0846	154.7749	74.1496	143.7149	116.7119	154.3752	101.596	120.2533	115.9629	82.5273	112.6327	104.8879	86.2622	118.3637	103.1711	189.622	193.9393	76.6821	90.453	91.0474	66.9751	108.2727	87.0512	77.3953	73.3995	86.1558	73.5079	57.5569	75.1865	71.3553
TCGA.DU.6407	1887.9045	2279.2688	1145.8339	643.2181	634.7415	1230.0312	719.2889	404.5512	368.0851	1007.94	586.5439	260.0717	321.6174	341.081	308.2044	176.6	375.9544	276.2361	430.8704	568.6792	239.0691	838.6544	133.7496	92.9555	197.7922	137.3112	376.0347	101.3949	80.4382	68.4957	78.0774	298.8466	165.7653	204.2924	132.1748	166.0858	106.1446	123.5497	170.6035	164.97	106.4106	64.6449	134.8191	221.6597	97.6275	102.5466	154.2977	59.3946	71.0694
TCGA.QH.A6CW	3517.6887	1334.9859	1632.6469	979.4999	707.3759	912.0248	416.6456	190.0451	410.8764	1117.0357	488.9341	335.3241	302.2825	32.9278	162.6168	165.8899	116.0312	221.5058	272.2902	263.7441	153.8521	36.7441	129.7205	134.284	193.2857	369.8329	157.8328	316.1271	111.719	67.6017	97.5788	162.8579	95.591	112.1088	32.2053	69.4779	118.6455	111.3788	46.1996	77.7288	100.9856	58.0721	102.0553	47.7961	83.2286	85.753	84.0463	64.8189	34.3599
TCGA.FG.7643	740.8551	1332.3851	1651.316	554.9321	551.9708	167.099	666.0585	728.152	660.5732	188.1897	208.6786	214.6709	288.8948	578.6552	322.9338	271.2235	117.342	207.1469	105.0953	103.8167	150.1761	67.0941	151.7862	107.3048	81.9717	106.473	57.0677	78.2407	124.1797	236.8448	131.6435	48.7541	137.8518	80.1106	153.9378	131.0816	124.5311	85.7917	248.3874	108.3951	111.5037	227.1759	88.9405	91.6817	56.0479	114.7451	91.2741	89.063	260.6098
TCGA.QH.A65X	61.5819	1039.453	973.1106	696.0863	779.8403	869.9787	648.3362	499.1719	261.3348	1223.0273	597.2598	45.8399	420.1131	362.0631	322.6592	141.2169	202.928	133.8508	276.9329	305.6941	366.168	246.9159	125.4684	105.6466	112.9048	325.8019	352.364	89.0499	115.4782	56.0507	81.9691	476.5909	153.3703	429.7371	145.54	330.2932	151.9836	85.6148	40.5673	217.9662	129.2884	42.5812	111.9657	184.2112	245.4432	176.7405	136.0061	69.2573	41.4249
TCGA.DB.5277	468.4269	1703.8502	540.5061	825.8071	463.676	416.08	807.556	281.9844	431.5873	967.7927	634.8307	215.5626	331.0322	87.9867	293.4361	311.3913	95.4905	235.5375	98.1133	284.3182	123.9259	143.768	207.5273	137.5486	144.1695	148.065	111.1652	167.0981	107.7842	101.1914	130.9673	170.8934	153.2452	89.5241	60.0031	75.9359	141.0664	119.0745	137.203	91.0278	212.6431	106.6238	82.3375	142.2945	85.2348	82.0697	131.4493	75.624	65.8968
TCGA.DU.A6S3	317.1642	755.5851	596.3783	687.7226	452.1861	187.2008	460.3603	222.8024	388.4022	532.6656	547.071	134.8485	300.6654	143.3225	249.5741	198.7173	22.9842	125.1829	95.362	171.5561	116.9168	66.0096	106.4166	96.2184	64.5798	127.0485	179.6481	54.2324	70.7747	108.0316	92.3428	188.6274	136.196	116.8125	66.362	145.2555	109.3118	82.4031	135.5943	107.4697	97.4117	123.502	74.4704	74.915	93.7297	97.9347	73.8025	62.1392	101.4699
TCGA.P5.A5EW	2594.8291	1402.1918	1386.0589	1252.398	757.4502	521.7786	352.9871	298.6122	173.794	271.2486	495.1218	355.8433	330.4089	70.4715	218.2908	213.2003	43.576	162.9368	134.3836	163.1337	109.4356	24.5692	149.1956	303.4452	238.5797	161.5831	118.6305	199.4566	157.3386	147.0155	133.8567	101.0118	108.6458	112.7947	31.9576	79.8866	101.9209	104.7709	39.6786	86.3899	79.0342	60.3937	112.0144	59.8154	92.3226	80.3822	89.6352	88.519	40.8003
TCGA.FG.A713	984.8606	957.3894	1315.6707	650.2266	608.8656	475.5845	472.6801	631.7393	673.5729	252.8754	188.1441	265.9859	264.6598	184.3232	256.6106	311.951	43.6474	194.3364	82.3406	81.5597	100.9025	78.0139	99.7289	145.6416	58.319	126.2039	59.1516	66.2198	64.9558	221.7973	106.7071	59.4143	157.485	75.5202	185.7777	83.3751	123.8971	67.9243	371.333	103.7919	117.018	314.0234	61.4642	53.2303	50.8512	91.3463	78.3775	56.6995	281.9307
TCGA.DU.5855	2186.746	1814.033	1700.5044	655.1997	767.8486	1942.6847	466.8445	374.3564	146.3166	417.3084	632.3211	187.5165	291.5172	84.1288	252.952	127.9114	380.8112	167.4802	291.3288	235.4783	161.901	83.2295	141.3652	109.2339	246.4495	128.3322	173.1793	221.5092	184.3977	95.6923	110.7971	157.7756	134.5549	74.8479	21.6577	86.6499	96.0812	110.9806	69.026	112.7717	119.7649	57.9024	108.1646	86.7233	95.7801	95.0151	105.8542	100.0781	59.7976
TCGA.DB.A64P	559.7992	1737.3066	1029.1394	880.9762	1088.1083	721.5059	727.4136	299.2515	369.6156	363.1159	406.7514	277.2239	312.1065	47.8996	269.0678	251.7136	72.2111	122.2027	139.9446	91.0506	176.5536	86.4606	165.3243	146.9981	134.8012	172.716	130.6247	175.5639	130.8256	135.785	148.6381	119.0162	105.9309	131.2365	106.6475	187.8959	89.7289	97.9384	35.6946	100.9606	106.6879	66.3683	107.4387	80.9991	94.7384	97.3281	61.203	111.7905	50.8638
TCGA.HT.7469	267.5042	939.8451	396.8705	633.8786	578.2314	151.2329	279.3362	264.6034	247.0896	430.8514	549.3133	121.4259	330.2579	128.6979	239.7496	287.4334	67.2967	159.0489	100.0818	217.4554	132.7398	202.4725	216.4387	85.0035	127.2861	64.645	128.6722	123.0713	149.5151	43.1911	163.5119	137.9782	111.1756	116.6884	153.5251	107.1213	95.5882	168.8623	28.7386	75.3029	85.4187	58.6278	69.6527	68.1486	67.2944	61.0192	87.6409	109.0292	50.1307
TCGA.TM.A84I	2013.6795	1197.4173	1006.2336	747.1798	562.7465	702.0487	650.6189	60.8405	549.6191	588.1635	630.7088	226.8882	336.0585	85.0483	229.948	144.8534	212.0279	175.6636	136.1362	409.281	74.5754	84.8191	72.8545	95.442	130.9587	58.9082	184.5768	134.3131	133.2998	40.5394	165.8863	164.9417	86.0204	44.8284	111.7349	96.5408	86.4566	120.3579	94.6254	65.9961	132.6788	67.8355	114.0988	68.7877	99.9304	81.0663	111.7935	66.6996	44.5754
TCGA.HW.7493	2440.9051	1299.6244	1164.1656	1072.0683	955.0455	207.4124	600.8665	478.5095	250.3174	183.8536	313.5334	588.6575	325.2124	222.9946	304.9846	358.558	127.0712	242.5464	76.4061	120.7932	114.3291	47.608	189.4456	243.7077	147.3646	86.7445	75.192	163.1711	157.9759	223.9716	161.6915	70.2851	143.6004	90.9189	66.4309	74.8874	85.874	100.6906	118.1359	65.8561	93.5966	166.1819	118.9876	84.0194	76.8907	84.7861	90.9944	71.3838	151.6016
TCGA.QH.A6CY	911.9929	891.9751	901.9084	1286.3401	510.5441	555.2042	479.8646	616.0319	452.7777	265.2265	275.0735	319.7023	327.6457	304.5059	264.6438	248.5147	74.6965	161.3039	97.8921	104.5066	124.9003	90.814	129.6719	221.3059	73.3877	149.5787	83.3786	100.151	119.62	198.4764	145.2259	72.7164	171.8434	107.403	185.7744	99.9529	133.7403	98.8512	198.5794	95.7294	100.2108	191.8292	76.3082	100.1793	63.706	83.1913	82.3272	79.4204	177.7232
TCGA.DH.A66D	2426.3664	1652.647	1463.5406	941.5982	792.1468	1658.7993	387.9793	401.6937	437.831	411.9217	488.9053	427.9669	255.044	49.229	207.6388	183.5448	264.6874	194.9785	203.437	216.4645	139.5294	37.5999	158.9098	205.2354	237.5393	119.9036	157.0682	230.8816	127.9936	93.9028	137.7873	174.6867	106.6467	142.4985	23.5671	54.3799	98.1331	97.5154	64.576	96.006	101.7727	70.2244	63.3345	72.3528	78.8219	83.5412	90.226	68.4603	51.1029
TCGA.HT.7875	857.875	473.5047	1048.8532	1126.9193	560.1068	344.2049	376.1108	443.1648	293.3505	316.6728	446.3895	277.3275	307.1087	121.536	234.7157	238.2711	22.1475	155.1104	88.0333	94.1808	94.3513	46.3045	185.6037	173.2217	148.9847	145.2778	118.5752	181.3943	102.2082	141.899	125.5647	99.8483	109.6574	102.0139	86.4259	84.7695	93.7602	110.7349	89.3112	84.4313	91.363	82.3888	78.4377	92.1561	82.6745	82.1382	59.0972	85.6794	64.0797
TCGA.DU.8163	2853.2383	1660.1363	760.4184	796.9936	599.6465	567.4426	370.7737	403.7882	347.3042	319.5575	375.2797	304.7084	292.3027	45.5224	225.8797	201.6382	149.4098	144.5586	220.3954	158.0994	112.8608	62.7591	160.4116	152.5603	153.9554	134.3458	104.5023	154.4892	116.5738	111.4662	124.1634	100.6076	93.2939	93.801	47.1549	85.443	85.9315	113.7588	55.0123	84.2107	75.0109	81.7287	107.5878	84.1231	80.9377	66.5605	83.0766	95.2875	49.1899
TCGA.S9.A6WD	2679.8692	1020.9287	816.2191	711.9138	687.3884	538.3992	505.7258	419.8336	290.904	621.5985	436.4461	312.0225	363.2391	257.4913	285.2252	148.8797	30.1242	164.4602	150.1361	179.199	150.2559	72.4005	147.3508	118.3127	99.7122	171.6254	207.8893	57.4437	110.1544	177.3121	122.2819	240.8519	157.0797	185.2828	48.6412	179.9789	97.247	118.4631	36.3494	115.5235	97.2521	75.4754	87.7359	120.1054	100.5833	96.7343	79.5	73.9391	40.2232
TCGA.HT.7476	306.0326	1496.7679	574.5026	1030.5057	455.2698	333.6136	678.54	523.1779	350.3768	478.1295	350.458	166.962	305.4163	248.7141	266.0206	224.61	103.3063	278.8765	148.2362	207.4091	161.1206	76.257	133.1298	230.9277	98.5783	167.5304	91.1432	110.3943	123.7605	161.5708	192.0757	116.8849	132.2987	100.2064	130.5524	132.4488	131.7422	94.963	192.5005	115.8839	122.5854	163.9397	126.8939	87.0408	90.9974	106.4712	119.1983	88.9959	213.451
TCGA.FG.8182	1725.7864	1385.3617	506.5863	892.4642	477.5849	356.5199	391.5027	449.8054	223.0092	278.0044	389.3215	256.1039	264.2656	159.8981	252.9335	201.5076	123.2856	113.3041	206.315	173.2605	83.3197	45.7734	142.3264	193.4556	150.5975	101.6281	116.1506	96.0886	99.6388	108.6226	124.1702	109.7053	84.0077	95.4823	127.8608	88.3719	72.5808	120.0413	39.852	77.8468	80.5011	71.0321	98.2479	60.1258	80.4817	71.34	73.8485	115.3459	37.2993
TCGA.DU.7011	1305.8081	2144.6829	783.9506	1213.0172	781.3913	479.9208	449.0969	492.0947	309.9197	312.1234	420.1921	356.3908	329.2606	211.6488	217.3975	234.4705	298.9331	181.3236	145.172	226.8003	148.2591	51.2202	156.5653	225.5088	146.5925	92.0858	143.2281	124.6853	142.3574	128.8097	138.0969	111.0519	115.8474	104.7999	105.6697	134.241	100.7796	93.2047	121.0692	80.6557	89.4063	106.0962	124.4689	100.8544	115.291	74.3002	92.5971	96.511	113.8667
TCGA.S9.A6U5	2748.3312	2311.8881	2878.9122	1040.8723	760.085	840.2576	509.7252	398.4668	831.8911	338.3139	364.9501	467.1284	289.2791	224.6764	185.3114	186.904	264.4156	220.5855	161.4235	110.3165	199.2539	157.6876	163.671	136.5702	189.1198	242.4138	121.5365	241.2724	123.6666	124.6668	96.5128	90.39	144.2781	151.0666	205.8802	115.1295	103.0855	102.5963	40.084	107.3447	98.4364	57.6075	77.6008	103.1507	100.0957	96.7377	74.4769	72.1425	40.5821
TCGA.HW.8321	875.1151	1229.2889	563.1006	806.1132	799.9288	1341.4091	512.9894	417.321	186.4448	301.4401	579.2127	124.5202	273.1508	157.8579	272.3552	173.9415	96.601	191.1843	150.9303	196.1082	127.7539	47.6129	148.6421	169.9986	183.3878	115.8896	141.7098	226.683	145.5672	102.8739	143.7409	141.0317	103.8063	99.876	35.4615	112.939	89.806	108.0146	112.9095	74.3226	103.9838	81.2382	119.2537	68.9002	80.9563	84.9628	79.1386	98.7362	44.9368
TCGA.HT.A4DS	2688.9017	3780.6256	1823.1524	463.955	636.4197	99.022	592.1352	568.285	747.7255	561.3496	205.379	284.5713	207.4491	1938.9117	189.24	79.1926	863.0761	442.4126	953.6481	437.9602	628.6114	414.4738	129.3103	105.7772	102.4923	153.6657	266.7652	40.9565	164.525	52.0113	82.7063	228.8469	156.428	408.2212	112.5807	137.5821	145.1307	68.6427	134.9018	322.9242	131.7998	45.0188	119.6941	267.0565	159.9235	115.493	257.7484	37.3602	90.932
TCGA.HT.7874	975.8528	908.3338	932.8298	708.4925	588.5063	145.1551	512.894	644.5594	642.1639	171.6632	191.8565	261.016	247.8646	249.1866	279.5515	282.6632	27.7476	194.1126	79.1988	69.0738	77.3017	60.1744	138.0971	195.2178	71.182	123.2528	47.8647	86.3102	92.5709	264.8716	127.8428	39.9711	140.2009	66.1725	142.8443	98.6831	100.5579	84.1581	258.3423	77.4895	101.8203	266.6589	61.4847	63.1926	44.4677	86.3691	72.6505	82.5948	243.4972
TCGA.FG.8181	531.3255	926.0895	877.5518	433.1973	586.7664	47.3415	643.3021	759.5922	493.4756	147.1787	113.9599	118.7311	252.129	272.9641	348.7578	347.2561	74.0885	213.3003	97.0885	69.9649	84.1207	97.1119	85.3407	90.3894	37.5174	133.467	37.5247	57.9719	70.8737	335.4388	110.9677	33.47	154.947	51.3076	143.1203	84.72	119.4376	68.1249	468.6507	95.2616	130.3607	379.2287	54.083	68.3735	43.6451	91.1633	83.2226	65.219	590.9507
TCGA.TQ.A7RO	472.1261	361.8693	810.544	1517.3501	566.1167	167.4675	352.2312	287.6899	529.2714	213.1454	325.8957	268.834	299.4926	55.5064	236.0813	189.4405	71.7001	116.5566	115.994	69.9459	127.4831	61.0105	173.8071	177.6526	133.5914	156.8617	84.0998	147.6185	116.1753	93.8697	121.2088	65.6228	90.019	83.0996	165.9214	155.0535	91.8534	113.298	53.4836	92.8077	86.6513	91.1761	86.7631	53.3523	59.8155	86.5354	47.0983	95.8127	47.0934
TCGA.HT.A5R5	6074.3148	1873.4452	1768.0431	1067.567	902.7658	379.1469	500.7352	617.2279	415.5022	237.6097	234.2987	844.2308	275.0926	417.6572	238.2089	256.4199	319.6228	263.1282	326.0095	134.2887	162.4663	348.1344	172.4684	140.0757	219.5847	199.8081	80.3827	177.1579	221.8684	178.4383	132.5798	59.0009	111.8572	109.5543	107.9318	85.4633	112.0712	97.1036	120.5997	114.8519	106.8931	110.5554	99.0193	76.0964	76.5245	67.1573	82.605	81.1717	105.9375
TCGA.TM.A7C4	1194.9865	966.272	816.0825	1049.766	497.4838	101.6174	507.1068	414.324	626.1461	263.0175	243.0082	218.6298	337.3082	180.1023	252.6047	292.1104	41.1083	219.0182	90.0901	123.8384	115.2134	54.0729	139.2713	282.9599	123.9822	129.8352	70.8207	134.9213	144.0554	181.2535	162.6092	67.1493	142.937	85.3121	99.0285	84.8531	123.6094	91.9645	293.5458	100.8968	103.9469	206.5241	90.2462	87.076	59.3684	92.2662	106.6378	61.5775	248.27
TCGA.QH.A65R	435.8747	933.9311	375.8763	542.1331	636.3409	417.7345	654.5647	365.4546	194.7035	809.59	801.9558	106.2338	324.1304	84.9609	425.9681	270.5603	64.1716	120.6889	160.7391	220.4476	133.4177	50.9072	130.0266	119.1905	107.5338	169.0949	312.8627	118.8088	115.6413	127.2491	122.6327	262.3346	114.993	157.7004	163.1209	194.8925	96.838	108.0129	80.1289	119.2788	120.1211	86.8543	101.085	104.786	157.5714	115.0518	68.9128	101.2785	92.4045
TCGA.DB.5281	1197.7319	1097.6307	740.5344	807.7688	998.4501	580.1894	646.3814	350.1134	709.9965	203.2366	406.1407	165.0164	281.3765	82.4258	303.1604	240.0839	82.7625	238.4009	136.8267	159.8805	140.9935	130.7412	164.3378	175.7752	160.6643	121.1757	96.3204	398.6587	133.3702	121.1783	143.9111	100.5103	95.4107	71.7237	67.3301	99.0884	110.5962	101.9447	141.7172	72.0439	107.4666	164.8769	114.9304	54.5839	63.8745	95.5549	78.9477	109.7536	101.851
TCGA.DU.7294	742.2458	665.5145	611.5816	941.2176	559.9231	504.9824	507.3498	340.8413	230.371	406.5043	806.53	294.2167	355.5637	43.9178	317.7982	219.8476	18.2057	142.8723	78.4002	171.7336	111.1857	29.375	173.8651	161.202	111.1608	110.616	254.18	196.0881	104.1029	134.6273	141.9099	204.4729	103.1695	102.933	111.9777	188.935	84.0331	122.8468	36.1846	57.1389	82.0812	81.9133	97.1862	116.4055	138.4881	82.3555	64.8728	112.2615	36.6368
TCGA.S9.A6U0	2284.4693	2278.7699	2303.3275	715.4213	586.6715	252.7801	938.3356	274.0733	1019.125	386.7929	299.4407	217.8885	295.0221	249.4431	236.5644	244.719	534.8115	225.7726	357.9559	199.5094	390.2382	206.1704	190.3324	64.0831	191.3946	104.6618	107.3185	218.0268	231.2568	65.5311	155.4052	102.498	112.0821	131.6697	160.3333	89.0491	109.8039	106.8417	92.7837	88.2053	104.1175	85.665	157.4357	64.7595	110.1472	60.4588	66.6386	115.2373	81.2774
TCGA.E1.A7Z4	4911.8308	1679.9656	2452.1454	933.644	745.0446	305.4191	509.1231	670.5747	216.8942	360.7552	350.3886	496.3462	332.5101	360.6638	108.3073	154.41	235.013	210.0137	216.1729	194.4145	121.0239	53.3882	110.8498	206.1413	140.4776	159.8234	127.0082	175.8011	117.5679	103.1656	99.2499	103.71	141.7214	106.4284	115.8338	50.1139	99.9348	103.6666	42.2514	134.9709	108.513	57.1381	100.5957	90.4708	82.6017	94.8649	114.8022	72.9955	45.5648
TCGA.P5.A737	2157.4395	824.5838	712.8676	1612.5727	422.0514	444.5008	356.0467	385.8903	220.0471	453.7281	525.3419	118.9272	362.4981	369.6823	189.8979	179.9345	58.3983	88.8563	129.9826	130.4356	115.4395	82.0917	110.386	110.8849	64.9268	123.3349	150.9642	68.3415	81.3597	108.8923	118.9904	160.9437	122.3575	120.3371	113.4857	92.4187	92.117	92.7007	53.0179	98.4041	92.4064	70.5786	82.7454	85.3195	58.8002	92.3959	60.903	65.9437	41.3324
TCGA.DU.5852	1671.7738	2074.9102	1685.2968	503.8281	563.5629	222.9182	732.1218	407.4216	589.6927	405.6061	476.8779	262.6461	324.863	348.1531	315.8693	201.1516	309.3129	231.2882	239.7074	188.9759	259.6174	82.3396	205.9304	80.8947	182.5691	106.1882	204.9513	78.3986	143.7505	113.3331	130.8608	105.78	93.9706	166.1866	145.5953	124.7254	120.0552	104.3316	111.9072	120.032	107.9431	80.5978	117.5918	75.0957	73.2747	85.4255	84.0467	146.5235	78.6618
TCGA.E1.A7YH	1437.5001	1810.5054	835.9309	743.347	707.9278	1275.377	460.0088	459.3349	263.003	379.1152	494.444	369.6268	310.5727	578.9583	209.7546	144.4814	106.6428	146.3219	274.2208	247.5952	86.2404	39.1275	96.7607	168.7172	243.8225	112.6394	140.3132	240.2284	138.8479	96.3834	117.2424	148.2863	108.4091	125.1242	96.4383	78.9128	100.8196	114.3409	45.2739	91.5389	93.1138	46.5573	101.238	89.0416	102.0346	77.6911	91.5757	69.838	30.2103
TCGA.CS.6186	618.8723	1287.4788	1944.1185	295.067	343.1868	20.3744	545.8109	802.7939	450.7714	209.8659	397.9482	105.5208	319.2013	1052.4114	234.9814	245.2303	153.8407	249.5547	154.0675	68.2251	179.8908	870.5218	261.5817	86.59	226.6814	127.472	74.8668	115.4739	176.6931	76.2723	89.4812	53.9539	104.6474	100.3844	180.1903	124.8278	216.6785	113.7226	5.8551	103.7437	93.592	59.3323	110.986	104.5478	67.8385	97.4012	107.9026	127.6699	29.1992
TCGA.DB.A4XH	298.062	924.7596	662.3309	783.7489	427.1435	190.0408	342.9548	393.0875	465.2234	382.783	384.9679	282.8272	256.4225	162.6873	194.6069	176.4328	16.2398	154.166	80.066	129.367	81.0655	47.7498	132.0815	252.3975	88.2933	108.6614	110.9585	84.2787	102.7356	131.4783	115.3616	129.4768	116.8587	102.1155	55.3168	96.6526	96.7138	86.927	39.2449	79.9343	74.8073	70.7985	74.746	81.0371	115.9232	77.3415	60.4629	81.3853	49.6298
TCGA.S9.A7IX	2988.7271	1823.0477	1672.5517	473.3411	606.2642	125.7312	613.2418	463.5882	640.7691	306.7037	274.4379	171.0426	265.8393	410.3608	251.1649	172.3123	457.2451	160.4005	243.1357	112.2838	326.1438	287.4711	145.8034	54.8176	129.0829	99.1685	84.6656	73.3612	146.6966	122.6417	121.152	66.4834	112.3223	140.6878	205.0541	116.4947	105.5142	104.6952	221.5425	111.8079	120.5927	140.0127	99.1686	92.336	72.0992	93.2015	86.3512	96.0664	161.0983
TCGA.E1.A7YN	3443.9604	6305.0937	3945.5864	288.9519	979.82	199.6783	503.4682	413.3624	632.9488	194.8226	171.1939	316.6912	165.8969	409.4636	198.9093	182.6584	717.4996	169.345	349.0697	121.2861	340.3505	2760.7181	149.111	53.1224	147.8077	193.9743	56.4228	80.3393	205.8837	99.9368	83.1751	50.0517	107.8905	96.651	120.6466	113.2565	113.174	90.9898	110.7991	78.01	108.3725	94.8563	101.8146	103.0953	70.9422	53.0465	70.1766	64.9148	67.4439
TCGA.DU.5849	1302.6512	1294.866	968.076	923.3877	698.8119	481.086	526.8814	579.9848	586.0757	385.8538	394.3636	218.9877	289.0654	201.1452	307.6423	259.7896	74.1193	179.2295	108.3962	112.275	150.5121	56.215	144.8272	185.6893	95.4365	140.1793	130.1193	92.8889	109.0127	188.6909	126.6799	104.1838	121.226	117.1791	115.852	101.5504	105.4159	87.3187	147.4947	108.5558	109.1811	148.2708	82.2666	86.7713	81.6367	93.8527	67.4324	91.1232	135.6949
TCGA.RY.A840	394.054	460.3179	680.7522	2096.2292	912.0336	579.7879	499.101	642.5787	543.7234	371.321	326.6512	140.7703	462.6001	245.5692	385.117	124.256	91.0788	213.6703	121.4399	109.7564	188.2811	58.7879	156.7212	197.1025	111.0969	287.7798	132.6861	94.4496	124.7645	192.6192	171.3166	151.3377	162.5429	252.4515	270.5153	146.0265	122.1582	115.8603	44.49	147.3118	107.9763	57.7638	125.7741	149.6421	84.1947	172.6977	108.38	88.6335	44.5218
TCGA.WY.A858	3512.5337	3429.2983	1196.0535	633.6479	619.3646	668.7667	416.7613	442.2123	283.4839	521.4993	373.9681	374.8449	255.1106	125.777	94.0726	104.1974	566.0921	176.4147	385.6998	262.783	235.4397	88.2272	119.1976	123.6748	114.4362	116.5492	157.505	81.8912	134.8375	65	92.261	149.5342	152.9831	155.5605	99.5459	89.7513	86.4949	78.7422	86.9433	135.2456	100.83	43.4563	96.7419	78.6785	113.9508	82.213	95.8288	58.5411	48.745
TCGA.HT.7467	925.3669	1182.674	838.7574	692.2379	531.6419	378.9012	484.5037	539.5385	378.7527	222.3276	270.5811	203.6822	248.6941	172.1641	255.975	249.1683	58.8422	142.8152	75.0696	89.8996	90.4067	169.0547	134.736	111.8176	73.6623	124.1915	82.8624	72.6642	87.3326	183.2124	156.2581	65.1423	111.1538	78.9516	94.4701	106.7559	98.1868	77.5947	126.5	81.0783	82.3918	152.0188	81.1997	75.2072	69.1738	68.1348	58.9195	85.2939	122.2599
TCGA.CS.5390	701.479	863.1108	508.3	482.7423	494.6814	231.3149	537.6816	392.9462	215.4974	605.977	723.1885	125.5962	279.5296	51.4824	267.4194	200.3769	39.0836	108.2181	99.277	164.6061	94.5136	40.4727	133.7788	88.1922	82.1996	104.9602	284.1583	104.1828	85.7948	137.4657	134.4391	201.7683	106.5969	88.1878	119.4342	123.8563	78.5433	109.2643	36.3969	78.3976	91.351	98.1478	84.8735	87.7269	113.295	90.929	53.9282	112.719	49.6364
TCGA.DH.5141	639.8094	1362.3104	1034.199	1631.2905	998.3381	1197.0337	574.4197	588.3817	569.0839	446.9385	484.7996	481.1887	339.3814	208.7865	255.6339	210.0281	110.0804	186.4459	149.9654	118.164	280.6944	97.0792	224.2979	198.3223	179.9843	145.5897	147.2075	171.4899	180.7108	110.8177	128.5479	115.063	163.62	139.033	128.7442	213.767	114.8673	96.06	47.0521	135.1498	120.7895	45.6421	111.7774	100.7466	139.0447	148.1737	81.4682	88.0939	32.9837
TCGA.VM.A8CB	627.2978	760.7555	545.5371	708.1718	801.967	115.4292	530.3582	462.4469	111.2793	615.1743	503.7801	47.7865	354.8285	263.6549	352.0608	92.6515	20.7791	105.5279	141.5217	174.8669	89.1016	37.0569	73.1841	93.2531	89.5195	136.7664	247.8782	41.2521	145.5207	115.8297	117.11	168.0309	247.5841	186.801	142.2924	161.3884	101.6118	114.3443	106.4864	147.0099	115.6445	69.1649	106.2618	203.5692	129.6588	136.2864	87.5133	59.7002	63.734
TCGA.S9.A7R3	4461.46	1929.7679	2235.9899	988.7134	1030.2524	318.1766	340.4805	551.8063	271.9138	292.6567	297.869	456.9898	441.6431	146.9894	205.3326	149.9177	154.8971	207.0939	266.6574	195.8114	150.5313	99.0281	156.2566	125.1175	121.7234	134.1335	93.1692	128.2271	149.6851	104.8819	106.8282	86.6368	158.5129	153.8197	129.85	85.2466	106.7855	101.9941	74.2704	113.2746	99.6676	40.2621	105.0245	104.9997	80.4325	85.1361	121.432	74.4098	30.2095
TCGA.CS.6667	561.3635	1277.6953	541.7188	969.5528	863.1205	452.5424	474.2339	494.1643	182.6454	444.3523	516.3086	338.6232	275.9442	442.1499	211.582	164.356	41.7508	201.2294	152.5193	278.1046	138.8053	31.4636	149.5324	186.4825	172.6843	122.0078	197.7094	306.5492	171.0455	78.0989	108.2584	176.7958	131.5	136.1036	81.7143	123.6008	87.6807	108.0812	53.0608	84.7431	98.937	47.5337	110.0063	92.2901	102.0899	82.2666	95.502	82.0567	34.2781
TCGA.W9.A837	823.8643	682.7808	813.6551	1060.3341	648.4129	352.8149	417.9808	440.8335	458.6488	307.2856	376.6688	266.2611	315.1766	154.4154	247.7696	231.9137	31.8499	183.9636	86.6673	100.9715	122.0502	42.3748	160.364	210.425	119.6282	177.1488	103.5224	157.1188	141.6449	182.2166	119.9883	94.9207	139.5939	90.7809	76.7053	105.9987	102.833	107.3516	154.1624	88.1823	103.6117	153.8791	76.2857	93.878	83.8597	88.7202	74.7766	78.4143	137.5466
TCGA.DU.A5TT	3331.0107	1754.2912	1841.4298	842.964	668.9616	124.4124	495.7386	497.2851	445.9371	254.7795	182.115	444.4267	268.7158	243.6595	185.9287	162.1426	179.1858	246.3098	156.2664	189.5034	345.3834	835.5059	190.4605	76.6087	151.1098	107.1411	104.3276	69.2184	150.0356	164.4955	111.1048	64.0737	146.2768	146.2466	115.4848	91.666	109.9329	106.188	67.3198	100.5587	107.8206	76.542	59.7185	152.5549	62.1653	72.3728	132.696	86.415	58.767
TCGA.P5.A5EV	1135.8257	834.0868	1252.7469	1236.1523	955.7482	263.8885	542.9296	768.2895	359.1193	372.556	273.6242	395.4668	328.625	404.1133	307.987	139.2882	126.6149	218.2598	162.2264	208.2951	171.984	71.7891	173.8944	254.6851	123.6013	178.1633	137.7306	84.533	147.7285	116.1545	127.1298	115.1442	87.0568	136.4807	156.0996	205.9297	115.7887	95.6951	77.0408	144.3283	104.4262	83.425	102.2318	75.8987	79.384	169.327	128.0363	85.9297	44.333
TCGA.DU.6408	2188.194	1055.7466	1068.684	1950.2987	776.193	869.6155	627.8459	330.9422	551.4313	679.6512	537.8846	288.9989	378.2857	75.4374	200.31	248.4197	202.366	229.7612	174.1194	223.4804	136.3371	94.5928	197.9759	307.9598	245.2276	195.9998	123.6332	261.4852	139.9651	101.0098	181.0471	141.0976	131.6426	106.9597	101.4978	59.0351	116.2563	110.1398	119.8466	102.6912	106.2361	84.8852	117.1552	77.6901	76.0056	90.9289	101.2782	61.142	79.1009
TCGA.R8.A6ML	2400.0071	763.4256	1432.0034	1222.6968	610.0751	989.052	441.4592	458.4234	543.2665	322.9035	445.9505	337.6613	362.0627	118.6692	255.4562	187.6826	30.5706	141.6274	74.9047	113.8144	186.2217	59.4718	173.5619	151.8405	141.3219	167.4794	133.9413	238.5064	136.4325	107.0236	117.1956	104.4669	141.7611	89.9381	125.4898	126.0736	108.003	119.7659	18.84	77.6642	89.2626	51.0525	85.667	120.0678	107.2737	86.9062	71.6832	80.0149	22.3389
TCGA.FG.6688	4313.0019	4107.9167	2039.6461	464.4204	650.8936	215.3194	564.1946	422.0746	979.3582	193.0998	287.1249	592.1366	298.8486	420.0507	155.9056	285.2788	565.1466	210.6299	345.707	165.17	277.7221	126.3344	187.2505	60.7476	211.8105	117.0914	95.7363	93.2042	171.921	180.1958	137.5112	70.6786	101.319	137.1384	125.9475	105.1668	99.0982	101.0574	46.1404	88.5854	88.2037	64.1042	107.4811	114.803	82.685	52.2061	93.252	91.6852	63.5496
TCGA.DH.A7UR	237.0932	1155.6314	486.5932	485.4083	467.3121	135.6969	459.6339	386.9796	293.5562	541.2362	474.4723	93.5437	259.7558	167.5327	248.3029	170.1504	48.3794	134.9593	115.5451	166.0766	118.92	89.9149	122.3998	95.8398	79.5097	117.6814	182.6434	38.617	133.1343	121.2854	136.3769	140.081	133.9066	142.9493	154.8125	107.2805	106.3768	101.1209	77.1415	125.4034	124.9831	106.9769	93.34	132.867	116.0079	123.6001	80.1269	132.0623	103.2724
TCGA.DU.A7T8	1853.1005	1176.9129	663.3491	769.4326	645.9487	481.866	499.1217	432.0788	220.99	919.072	658.7043	240.5672	272.5949	44.8697	226.1342	148.7161	168.4763	195.7664	178.6866	339.8441	142.9763	181.0012	106.489	152.3731	135.8402	179.1176	236.9504	165.9402	108.9965	92.3955	113.647	259.8344	59.9982	135.1205	155.7365	116.9627	92.5094	100.9322	64.1814	117.7662	95.6992	91.244	100.0556	122.3772	91.9641	89.184	105.4055	77.1011	36.1241
TCGA.DH.A66B	3974.4633	1726.3449	1096.1358	530.4743	1707.1128	2340.252	506.2709	333.6754	221.7388	460.6265	446.8263	148.6191	294.1506	28.7393	273.5464	253.64	714.7426	236.5226	260.9475	259.4921	165.2694	77.9655	146.8305	147.99	282.9075	132.0892	174.187	229.0514	279.4539	103.4036	187.5439	145.1651	89.3949	115.2847	12.9699	55.7811	147.9442	103.8517	38.803	99.3656	113.0759	61.35	143.2263	91.8942	128.0503	81.5708	104.4162	122.5769	77.2856
TCGA.TM.A84T	1628.0738	1410.0296	500.7871	1003.1687	583.2467	245.7529	400.4821	328.2551	291.6813	816.8082	671.9003	257.1592	284.4925	34.6495	187.7725	157.8539	67.995	174.4367	177.7999	344.4655	125.4369	63.2869	114.5903	222.0417	174.2564	139.1524	258.434	160.7701	82.9571	74.8105	127.572	208.5636	92.789	117.5683	108.1157	106.8827	86.2584	103.2033	55.886	98.9158	74.0688	58.145	104.3772	64.1418	108.9257	90.6133	97.5478	83.2607	37.1165
TCGA.HT.7858	3139.1075	2940.3106	1195.7515	843.8483	793.8845	1025.2897	404.4933	497.3771	240.3236	478.7224	551.8951	214.3888	286.3771	107.6025	275.6098	246.9158	327.0292	162.1177	196.1582	265.5615	152.212	22.5627	137.6145	140.0864	184.555	135.377	179.9984	162.0492	114.0633	124.2417	130.85	144.1328	110.6295	110.9892	148.8702	107.9984	85.3162	106.7854	54.4387	87.8282	88.2504	61.7266	107.9136	76.0537	103.3549	85.0461	88.7612	94.8114	43.721
TCGA.S9.A6TX	1284.1678	988.5974	1173.046	1098.8604	695.9528	871.9267	422.3731	463.5865	280.9869	519.1394	408.7464	209.0745	317.3704	155.9657	232.8132	200.1066	96.1802	115.3484	131.8044	145.3839	163.1465	51.4725	129.581	101.1206	94.8136	141.0485	152.5055	206.0134	106.6555	92.867	103.0825	144.3304	128.8417	125.2409	50.9672	191.9289	94.1114	96.5212	24.8724	93.2551	98.3595	52.3852	89.1517	58.4057	93.1337	96.6193	73.8164	72.1847	28.113
TCGA.DB.5274	884.0521	3684.8053	507.3674	632.553	599.7688	332.4438	205.8025	370.0978	217.4313	2162.5201	711.0238	136.8225	390.2187	399.3768	267.5861	191.5497	129.2991	121.2331	421.9237	574.4739	257.7879	252.6888	104.9983	83.5428	105.1868	145.3802	519.6954	73.6407	123.0825	88.2639	106.7402	584.408	185.5706	333.9149	104.9328	289.8446	121.0774	67.6864	99.7288	235.5552	78.2228	37.2447	111.7221	285.2305	454.3894	132.4667	92.5623	63.9319	53.1215
TCGA.DH.A7UU	1235.4066	1176.5737	297.9975	1161.5725	439.7714	227.177	372.9418	182.2723	408.9779	174.3827	300.6566	185.8998	287.3038	150.6927	142.8925	139.2292	77.4399	126.4058	146.7879	160.3485	110.1632	27.0773	132.7705	166.8886	105.8036	51.8973	63.5515	145.3516	102.0799	53.4371	154.9709	101.1954	116.5747	110.2857	142.915	89.9448	84.8481	109.6513	65.5599	91.1141	101.4968	61.976	121.133	63.4952	43.075	85.6755	94.8944	55.0072	49.6836
TCGA.DU.6400	888.9988	894.1197	614.9863	723.0416	511.696	418.2054	609.2778	482.0022	292.4068	596.0725	570.0542	113.4727	288.8958	60.0148	285.2526	225.2999	73.1106	127.3651	117.2585	134.4564	111.9882	89.4515	154.3276	82.7506	82.2774	115.3136	165.8799	54.2229	98.9341	133.8946	117.0486	178.4163	155.3228	125.5901	154.9318	145.0105	99.5149	118.5642	121.2806	127.6551	116.656	111.0234	74.2838	124.6942	77.2036	103.7217	68.6802	86.448	85.96
TCGA.S9.A6WP	1474.145	2170.6534	860.3711	674.2115	664.1553	442.6979	541.7148	430.8743	476.8704	612.7596	457.6695	230.1848	292.5924	133.4026	241.1754	130.1162	217.9479	129.6077	219.0409	125.6314	173.3954	70.6189	135.996	116.1633	111.6072	184.9665	162.7798	83.8519	93.8382	97.5389	113.9569	117.4547	120.6308	131.6259	149.8893	167.0779	111.7318	100.6827	31.9017	125.0836	104.6454	66.9284	96.8878	109.4624	101.4022	96.4553	71.6372	86.5892	46.228
TCGA.DH.5140	1436.7634	965.9488	465.9449	630.6305	425.0568	129.9868	438.4809	451.3427	436.2534	292.5423	371.0931	90.5255	419.4449	163.1583	212.5294	166.3189	180.3954	326.8019	112.6409	192.8401	169.922	82.7782	157.838	61.247	125.3289	89.6114	126.3832	179.452	191.0576	77.6811	217.4555	97.8084	134.9899	106.1669	210.2737	62.2041	104.682	142.4966	300.9253	77.4541	136.1104	123.398	101.5758	74.5084	82.5818	118.7772	116.2704	141.9351	84.4894
TCGA.S9.A6WQ	2773.3511	2782.4748	1327.3713	899.7832	787.2249	1726.061	493.7684	370.9427	358.7968	500.3833	605.5492	472.8639	311.8094	113.3123	228.1915	169.5996	299.6275	167.3792	230.2273	273.7896	114.6182	61.1726	96.1118	179.0351	196.9099	132.0325	185.8625	156.0619	116.1978	115.0725	119.5089	188.6684	132.709	131.6118	146.5025	76.1305	111.9533	107.1725	69.9703	116.5638	104.6063	60.2881	100.011	137.7682	134.9106	90.6399	114.0398	63.9679	47.5589
TCGA.HT.7681	791.3077	1326.8499	1202.9592	1402.169	664.7013	370.7004	498.4094	646.6517	620.7099	329.1277	366.9537	244.3492	329.4217	270.4741	359.1215	331.2377	126.0351	216.1034	146.2991	113.1204	156.1039	130.1071	185.3854	276.1038	133.0601	164.4049	98.9311	127.1398	158.1211	233.7871	130.99	96.9715	177.1452	126.0096	190.6073	125.8339	125.5676	104.8699	213.4894	120.434	108.8104	172.8328	97.6856	99.9034	91.6482	103.127	96.6202	77.9731	192.6237
TCGA.FG.6689	2325.6655	1821.8063	1603.1126	1259.8264	557.6986	1204.6433	513.3227	413.6035	379.7421	426.6436	566.2606	415.442	339.2406	109.5353	175.0979	218.8535	199.2766	198.507	143.1603	236.5083	106.7851	32.567	127.4552	222.0366	223.8961	152.0805	162.8011	184.5878	177.6933	162.7016	123.9357	127.7667	147.2913	120.3173	107.943	79.5542	111.5015	93.0249	132.1236	97.5166	109.4893	126.1268	84.4305	107.098	123.129	98.3012	108.4547	68.5895	139.7875
TCGA.DU.A5TW	1247.3353	1245.0424	532.0973	800.1637	632.1511	1115.6408	337.2358	320.5121	142.7474	912.31	562.8601	191.7995	276.7624	31.6925	273.2856	176.4839	13.8968	150.747	190.5771	319.7944	114.8137	24.3215	138.7866	120.9298	155.3386	188.856	243.6616	150.4077	112.987	69.0516	107.6645	284.8868	95.9661	131.7527	75.5862	102.4333	81.4087	106.8259	47.9979	76.6061	81.5192	75.4534	108.7236	109.5408	109.4989	68.4613	86.2068	76.7851	29.1908
TCGA.QH.A6CZ	299.9309	499.0684	654.5017	1310.1867	540.8528	182.9793	478.7211	480.2899	230.0044	260.9683	332.5503	91.527	399.6838	168.2922	376.3445	193.8223	16.3486	114.0583	99.2382	100.2911	116.4592	204.8692	124.8001	171.8336	56.193	164.1487	112.3981	104.0693	106.2269	153.8738	127.2433	87.4818	145.5729	100.1171	152.625	141.8545	114.2856	112.2049	154.7309	99.9232	98.6677	155.9309	89.3664	113.5092	88.7138	107.0565	76.1981	107.5941	143.8973
TCGA.P5.A733	1349.6469	1796.5387	514.0907	1492.3317	621.0359	270.684	527.4456	642.6854	307.8096	379.2071	404.0937	307.0618	314.6436	473.9977	290.3955	290.7174	28.4714	235.5307	106.8878	214.2006	163.2537	50.3825	146.7345	299.6883	141.344	127.0706	98.6166	88.7729	162.9659	137.7577	104.7024	99.1526	182.2775	132.0204	39.977	85.232	110.1502	79.4575	69.0943	118.1823	80.5811	47.6739	99.3372	138.0524	90.6198	95.1729	122.3066	75.0688	38.5477
TCGA.HT.7676	2258.8817	2535.8837	456.628	1396.7544	633.6325	534.0039	411.5165	368.6662	289.0693	486.9755	684.1667	288.7308	380.858	213.2739	274.8258	226.2069	139.5728	190.5591	307.5415	338.8493	146.2878	49.1249	153.5094	338.0173	233.4174	170.3505	182.8601	165.1982	140.7925	129.5932	174.7735	208.9195	134.8126	142.9645	161.593	123.0582	111.3694	123.9318	90.7156	107.9524	96.4205	53.0912	128.827	108.4316	168.501	105.7847	122.5717	81.8428	54.2419
TCGA.TQ.A7RM	1064.1601	510.8774	421.3419	672.2449	378.6572	426.3614	479.2735	193.3365	111.1596	305.5587	265.2665	336.7919	315.8073	72.0215	223.692	211.5766	32.5314	229.8567	109.7442	169.7869	107.4471	104.1195	152.7988	114.3823	211.0114	97.3987	68.0123	93.2599	79.0441	33.5769	167.8512	100.5293	73.0976	113.9272	133.9225	124.2172	68.5164	173.5394	71.4486	82.8488	94.4378	54.2231	127.0609	67.4868	24.7975	71.2356	107.1875	123.3202	61.8088
TCGA.DB.5278	1136.1813	940.4583	1332.3591	1174.2576	720.9299	766.2936	428.2407	514.1655	692.8617	243.8161	407.0954	316.8345	325.8201	81.7287	302.9338	242.5538	34.3036	196.2304	95.3487	80.5894	114.2471	29.5269	191.9824	226.7714	126.9721	192.3446	102.1522	212.217	93.0574	167.8744	144.5827	82.4679	108.1603	104.6167	142.7121	104.2241	113.6576	103.9413	105.4264	85.2544	103.3605	119.9728	94.6175	68.5431	82.9271	99.7549	64.75	93.8523	100.8785
TCGA.DB.5280	2137.5719	898.6663	777.9596	1059.0965	1157.1784	418.7215	371.8355	407.4687	160.4788	291.5041	406.518	516.6388	323.1218	61.3646	215.6242	205.2185	70.9941	185.7591	88.2289	171.0236	110.5537	57.8367	186.1211	398.3988	216.7823	157.5116	121.8118	198.8368	113.2858	134.0306	159.7149	127.387	91.9737	87.125	80.0082	97.5753	100.5033	109.0031	69.2261	93.7301	87.4617	55.5081	121.3097	46.84	67.4498	97.345	82.9949	116.703	29.2118
TCGA.RY.A83Y	705.4518	1981.2721	1170.2231	1216.2567	817.2656	866.2913	524.8133	250.448	428.6967	481.3623	390.0625	421.0231	340.795	97.8575	248.7687	172.7525	168.2817	167.0493	211.1437	138.3109	276.8483	132.3735	151.1027	149.6215	111.4035	170.4041	160.4327	175.5941	128.9228	95.8404	106.3299	139.0331	166.0124	181.3408	121.2968	244.4658	131.7175	101.1403	57.8014	160.0539	106.9976	45.671	94.1819	141.2351	122.2785	144.3558	95.057	60.3287	43.4419
TCGA.DU.7304	1470.8208	1376.7767	979.1388	471.9263	831.7239	1068.327	179.6381	497.6983	247.5211	2574.8716	296.5848	158.1832	294.634	164.1446	150.4761	99.2102	78.9326	213.8168	375.3988	863.7706	285.6885	141.525	61.8605	107.7133	74.5081	146.9815	642.2566	9.0084	122.0141	25.908	103.0913	933.9022	213.7522	576.4912	68.6156	115.5571	117.3931	55.9002	110.598	481.3262	88.0867	32.3736	88.5456	270.9854	243.6614	162.7161	209.1211	35.402	45.2387
TCGA.HT.7689	3130.9033	1437.1741	1428.0446	1027.0887	855.4698	628.2573	531.5447	374.2606	331.5738	388.8836	335.4926	431.2907	289.0053	177.8383	192.5393	143.6304	114.9697	183.8042	139.6603	211.9539	135.0351	71.1878	150.9442	178.39	143.8964	110.2372	151.6146	152.68	133.0601	138.376	140.6874	135.5713	135.0691	122.6625	148.4434	109.6467	107.7215	109.1956	97.2484	90.114	86.6887	64.186	94.4431	79.2245	66.9171	67.879	97.983	86.6744	47.5572
TCGA.DU.A5TU	1970.2544	3823.3143	1720.0413	745.1613	729.6328	1549.3438	1093.1032	225.7039	512.2614	557.2192	441.1771	359.5667	315.589	363.4848	203.4454	152.4615	545.417	207.5123	358.273	303.3315	150.1595	123.7286	96.2524	121.485	199.0883	128.6314	122.1062	175.782	171.5549	78.6718	126.7091	169.0251	124.9852	206.072	101.8918	79.3364	138.3615	102.0349	122.7347	135.4759	117.5758	75.115	98.8476	189.0873	128.2789	104.1611	139.6903	55.6515	102.8942
TCGA.CS.5394	66.0071	529.1998	552.4549	1486.5761	665.0271	541.2538	458.3484	275.9151	149.9267	262.2957	357.4523	107.499	361.0674	32.9434	318.1276	278.9884	43.8378	96.0332	76.2025	72.8771	129.2911	31.9298	191.1808	205.4439	80.7968	130.7386	103.5536	102.1096	130.1422	97.9835	141.3119	81.9523	104.6496	102.0624	70.8147	194.0834	79.6213	103.0626	32.4533	86.2354	84.0876	68.235	100.0502	56.5232	67.5335	107.8396	51.6196	140.4085	25.6883
TCGA.HT.7483	433.2575	981.1749	728.0074	1280.1126	841.865	643.2912	497.7677	368.9012	695.6251	210.3132	447.6355	227.2399	315.3577	67.7364	248.4171	257.0349	79.8376	205.743	100.5759	221.8447	122.9449	37.9083	176.186	340.5857	162.4616	105.7044	157.6672	232.5013	143.4549	87.1178	170.5212	128.9065	118.3852	103.327	31.3296	140.7991	121.5284	106.5909	108.4568	81.0496	107.8232	89.79	122.8756	55.6189	61.0898	99.8169	97.173	97.4447	67.469
TCGA.VM.A8C9	5262.121	7943.7548	4083.7455	588.4702	1347.2049	752.9217	557.8449	826.0563	1273.5972	708.3304	350.328	209.3235	273.4425	1121.9528	214.6685	129.9064	1495.7496	318.4736	764.5895	349.1782	721.5855	298.9031	96.1503	45.3434	146.3433	159.6349	202.218	73.4727	198.5643	105.7263	56.0679	189.5634	188.2366	330.827	139.1712	88.6024	171.4841	77.151	59.2076	243.576	115.3156	28.6269	131.3637	214.0478	215.8129	95.6844	167.0199	36.0314	76.5911
TCGA.DU.8165	991.5711	1459.9219	1239.4649	408.9922	587.992	42.7451	421.9136	260.7042	283.5704	233.174	196.8677	353.3735	241.4566	14.6258	309.4412	277.5375	588.8656	244.38	161.0736	175.1076	180.9074	151.4791	200.1177	51.3622	82.6559	58.7721	80.6581	24.3989	208.82	101.9806	196.1742	54.524	103.2591	112.4504	141.6284	126.5623	92.8766	154.1806	128.6682	76.0962	98.7366	58.5146	130.9495	68.0038	48.8031	58.6608	110.8337	119.2722	69.6246
TCGA.DB.A4XB	929.0011	595.3703	797.3354	754.6726	608.9248	236.4724	358.3498	372.938	167.5839	453.0896	395.9084	193.6878	279.6375	65.2338	280.3546	251.3605	138.5095	157.5764	113.7878	148.5281	83.8713	38.0947	147.8796	155.8273	144.2568	150.7038	133.7102	156.6062	107.6063	126.2815	126.5765	112.326	90.6054	106.3179	54.4018	73.8226	92.2363	103.0645	132.4206	73.864	94.8872	131.4193	75.4863	46.7649	68.1632	64.5274	83.7778	99.7568	91.5161
TCGA.VM.A8CD	1569.1381	1796.5762	4313.4255	638.1274	609.931	225.2987	1375.9427	471.6521	1114.1089	252.544	160.4341	456.2188	231.1378	952.9004	242.1643	166.7897	219.577	619.7316	315.1002	62.3452	647.5151	1587.7147	184.4146	72.5547	158.1889	154.6494	103.5916	83.0209	168.4879	120.8968	118.5008	39.5129	121.8218	160.8832	217.7342	186.6007	105.8129	109.4544	44.4666	136.0047	102.0394	72.8722	87.4199	69.4998	36.6745	116.8848	68.7852	101.2482	45.7537
TCGA.E1.5322	1331.8872	1448.463	576.0374	767.1432	908.1014	1434.2616	548.0864	511.3236	352.4776	493.7446	634.6089	434.9465	337.6085	219.4036	194.2734	152.6443	363.014	240.6284	287.1428	227.0145	175.5764	106.1167	230.6765	313.9267	228.0285	125.1206	250.5805	238.3126	162.1505	72.2986	166.8014	189.5152	108.4317	126.7067	19.5426	141.7115	125.169	124.4651	44.793	100.327	111.7827	86.4991	63.3887	76.2767	131.1954	87.7977	106.1655	122.9534	64.2939
TCGA.FG.A711	2507.2331	759.752	1347.7465	1151.8405	641.1082	489.1198	396.0661	946.5204	727.0641	343.0416	360.5	839.331	354.9586	259.0445	218.1477	263.6195	74.7266	256.5852	151.0959	198.894	138.5269	51.8309	159.3365	266.8509	165.3834	195.1751	125.4993	118.003	161.403	136.3221	165.6854	113.8973	106.3026	131.5354	206.8741	100.6982	143.788	105.6368	147.6447	116.022	98.0712	108.209	91.7411	101.3629	95.0612	111.2921	146.8806	59.4624	108.6661
TCGA.HT.7882	373.7927	12446.0916	939.9784	203.8495	942.3253	134.7098	544.722	213.8641	237.265	296.0295	305.1438	105.6469	142.0023	49.3721	323.0888	286.4392	467.0733	172.4632	325.5634	165.2006	434.9166	125.6061	167.0873	35.3423	145.8407	74.1983	101.8366	97.0991	270.0069	138.8074	87.6258	88.0702	65.3494	72.927	91.0818	100.074	125.3627	93.5391	30.5983	87.1831	124.3207	106.9707	129.7886	62.8713	128.8579	40.2232	52.98	132.7518	66.4899
TCGA.DB.A4XA	2352.9055	2013.4622	1618.7231	1069.1645	646.5528	569.4616	508.6997	490.0653	599.3952	435.9616	442.0633	556.6412	291.3566	133.0561	228.5454	177.2854	238.1216	164.74	160.8261	128.908	159.0625	47.2236	163.7774	141.6067	152.859	184.4087	166.4448	106.3504	114.6715	139.59	105.0928	153.3756	120.6378	153.2489	82.6683	150.0085	105.1601	84.9063	59.4898	135.3447	114.8829	66.6517	83.427	77.3726	114.3394	100.2519	74.211	73.4282	62.0848
TCGA.FG.5963	30.8068	1002.4548	112.4797	209.7978	630.8156	3.3043	732.8328	247.4093	244.2006	167.3021	324.5526	14.2488	289.6529	21.5221	223.5392	177.7552	116.8695	247.0973	124.0667	159.7732	312.3732	35.9272	186.912	40.1466	147.2853	38.7957	68.6604	103.1694	150.3328	47.2659	207.7157	51.0841	115.0916	79.0156	208.5499	115.7889	105.1856	130.3853	222.4616	73.898	128.3086	92.5505	162.4939	50.0696	48.3652	59.7486	103.5423	172.0207	69.2318
TCGA.QH.A6X5	1883.0997	1291.0445	2071.3346	1230.2946	489.2299	786.8848	457.3099	646.7284	600.9435	365.091	399.5549	582.0081	329.0101	300.3804	188.6938	197.7041	118.0798	197.9082	139.5336	142.4944	167.5493	63.4681	162.6003	171.8029	115.8448	202.9159	124.2921	127.8426	108.7956	124.1359	124.411	111.3638	164.8939	146.1637	194.9604	94.3371	110.1624	105.2343	62.3099	117.411	96.5196	56.7757	84.4014	110.236	111.7186	94.6471	82.6499	63.1801	39.6356
TCGA.HT.7607	1677.3933	988.2608	1342.9034	1041.749	673.2337	246.7289	569.5477	550.228	751.0803	165.5179	196.1632	338.3633	278.5681	224.6539	291.2562	307.9027	123.9953	209.9171	70.5864	71.7388	104.8173	55.2307	146.2558	200.3743	81.7832	109.4931	50.313	48.7421	111.7386	271.2305	122.5775	52.3188	155.1603	83.2589	125.275	91.9579	103.2017	87.4232	264.46	80.6049	103.7197	283.297	71.2016	73.7014	50.1494	88.2768	74.9867	71.5474	283.7682
TCGA.E1.A7Z3	1545.8933	1426.0989	1514.6812	724.6435	700.759	227.2531	638.8241	621.3935	899.0098	295.6664	228.132	212.3947	261.9023	429.1051	257.2531	197.2026	128.3501	303.1138	157.419	134.8503	153.2667	57.4501	129.4124	133.8888	81.5766	149.7276	91.6434	118.9108	145.307	139.4409	122.1729	77.5312	110.1703	82.3191	90.7314	119.2277	136.3814	83.6383	160.6554	92.2485	110.2248	155.0726	92.6959	79.2144	79.865	102.4533	89.47	81.5183	127.4306
TCGA.TQ.A7RG	1950.8552	1095.7216	1374.8434	1205.9288	609.1095	708.7107	367.7655	480.1544	541.0943	271.4925	376.7687	600.3373	315.8576	177.0509	216.2413	184.3899	72.4003	120.1386	129.2055	98.592	143.5372	44.2952	161.8692	160.2611	183.589	183.6292	107.4773	162.7858	116.8248	107.2209	122.0237	88.3299	98.9762	104.6107	116.713	103.2499	91.8935	117.497	37.0442	83.0577	89.6581	55.5245	89.7277	84.5433	95.3912	99.1421	65.4036	91.7426	29.5054
TCGA.CS.6670	993.4347	871.8745	1018.1007	1367.616	475.0569	616.7666	457.8158	527.4161	589.8785	319.5687	428.6622	338.9868	312.8314	208.6397	224.7971	188.238	20.4286	161.4891	130.4334	107.2832	121.4987	44.8498	174.1733	177.991	140.0752	221.519	126.7238	147.986	140.7358	137.3293	119.8904	91.8085	110.9972	122.7628	136.9457	96.4144	102.4682	103.4546	108.7605	93.6079	97.5291	95.4025	85.0957	97.8222	108.7601	81.7553	71.061	85.8644	102.5852
TCGA.DU.A76R	1237.9606	602.8508	1463.4788	1141.6751	825.4012	382.8132	388.0417	386.2265	256.487	324.4914	332.9274	435.86	355.745	490.057	288.5543	231.946	46.2436	210.1275	93.7036	91.0073	133.0328	61.4036	148.383	113.7216	68.7129	227.3606	91.6929	110.5531	231.9004	315.687	117.9277	88.4436	164.9024	125.6351	57.6774	110.3441	93.3652	114.7324	76.6085	75.7428	100.8245	87.8701	85.4292	97.8163	70.2967	90.66	67.7637	91.2034	74.7862
TCGA.HT.7610	268.5749	630.9404	261.6309	776.9479	505.3728	197.536	424.7523	476.7512	321.3322	137.6613	337.6605	167.9311	274.5519	102.9168	286.5648	274.7231	28.7116	148.0932	77.2338	124.1986	63.0914	30.0939	132.076	215.2582	87.6845	90.5053	115.5998	103.6183	98.7831	209.8672	129.7293	75.0599	107.8764	60.9073	67.3349	82.0792	98.8115	94.5029	219.8144	66.5812	88.9203	243.4346	70.3569	61.374	59.9911	81.2588	74.934	86.7904	223.7829
TCGA.DU.A5TR	2284.2174	3125.491	1775.7024	726.6954	1006.6129	2965.7781	392.8759	523.8783	425.0647	348.679	254.6179	351.9743	228.8711	254.4973	125.8411	109.5196	943.6606	176.2315	405.55	205.0276	222.8224	88.7018	134.3469	138.1267	267.5025	211.3868	109.2378	146.1119	173.6922	65.2474	90.2462	99.7473	116.2876	157.985	33.3636	60.0155	107.8882	71.0391	60.9345	137.8038	101.539	48.895	104.075	134.1299	100.7428	76.2969	88.3751	38.8571	80.7779
TCGA.HT.7477	705.4657	1698.6489	486.7066	381.6528	497.4323	518.9654	499.3543	293.6991	268.1328	923.9687	346.3034	183.311	340.5699	104.9922	204.6248	187.2306	141.0595	241.5817	143.107	150.6524	167.5237	601.7756	169.6595	109.9376	171.8149	185.2252	140.987	130.1363	78.4176	82.898	112.5009	90.427	95.2807	153.6563	54.196	67.8417	96.7504	141.0376	69.735	146.7574	106.9364	67.8558	114.509	39.6058	37.3573	62.6848	79.4063	89.8424	58.1222
TCGA.E1.5311	115.2803	640.368	637.9774	1260.9935	494.6378	351.5552	612.1458	442.7224	478.7328	506.925	721.7434	160.4463	277.0294	273.9886	343.8156	241.1349	13.3788	118.0881	110.0073	144.6215	95.9686	49.1323	152.5832	122.8487	94.5371	141.2986	225.0446	171.1172	110.122	160.3897	113.4132	190.4703	102.0243	72.9432	102.1501	204.9145	86.1372	122.7508	97.0262	79.531	95.9161	124.7477	77.4684	84.2993	131.5284	75.8339	54.6879	105.3246	96.9554
TCGA.DU.8161	908.2266	1276.1811	4072.5619	410.3189	691.4576	66.2283	504.1701	505.6814	819.3199	175.1354	153.9626	564.0619	224.3091	382.1682	273.6725	149.4747	546.347	173.4291	200.6589	84.6336	285.0371	381.4919	237.3892	56.201	119.976	120.9822	63.6154	50.0788	166.7833	90.3012	106.5254	41.7387	92.451	81.5341	95.596	135.3337	99.8819	112.4123	25.9999	74.2812	106.0094	84.7911	105.8632	96.9151	53.4518	102.2384	54.5207	117.7737	49.7139
TCGA.P5.A72X	2479.2095	1268.1756	1640.2827	1120.3656	827.4415	336.7799	389.8873	558.2005	474.0018	326.4658	287.0308	713.2784	284.5078	347.1018	176.2793	204.2166	151.0707	208.2393	108.2798	164.3556	143.1791	57.3321	121.2186	166.654	167.6908	136.158	99.3119	137.0266	141.4652	101.4712	96.2219	92.658	118.6977	80.6008	122.5854	108.4832	100.5467	82.3592	46.1113	99.512	99.2165	56.8748	99.3831	53.8171	57.3811	90.233	94.8283	67.9095	37.6238
TCGA.FG.A70Z	2253.661	2072.57	2214.4366	812.8176	461.9518	181.8594	697.4825	512.019	1186.8825	291.5682	240.3748	462.2393	356.5068	757.4575	203.9589	226.178	435.5068	287.817	277.0195	152.6881	222.9586	163.1608	157.989	81.3939	135.9511	127.0174	95.8802	144.8881	178.4383	138.6783	137.6265	67.5315	120.0449	148.5717	228.1469	107.5593	114.3044	112.6241	116.7656	116.5452	118.369	125.8908	101.0164	135.6797	70.6649	69.7431	128.8632	103.8879	121.4576
TCGA.TM.A84F	6200.5573	2517.3809	1617.2717	803.1113	659.0112	1007.6013	442.1318	488.7371	944.959	411.8895	382.342	623.2771	255.0042	457.6675	196.6856	139.9512	584.8036	253.5111	336.077	242.7454	195.1007	222.2569	110.3605	198.25	133.6174	154.9561	126.7132	155.8438	152.0864	109.0102	108.9819	113.2704	117.4423	137.7471	133.3779	86.9462	100.3636	87.3035	87.3532	117.762	79.1224	58.323	89.3939	107.1988	121.692	74.5929	109.2449	79.3102	75.491
TCGA.TM.A84R	187.2642	816.2373	702.1782	725.6948	555.3365	84.1191	568.1029	599.5757	453.8038	202.3118	177.1756	125.4962	281.4461	271.4156	338.4248	329.2296	35.9856	208.4902	81.981	83.9256	96.4044	60.9963	98.5686	181.0499	40.0306	119.5881	50.9564	50.6624	91.4342	290.9332	129.4344	48.8606	175.9421	67.2842	160.9539	98.2803	124.7536	76.5631	389.4674	102.1229	115.8729	371.7616	63.6473	94.895	45.5632	98.9384	86.8453	75.7486	392.8675
TCGA.DB.A4XG	522.1555	407.8633	307.0925	785.3403	504.3921	305.7357	433.7264	365.3146	385.1277	373.7576	563.6534	138.7825	348.1342	66.4945	323.7146	237.9538	6.8027	116.4709	76.8362	118.4625	116.2806	32.2526	166.0031	141.7329	87.3341	152.0975	185.1902	71.7256	135.6773	133.0407	138.0891	150.2215	104.0615	103.4937	155.7941	126.2986	92.2695	120.5796	84.6901	81.1119	98.6153	109.0559	90.8651	84.0968	105.001	101.9184	58.172	106.4489	62.266
TCGA.FG.5965	453.4327	768.4866	868.5209	379.573	591.0119	99.2641	536.0138	735.3786	576.5501	166.3272	119.2464	144.4805	234.445	245.5195	286.0717	290.3638	25.4573	166.5239	83.7904	90.4895	69.2333	82.5711	91.8606	104.6802	45.425	135.0998	48.9863	32.6643	75.0207	324.157	135.6331	49.0747	188.0414	74.1979	131.71	106.7994	142.1263	81.2016	436.1714	116.4739	117.9512	330.1994	63.8648	72.7261	49.7049	110.7303	93.1459	74.3654	434.8874
TCGA.DU.A5TY	1626.3767	7647.657	2811.5548	359.7536	646.2279	87.0425	520.3576	308.9719	548.7209	341.3406	364.0307	263.2218	226.4891	174.3718	155.6443	244.7295	525.9452	142.0177	380.1839	192.7745	305.1021	140.0606	135.3989	59.0223	204.0226	69.9257	131.3401	59.5244	150.0562	106.2437	114.8656	94.848	106.7914	139.2253	118.9391	98.1284	134.8224	110.2499	80.1081	104.0328	104.8914	67.2096	109.9582	173.5799	142.2738	48.1114	104.4931	84.2034	106.7776
TCGA.DU.6392	517.8866	2091.6602	588.8064	531.2874	769.4814	132.0922	690.8989	291.7635	363.177	507.1206	386.751	44.7727	275.4586	178.0154	216.6007	242.0434	289.7403	222.9449	254.286	210.3609	275.2275	100.9902	160.9063	47.5216	86.4455	83.4396	168.85	38.9316	113.2988	82.2422	173.8683	137.0776	77.4606	74.1229	165.4427	125.797	109.7522	137.6564	148.9712	80.9288	128.2265	112.4139	129.8088	95.4019	70.1887	86.6431	91.4125	140.1636	77.1374
TCGA.DU.8162	842.1243	1116.2266	779.1723	610.6233	531.6607	135.1882	665.9986	505.2993	485.8092	165.6405	147.7758	176.3032	264.2434	260.2187	296.5677	367.1045	79.3243	226.2721	86.1125	75.2241	127.0126	48.6168	129.7038	102.8735	67.0634	84.551	47.8409	61.0245	102.9628	273.4365	178.1444	38.6203	114.3699	55.2365	159.1757	111.6137	98.7013	84.1173	354.9222	76.7942	118.4999	357.622	74.2153	53.7293	49.1143	78.6024	75.1816	89.3537	317.6212
TCGA.CS.4941	2887.8995	2749.1589	1459.0155	648.2819	656.285	167.302	541.0942	421.5213	371.5452	224.881	242.2969	400.0077	304.3814	321.8585	236.6101	195.3955	524.5129	386.5072	219.0744	144.4018	172.6523	1442.3957	117.0834	81.8246	195.0842	138.8245	90.2132	94.5689	196.4727	138.3065	103.1255	58.5296	98.7229	125.0421	144.3666	99.4157	99.2095	93.5821	81.3332	104.3415	137.0726	84.8953	114.9735	82.6285	64.0928	77.7131	108.2295	103.8716	70.2724
TCGA.DU.7301	2039.018	1778.9253	426.8989	1066.0332	967.2227	1044.8617	464.3847	443.019	274.8455	463.991	948.5172	113.3624	368.0007	26.222	312.0387	221.3065	262.6643	142.5751	169.3069	277.4473	165.8701	79.1297	195.7616	182.8267	176.3913	94.8026	171.0857	110.3144	164.7464	133.8718	177.9029	176.9668	112.9249	127.0594	29.0845	117.0168	98.9237	112.8428	61.8432	83.6845	87.3589	54.5738	145.3492	105.5318	100.2768	44.9976	97.7655	124.2035	51.7455
TCGA.HT.8109	1668.0612	879.668	1101.1665	856.5869	737.6503	365.7496	460.9482	262.0505	328.2964	192.2266	276.4673	158.4463	279.5784	163.6832	255.9342	297.0555	71.7754	169.5798	97.7097	74.0458	87.7793	35.0548	159.1206	157.0907	92.1081	128.3277	80.548	83.2729	104.2552	234.7696	151.0002	69.4014	107.3785	79.5132	86.4826	93.2723	89.1727	94.3447	160.6024	70.6537	73.4818	182.7337	83.2792	60.4991	64.3856	75.4256	54.3942	95.5958	177.5393
TCGA.DH.A7US	1454.7317	1279.3615	1383.061	1056.0171	737.9643	836.6621	358.6766	178.2844	694.7997	367.7276	436.2357	694.2904	290.1617	78.3844	218.8819	201.8628	71.2308	153.2244	100.4807	140.6253	151.5589	66.4738	165.9402	134.0119	162.7574	213.1864	133.6815	116.525	93.8954	115.9862	119.3154	121.325	110.7386	132.1878	46.7695	87.0926	97.2479	95.4587	38.6362	102.1539	89.5118	53.1695	85.7232	116.0839	111.4537	93.4447	67.9421	74.107	32.2197
TCGA.HT.8106	1555.8396	5424.6809	1204.9399	388.1254	1367.0425	648.7909	636.4903	312.5936	564.1472	363.9407	447.5009	115.4728	205.7475	66.5455	294.8608	202.2966	1792.9275	163.7331	511.0116	198.8083	204.169	110.1237	157.9033	65.2247	142.6329	166.1615	110.2434	101.7586	242.1584	116.4046	112.1786	118.9346	67.2975	95.5894	78.938	74.1718	114.7884	100.7264	48.9044	86.2004	94.2613	75.7494	142.1892	90.7268	128.8251	40.2354	69.67	86.9634	82.7636
TCGA.HW.7495	1088.156	903.9202	991.6316	994.8085	686.7298	568.8808	425.9131	517.3342	303.2909	278.0031	337.4636	238.36	274.6649	142.2428	268.5617	258.6927	21.2688	157.4811	98.1196	90.5143	95.0863	36.3601	163.408	156.3153	106.5737	162.5606	89.8488	236.9085	106.6509	206.6497	133.5603	74.7482	119.1369	100.9838	117.0278	85.6383	97.7207	100.6477	144.1468	86.6434	96.4268	151.6485	81.0072	80.9109	69.0972	73.2574	60.4894	84.0107	121.5542
TCGA.HT.8113	252.2924	822.0618	830.441	566.8312	583.0844	119.7423	572.9456	676.826	512.3068	157.869	132.9373	200.0791	254.3305	270.9435	333.5438	316.3907	20.4782	209.5842	78.712	62.8784	65.0927	59.2787	98.5803	155.919	44.3211	146.5499	43.4297	56.6519	70.8172	281.2885	117.4413	38.7509	157.1249	65.4761	127.2833	98.9292	127.6403	74.0402	432.6473	100.7288	116.8515	368.1699	56.1436	63.4078	41.1275	99.733	79.3041	74.7553	377.4093
TCGA.WY.A859	210.4506	982.1771	665.5699	950.6866	562.0651	105.854	610.7691	664.5301	605.977	236.1184	208.2413	381.7246	336.2229	360.6831	229.7583	246.6693	42.4581	228.7985	134.3974	155.3837	89.7737	69.7583	92.0635	192.1138	104.1003	124.8166	110.4974	103.9947	118.8053	190.4205	131.5019	85.5766	178.5817	91.215	148.1461	90.9192	169.4381	89.6714	369.9716	133.4145	146.9721	272.6455	71.2423	102.7883	62.3252	121.1308	138.3024	55.6529	314.543
TCGA.DU.7015	2950.278	1912.0022	1269.6394	1546.0271	776.6352	788.6067	465.26	413.3065	202.9664	639.2964	609.9422	327.4282	330.0331	163.8042	282.817	213.3564	232.5606	166.0044	193.4953	239.6574	132.9206	52.7343	171.4992	109.4217	188.0909	201.9709	169.7826	245.3594	140.1238	119.9605	124.2237	153.7817	105.5624	121.9333	128.9558	83.0532	86.1909	119.683	34.3336	66.9035	103.237	57.2519	110.6497	119.0431	120.2142	68.5343	90.1981	90.9821	55.9646
TCGA.FG.A4MU	2049.1672	3509.6178	1750.9782	237.0737	558.3609	385.7987	1198.7046	218.9411	467.233	338.3041	375.8757	576.347	259.5482	306.0878	169.2921	208.6417	545.0665	320.4257	195.434	153.7983	367.139	99.5736	180.0038	39.9516	275.4689	104.974	142.8081	173.7059	177.3371	117.7857	111.6853	80.7417	74.2973	115.6986	94.381	77.239	121.9132	108.3266	45.7457	89.4012	125.2845	84.5231	115.4712	69.1009	84.8799	72.9452	75.9067	107.7635	63.1429
TCGA.VM.A8CE	1554.5234	1003.8234	1400.6971	1150.9007	674.875	851.4435	411.2685	463.5603	429.0989	351.1295	439.9593	351.5247	268.9072	89.7966	214.6599	190.0161	40.5251	156.8352	102.0448	112.9307	147.3527	32.0208	157.002	135.7355	190.2296	185.3953	130.2017	176.4632	99.182	132.4107	118.1699	112.721	99.7814	111.2463	142.6595	110.2622	96.3294	92.8275	30.0206	107.7012	91.3393	48.4235	89.3204	85.8397	95.5657	71.9798	58.1565	79.6641	30.8132
TCGA.HT.7608	4626.8415	999.0389	3463.4636	1232.7007	845.145	372.6011	508.4787	845.94	592.7449	230.0876	243.9544	853.8969	274.7536	283.9786	210.7743	263.2823	134.949	281.3923	99.9441	70.7841	166.1611	34.3217	241.649	165.1396	142.522	184.2679	68.2678	135.8206	215.2066	188.9375	86.8529	53.5569	153.6159	128.5002	129.0456	103.7716	89.4793	85.7715	30.893	88.6865	83.8221	43.0548	70.2016	89.2751	67.2584	87.0634	62.0166	65.6171	41.6168
TCGA.S9.A6WE	1185.3918	1014.2549	1136.2126	942.8799	574.7941	701.6833	416.1938	385.0855	521.8862	356.3309	523.1199	187.2097	346.7972	140.6383	343.9285	263.2961	20.169	135.4716	157.2682	129.1384	139.7313	40.3572	151.4488	132.7612	132.1569	156.7199	136.2362	196.2522	97.8621	117.1024	138.2265	134.8416	130.717	122.7084	143.3064	118.517	108.9906	132.9213	71.9212	89.5936	106.1973	91.0902	102.4847	113.5285	117.6632	105.0437	67.0219	88.8983	42.8276
TCGA.TM.A84Q	3481.8823	1296.9151	800.792	800.6119	866.2719	2227.5537	530.0256	421.3394	317.6009	528.6531	440.7209	131.2802	291.7038	403.7625	171.4657	146.9565	331.1777	170.6338	210.8551	280.0125	178.8474	77.819	140.4188	137.6857	207.5264	126.8986	185.0635	112.3082	261.3336	91.6068	157.1109	145.2034	99.8111	108.4395	152.4849	68.6269	98.5533	123.9645	59.9214	126.2673	96.5317	75.9947	103.5763	96.9563	102.479	83.5432	102.3166	107.1329	58.157
TCGA.HT.7687	943.0635	933.0743	422.2396	494.7337	518.7989	230.1415	498.3156	217.8841	287.7247	309.3479	468.9175	116.2654	264.6955	70.1694	252.8519	198.7364	112.0074	115.5388	124.3636	103.5653	96.8278	45.8037	136.847	100.307	86.3852	107.5845	116.7336	91.7299	91.308	143.2993	119.1554	108.8099	118.1429	96.101	116.2315	158.9257	78.4115	116.2723	144.5711	71.262	98.3028	126.4374	76.4971	79.7749	89.256	85.5755	56.3819	119.2492	75.4118
TCGA.HT.7474	2173.4217	1242.9342	1158.1348	1017.9909	640.0289	333.3538	511.1474	505.275	548.2043	219.0618	240.6549	595.4137	322.779	294.0047	308.2253	326.7138	70.0951	207.9314	73.1818	133.8142	100.8278	157.1839	143.5007	276.2081	177.9088	132.276	75.7516	140.6468	117.4184	249.5828	137.3	79.2658	143.3218	93.8992	120.7862	81.8621	121.6316	83.6903	212.7405	86.2599	96.7552	214.9345	88.4695	83.4789	73.2401	86.1513	92.1753	80.2493	215.6185
TCGA.HT.7468	1380.7993	856.175	959.6105	1249.8686	718.2079	362.6326	476.9336	417.9867	306.0258	336.9557	604.2468	191.5286	325.7962	114.8631	301.1481	232.1398	37.3968	102.2146	84.7534	103.0859	128.6262	28.0435	190.7767	114.7582	171.743	127.9553	158.2719	220.5832	123.4607	117.9262	145.118	130.6855	110.2021	116.0793	157.9248	139.6432	91.3966	134.9285	38.4992	71.88	91.9787	63.6638	102.9061	74.956	114.4238	85.9715	56.444	111.0921	35.2912
TCGA.HT.7693	686.362	2087.0637	612.0684	848.7714	828.6844	1261.3472	1243.8526	461.9359	119.2443	438.061	334.2784	52.5105	374.3284	338.392	241.7731	212.5925	203.6635	471.5888	231.2602	232.981	151.5666	55.6493	164.0881	136.9639	182.3847	99.4315	107.09	181.8276	206.6867	57	141.123	172.4678	174.57	202.7182	97.3895	58.1696	151.6248	133.5961	98.4797	87.77	108.5203	57.9393	132.8398	125.3481	100.5777	76.563	123.5374	59.6635	58.4909
TCGA.E1.5305	1411.2765	1136.1922	1159.7573	1189.6088	1015.0997	454.2433	482.7643	654.5595	513.1003	632.0444	391.519	247.9552	309.0553	129.1863	218.4688	160.7206	63.411	240.5793	155.8221	203.703	156.4692	288.4275	228.1439	253.4041	152.4003	176.8503	123.8873	163.652	155.9959	140.5817	174.6779	162.4698	113.6393	92.7797	116.2536	124.2068	108.1907	107.5602	70.0383	83.2744	103.3688	105.6491	108.3819	61.1366	108.3567	92.7815	93.9982	88.5188	70.9756
TCGA.HT.7606	1237.3586	672.6736	653.9103	775.5149	651.4973	652.9643	681.431	443.5533	135.5047	391.467	196.1108	100.0895	396.4505	163.6864	245.5053	149.8235	73.6516	272.2715	120.2991	184.7736	154.3361	68.3211	151.203	131.7156	136.7349	106.3493	153.1585	78.7188	192.4312	66.4969	224.4905	96.7949	110.7874	91.215	156.224	100.7852	110.6043	160.5465	185.5441	54.5924	125.6251	160.4917	67.5381	52.7703	57.1968	134.589	138.5552	215.609	92.6726
TCGA.HT.A61C	964.3684	4017.5014	1070.3867	375.0088	636.3166	170.3378	1108.3125	368.7584	596.0456	369.2322	210.678	141.9056	360.4375	133.2407	296.453	172.7	293.0516	244.6217	320.9577	132.1116	400.3553	622.1083	146.3017	33.6384	130.7543	103.5991	128.0551	65.9687	127.6473	87.229	173.8561	88.7647	109.9071	243.139	125.7354	121.3373	128.3962	108.6701	225.1949	156.1698	151.7426	111.2668	137.7923	124.7838	68.9987	109.3552	97.2071	138.9126	114.6577
TCGA.E1.A7YE	1993.3462	1517.767	925.2678	929.1322	1050.7315	2494.5721	440.1675	285.6417	573.7569	247.4031	266.7841	258.0912	268.7881	127.3663	178.3452	181.9564	481.4344	205.2664	283.693	151.7139	192.1846	62.9941	156.0257	85.2764	72.9637	116.4294	60.3946	1368.0437	213.1261	56.8203	133.5283	70.3492	62.4554	92.6553	152.8112	70.6922	86.9725	89.0824	101.4011	77.3258	103.9493	73.8742	95.6656	82.384	60.5092	63.0258	88.5654	70.2492	75.1231
TCGA.TM.A84M	779.757	317.3196	398.1351	818.2847	658.4005	817.3471	387.7126	200.5441	270.9914	311.0495	412.5704	24.9005	271.3784	53.5487	354.8358	197.6828	56.0315	67.4916	70.9635	97.3809	108.4562	28.6598	121.9733	131.6943	81.7631	126.8052	135.4286	115.6631	85.9323	137.3213	136.7958	115.2406	85.9068	90.8986	204.571	121.8505	66.7094	106.9015	50.698	63.8929	86.2942	110.8918	87.0334	82.8111	69.2113	92.9041	55.6016	142.5224	33.8417
TCGA.FG.A87N	185.2059	890.0634	324.9207	203.588	611.4998	133.3796	498.0848	48.7798	400.1828	428.2136	616.6471	24.3442	283.9845	71.1916	269.1818	186.7712	148.2649	145.0018	145.0899	213.0824	147.8777	40.4106	112.6933	89.5051	100.8896	70.8335	232.4249	15.6821	96.7445	45.6277	128.3132	141.9601	70.7056	12.6928	65.4813	133.8866	87.3031	150.0244	118.9843	68.8601	109.2073	97.0237	83.3742	46.8954	93.2216	83.0622	94.6851	124.2114	58.2265
TCGA.DU.6403	1436.8063	4208.9112	734.5317	471.7109	457.6767	366.8339	346.3682	372.8434	393.2749	232.2445	302.8932	222.6159	256.5367	233.7708	212.2564	164.6283	328.2205	165.2362	248.4143	136.437	160.4361	235.0137	144.266	47.7125	110.9144	81.186	98.9637	81.3001	99.5819	105.7142	158.6941	76.5351	84.7663	117.4813	168.679	102.6246	94.9374	117.0252	95.2967	87.3308	105.9286	124.0977	97.9747	50.1439	71.4252	81.0475	82.008	104.438	98.1688
TCGA.DB.A64W	186.8193	480.5854	325.7577	431.7716	436.5756	51.575	414.3108	431.6222	389.4089	344.4898	468.427	105.0064	308.0625	84.9593	248.6745	257.5565	15.1214	125.4641	87.6148	123.7181	64.4868	66.0223	121.4534	108.8541	99.3762	97.2829	151.0365	44.4774	67.8576	202.6924	173.45	125.7762	135.4991	95.5994	96.7665	114.8975	104.3142	119.7768	234.9269	114.7542	105.8749	208.6604	96.5726	54.6425	92.0174	96.6878	58.7324	119.1487	234.2357
TCGA.FG.6691	1322.9391	2064.3647	678.5698	1095.5508	1023.108	148.8201	510.0966	380.8501	264.3405	390.6413	507.9032	373.5093	316.9032	147.7484	203.6842	212.7997	216.6215	229.8898	416.9588	200.9908	130.6784	59.4823	219.0185	148.3322	160.3829	183.5624	142.2232	176.6355	155.7953	112.5237	131.0205	129.5049	86.5937	109.6212	117.7043	97.2908	99.9117	141.9692	28.9965	80.1102	99.6093	69.9714	137.2848	79.1871	112.9363	71.5934	82.4728	101.4596	38.2607
TCGA.HT.7680	8308.6242	2787.317	4069.1028	706.8924	1122.0873	210.3726	535.2614	819.4983	382.5998	210.9668	330.4203	538.3078	280.2932	520.1851	256.0618	270.7149	192.2579	190.2488	207.3903	139.9176	167.1863	65.9359	214.4069	87.4039	198.6617	167.3443	50.7676	96.8447	179.9966	231.4838	103.445	57.172	157.9357	111.9866	120.9357	69.85	74.6066	109.0158	60.249	70.1005	67.7765	31.8423	111.1366	91.5198	85.5673	46.9916	95.8399	100.4686	42.8265
TCGA.HT.8564	558.1061	961.238	425.6967	1097.874	624.7977	29.9094	556.7584	603.0613	1865.8201	209.4883	152.8056	92.6571	294.8135	241.0707	231.7715	186.4387	239.7554	254.7033	114.7716	136.2096	135.8823	122.7717	193.1334	153.1444	67.073	110.642	112.4515	94.1185	133.8366	159.2164	173.7523	61.5056	101.4657	76.846	115.3271	103.5161	132.7942	97.5378	257.025	90.1485	117.5388	164.6507	73.5538	72.0939	47.2569	78.6551	97.2791	81.4546	196.3195
TCGA.HT.7686	4214.6254	2685.3432	1828.8525	814.8696	1046.1785	2011.0905	499.6652	401.44	716.9365	436.7963	575.2569	349.9122	306.3216	219.4743	231.3884	201.9526	469.4943	253.3749	335.9437	334.8477	136.7548	181.6365	145.4891	170.9375	354.2242	96.7776	161.7861	249.7293	234.3808	106.3028	151.9325	188.1811	123.8432	200.0642	147.1888	82.8671	113.7665	118.4541	61.2026	77.2314	99.5505	67.9391	120.9366	102.5497	141.7543	68.2995	140.5811	82.0454	84.4058
TCGA.TQ.A7RH	1594.0954	1548.4963	815.3175	1403.2342	715.7984	676.4882	397.5848	340.1466	207.5844	573.9024	477.5611	264.0293	254.3206	85.1252	183.1305	167.8836	193.4281	158.5207	179.7471	231.6439	131.4491	66.2644	122.7376	148.094	114.1121	130.3467	149.4121	110.8393	116.281	84.6552	119.6232	142.9665	73.0318	113.2818	44.8084	70.109	97.3756	91.1991	50.4945	106.4461	85.0663	73.4602	79.3818	97.6627	77.0222	69.9136	94.8505	48.4352	47.7717
TCGA.DU.7018	364.1876	447.8103	365.7132	418.5961	468.5231	337.5206	670.9589	357.6617	175.4348	685.2891	829.1069	110.5726	294.0921	64.9673	370.2843	162.6077	32.4861	105.1645	104.4589	192.9815	94.2453	55.3852	122.7474	103.8695	88.0489	97.7895	349.0041	80.3451	73.4375	119.5437	108.3085	337.9275	83.8206	148.9175	109.9324	395.4002	67.3603	110.5625	34.7951	72.8097	87.2009	85.3217	75.8428	94.0235	125.5913	83.6155	49.1208	142.1066	45.2265
TCGA.R8.A6MK	4952.3126	836.3518	1411.5511	1524.095	593.3184	412.8508	454.0031	598.2959	373.8438	251.9595	272.4855	302.8923	358.7239	488.3906	225.2392	269.7759	123.7679	154.3809	106.5484	91.3055	170.6384	33.6828	193.3169	152.9792	139.4245	174.3581	87.0366	137.7757	171.0273	174.68	111.3947	73.9288	183.8111	114.7647	125.7504	111.0675	99.2643	84.4719	57.2813	93.7336	90.7568	64.1683	89.4818	97.4726	71.0277	83.227	68.2737	67.0635	52.3406
TCGA.DB.A75K	3263.4395	1352.3967	1396.505	839.3185	759.3141	1561.61	495.0297	328.2951	409.0966	442.5637	326.7153	145.8181	252.8181	230.2987	189.6346	148.7599	97.3751	132.1634	209.5323	108.54	247.8527	1151.1931	130.4862	101.9248	75.6987	171.956	136.7603	144.4509	94.3024	75.8176	79.7516	109.2904	112.1364	134.5233	143.2435	97.8899	99.3969	102.3299	40.5139	92.0835	107.7826	55.0026	86.8361	58.8884	62.1122	73.7447	65.0208	55.2347	47.7064
TCGA.DU.6401	557.7045	1173.8948	629.3546	1607.2435	989.8409	773.5391	408.1014	290.1519	208.407	488.6137	577.9695	106.7623	329.2649	201.4973	245.1067	232.4344	117.9324	161.391	133.0708	247.5899	97.9277	87.6168	142.3684	184.4952	166.777	108.8322	164.3558	197.8994	131.7235	80.6965	142.678	193.3122	104.5424	76.2839	70.9531	133.1267	79.8373	105.2816	30.9128	101.2529	110.718	57.23	138.3953	76.2025	106.9711	84.9962	87.4039	99.5145	26.9901
TCGA.RY.A83Z	1777.7209	2026.4812	1337.4983	979.5945	600.9442	1533.7077	532.3069	732.8777	238.66	1356.8816	464.0149	273.8125	397.5329	308.0953	271.7006	150.0522	169.363	226.3303	372.2822	539.5594	310.4848	105.0113	135.7637	139.1755	151.992	179.2039	155.7964	91.6884	207.62	56.097	127.7071	253.3005	250.3131	352.9418	90.9889	66.6947	211.2123	118.2655	285.556	261.5521	136.7256	50.0551	118.4725	263.0858	160.1539	198.3554	246.1484	41.2226	66.7997
TCGA.P5.A72U	1699.8477	2773.1866	5775.604	357.5717	456.9438	30.4233	1270.8223	347.3945	588.5981	296.1361	182.0094	114.6424	250.405	609.3142	155.7471	211.1515	418.527	92.4172	314.2904	125.8252	325.3055	104.6602	154.6795	27.7223	141.63	231.4966	77.7344	102.5568	174.2365	78.9425	60.6421	67.8826	97.2285	158.3704	204.8241	127.9786	140.9573	70.579	24.3674	135.9746	109.1853	64.3709	92.7103	66.0264	59.6859	116.147	104.4942	83.503	36.5216
TCGA.DU.A76O	2898.3434	1389.0229	717.5339	900.3279	530.4707	776.1687	421.0915	448.1301	642.3667	515.9626	409.8796	465.1976	377.6343	57.9923	160.0788	141.5748	369.389	201.4475	274.3505	263.8327	145.2256	179.7695	96.8349	183.8858	132.4383	200.6289	150.1345	174.0008	101.91	80.4026	101.7026	168.2409	121.4481	147.6822	46.3171	97.506	117.2846	99.6236	47.9076	127.6668	95.8574	56.6089	102.2441	71.3616	95.6043	113.1843	128.6369	58.8028	48.5281
TCGA.HT.8015	2097.9216	1741.3108	1060.2318	596.507	579.7963	109.3354	585.2531	493.0486	839.6778	183.1514	172.4028	151.3746	253.4582	272.9278	284.267	368.5958	242.6636	230.2103	164.3224	86.161	143.2023	64.1501	123.0099	94.5659	74.5388	127.1742	56.3447	47.5309	101.372	234.8513	158.2371	50.0849	132.55	63.2167	140.1707	77.7801	100.0432	68.2253	451.1826	91.1133	134.6857	313.0101	76.1089	52.4579	65.6148	77.143	75.0558	79.4971	306.1821
TCGA.WH.A86K	1657.1266	1673.2781	1098.8258	1223.4846	508.3438	469.8239	504.9547	573.8672	255.254	420.0568	332.1016	534.3778	337.0235	507.2909	88.7418	140.1278	161.295	185.1644	147.9672	244.8784	162.2635	63.0122	104.3242	284.0088	181.2879	157.1732	126.1802	133.108	149.5608	84.2203	131.6057	140.7718	183.1551	157.5175	158.7078	140.2631	117.1506	93.0437	73.3496	151.1517	125.8105	47.0951	103.0823	96.7967	93.7314	116.6954	121.1788	43.1549	34.9039
TCGA.E1.5319	1868.9717	2109.3018	1618.1791	1225.0415	695.173	1052.744	546.9753	552.6532	546.3189	287.3414	470.0295	316.9682	293.1849	431.6426	288.4777	269.8121	64.484	127.1043	149.6365	91.3538	184.0182	89.3104	195.4296	188.8769	157.2237	152.2935	109.5745	286.9653	140.6972	132.6691	128.8229	92.5654	136.837	114.3586	158.3537	130.7456	86.4868	107.0854	53.7847	76.628	93.6178	61.5855	92.5041	80.7769	119.7218	90.8207	65.8712	99.421	35.5093
TCGA.HT.7856	389.7469	1168.3239	785.052	632.4582	515.3232	175.6511	443.4878	627.5434	613.0919	192.4272	185.986	226.5397	240.3946	282.7176	214.9776	214.0821	25.9983	178.6365	104.3522	72.3134	87.3472	85.1885	117.2533	188.7785	74.368	128.384	50.6742	66.0465	84.5005	224.0035	110.3295	47.3289	117.4559	71.124	131.2817	81.5344	110.6652	81.4744	217.9849	109.1801	107.7813	224.7567	67.9972	67.7143	41.5012	76.8541	71.2751	71.5584	196.4792
TCGA.FG.8191	3156.0183	1509.5807	1294.3177	804.1458	759.6684	1478.5251	440.7481	338.599	139.4033	299.6862	437.797	375.2348	266.2416	102.5745	654.6835	939.0409	195.1244	152.2491	234.0312	218.7927	99.692	27.2547	142.1399	155.0975	203.1582	116.2643	141.4359	180.1156	123.528	139.2434	149.0175	118.3661	102.0338	91.1129	148.4303	97.9827	86.84	106.0559	63.05	79.3227	91.4229	71.1009	105.7418	73.1324	107.5632	55.0256	75.6592	98.4179	45.7655
TCGA.CS.5396	1032.117	1174.3472	763.7512	324.0821	887.8828	432.2515	823.0549	536.0119	337.6471	239.4611	355.4575	39.3219	290.4289	197.1199	346.3995	172.5308	100.5818	73.124	109.0047	65.46	219.1515	109.1445	157.7315	52.7039	95.5607	217.6493	115.445	123.2534	63.0182	147.5543	101.9799	102.3362	100.7864	124.3532	173.625	329.0453	63.1588	108.9437	154.7228	64.5055	87.1	67.414	96.9943	46.3629	58.736	67.6457	39.9464	168.211	28.7286
TCGA.DB.A64X	1337.6024	1308.0976	1059.7576	1103.3234	837.6397	417.5039	436.2013	625.7956	475.1575	314.2245	442.0028	353.4635	290.7644	53.7054	200.6223	175.82	108.197	214.4791	166.2139	329.5879	171.714	107.774	150.2717	267.4784	192.0638	95.0557	186.7186	225.803	163.5198	100.8002	138.1819	222.3056	151.9282	161.2711	19.2791	127.6919	119.9876	88.4225	111.995	143.3831	99.5056	56.3768	123.3307	112.2177	93.8166	112.4397	118.5197	52.2964	75.3173
TCGA.DB.A64V	3748.6064	3851.4524	2444.2088	849.1387	962.5014	928.0231	452.9205	318.9076	729.9545	374.1178	405.1149	450.8325	291.6515	125.2715	210.5443	206.6513	425.5352	136.7414	357.1828	171.0569	250.9291	91.8154	162.9531	147.3226	154.6887	194.0551	137.2738	117.7763	112.3873	168.0312	121.6168	132.3278	149.5294	163.5672	86.4731	100.364	110.5772	89.6108	68.9154	158.5984	103.0882	54.3748	104.0365	101.4511	156.0524	81.9688	82.5806	73.2475	61.5774
TCGA.DU.A6S6	785.373	533.2196	868.3692	1018.1794	642.9169	297.7932	344.827	440.1836	368.4229	334.4722	291.3983	163.7231	297.1046	145.2598	248.0749	212.9775	17.6671	130.6765	86.5855	81.3344	97.178	72.6488	107.3802	121.7845	73.4404	184.3692	91.7387	71.8595	88.1199	169.3987	89.5311	91.0531	113.7964	110.5899	146.6577	80.8569	115.6098	75.6014	209.2895	113.0885	113.987	194.009	69.1647	63.9913	48.2756	103.551	67.5158	61.5974	186.1681
TCGA.DH.5142	2571.9278	1861.9658	884.5762	1353.4183	1074.1005	2309.4938	489.4527	207.8182	587.1327	520.6505	716.4127	378.7671	401.1915	38.0732	169.2346	150.9582	1150.3869	210.4429	234.8256	251.9172	194.5571	119.4491	172.2925	250.8583	152.4391	108.4935	217.0851	191.2554	177.55	67.5626	184.8277	158.034	62.6343	160.871	107.6726	64.8955	134.8336	118.1037	45.8084	146.0027	107.1129	71.8836	124.081	122.6772	91.4237	101.9257	112.6134	73.3705	79.8532
TCGA.S9.A7QZ	275.1444	635.416	503.6694	642.91	474.8088	130.1136	432.5537	360.4352	387.8562	381.8335	535.1524	152.9992	269.1135	178.6142	218.2777	131.5314	26.5045	119.0166	96.0647	135.861	93.8827	49.4182	122.7871	150.434	81.6464	114.444	138.4056	106.541	75.3882	98.6484	106.4953	130.3823	108.3423	98.7574	153.2522	150.0259	86.7535	109.5015	84.5879	89.1062	87.7679	84.1568	74.0724	91.5513	95.803	78.8134	60.4762	78.6716	62.7224
TCGA.DB.A75M	4797.3004	1416.5316	2216.1655	1256.4064	904.6681	1251.6906	350.8291	466.621	332.4268	413.8018	358.5877	536.5752	373.6109	141.4859	210.9556	207.8138	122.8181	214.3563	120.5009	208.2	163.9736	35.7282	156.0681	216.3024	203.6065	212.0961	119.9287	185.6041	159.4144	91.1675	114.6872	139.1927	144.2975	76.155	140.6265	74.8433	107.5916	96.6478	60.8333	101.8587	89.7454	40.5188	109.8733	61.316	77.5343	98.1553	116.1109	61.0541	30.7545
TCGA.DU.6406	1239.5598	1002.4621	806.2516	357.3679	375.2927	84.6826	650.585	231.0954	444.1387	311.5318	397.4812	359.3469	330.6782	170.6845	304.5744	286.2779	413.4906	203.3752	176.4624	106.0352	321.472	485.4336	235.6846	44.5402	180.0408	78.1591	155.9966	86.3123	150.406	135.8508	158.3148	74.6583	78.1234	121.1908	181.8083	111.9895	149.5048	128.3967	110.413	100.9218	99.8388	94.2428	124.8706	70.3213	72.2776	113.8092	82.174	127.3291	58.6161
TCGA.VM.A8CH	2592.9778	1631.7982	1076.0196	1165.8725	961.3017	894.7502	374.1093	360.7301	223.6193	380.9591	382.4077	251.8513	293.5804	124.5426	185.6959	169.1129	271.8616	189.2988	164.3015	219.2177	147.6234	84.4218	147.037	219.5094	183.7459	106.1667	142.2744	210.8356	155.0339	77.4118	128.3076	133.2873	106.3521	96.2914	59.3248	113.9872	87.643	103.051	52.1073	87.1563	87.581	53.2148	117.8056	68.618	81.4462	77.276	93.8153	72.3821	26.9998
TCGA.P5.A5F4	234.5087	1491.8929	652.813	733.2648	532.904	100.2811	565.4722	562.4171	378.4194	471.7881	280.5452	220.1556	289.7667	417.4763	270.573	225.3715	41.3182	220.8915	119.7366	145.7988	84.3079	50.5738	89.4742	241.9034	83.0424	179.5462	120.1856	82.2988	126.392	223.1333	143.7994	110.0666	142.5086	137.781	136.2765	118.1169	131.2758	94.6595	248.5894	139.9342	113.6525	188.1309	91.6414	95.6258	64.3642	113.1397	109.2276	79.2263	264.7729
TCGA.HT.7473	3709.9415	2703.2279	1437.8297	689.5149	1414.2509	219.4481	463.2922	398.118	212.4023	179.2498	359.9314	312.5731	274.6589	216.4309	224.3617	226.5739	393.5603	165.146	226.814	152.0038	152.243	221.3428	186.565	120.8097	174.2306	79.2621	99.3819	110.4955	178.9261	158.1557	124.7674	82.7492	112.677	101.8847	100.814	68.8586	95.4396	116.1249	38.9165	65.1471	85.2313	63.9126	121.9333	93.0417	89.7147	50.4644	72.9545	96.9659	57.752
TCGA.S9.A6TU	1498.2561	2425.8918	807.4315	537.5889	999.0773	996.6465	381.5615	415.9401	150.2465	672.3141	516.2006	211.5656	250.154	231.8445	178.8524	150.416	239.5544	145.4898	265.7297	295.5805	171.0949	46.6967	112.7037	109.2464	148.5198	121.3109	190.141	136.5501	94.1385	77.8884	85.4286	209.3837	105.2794	149.4571	107.018	91.7273	84.5004	80.0982	38.9808	130.2868	104.5542	48.413	107.3206	60.3114	112.4114	80.1869	82.7764	61.504	35.7711
TCGA.FG.A4MT	953.4815	1351.0704	527.7802	767.0299	542.3357	143.7753	506.3349	503.7225	429.5486	344.5036	254.3761	233.1023	296.4534	254.811	164.4768	173.7778	147.8931	193.5074	199.2956	202.5934	113.4612	62.7653	135.0867	187.255	102.5985	148.2113	146.8412	85.1019	110.5545	189.2381	169.3344	121.953	121.7951	109.0884	110.911	110.6583	121.7542	110.771	242.7899	112.6348	121.1115	184.95	87.1489	64.3887	90.4641	88.3748	102.1642	78.8508	230.3704
TCGA.HT.7690	2161.44	1925.3881	692.5858	1198.5684	727.3303	1149.0268	545.2004	398.1352	310.8402	392.9882	549.7789	186.018	383.055	121.095	275.9154	257.3925	535.0488	208.3852	227.9197	202.3664	113.7885	144.172	105.2058	151.7303	213.6011	118.5452	159.3947	152.736	124.2796	146.6929	104.4767	137.3546	139.5577	154.4335	169.0031	115.1855	141.0958	118.3858	139.6009	114.6892	112.2678	104.1686	82.5465	87.5225	80.4406	80.9558	129.7064	122.7572	107.995
TCGA.DH.5144	810.8512	806.9944	818.1637	705.3399	523.188	473.613	480.6413	455.6121	276.1509	419.0038	797.6657	211.387	375.9921	65.8601	336.8902	244.0826	76.5922	126.0155	90.2234	134.2392	122.9866	35.4569	190.6246	155.8533	149.4564	117.9066	170.0099	99.8964	112.3266	129.5732	136.1607	182.1912	137.927	140.4813	154.5143	130.1677	90.8411	120.8589	47.1557	76.5874	105.7709	71.8076	89.5913	96.0886	166.7485	95.4746	73.8117	128.4989	34.8604
TCGA.FG.8186	2055.902	1051.6091	1091.0954	1493.9851	805.4487	783.2542	379.7273	452.8185	683.6096	269.9958	313.2597	249.2418	307.389	325.9897	233.3349	215.6216	194.8688	140.853	181.7873	99.2405	162.5328	419.3716	184.2368	185.3075	128.618	156.8602	100.3113	206.7976	163.2462	173.0018	116.5604	81.494	101.1351	120.4135	148.1774	101.83	97.778	117.812	75.3817	82.3578	91.4474	68.4378	95.5169	79.8879	75.2929	72.6224	62.5464	89.6999	69.8935
TCGA.CS.4944	8940.6265	2141.3736	13087.8356	620.3936	1298.5642	857.1526	650.7703	772.6633	516.3736	410.5292	377.3395	1002.2676	323.922	653.8492	243.3646	181.6573	186.642	377.7839	162.1976	237.5446	323.0635	67.5123	184.7906	152.5255	110.7464	149.3735	144.2466	230.3102	169.247	193.1876	107.8248	146.511	172.5687	91.3419	111.3495	135.7944	97.8808	83.7934	57.7031	129.9051	85.5493	43.3691	98.9931	128.8118	166.6	107.1207	139.3825	65.0939	50.9129
TCGA.TQ.A7RR	1899.2147	1606.5384	1296.0056	838.3713	758.7322	821.3112	434.1882	327.0521	646.7373	523.4728	510.4381	389.7649	294.6835	294.6678	228.2882	179.6409	260.6253	139.6957	164.6676	272.5458	87.4667	50.6502	104.9658	178.73	173.0908	139.9448	177.778	198.1282	113.0853	129.2423	133.9074	155.6132	121.2853	66.1662	148.3023	73.4785	98.7241	94.1455	69.7956	78.7397	88.9841	73.2112	99.0303	118.9726	100.9337	90.2036	99.5908	52.3142	64.192
TCGA.P5.A5EY	2243.9004	1641.2157	1428.8948	700.707	536.5112	54.9057	745.4185	668.0709	1862.4815	216.0647	313.7808	357.4259	261.6535	800.3964	210.6928	215.8369	183.3692	378.1175	96.4449	116.185	172.0837	160.3033	210.1004	189.5042	133.4808	184.7593	69.9662	71.1556	126.7588	221.8416	86.9569	52.7249	133.0787	103.3875	174.7376	168.8616	112.7866	76.7621	164.7875	96.2971	99.1041	116.844	81.6948	87.2331	78.1871	86.9122	94.8927	74.4952	169.3272
TCGA.HT.A5RB	392.8217	835.1203	411.4331	755.1555	568.1295	150.5038	398.1042	417.446	231.6578	327.476	388.4112	187.9276	218.1917	117.4228	185.7848	151.485	52.5561	172.5106	94.1567	191.4584	82.8972	38.0304	125.4364	188.948	118.1471	101.8382	137.0571	110.4641	84.6899	133.874	117.7138	131.9557	88.0939	84.9516	61.2463	117.9947	93.2701	96.7902	100.5243	80.0391	90.4031	108.6046	85.1884	53.8017	62.1976	76.7422	82.7092	82.8312	89.1057
TCGA.DU.7306	1603.3783	1774.9818	898.4192	847.5466	937.3317	2918.1196	529.8997	578.6048	159.3422	310.5873	368.7886	396.0294	299.6155	234.0411	303.2556	214.6482	143.2326	154.0238	115.2576	150.4926	150.1339	709.7119	175.5018	156.0241	226.6152	148.8433	126.7744	270.8227	205.0234	135.3776	130.711	104.3652	105.2056	73.9533	15.2621	127.6724	87.3374	94.4401	56.2261	200.9312	100.0219	50.6615	105.8153	70.6711	70.2355	122.283	80.6848	113.3126	43.6652
TCGA.DU.7007	2391.0637	2322.0102	3268.6181	370.3732	1170.2837	738.8767	1695.4525	220.5007	547.7377	573.2852	594.6594	179.5938	257.2459	12.1613	213.3551	212.8604	684.9748	165.6118	172.602	252.8276	190.9429	50.6863	192.2981	76.2687	228.0258	81.8713	128.408	262.3882	316.8561	134.8348	133.3024	154.363	102.406	96.3126	84.4328	61.4876	116.2008	104.7666	81.8309	98.4068	152.9988	74.3789	133.3129	89.3784	168.8931	52.2157	76.5329	79.6735	72.2909
TCGA.TM.A84L	5369.0952	1877.8397	1224.4627	1088.6186	754.4409	748.9274	398.0729	501.0735	225.8421	289.8556	315.5022	577.2445	285.3616	213.6003	175.9223	170.5085	138.5431	165.3555	213.287	156.0978	146.1662	62.9431	125.7899	220.0705	199.2983	147.2176	91.5979	134.888	132.9065	100.612	125.8936	85.9233	115.943	120.4753	145.2407	88.5524	100.718	90.1206	75.0361	115.5461	80.9394	52.5568	111.6593	81.0569	64.6657	75.8292	96.0271	80.2233	40.4495
TCGA.HW.A5KM	3105.4745	3895.3565	1625.5519	1302.3475	1330.9033	2171.6821	539.2151	343.2415	216.4269	343.8422	419.8004	453.7061	318.2936	43.8364	275.4879	183.9434	1434.3448	161.8376	291.0774	194.9633	202.5425	2182.8328	186.7539	144.7167	263.5431	143.9017	138.4554	130.2997	164.7549	62.1157	126.1732	100.2631	82.6985	72.6465	78.1039	99.1698	108.3404	115.0024	19.8092	83.4134	107.7268	57.6393	137.9237	58.3567	95.2211	60.0715	83.1725	139.6031	58.5141
TCGA.HT.7692	1519.4287	681.1336	576.9316	1195.621	293.9228	680.506	540.7003	823.6896	220.6333	374.0721	254.8019	198.7606	366.4168	266.2325	120.4186	126.1782	81.4637	90.981	151.5715	112.3513	139.6183	185.6408	133.4596	137.3754	121.0549	239.7275	171.2338	82.5065	88.4567	118.6575	83.2113	112.059	156.136	121.0494	75.51	140.1282	76.115	107.093	52.3343	95.7423	102.4964	58.8349	81.8685	92.5885	106.3587	98.9596	73.0674	76.2139	39.7461
TCGA.HT.A617	1108.4764	5539.9398	2599.914	427.3671	748.1037	162.8631	829.9348	549.9514	404.9759	269.5934	175.5579	511.1534	216.8776	1184.5543	187.9665	128.8075	604.8716	207.0553	423.6059	127.302	410.9328	88.2927	205.3161	56.3651	162.3182	177.8042	87.4475	80.8995	174.1452	142.325	102.9782	54.1918	156.8175	142.0749	133.6911	221.0636	119.0974	92.187	82.0058	151.8601	106.3457	83.7603	99.3684	108.3623	88.1895	94.2632	62.1154	80.0671	66.6033
TCGA.HW.A5KJ	220.1369	798.4486	344.0784	722.7578	275.7335	173.1048	478.4929	654.0127	199.7925	857.9652	515.723	131.9984	252.0474	222.5147	82.1787	93.8887	34.9738	94.2382	114.1724	218.7406	148.9559	62.3942	87.081	104.4796	69.9071	109.0623	271.4733	43.5919	92.4109	84.6022	79.2007	241.358	131.8796	131.8496	81.2547	119.2184	78.4927	94.9652	69.7475	124.5315	115.658	79.3378	73.2623	112.3924	197.8417	100.7416	82.2736	73.7671	60.8514
TCGA.QH.A65V	3479.922	2162.4953	1602.2294	1324.1852	763.0447	886.4812	439.1793	811.5461	468.7264	374.7109	327.9148	588.1818	356.0287	520.8269	158.9897	213.8471	59.1023	178.7388	220.967	134.0723	192.8501	54.374	172.0573	138.7258	150.3711	226.9344	116.6221	292.1071	159.2655	162.0116	129.6869	104.8447	142.9301	168.2922	135.0662	92.2232	122.4736	114.9691	69.8653	119.1617	114.7226	62.5639	91.5638	102.7997	103.2534	82.5395	86.7327	69.1848	59.5724
TCGA.TM.A84H	2205.2134	999.5181	1852.6829	613.472	711.7627	354.2193	342.3088	458.4941	181.4578	495.661	400.1518	166.5198	174.6212	31.2413	189.2454	157.0046	54.2902	132.9177	84.2959	169.2419	109.7464	48.0388	127.758	115.5668	193.2227	158.2791	108.1376	162.3782	102.193	92.4737	102.0975	101.6563	154.5113	59.4514	127.1288	51.0893	64.7913	99.99	99.4838	86.8289	74.8933	91.136	51.1992	88.2097	62.9372	73.3163	80.0464	80.848	34.6602
TCGA.DU.6405	3628.5764	1355.0484	2434.3022	524.584	482.9646	114.7637	558.7614	365.7276	1116.7927	231.0313	166.2547	305.6888	303.0168	195.4574	230.0711	253.6283	306.0832	207.1087	159.5717	82.9423	262.6442	287.2797	262.9516	76.4674	189.7662	93.9125	84.7158	265.3625	168.8558	106.992	133.5364	54.1668	82.1791	101.7606	128.4937	82.9012	94.7361	113.4629	19.242	84.4453	115.6189	87.8908	120.9827	47.7082	44.7282	79.8032	32.1033	124.3993	53.7517
TCGA.VM.A8CA	4493.1954	2013.287	3838.6961	739.8817	747.722	472.3847	505.3352	549.978	511.5525	579.4254	321.1606	358.4064	389.8496	721.2451	243.031	217.952	172.4584	223.9418	192.4047	185.642	278.9359	113.3106	131.7991	110.8754	85.4192	203.7338	111.5025	149.5145	203.1831	137.5765	99.5515	117.4178	218.8371	190.8078	148.0505	103.1426	146.6875	86.6909	229.871	140.8828	132.7001	77.4301	85.9804	164.5326	142.6073	128.6499	127.1875	53.6787	121.1762
TCGA.F6.A8O4	779.3369	1016.4996	758.7476	804.8861	790.9567	83.548	467.4427	599.8646	284.2177	340.1347	364.7125	250.8269	340.5851	173.1686	232.1432	209.3497	50.8767	190.2723	112.5144	180.0191	139.9895	76.8956	145.72	230.6297	140.4572	141.3237	96.9973	91.7091	127.7768	171.0834	151.6175	89.7328	163.8732	86.6593	140.2369	112.8595	126.6672	106.18	178.9121	125.7865	101.3639	133.004	115.5652	103.5661	69.2531	91.5297	128.9677	89.4831	153.1696
TCGA.DU.7013	2942.9533	1875.3476	1858.4987	455.8519	501.3336	88.639	448.625	200.3444	353.241	407.231	361.8897	266.1299	297.7881	185.5106	222.1939	449.5061	250.9202	138.5199	156.7805	148.3366	202.2337	198.9053	205.1673	43.7455	129.9328	76.459	120.8052	265.0631	122.6324	118.3998	141.3105	75.5894	64.6357	75.5217	102.412	77.5062	80.7104	136.736	126.8231	56.2579	80.1611	123.4589	96.9736	97.1662	65.547	54.5775	80.8894	102.3483	62.0429
TCGA.S9.A7IZ	1592.592	1301.7923	1169.7982	848.3049	1161.9066	723.9954	624.3975	532.6796	455.435	263.7987	278.9262	367.0829	278.4347	121.8256	229.7659	118.9274	325.2793	162.3907	222.9112	154.1822	147.9249	133.0828	160.2483	115.4071	219.3121	133.0673	90.3737	143.7656	150.5395	149.8395	120.5938	85.1509	117.9819	96.6294	103.7599	130.1636	111.1465	86.3906	167.448	141.9273	101.7209	139.375	102.5675	100.4546	64.6231	92.0942	86.9947	63.3272	107.8521
TCGA.HW.7486	1598.015	1759.2038	936.9302	1136.529	629.441	843.1956	405.2645	590.5255	472.1543	267.374	354.4634	227.4866	321.7644	116.5557	272.9789	237.5004	77.7443	151.7958	120.9797	127.5579	134.77	80.4633	163.48	153.2302	108.4567	114.6594	104.0875	131.5861	116.1968	165.0008	177.1484	97.6277	122.0172	120.8593	111.8896	89.8042	103.012	103.2371	57.0304	91.4743	89.2835	73.6265	105.9523	88.0892	89.336	85.0079	71.7995	92.8368	47.8042
TCGA.KT.A74X	918.8616	1058.9756	868.4923	1689.7115	396.9948	489.4146	607.8352	501.2892	654.0815	293.8985	339.488	225.4796	357.9356	845.2124	273.9457	212.042	56.8526	116.1831	148.3706	100.7743	203.0588	121.9559	124.9548	99.0774	95.6118	132.425	124.1304	91.0151	98.6265	90.8694	126.6888	84.5911	138.5302	144.491	160.4398	200.7048	101.5335	104.0397	49.0698	105.6901	91.9381	59.5454	94.2008	102.8591	49.4863	94.4031	70.1872	85.0631	35.1288
TCGA.S9.A7QY	1613.8612	1155.596	668.8955	914.2884	570.6788	559.8305	424.6525	545.4116	476.6531	376.6983	275.2567	225.1403	308.5686	146.9953	197.0702	167.2456	47.545	125.556	111.1386	110.6825	124.4439	136.5479	130.7048	157.5269	94.2788	148.7279	111.8269	69.0995	99.1364	139.5648	113.3634	128.6305	118.3455	138.4703	87.301	105.8537	95.1048	96.9278	77.1104	109.2525	92.4582	73.5911	81.3571	102.3716	70.0341	80.3148	72.3472	74.9501	62.1533
TCGA.DU.7292	1600.5158	1096.0512	1576.7686	601.3389	560.3144	91.9465	686.3568	544.0322	603.6245	209.0322	241.4688	232.198	283.8762	582.0187	358.8791	317.4061	75.719	222.1452	109.0524	84.9526	246.8807	60.4199	165.8665	79.4559	123.945	100.1906	57.3961	94.0685	135.163	217.899	141.4712	42.6604	122.7889	92.8936	138.6888	87.2826	103.6333	88.3262	302.0636	75.9202	114.0309	265.1718	88.6533	76.5713	40.8439	71.5666	88.9499	88.4906	295.7008
TCGA.DB.A75L	1243.908	1060.074	614.6432	1077.5695	584.4097	918.3083	467.6139	516.6889	330.7245	376.8984	338.3183	233.8107	311.5829	138.7648	272.6312	193.3059	85.9642	180.0457	166.1953	203.177	116.4336	55.2251	130.4347	222.5692	117.6611	129.0325	78.0716	130.6724	148.516	108.7765	123.1937	157.3376	124.6429	146.7489	148.7069	97.6928	115.5528	109.8462	132.1841	101.3698	98.4511	109.7864	110.6249	95.8955	88.8127	104.7679	97.771	72.792	97.9989
TCGA.DU.A76L	320.296	5014.651	1014.0268	324.4567	845.1083	137.2839	1125.2789	280.0899	297.0024	286.2403	246.1153	333.8656	260.7863	201.7084	317.9311	352.0808	302.2691	327.5163	228.2907	154.2282	342.2674	160.6174	154.7065	35.648	107.4105	81.997	118.2216	62.5626	167.6859	123.1137	143.9593	68.9326	108.2944	120.4919	148.2177	94.866	125.3927	119.8505	181.4872	84.1957	122.4977	150.8406	131.6307	84.0118	105.3028	66.3835	91.5769	147.2504	89.9236
TCGA.CS.6668	499.5043	754.7272	309.3286	647.7542	504.008	227.2697	421.7935	304.9689	261.4561	310.7467	551.9438	80.7955	317.6459	9.9475	259.952	127.0901	31.8725	71.5504	84.8137	94.2317	72.5089	16.726	150.4126	86.2583	85.8717	89.0085	153.1671	73.1141	83.1757	104.2161	142.6017	119.8076	113.976	110.5184	20.2104	90.2264	78.8987	135.4219	89.9219	55.9082	91.8115	80.7841	117.3233	70.356	82.6942	80.469	49.2838	93.5277	32.212
TCGA.DU.7012	4157.681	2447.3026	3162.8867	465.4499	1051.2339	90.9608	406.7936	320.3202	719.2229	174.498	239.7847	661.0231	247.7744	83.5644	345.3695	158.7803	976.977	227.1249	187.8211	126.8584	236.1996	128.1557	219.554	79.917	130.6326	82.5321	65.4579	130.5323	189.4507	212.2017	122.3896	62.9236	97.437	96.1092	148.1073	69.0171	88.8059	104.4413	68.4776	70.7934	74.9662	86.4216	119.7171	107.624	82.2738	41.38	96.9086	140.1805	100.2474
TCGA.HT.A616	534.2858	1038.8656	782.7663	1000.2024	627.4894	115.9912	381.4501	523.5202	464.067	622.5371	287.9471	330.5478	315.6775	177.5486	244.3383	269.4876	53.2013	197.3438	140.815	140.0984	98.8177	50.9375	149.5048	295.7909	121.1367	297.7573	88.9568	139.0249	116.3695	249.5399	168.4702	75.1339	140.6005	91.9395	64.102	89.9043	142.677	102.6361	287.5411	108.4178	113.7616	222.3039	109.9416	67.9194	74.2273	83.3355	90.6925	60.724	324.7205
TCGA.HT.7601	3612.3731	2730.4708	1265.7525	1021.1919	1022.6939	2060.9335	449.9155	377.8767	886.1482	183.3053	339.9499	334.9664	286.7333	34.2618	233.8234	214.8477	800.3025	187.1323	225.9449	151.1014	161.1783	90.5385	190.9127	124.398	292.5794	96.3298	100.5835	182.0323	168.2476	103.0969	150.7509	101.6893	100.9625	110.9004	86.3097	74.266	101.5357	99.9373	95.5874	66.7644	95.5818	82.3874	104.4453	75.6487	87.0461	61.5754	88.0034	84.4869	62.6261
TCGA.TM.A7CF	573.5383	817.3825	1132.1221	1025.3782	634.1733	174.6353	364.5691	470.5343	456.4894	314.9234	208.8799	241.1067	283.8105	183.8071	157.3264	185.6879	38.9237	171.7814	76.7307	169.4724	98.0052	86.9121	118.7918	243.4184	93.4414	161.2927	98.6607	93.4597	81.5953	124.3771	90.5395	121.1213	120.9877	60.1061	75.5288	68.5795	118.1145	85.8078	172.1248	107.041	102.3084	146.866	69.7512	54.0116	59.7041	60.1032	91.353	60.4253	158.9112
TCGA.DU.5853	1631.4441	1504.3681	909.7339	1277.6117	695.0509	419.8453	392.6375	388.527	314.6337	330.9043	519.9192	403.1949	352.4855	130.1154	253.5675	244.6224	221.2875	169.967	178.947	191.2804	93.8074	47.2557	158.3622	293.2218	185.7795	123.9671	139.7089	93.0094	113.2995	123.9421	153.8308	124.2655	99.922	107.2544	67.7472	80.9516	104.1717	100.4978	46.8929	79.6223	80.0965	59.7789	112.2139	76.4497	94.5124	66.4369	84.0264	97.9975	46.7652
TCGA.S9.A6WG	3859.195	1727.5846	739.6864	551.2415	643.8632	379.5755	391.5295	343.9038	179.8961	405.6823	379.1276	278.1072	215.2991	123.4322	200.9022	208.5878	193.9266	170.181	214.399	203.3295	188.8247	124.3072	106.6105	113.1978	158.0144	104.2583	128.758	156.0808	135.6309	80.3744	110.4031	108.9021	110.4599	125.731	130.9483	92.5438	101.9314	95.6874	58.5232	125.2312	95.4007	65.3269	102.9281	72.193	128.2048	73.6714	90.5172	85.0049	77.8259
TCGA.HT.7695	839.7026	703.4029	683.2154	935.5475	564.7002	320.9285	459.8291	546.8483	443.2262	208.3076	323.5164	306.6414	293.1952	137.7142	340.4072	301.7228	22.6997	166.5613	89.6784	71.8692	90.4607	41.8839	161.4179	202.0017	101.7122	131.4525	78.9659	115.9401	99.3423	223.9929	143.4977	63.1742	122.9583	83.3737	101.037	107.9399	102.6104	91.0026	163.2704	76.2255	96.4023	201.364	76.7975	70.6691	69.158	81.2398	62.7121	98.8467	200.318
TCGA.QH.A6X9	630.8477	940.7481	909.4207	941.081	545.0187	748.6152	387.1184	500.1447	297.8611	240.942	305.1545	209.5026	299.2792	206.568	250.5617	207.4046	43.6975	131.0933	92.4786	109.2397	84.2337	26.2805	136.674	202.6016	128.0448	128.4809	90.2874	122.5047	107.799	124.6221	151.6442	86.7067	116.8764	103.7366	46.2563	65.4523	91.824	124.1886	79.356	76.616	89.3031	93.8165	69.511	93.6979	67.1478	100.2831	92.0459	98.1867	74.4376
TCGA.HT.7880	3245.9766	1294.3461	1194.586	653.3151	544.1185	205.6169	471.6095	727.3903	556.5491	199.6886	165.9008	329.9912	246.6573	261.9816	208.5271	211.5081	71.1998	252.2002	115.5883	103.9032	89.8107	84.4302	117.281	146.8561	73.3472	113.2307	53.1602	55.1264	88.3849	187.3085	107.0814	51.8633	125.1401	75.1078	134.6735	87.9723	99.3657	69.1444	203.202	108.7761	90.5089	195.0467	70.7217	70.1632	46.4599	84.0844	85.3221	64.6652	184.4463
TCGA.FG.A710	1312.6855	1769.5052	1521.828	859.0612	704.2375	877.7228	528.264	522.3852	520.858	408.2945	420.9387	304.5079	289.5183	155.7654	217.3827	206.9262	349.922	164.2966	218.9965	140.5282	191.7006	380.4978	153.7047	153.5124	134.2712	210.5447	156.5602	156.2998	108.3042	132.0731	100.661	127.6033	129.2655	141.5536	148.3954	112.1357	109.8756	108.0629	114.691	115.417	118.1776	107.3109	87.4965	98.0601	122.0739	100.0866	80.0091	76.5612	123.6874
TCGA.DU.7299	1018.1655	1474.3593	725.3623	1035.7636	543.6309	474.1105	1288.7175	94.2148	323.3945	281.4306	512.724	394.7847	298.3906	71.365	295.3328	252.8491	160.2806	258.9162	139.0682	185.7188	138.2505	78.1881	162.9418	235.0216	177.2297	114.6901	119.617	25.3162	149.0871	104.0071	168.3673	105.8205	140.9667	57.6316	26.5088	110.9749	114.8838	113.699	48.2119	79.2378	96.262	73.5104	95.5048	86.0591	90.7951	92.358	101.2535	89.2034	62.8944
TCGA.E1.A7YU	1509.4693	1225.1318	948.5905	874.3363	584.5796	1269.0552	551.0786	508.7479	555.666	443.8425	510.9802	384.2802	307.6972	468.7926	198.9321	152.0647	55.4611	193.8654	240.4608	306.4907	121.0577	55.1125	122.1863	218.234	199.9188	208.8355	161.5628	290.7323	133.851	110.1087	112.2752	149.8629	116.9691	121.4034	96.1536	91.2208	126.9385	107.2785	87.0985	99.3293	89.2832	66.0964	105.996	128.7985	135.5972	86.9305	109.5543	66.389	59.0075
TCGA.HT.7688	347.377	811.0306	553.0121	679.9999	596.0326	163.3203	569.2372	576.8772	369.6537	232.1022	264.1259	123.1162	300.596	174.0563	342.8386	294.5862	58.1869	181.019	87.8497	135.1438	79.4814	73.2659	102.2951	152.2622	59.0484	111.7961	90.9459	64.4834	97.946	255.7247	143.2479	93.6421	148.9056	67.9439	110.5783	90.7746	112.7855	99.4135	335.9471	88.7294	114.5672	311.1839	68.8615	73.1372	48.3896	84.1842	90.8215	93.0496	320.7454
TCGA.S9.A6U1	918.9645	1193.6903	409.0765	1152.1684	797.1698	545.6537	346.0668	375.2302	406.4131	356.0758	426.9865	245.3665	379.1576	90.7993	220.5846	173.4966	44.3511	196.5566	183.9921	226.5806	123.8339	54.7508	148.448	309.2977	154.293	131.677	153.3135	124.5396	113.8751	95.6962	156.6219	125.0961	98.2502	113.1913	117.6275	91.435	110.8978	116.0445	31.1546	97.3225	90.469	66.8319	128.188	72.0212	94.0946	89.2523	98.3864	98.4318	33.7599
TCGA.S9.A7IY	5369.7562	1370.2543	2906.4355	922.8022	809.937	581.6247	448.1309	656.5385	489.9828	338.4554	312.6019	442.7852	285.5018	325.2998	167.5859	182.0312	168.9469	187.2967	205.4814	113.7462	175.1748	80.2803	173.8476	145.3087	143.0315	160.2472	104.4989	129.5121	184.7743	171.1758	93.8428	88.3876	139.3803	133.4552	110.2307	98.7509	85.347	89.1839	52.3992	99.5158	91.0328	49.8606	84.6961	95.7233	84.5363	92.545	68.0577	67.4065	46.3707
TCGA.S9.A6U6	1361.067	1135.3703	503.9533	893.9269	604.3067	467.0752	515.8559	597.9554	295.0634	383.7423	396.366	298.8915	297.2763	304.6276	218.5781	175.873	86.2236	233.1691	255.0537	200.3897	128.3263	54.4242	138.1256	244.8574	149.111	174.9288	133.4815	126.0678	121.308	118.1123	130.9361	129.3699	127.1326	136.7776	127.5119	108.4204	119.208	122.409	110.3557	111.2759	102.1596	105.8702	103.3309	93.7034	78.7276	115.3276	114.3838	76.4511	91.7281
TCGA.HT.7485	3170.7339	1518.4579	1756.8634	1054.1177	1271.9273	200.2802	426.8065	630.4089	187.6015	139.6183	398.7133	881.3279	313.7602	109.736	305.2117	473.9879	110.6509	222.8903	88.1833	152.6522	119.9786	30.1821	243.6462	252.604	186.0512	138.8482	94.1332	182.9103	197.9895	233.6752	150.0809	83.8277	165.5587	49.5893	98.3799	94.8039	100.923	103.0039	72.5247	85.2111	51.9724	54.1187	113.3555	89.1036	74.2864	75.6253	90.2396	92.3524	48.6272
TCGA.DB.A64O	4642.7172	1685.2875	5406.303	586.2483	631.76	92.211	525.5454	507.611	804.9062	174.1059	127.0022	1482.6408	256.9384	574.5572	231.4592	151.7564	222.8057	151.5849	197.747	89.2479	211.5197	92.317	221.7964	73.8825	114.8233	154.8528	58.5136	48.9461	140.5853	208.2902	102.5906	48.1319	120.2419	124.2292	137.4943	100.5758	114.8996	84.7719	78.8576	116.1512	93.7871	81.0382	102.8966	111.9446	64.0492	79.268	24.6783	94.5722	89.6022
TCGA.HW.7487	429.4929	999.3779	894.6255	911.6607	637.8756	198.1611	584.4835	537.7457	512.5331	362.4359	384.4895	217.5996	287.0096	256.6928	319.8911	271.583	37.1812	179.8972	88.9697	121.2712	94.9964	47.3504	150.1844	181.758	78.218	123.0933	112.9342	94.907	104.1136	229.5382	128.6138	100.5441	160.0786	78.054	141.8096	135.729	117.0751	97.4653	228.2887	91.892	101.4037	214.037	76.6641	96.8224	84.9824	95.1498	75.7054	88.1601	193.6032
TCGA.QH.A6X4	841.9223	923.4987	429.2314	1361.1955	618.4816	710.3156	329.187	98.1023	276.0974	360.8086	325.6092	127.2336	382.9663	102.5029	168.5605	120.7944	71.3835	79.6038	105.0023	107.7114	143.3899	56.1997	133.2665	103.135	80.9366	167.6998	106.5122	109.4366	116.1283	92.0067	105.3886	107.0239	145.9867	73.6714	43.718	86.7313	129.5217	114.3866	138.4155	94.8214	103.492	57.0854	95.3015	60.2816	65.5296	102.4844	75.6061	59.4147	35.1919
TCGA.S9.A6WO	4342.0646	1483.0034	1157.0759	1121.2569	679.7605	729.7549	489.48	471.1956	249.2825	557.0754	531.4652	350.4344	298.9201	112.1638	240.34	194.677	109.6876	164.9414	173.3475	249.6266	115.0005	32.5818	133.4314	181.7457	222.7638	170.1625	163.806	168.799	106.316	92.4878	118.0956	159.8784	95.6614	125.5004	138.2423	93.6597	80.0784	109.7316	58.4022	76.8903	83.4688	52.6117	104.6461	84.9621	97.3116	68.5276	93.2101	80.8178	35.5512
TCGA.S9.A89Z	2390.5806	2648.8459	1466.2797	573.8567	1140.675	1253.1178	491.8195	398.787	557.5283	338.6247	281.7163	123.8525	304.8094	19.5936	200.7931	192.7783	587.4893	178.6149	402.1315	174.5264	309.1492	206.8264	181.659	86.6917	147.3528	108.3038	92.2115	290.9862	257.1672	80.8148	171.3929	83.2475	89.1244	159.2396	59.6324	83.8951	139.2403	121.6546	43.6685	121.6619	108.709	65.8927	145.0337	100.2725	64.4277	60.3218	105.6529	76.2041	76.2658
TCGA.DU.A6S7	1353.7602	1973.2754	514.2666	1523.6918	841.5	475.8271	322.8733	297.9916	220.8324	499.8213	409.0083	318.9235	410.7446	97.3463	184.5792	169.7343	37.3154	142.3826	238.6367	197.2537	122.8683	55.3119	141.5852	242.152	171.2278	185.9776	99.296	152.5773	111.9708	86.1595	126.5036	135.7503	118.4466	104.2048	125.9459	74.6195	128.7679	108.2586	75.5483	98.9231	98.251	46.83	118.112	50.8014	74.6738	99.5847	94.7781	77.1152	28.7584
TCGA.DU.8158	4319.7795	1820.8948	4791.8146	359.5268	820.2746	409.4389	594.3905	404.4197	1161.4644	205.5043	170.0205	696.8123	227.8385	149.2176	230.509	166.6013	579.2829	260.7824	205.318	102.9089	249.3215	309.0403	183.7051	45.5435	81.4881	139.0583	77.0435	63.0935	140.0852	160.0498	66.7581	48.7719	141.1448	135.9669	149.7892	111.7581	83.6634	107.4106	211.1146	81.5861	87.2465	66.86	114.8219	62.0212	53.0253	74.1941	84.814	109.9824	48.5762
TCGA.DU.6393	977.4989	474.4173	357.7998	597.4193	472.4046	265.5284	550.1788	344.7476	143.028	510.5682	631.3918	54.4123	343.877	128.1378	322.7975	186.1533	49.3373	70.9064	74.0701	133.9513	105.8592	70.9299	150.2189	62.882	122.1868	123.7497	217.5098	69.8783	125.5854	102.6287	123.1482	240.1121	145.0731	140.0763	14.6985	90.7552	74.2517	138.8559	40.299	71.3298	99.4818	71.6472	81.0224	76.7596	105.0686	85.1296	48.8809	147.7043	40.5461
TCGA.QH.A6X3	1103.5877	1027.0322	540.8367	1076.8194	828.1615	655.5327	343.2577	343.704	169.9496	305.017	403.2927	186.4725	334.686	72.165	221.4701	223.9636	230.8243	138.3665	79.0568	176.5292	111.0674	25.1105	149.0698	281.527	179.2391	103.0273	109.0982	211.0737	146.4407	103.121	148.2674	107.4592	121.782	113.2896	31.055	115.8898	85.3531	130.4706	72.0459	73.912	87.7523	64.9936	111.8558	64.8089	73.8335	68.0063	89.0706	100.0376	31.3698
TCGA.CS.6188	2421.9682	2255.8931	2957.1485	509.3243	671.909	441.369	650.7052	362.4306	739.672	221.6993	276.2885	345.3235	276.1378	359.767	233.6233	213.6148	230.915	254.8003	228.988	102.7401	281.9839	447.7439	205.5577	59.3098	285.0038	131.1369	90.3862	247.6931	151.6885	170.6184	136.0337	47.4624	72.2205	117.0636	73.3702	84.283	121.2897	112.6488	34.8997	100.9083	84.1173	80.1107	118.0764	71.8864	63.5476	79.3779	78.7995	129.4997	55.316
TCGA.DB.A4X9	1600.8753	1210.6534	592.9085	1309.9135	732.2176	171.0846	335.8524	442.2525	219.9491	250.7441	282.5635	592.1788	329.3129	228.6761	246.3283	319.6386	34.7246	177.6532	183.095	124.4347	103.8451	65.6677	171.5071	256.5903	213.6974	141.6044	90.7623	150.2383	145.2013	158.8913	132.0233	114.9964	120.8565	182.875	31.7398	92.6046	111.3468	110.6668	58.5541	117.6538	97.4011	86.3987	99.7849	86.4492	56.5833	79.0043	94.1969	68.744	58.1572
TCGA.HT.A5R7	2312.6933	1243.9114	1318.9677	715.4211	574.8475	211.4658	494.1927	641.5386	649.1985	233.375	171.1079	424.8067	261.4344	219.1077	236.7435	237.5632	101.5103	222.2491	173.4607	116.0892	86.2582	396.633	98.6988	179.6106	115.8723	148.5048	60.127	117.709	95.4032	207.3021	114.9933	51.5869	135.3847	84.86	83.7703	87.2915	126.5274	81.9809	298.58	116.8421	119.4634	241.1346	68.4404	61.2437	46.6091	88.7005	91.983	62.426	243.4901
TCGA.DU.5871	1451.3221	1302.2218	1795.8975	766.2781	833.9469	479.3742	601.1355	595.498	258.0369	649.028	645.9547	278.8437	301.1276	206.1484	261.0537	191.4622	137.1436	210.1153	179.0601	212.6709	122.4212	25.0181	146.6405	156.5876	140.6184	225.6956	186.9177	197.2945	118.4691	146.0874	101.3363	233.66	92.2717	132.5551	66.9392	108.1961	91.8293	104.8693	49.8159	88.4619	87.5183	67.6812	109.5105	68.508	99.3489	92.8092	84.678	87.3653	46.8235
TCGA.DB.A4XD	1753.13	892.9661	595.3635	910.3848	712.5133	595.7219	358.2358	412.3202	260.9975	428.4581	581.2387	528.6861	293.6865	178.9645	258.8979	175.0523	31.1645	159.3461	138.7682	204.8811	93.1303	25.2783	150.6288	230.5056	196.1528	177.0178	165.716	252.4655	135.0786	101.6981	140.3838	125.189	84.136	86.1202	105.0185	101.6103	81.7197	119.1973	29.659	71.5266	74.3072	53.3905	99.5779	45.509	89.8077	85.8023	72.0209	94.8321	22.778
TCGA.FG.A60J	4045.9506	1307.5519	1178.6603	842.9102	850.132	234.4843	437.9652	465.8083	366.511	346.9761	524.2162	532.5281	284.9485	198.3724	179.4962	188.3094	184.418	195.4331	183.2243	179.7141	147.7695	205.3508	147.7084	202.1185	78.9744	158.2223	145.9993	85.6208	114.101	125.3378	116.836	129.6048	66.7234	129.9914	120.4332	83.0068	84.8864	103.4346	60.9518	110.867	84.8127	68.7332	92.6233	77.2881	56.8657	79.8055	93.4481	84.6354	38.8667
TCGA.DU.5874	1165.1778	627.469	260.771	667.6242	478.1865	216.8099	475.7117	316.2516	201.8997	441.6511	675.6241	59.7423	341.6043	21.4595	273.7982	223.4047	35.3637	91.6745	96.7029	107.9853	90.6347	85.8864	147.3564	81.6786	67.923	97.8579	141.911	39.4505	108.1153	115.8716	135.0874	139.203	109.6423	116.9675	164.7295	126.7003	93.8639	107.8536	21.4635	93.5283	113.4411	96.2106	85.3003	104.5238	101.2207	114.8132	61.3854	137.7639	49.3203
TCGA.HT.7478	2116.5171	2370.6767	1191.5551	1209.5376	1054.2572	2870.2192	597.2178	238.605	772.4138	397.0565	644.5259	538.7479	361.1881	24.7561	299.8781	232.7313	608.0715	203.0162	246.4244	281.8396	131.3283	81.7387	142.0651	239.2319	280.4532	120.2009	179.077	417.7746	176.4367	98.2826	163.1391	161.1129	106.5234	100.0311	100.4331	95.5655	136.4721	106.5999	56.7618	66.5784	91.7533	79.8018	111.0388	109.5855	166.9929	80.2474	106.4562	73.6956	92.1491
TCGA.HT.8558	206.061	1070.6623	503.4534	336.3117	586.0522	181.7479	576.1718	765.7381	321.0229	159.1494	98.8353	112.6075	265.7744	247.1209	344.3761	334.6189	40.4068	165.3753	83.6326	68.4317	65.6073	63.8619	97.8555	81.3242	33.8275	141.353	35.091	28.121	53.0748	359.8188	165.1142	34.9725	153.3282	62.0364	138.6752	93.9276	128.8484	79.0924	404.2041	106.9788	135.0551	394.5096	66.2321	61.6716	40.6584	85.3249	80.3721	74.911	445.9367
TCGA.HT.7691	2280.6261	5305.4804	4193.5338	575.6163	875.2165	133.1401	928.1861	1007.5233	637.3983	277.5968	283.6832	208.0032	318.0778	1119.813	225.7917	208.8145	235.485	301.9503	380.632	153.4517	357.9074	97.6094	201.2427	107.6478	167.7143	254.9601	85.9153	149.9745	190.1169	162.3032	101.3589	66.4037	243.0144	196.6778	166.4943	151.4112	113.9804	108.1743	259.731	115.8135	108.1778	48.7005	98.0159	104.0149	95.1153	80.3011	120.7976	74.7114	50.1087
TCGA.FG.A4MY	2611.596	2738.0437	1056.1356	735.4343	628.9199	1162.4473	455.1576	537.6209	544.1089	337.4528	428.757	321.0826	234.4471	427.0207	147.2925	123.6283	78.2905	146.9641	173.179	215.8426	154.1825	41.5322	119.8976	138.5676	187.202	94.2301	168.6944	97.2258	146.4603	90.2778	117.5054	120.3862	103.7967	147.4786	79.6469	65.8851	94.2337	98.9301	70.659	104.2079	98.7579	46.4519	99.2515	85.4854	68.6742	65.6309	95.9685	55.272	26.0349
TCGA.FG.5964	1770.1225	3867.4843	1366.6201	821.5488	542.1144	275.2367	752.8468	468.5351	943.634	602.101	556.5313	344.433	294.8011	174.307	181.3674	179.8008	461.5721	197.8192	289.983	174.8661	199.1603	58.2671	135.4733	163.4861	113.5543	163.7583	200.2274	91.0299	87.1919	105.9432	115.4763	149.1691	133.0136	144.5431	111.3132	146.3603	122.4621	101.1497	111.2562	132.7744	118.2957	97.4953	86.9038	119.657	99.495	105.9895	86.6651	82.885	106.6691
TCGA.E1.5303	7592.4449	2664.914	2494.36	1263.5666	845.1088	1247.2477	789.9995	257.4142	511.6336	650.4529	595.5427	486.5841	347.0153	131.9251	261.6393	211.0142	196.8602	218.8444	480.0535	238.223	163.5426	46.9064	178.9453	148.4461	244.9709	157.948	184.7414	210.4524	170.2328	109.5652	137.0099	151.2414	127.8467	83.3503	55.5521	102.2601	92.4124	112.0979	74.6003	89.692	98.4884	47.3213	129.8601	95.5914	133.0469	75.3075	96.5293	85.2986	54.2562
TCGA.HW.7491	56.5129	449.3886	335.7738	2297.7066	458.8195	257.4884	534.0653	351.0489	245.0812	241.9359	509.33	28.0609	372.2039	180.7512	338.5045	266.6149	38.922	113.2624	76.5268	79.9983	82.778	23.6455	148.894	157.7136	79.6258	93.7801	121.8287	114.7966	100.5402	119.2319	176.5934	86.4267	94.9509	88.4892	84.036	168.6242	79.4637	127.0969	40.9204	80.4572	79.976	80.1781	102.9072	90.5863	50.7448	81.2766	48.6679	128.6291	34.9668
TCGA.E1.A7YS	757.1153	361.7188	360.2831	440.4533	564.1652	148.0588	304.573	221.4336	48.4152	383.8695	319.1997	77.7013	312.8822	140.7972	253.4278	110.7937	37.3977	51.4463	72.0407	105.5601	64.1485	149.7931	96.7329	58.7735	77.3495	216.9111	142.5274	49.6242	101.4006	132.8362	117.237	109.0154	120.0586	86.8675	163.0313	123.2969	79.1091	130.7154	29.3823	84.0031	92.8521	103.6004	85.8274	59.9101	58.2328	72.1808	44.4393	105.0772	27.7096
TCGA.E1.5302	3004.1321	1743.144	2155.0626	1255.9127	1001.8175	1123.468	463.8577	501.0643	431.3266	448.859	584.2265	483.0575	331.2585	307.4679	212.5085	266.317	296.7213	195.2863	307.6915	204.2448	124.4209	97.2885	187.1074	164.1906	235.8282	122.6699	153.2504	161.7623	228.3786	147.0118	166.5455	180.3857	122.8006	121.5611	142.5809	74.0299	99.5667	107.1032	95.1837	99.803	88.5644	108.588	120.5316	86.1907	121.5477	84.2411	92.6594	73.0958	59.4234
TCGA.P5.A5F2	1597.3953	1078.0631	1396.809	767.6168	654.1863	361.6487	464.3651	504.7585	177.7001	299.5536	156.8483	605.9265	260.2521	402.6277	192.0715	179.9795	57.2779	155.9579	125.1426	138.7323	106.7444	51.775	138.2257	92.8728	127.8878	158.179	92.636	119.3294	166.7268	172.6323	120.6966	85.3413	145.5538	129.4872	77.9466	88.768	101.6344	103.8665	165.2235	113.483	133.0226	127.2582	65.5639	62.3596	58.136	86.4827	101.0851	69.6027	121.0752
TCGA.FG.8185	425.4401	756.9271	548.7708	1800.2545	593.1445	1071.197	1137.9232	683.9915	465.1454	328.4114	659.9463	275.4694	361.6787	171.1729	192.7526	144.6449	99.0011	209.0207	137.2276	301.4959	140.8108	66.8463	151.8216	336.6197	226.7859	84.1642	237.0824	295.1313	174.6389	68.1008	153.592	220.7566	122.9549	143.5008	44.9909	87.4857	126.2557	116.2869	34.3038	95.7101	100.0278	51.4749	127.6013	107.0701	86.7835	107.3568	109.2907	86.5627	27.6299
TCGA.DH.A7UT	2450.0166	1830.213	1542.4773	814.0459	704.9368	1812.378	416.6257	202.3797	565.0719	853.6725	444.1451	347.0095	281.581	274.2424	209.898	145.4068	143.945	191.6709	172.3058	359.2566	131.1321	38.8183	111.0479	126.2235	161.7512	170.5678	207.5576	270.9267	125.0144	107.7178	109.3411	302.2734	114.3574	174.6026	150.1961	64.3125	103.6579	85.3508	44.7735	114.099	87.7342	52.343	98.8916	140.751	114.3613	78.6525	99.9218	45.4696	42.2534
TCGA.DU.A5TS	1018.0623	2086.277	509.9926	1060.9714	568.2658	626.872	687.3587	535.3337	369.6667	868.9244	556.0724	200.7289	283.0077	172.9463	192.3559	164.3055	131.5547	200.4062	172.4275	359.4602	160.4139	80.5399	121.1189	221.1532	181.5118	196.3477	228.0666	147.5486	72.1626	74.7436	88.8609	198.6379	125.8416	129.7055	72.2594	113.9204	116.2347	73.7013	67.7409	136.0843	73.5704	40.156	122.9518	103.7946	116.0546	75.8821	107.9383	39.2928	45.3362
TCGA.S9.A7R1	544.4271	790.1085	1032.5695	1383.2807	526.6706	466.2796	401.3731	521.9244	429.8549	528.5963	574.7171	259.7766	297.7128	220.3234	311.0479	265.994	26.1848	146.5419	87.9258	158.6579	111.3075	37.6876	134.5723	129.0662	92.7167	187.4774	168.824	115.3077	116.2307	133.0611	122.8471	153.1885	133.7895	117.9187	171.0183	98.4701	102.711	86.6515	109.2666	122.814	134.8799	118.1995	74.6548	148.6803	138.6546	104.3216	72.0946	88.6477	102.494
TCGA.HT.7620	4510.1512	1283.127	885.2923	1060.4893	477.2903	414.6508	445.9355	533.4692	438.6741	193.2754	240.5001	345.8213	272.9478	194.7296	178.5445	285.484	97.7317	160.9627	76.2971	99.1729	102.5929	27.748	148.764	139.9062	103.7277	110.4577	65.5957	58.0743	103.8117	176.797	167.024	68.7965	118.1898	97.6517	166.9545	80.9703	81.4318	93.2272	58.7015	77.932	69.3047	64.5872	92.8879	69.4329	72.1284	78.2068	61.623	75.5759	35.151
TCGA.TQ.A7RP	1732.8637	5522.1199	2320.2124	478.6709	509.1534	266.0266	833.0591	616.6614	476.2824	236.12	171.9772	653.6696	288.0303	1458.9901	276.4205	271.7749	180.1858	207.3791	233.2401	113.8626	187.0457	87.4947	143.2379	50.8844	162.5097	233.7345	52.631	136.3746	151.3094	193.7672	86.5411	48.0314	148.4579	160.4068	191.4987	151.8486	102.4497	70.6798	51.8862	159.223	82.4966	73.6495	105.8169	113.6816	65.1998	119.5631	95.6004	100.1045	33.6926
TCGA.E1.A7YJ	1837.2457	2864.5254	1185.9553	380.1094	569.9278	842.5675	785.926	350.3138	269.8929	333.4479	257.5959	189.1037	239.2887	739.7055	184.1114	176.0364	310.3379	185.7762	230.6767	95.6527	340.9731	1046.1698	148.9039	55.6498	231.2535	157.3714	145.1511	199.0637	165.1574	124.7286	107.1965	61.0737	111.9137	146.5291	180.0093	112.5999	133.9735	127.5824	34.4828	165.6834	114.4379	51.372	64.8276	76.3696	86.2985	81.8525	59.1359	98.0526	38.3257
TCGA.FG.7637	913.2061	707.3949	853.1706	737.7948	732.5375	757.9526	448.1322	324.6458	358.2904	439.8943	776.7655	256.6326	338.7166	109.4974	233.3902	206.8235	58.3218	84.7489	91.3484	162.9971	120.4612	18.3871	162.0047	128.4244	140.5146	123.4524	225.1405	307.9989	111.5314	95.3156	145.336	169.7063	88.1819	96.0277	14.7598	158.7928	78.3513	120.52	27.9898	61.8716	90.3916	71.5695	108.7363	79.3411	131.7062	97.9475	54.6037	119.1989	35.4942
TCGA.DU.6402	967.2623	1841.5851	2577.1308	327.7099	405.4664	65.4398	1277.8343	444.3357	427.2187	460.3127	304.6149	199.8943	273.1886	572.4554	215.4247	233.3837	723.7978	203.1786	305.1987	128.2145	639.1425	83.5641	233.9163	33.7717	162.4045	124.3313	161.2065	61.4336	170.0055	103.5299	87.016	86.3757	94.9811	131.876	168.3241	114.5392	142.623	110.0898	92.2375	108.4633	131.5589	95.337	100.1992	112.4562	106.5999	77.0798	83.0855	118.1771	55.4149
TCGA.DU.8168	225.1885	428.8945	301.0571	583.4146	513.3293	171.3066	449.2151	304.9579	165.1789	232.8117	374.2224	79.8185	296.1486	31.0387	312.9027	280.7361	73.6599	94.8276	43.5245	69.1794	78.9092	40.9901	142.8895	71.6404	67.5318	98.6962	107.6152	57.1201	81.9938	118.5928	157.7447	74.8843	98.9254	79.7706	87.7107	96.6937	75.4629	123.3373	78.9328	63.1746	96.7215	135.3553	47.0461	75.1979	72.0493	91.6464	50.372	158.4174	75.6062
TCGA.HT.7860	3637.6123	1102.6218	1817.4271	451.5096	388.8554	16.2479	510.2106	264.6805	881.2801	175.5054	223.2706	193.3461	245.628	337.5794	279.5746	333.3487	258.3498	271.1858	176.3126	88.6615	180.5672	228.29	227.8447	86.2304	175.3591	92.6587	63.1822	115.9227	194.3957	205.3892	97.9674	44.4466	85.0031	95.6282	150.3214	100.407	125.0482	97.1114	25.1608	81.3028	70.3336	70.9888	108.3626	77.6237	57.8357	69.1868	73.2032	118.2698	48.5442
TCGA.TQ.A7RK	1304.2219	1673.4775	492.5218	734.0447	779.6504	1218.6311	523.2628	330.6463	375.2399	434.7268	575.8256	165.0043	278.6978	37.0971	221.9225	168.6021	92.9779	187.563	199.5358	246.4336	166.5066	66.3044	144.2395	203.663	185.1043	123.2841	169.5804	157.0538	133.6137	94.3472	133.1563	158.0973	100.3011	123.6169	40.8072	95.7314	102.8832	118.9663	29.3047	124.1724	91.7532	59.8577	117.647	74.978	96.7315	76.9541	94.1193	102.9772	38.5553
TCGA.TM.A84B	1583.5122	420.8514	1510.5036	546.5956	307.5866	24.4669	591.7977	272.7752	1195.5246	258.3683	279.3802	226.3636	267.6197	360.5082	310.6668	286.34	57.8715	201.4681	134.1277	143.6217	142.3824	348.9706	206.0187	89.1595	214.3682	103.0809	82.9193	63.2867	155.313	90.4525	135.972	57.8536	79.3893	94.0006	240.1795	125.0713	122.6816	124.6203	87.9886	108.1506	96.1544	91.7608	100.1502	116.8897	68.8237	125.1204	113.228	132.1201	24.581
TCGA.VM.A8CF	4745.8184	7645.5274	4009.8943	932.6996	1109.968	568.5075	351.3645	717.9829	184.6955	1186.1294	227.2342	872.7268	338.6609	1317.6597	134.4203	145.8574	653.1566	225.1487	651.4361	382.0004	374.5867	111.0326	129.2095	88.1227	95.0871	206.0412	131.5477	67.7108	134.5535	94.6155	74.3495	215.2973	220.4832	324.8206	66.4175	51.5421	156.9056	70.8697	43.0972	287.4613	104.6709	22.2146	118.1077	218.079	168.6269	86.9012	181.874	28.3297	56.4827
TCGA.FG.A87Q	1144.8975	2277.7268	1952.5553	416.4154	511.4289	388.505	655.469	563.231	712.222	306.0557	295.8196	546.6421	240.5146	974.1402	209.3343	185.986	369.2487	124.6353	412.6627	135.9786	265.4181	141.9855	164.5648	49.2675	193.5064	101.8846	75.7361	152.9405	145.1012	148.8768	101.73	67.1243	112.4773	139.0402	167.2664	147.7099	93.5294	95.063	46.0225	177.2676	91.6968	63.4155	85.5751	122.9583	89.5018	98.7286	65.3535	92.5945	65.0134
TCGA.HT.A74H	4943.7286	3586.5991	3009.4468	434.3166	747.9109	221.0815	493.9871	546.1769	1214.6108	350.0587	229.559	637.4266	323.3969	614.3474	197.8488	301.4432	259.7639	198.5971	269.0367	220.1199	291.1864	105.3056	187.574	70.8108	209.8814	112.5597	81.8752	69.6542	162.5371	322.6005	166.7451	98.7166	246.4799	167.4373	178.9233	89.3005	131.1742	79.6403	112.2849	117.9817	76.6372	54.0142	113.8506	178.1538	132.0319	65.4444	126.5178	63.718	96.8805
TCGA.HT.8104	2018.0977	1773.7785	2059.6736	479.8981	529.3307	130.8224	661.5126	452.783	626.2924	240.4266	293.5868	171.3989	310.6641	499.3267	282.5987	338.642	170.7661	233.1277	148.1345	107.3664	259.4118	161.5371	233.4134	56.1939	204.8532	97.1818	93.2895	195.364	207.2201	159.4238	144.1657	54.5406	103.6855	126.8777	155.6133	131.3406	123.3555	132.3378	101.2303	115.4428	57.6794	98.3856	113.013	69.7481	59.6777	107.5479	86.0695	117.0342	75.7895
TCGA.P5.A730	1433.9221	1124.8461	1065.9614	871.8083	1179.5289	3045.302	573.7429	628.0449	182.3767	608.6954	530.1902	119.9498	310.2568	263.3543	245.9621	263.3175	83.6822	122.5492	107.1515	177.0947	235.5073	86.153	150.1261	137.1761	95.1968	139.653	233.5649	70.0751	174.4783	119.1969	129.2228	175.0297	139.5722	143.0796	137.0353	165.5605	96.8867	101.5058	49.4715	101.6743	100.4652	55.522	113.8211	108.3319	140.2137	93.5254	68.631	98.3688	38.4952
TCGA.S9.A7J0	849.838	1139.005	745.4692	335.9507	472.0454	460.4801	1357.1325	273.9466	196.5932	389.7507	391.1301	114.4884	310.3562	49.5161	252.6158	146.9721	83.3323	211.4111	114.8139	216.4508	126.0421	29.4979	124.8442	76.2486	88.4027	82.5884	120.4637	67.4956	150.4472	39.5549	186.0295	131.1722	134.8383	141.6547	154.3935	99.6408	94.0757	130.48	184.1163	108.6196	121.0712	105.9864	65.3912	53.584	53.8116	98.667	101.628	78.1741	50.9877
TCGA.DB.A4XE	1772.318	924.703	863.8869	1175.1049	603.3776	289.0528	526.8164	408.245	694.8981	430.665	359.1805	536.4476	326.6333	66.833	246.6066	209.2661	84.1236	219.235	128.9005	154.1326	109.6387	66.3843	164.7608	242.6909	126.6301	178.8426	114.8192	237.0142	99.4224	107.6465	153.5391	93.5588	85.1537	93.6534	101.5569	78.7734	102.9632	122.3228	113.7093	86.2555	93.2385	120.4773	102.3267	101.1959	72.043	85.9187	99.0788	81.7941	80.8228
TCGA.HT.A619	34.9203	355.7091	46.0267	430.8144	437.1208	73.3957	520.3074	314.5199	42.8629	724.5667	525.8192	2.5024	256.8491	20.4081	259.862	161.38	22.5639	50.2169	100.342	193.2976	91.0453	30.7449	124.0147	82.4866	92.9442	100.2769	302.7867	38.4056	113.0719	123.5074	126.2426	250.3806	83.8519	123.3657	62.6867	166.3106	75.9487	121.8031	13.1158	96.1518	67.6032	101.2303	77.9922	106.4599	127.7929	72.0477	48.7858	113.309	39.1181
TCGA.HT.8108	908.8106	1223.4349	503.5373	1824.0694	572.0487	336.9995	346.0742	351.5422	220.9771	299.7097	399.936	339.5034	258.5011	129.1149	192.2398	154.2776	256.1152	151.1745	176.3677	188.8244	77.2095	434.8654	138.6378	198.2408	147.9612	112.826	133.6261	245.5205	114.9062	83.4579	148.3014	109.5764	87.8485	120.6381	103.8926	142.9998	91.1605	112.6899	58.1676	77.1126	80.1459	59.3364	104.9597	53.9192	65.9963	82.4932	88.2498	107.5688	44.4135
TCGA.FG.A4MW	2114.2627	2442.3873	1551.2409	490.2756	463.8662	666.7051	665.8588	482.7444	741.4194	327.3498	273.8959	386.2022	251.7517	391.2805	206.2293	186.4465	115.0924	229.0365	211.815	143.2824	283.4541	343.4915	136.2861	58.7422	169.0117	115.4433	130.1497	172.7529	125.6025	88.7109	117.7533	63.7845	88.824	131.1163	90.0166	142.3868	99.6941	89.5528	133.9194	177.2804	101.6058	79.296	95.0409	77.1651	66.6522	102.7849	90.4769	90.2707	62.8482
TCGA.DU.6542	1805.7592	1196.1311	1269.1316	494.0796	1024.7648	1606.8769	527.0469	556.9286	277.105	374.9481	383.4224	127.137	247.4953	84.0475	262.0765	143.3815	389.1671	213.0598	163.197	209.102	114.3621	95.0162	130.8721	147.3374	172.5744	109.2283	214.8165	263.262	105.1608	90.7067	139.2631	151.4595	88.1457	102.2746	104.0294	103.5386	99.8667	106.567	72.1616	68.6203	109.0703	101.5025	92.1062	50.1669	91.2858	80.1038	81.2094	100.4911	67.4388
TCGA.P5.A5ET	744.6564	795.6648	803.6865	1348.824	633.3012	649.1213	426.0573	535.9069	601.0341	357.4401	428.7488	392.4853	331.7281	200.7518	246.1147	178.6011	13.7686	158.1268	88.6334	114.5685	130.2094	54.0108	176.162	205.2246	145.6854	223.377	131.7113	102.0755	126.2595	125.3873	130.4915	106.3249	102.6917	123.8812	119.2657	111.425	120.1501	97.8789	78.0971	98.1721	94.4331	80.0714	92.3715	91.9479	101.5735	96.0253	69.4098	74.9129	78.8799
TCGA.DU.5854	3104.0884	3140.7266	2096.8065	441.2101	666.0487	276.0332	540.7473	482.9305	541.7143	261.1089	322.4293	297.5267	224.532	362.8553	237.758	221.4961	332.6794	194.3721	224.5622	138.5151	299.0136	222.4084	173.824	67.3253	144.6205	75.425	108.5585	152.3634	145.9052	170.4919	134.2906	58.8903	80.7425	87.6493	112.7836	121.6361	99.5646	80.5641	24.7689	104.7982	86.6485	62.129	111.4951	69.8982	74.5686	72.502	68.507	96.0597	50.6617
TCGA.HT.7603	633.3421	1470.1496	607.7443	719.6133	735.1687	252.0562	516.0252	995.4564	507.2389	294.5949	375.2235	311.1316	395.585	340.6817	404.1496	455.2638	22.6347	275.3376	149.2066	161.319	114.6601	65.7506	135.2634	167.8468	76.6403	131.6428	75.4047	76.7872	139.2202	379.9119	149.8399	82.8821	230.0325	112.7458	194.4219	134.9025	188.3449	116.4105	577.3696	114.7901	124.045	374.371	92.5106	127.4206	100.0753	128.3046	133.7077	75.0254	506.6582
TCGA.HT.A74J	1894.4699	1010.1751	1624.8379	792.507	663.8702	407.9432	409.7763	537.2695	399.3517	570.0325	392.352	447.9222	285.7095	495.7367	237.1874	202.9783	95.8148	226.6828	150.7926	219.8756	137.0279	257.3408	134.0791	137.0031	151.7069	215.9333	141.1981	158.6507	140.8435	101.9017	87.4634	145.7597	118.1419	119.8784	137.1254	72.3426	105.468	94.1903	129.7722	65.5927	100.1255	103.7779	82.6545	73.0316	78.0619	85.9376	96.1291	60.7005	71.8094
TCGA.DB.A64U	894.6411	1072.6328	804.5016	852.6786	594.0741	736.2113	337.3282	422.965	379.1908	308.6632	459.3239	301.5632	296.0596	41.7283	211.4956	202.3354	43.2232	112.7498	103.5878	118.2338	115.1652	49.0659	165.6795	144.1487	134.177	146.4866	127.7629	105.8899	99.5015	155.1761	153.1966	112.6293	95.9192	103.5913	103.2628	96.6368	96.2934	103.3938	45.0386	108.8566	83.845	56.0297	102.3946	69.334	102.2853	64.9561	56.7024	83.6977	35.3569
TCGA.HT.8114	2612.1229	1106.5453	1206.9056	1248.1946	934.362	1445.716	399.5943	373.0591	314.3396	301.9766	461.2395	272.2195	272.7966	187.5611	233.6063	137.4993	292.1964	109.5745	198.1794	201.2118	113.8023	246.4217	177.7906	218.0768	231.284	147.2342	133.9478	299.0264	245.2102	111.9909	128.0711	108.3924	95.0632	92.3099	81.7272	107.4401	85.7649	135.8107	51.6348	54.2727	87.6305	58.053	157.4276	82.3159	93.4329	80.3707	82.7087	104.0347	63.5568
TCGA.S9.A6UA	2817.4963	2780.6074	1111.3171	258.8064	1386.1735	167.6008	735.4861	446.8448	283.3379	293.0705	301.1948	105.1586	192.5148	233.8585	171.6191	185.8464	1535.1603	147.7574	460.1145	181.2766	521.5101	324.489	162.2897	44.9996	137.411	109.6129	132.2901	100.2224	166.91	101.408	94.2676	91.5722	87.609	114.4509	192.3081	146.644	98.9078	107.8385	77.2508	74.5684	115.8674	72.4166	124.7817	61.4069	81.1726	43.4729	81.554	106.8142	50.5801
TCGA.DH.A66F	3622.8211	1119.8727	2565.1348	1301.4924	756.0803	988.9917	405.1299	445.2306	579.2461	283.5491	359.9631	593.9418	277.7222	407.7308	228.9909	258.6652	22.5142	159.5395	91.0806	83.4154	138.408	40.2802	180.5282	208.909	122.0249	188.8345	102.4099	188.7781	154.6619	151.8532	116.4885	86.6188	119.746	120.1916	120.3732	114.0598	84.8197	95.3019	25.4154	88.213	81.5767	42.2614	97.6693	70.0529	85.0964	86.8891	59.79	79.9151	23.886
TCGA.S9.A7J1	1791.9179	849.3573	1717.7851	1106.99	534.8707	504.4249	381.1213	393.2522	491.3196	190.8285	297.0074	282.0708	267.1398	101.1615	200.8138	199.3863	69.786	127.8405	105.6114	77.6393	129.8817	72.3231	155.7319	200.2252	127.1565	158.468	78.4498	154.604	123.0306	121.1131	110.4773	66.2105	125.1086	94.2521	45.1274	106.3226	87.7689	93.9924	35.6097	72.2035	78.3597	58.5753	80.2288	71.859	68.9953	84.4917	56.6066	80.026	35.9893
TCGA.HT.A5RC	3386.5642	1495.5534	3394.9719	387.7798	587.9833	65.8691	453.0222	328.1724	995.3464	218.2775	231.1005	361.2377	224.1186	613.5109	197.4872	186.4674	206.7831	156.8217	206.1977	96.0121	331.8923	81.244	216.6333	56.0708	184.5194	88.1074	72.1905	162.8207	145.9237	196.7941	117.2408	45.8312	60.1815	108.4247	62.9896	79.6194	117.9204	99.4215	57.6266	92.8398	83.4389	71.7694	102.8675	57.7141	51.5203	85.4222	67.9208	91.5351	52.483
TCGA.HW.8319	1110.9459	764.2859	685.409	1194.3389	598.1511	231.7019	329.8283	365.4537	397.6529	240.5165	273.0269	368.9504	307.8832	211.1621	262.6896	210.9562	93.1421	126.1598	90.781	132.0919	79.7343	62.7676	170.0896	224.5228	156.6815	91.2754	92.2388	185.6604	109.9814	140.9735	150.5653	101.7376	100.5886	103.6111	109.9351	69.8628	108.0569	116.0327	122.7108	68.5266	84.4698	117.9365	105.9003	65.0503	52.3322	76.079	80.3196	64.5515	102.4457
TCGA.TQ.A7RJ	2411.4057	1541.8709	1234.2434	944.4847	774.5414	322.4618	388.0053	509.8162	237.5279	338.0116	340.6459	451.99	300.7183	78.5642	182.9488	167.5469	150.2489	202.3741	211.4912	188.4259	122.6268	47.1947	139.962	177.7598	151.7638	166.0602	113.3121	154.4376	150.4167	104.9941	119.7683	106.0458	128.4051	121.4516	34.987	78.0587	100.7026	110.3901	81.0009	95.9305	91.8851	74.6094	98.9335	84.657	73.1953	87.958	92.7015	60.4654	52.7943
TCGA.S9.A7J2	418.3431	488.5804	921.4296	1117.5898	799.5003	472.8581	395.6088	396.647	293.1008	349.3025	424.4876	190.3983	257.5413	152.6327	228.1867	167.9925	16.9764	150.0709	102.1956	110.0388	135.005	34.702	138.6848	154.0564	112.135	179.4673	146.0148	130.3297	91.6628	90.1479	106.1727	121.1794	92.6934	97.8434	124.8193	144.0681	92.6539	88.6385	22.0105	89.8956	94.051	53.9955	82.5794	73.9328	84.4618	82.6054	53.3367	82.5746	26.632
TCGA.TM.A7C3	707.2506	1575.5774	1768.432	601.4174	273.5382	422.1769	400.3453	411.9455	402.8975	263.6566	244.1793	268.7498	217.7922	478.823	113.7303	438.1302	194.526	145.6756	106.9598	163.3165	371.9043	102.6566	162.1597	50.283	98.2501	85.8025	134.7982	125.5195	153.9504	97.3876	87.5576	46.5704	122.1485	82.2672	87.0367	72.7946	103.7548	116.3247	71.337	105.1646	87.3351	78.3986	77.8226	132.0764	86.2706	94.1602	123.0053	55.294	50.2884
TCGA.HT.7475	434.9276	912.6254	566.9232	948.8706	445.721	103.8418	533.9031	495.3472	407.9315	956.2495	261.2667	143.8917	259.9168	312.2261	227.5812	197.1779	33.2359	182.0235	96.4245	300.2075	109.5248	79.7862	127.474	207.3654	83.1378	170.6341	185.9671	69.7087	97.1284	155.2442	136.2799	182.798	123.7004	110.5384	118.9499	97.3471	115.0048	95.7444	161.333	103.1847	113.2115	173.6039	81.6666	111.4959	66.9253	84.7902	99.3631	83.8615	176.7269
TCGA.P5.A77W	453.5677	577.0459	270.1322	547.4903	446.4048	395.6048	652.1408	338.9174	106.8288	945.6797	945.5171	42.2059	312.1883	25.8693	364.561	196.929	23.2713	82.1334	78.3156	270.0709	119.3464	38.7412	107.1095	84.319	55.5849	93.5938	406.3023	58.2936	76.8777	102.415	101.3463	307.5523	87.6734	101.8067	159.5435	212.2072	72.9329	108.9478	10.4006	82.717	91.5794	85.8113	54.5051	125.9553	185.9738	87.5715	61.9321	91.8063	38.1633
TCGA.VV.A86M	1412.6325	1693.6765	164.6094	329.1568	629.7783	937.6247	482.9587	395.7331	111.1179	818.5011	824.785	21.6821	268.8253	10.6209	159.1598	81.8194	178.0386	158.5747	292.4882	559.1322	114.169	111.1552	96.5166	120.7394	165.5231	93.5292	347.9178	67.7873	110.7471	50.5972	117.9099	288.951	107.2639	140.1206	144.3935	202.1032	90.2139	158.0376	71.8378	97.4915	94.5896	76.1567	106.4107	92.0769	140.2397	94.8304	107.8849	106.8087	38.7263
TCGA.E1.A7YW	2545.687	995.2377	1126.0828	1075.733	721.9567	815.1908	436.4611	494.9981	329.9493	478.1369	470.6045	533.906	280.1988	220.7378	231.6972	195.9249	47.6392	188.5924	203.1708	230.5598	134.8002	41.5824	148.429	196.0891	269.1706	247.416	145.2152	360.7178	161.486	116.702	116.7491	137.1759	120.9847	95.7948	127.5684	65.6861	86.5568	129.7059	52.2968	77.929	81.4937	55.5727	86.648	82.8645	91.1816	68.7425	86.2084	77.3534	41.249
TCGA.S9.A6WH	220.8053	898.2928	263.0463	647.5299	522.8918	155.5114	453.0089	357.644	151.1984	636.208	649.244	45.96	256.0578	143.2212	318.1551	164.7748	37.6646	87.0644	127.8855	163.3183	100.0424	51.292	139.5335	64.3716	79.1299	122.7827	177.3897	77.6324	100.2142	125.0277	100.3133	219.7807	154.358	140.3608	181.2527	130.3739	94.5191	135.5934	38.959	98.6595	107.7722	77.2253	76.0117	190.6574	151.0971	101.8229	69.9926	82.7388	45.839
TCGA.HT.7480	697.0348	601.106	848.1875	914.6145	591.0749	432.1445	426.056	319.4914	289.2183	318.6802	482.2313	229.1303	268.8816	73.8828	270.7997	240.8512	55.147	134.7776	66.9243	97.2855	102.245	35.7151	162.9537	115.9831	116.9496	144.3307	133.9748	156.0204	88.6521	153.3163	116.5597	100.1408	101.203	87.3956	101.2666	94.9071	88.9678	100.3911	117.4456	61.2127	90.4319	118.6238	74.1553	71.1334	82.6034	75.1367	51.0015	88.6264	99.7614
TCGA.TQ.A7RQ	190.1688	424.4857	856.7048	670.8036	569.2958	190.3536	413.5501	341.722	229.8298	547.1562	460.1766	109.0679	246.657	87.1484	210.2872	175.7868	16.0896	91.7035	84.4311	121.2776	89.8406	38.0142	117.5065	109.1647	71.6596	160.4711	159.4778	118.3503	78.5736	105.3902	103.1621	133.1888	108.904	86.3873	156.9257	123.6362	75.6386	122.301	107.7936	71.0886	89.0243	104.081	70.8566	84.2722	74.3895	80.9851	51.9562	80.7583	77.1613
TCGA.DU.A7TA	865.0862	1294.1936	784.7537	585.0599	886.45	1732.7093	470.963	310.0027	89.5588	499.1635	438.6081	85.0647	259.6974	0.815	187.1816	140.5439	418.3848	194.6665	179.431	252.393	205.9689	376.8742	161.6621	177.9916	91.3913	145.4555	173.0776	207.5369	141.6206	67.3239	111.489	166.9687	102.5544	200.8941	35.3869	106.6646	107.513	96.1072	158.1913	105.6708	71.6241	72.3247	38.642	156.2887	90.7608	53.1587	103.9009	75.3799	36.835
TCGA.EZ.7264	577.7958	601.258	704.9667	613.5847	521.6628	336.0028	478.4274	390.4951	238.0157	299.2005	592.0405	217.9576	291.1673	131.6673	253.1055	171.4734	15.4293	101.1403	65.5631	81.048	89.8749	21.4754	167.7968	116.6105	94.1837	140.095	132.7099	137.1219	93.8482	140.8025	119.5832	102.9425	129.5682	108.1622	56.4037	118.9746	93.053	109.4442	32.5055	60.4142	99.4339	80.3886	89.704	87.9504	95.0997	96.3837	59.4742	99.1514	32.0166
TCGA.TM.A84J	491.5427	698.8092	266.7155	242.8371	494.0844	135.606	999.7115	248.7512	193.3895	369.6475	576.2405	26.9225	332.0464	63.5211	425.7289	242.55	41.9058	394.5503	98.4395	220.9929	223.1808	75.668	86.317	37.0647	84.1418	69.6045	180.8464	56.7342	96.2514	76.3729	193.1607	158.5712	63.0733	41.7385	12.2952	101.9834	83.2179	125.1681	178.9654	63.9368	100.4573	126.066	87.0718	55.1829	91.9571	91.1637	93.1522	132.0166	84.719
TCGA.DU.7298	974.4826	1168.8295	592.1153	743.8981	534.7655	565.0021	562.2602	525.5495	466.1886	408.6928	382.3931	158.6782	280.6773	504.4892	273.3803	154.5451	110.7744	197.523	172.1662	244.0779	142.3063	39.6227	161.3642	163.7398	152.0485	106.968	178.1226	92.4029	147.3203	131.0928	154.1378	130.3481	115.4941	118.8341	97.6216	118.1022	96.1226	122.405	95.0378	93.0413	94.5141	101.4206	100.9079	64.8133	123.3695	106.0929	104.707	122.7196	82.4637
TCGA.HT.7604	1510.783	1002.4931	525.9467	815.8263	734.9078	936.3154	1088.435	138.4503	273.5946	903.1546	708.9516	264.0763	371.2659	75.1337	259.8018	213.6899	37.5752	203.534	113.9424	287.0781	123.7676	47.8967	182.2071	162.7717	264.7055	218.6084	201.7398	172.7371	166.3657	104.5547	148.0543	188.6923	108.0633	125.762	44.0217	112.3629	94.8248	125.2763	42.0253	68.5731	89.2731	59.7835	115.539	88.3783	100.217	51.6808	101.8665	115.8232	33.5316
TCGA.CS.5393	904.1758	1953.8893	746.6181	753.0071	530.299	257.7263	516.4456	505.0097	329.8959	633.5869	524.6892	237.282	256.5883	296.0346	238.5557	185.2656	217.0672	176.7669	210.3231	255.8146	101.2395	23.6512	144.1918	151.1333	125.1118	183.7968	191.2797	127.5497	96.5084	114.3871	122.7529	153.9322	96.7337	112.7388	61.0407	75.966	86.4832	112.1759	66.6717	81.2629	90.4344	76.8475	96.7129	127.7755	113.9881	70.4816	83.3068	89.8745	65.4345
TCGA.TQ.A7RV	992.655	976.4029	755.4362	1105.6932	808.2243	310.2582	439.2661	391.3523	309.9668	635.5703	361.4098	445.5089	288.8837	197.6464	224.8096	160.1891	67.7804	197.8496	127.2024	201.4534	114.9463	80.7839	139.0921	155.7755	197.6386	210.2368	141.2448	151.1196	104.6986	107.3564	121.9309	130.9405	115.8272	115.3826	117.2381	103.0554	87.108	101.0938	70.639	102.6396	92.037	78.6951	100.8607	77.9712	67.8484	92.5703	96.2022	69.452	62.2356
TCGA.TM.A7CA	970.4672	1131.0093	458.3741	915.3467	645.9959	799.6091	361.9028	441.9165	180.9266	279.6902	436.8456	184.808	260.8703	91.4716	218.3706	144.0002	54.0426	143.2904	113.44	183.3986	103.9608	69.0267	112.2557	177.42	202.9553	110.841	111.9942	165.1521	89.0069	106.4908	117.2876	101.9811	100.4712	114.3532	87.8736	73.8381	97.7462	110.6678	68.6369	101.8164	88.6281	84.4154	99.5916	91.1868	72.9556	90.5164	92.1529	94.4925	60.2961
TCGA.E1.5307	988.9769	1103.8839	845.3814	759.0063	537.9818	167.9784	628.762	558.8279	272.3155	506.7888	544.8171	411.6483	330.0453	467.3774	278.3988	225.8684	76.0245	228.5957	170.0592	203.8277	104.0312	53.0393	205.2664	195.2335	144.452	205.6414	163.5523	175.2679	146.5656	170.8673	114.8233	177.9025	117.557	98.8828	99.6244	84.3872	88.2213	125.9876	123.8742	62.5318	98.2701	126.6019	105.7551	81.9049	83.7461	83.4412	85.157	89.7767	103.5616
TCGA.E1.A7YV	645.0784	891.7707	352.3714	866.9981	315.6304	545.6736	328.4268	256.5949	764.0755	445.4536	411.6351	221.0057	258.9145	182.5085	181.9976	112.5103	42.2448	153.9448	88.3908	272.545	97.1294	63.1825	105.3893	108.7924	84.1486	72.2057	190.5867	149.5349	145.7488	62.3929	181.7535	146.5202	95.6045	80.5246	39.5648	130.8432	90.9694	102.697	146.584	77.0833	63.9969	68.5641	82.8786	61.4546	91.3767	94.5064	86.8068	58.838	50.0437
TCGA.S9.A6U8	4349.3479	2381.1686	1233.5137	961.416	899.2872	484.0837	356.9629	404.9514	276.0417	326.8204	380.8948	504.3661	311.0797	146.0763	160.3067	185.7334	80.4262	159.3917	254.9373	204.8016	131.1613	75.1813	149.8852	119.5389	145.5442	142.2704	117.9684	113.4424	116.5665	143.2406	122.5779	116.1144	115.8108	121.2708	147.1656	78.0249	92.0578	110.1513	45.2588	106.1706	92.745	66.1296	104.7092	83.4852	95.7247	75.7773	88.3482	79.616	49.3176
TCGA.QH.A6CU	4922.7152	2670.9051	2506.1097	1296.6074	772.2847	813.8188	454.5737	961.4065	515.7229	410.3014	242.9462	840.0771	349.6101	1062.9287	79.6657	164.8678	154.8499	198.2859	267.9303	133.8253	229.6297	38.3864	199.9504	85.6061	156.8946	215.8096	104.3278	116.1136	163.8332	208.3649	84.7259	91.5462	191.3419	205.1213	160.0417	70.5946	107.564	101.3933	47.6227	111.5226	115.0489	33.1756	97.5014	111.4669	117.6491	103.9496	102.6562	51.091	40.6354
TCGA.E1.A7YI	315.3527	1366.239	224.0939	312.8892	491.8102	95.4296	873.7877	187.9807	288.657	235.9935	329.4463	148.4871	341.6392	180.5812	295.0422	228.3106	74.3776	210.8276	204.3668	178.3265	245.1091	72.647	158.6343	46.1835	108.1981	44.4804	164.563	59.7807	175.1995	50.612	214.7779	110.1722	93.8589	120.4892	177.8024	113.9569	87.5759	107.9118	198.8694	99.8125	137.0229	110.9277	137.7583	47.0113	77.2599	87.3405	82.6641	85.6492	73.8632
TCGA.P5.A5EZ	1483.3257	1690.6707	481.9283	587.8179	519.9499	245.8914	359.1156	309.6482	160.9635	427.7102	311.2446	151.1526	231.6462	106.3631	141.2503	109.8023	274.459	109.278	155.2822	237.3646	108.9499	60.4366	105.3007	96.3091	96.6073	106.6278	112.9981	42.8086	87.4687	90.0033	119.2943	180.238	86.9277	100.1332	114.9368	110.7329	86.7172	90.7822	30.9118	76.7894	87.6764	60.1441	101.3939	58.5298	98.9308	73.0696	70.0318	77.9083	48.3525
TCGA.DU.A6S2	723.4256	645.9077	890.9388	752.8391	477.0962	432.0394	360.205	397.0263	390.3114	251.735	265.8972	188.7364	275.0984	173.1464	425.616	725.1211	19.2897	143.9936	77.291	79.809	109.2978	47.6159	110.5129	120.7315	71.427	107.8227	70.4056	134.2328	75.9162	168.4335	92.2798	75.3288	137.9519	73.8903	259.6776	90.3475	98.4319	84.7143	188.332	74.4971	95.7542	226.6898	69.8025	50.5206	57.2721	75.3381	59.6693	73.0211	128.9076
TCGA.P5.A72W	2388.3693	1957.5213	1680.6895	1303.1371	864.0264	1535.5484	536.6338	380.9621	278.5065	1124.2749	431.7355	253.0001	403.9183	140.5779	298.0516	214.1925	156.7652	207.2365	201.7227	417.7888	226.6436	111.4121	124.2613	175.028	161.3513	128.9075	240.1006	153.466	167.5589	99.0949	122.7135	396.3063	200.9116	259.8439	122.0315	104.4244	137.0586	86.1584	39.8749	165.0186	101.0208	46.8139	115.5818	91.6737	54.3766	139.4092	175.095	47.2513	37.7674
TCGA.HT.7684	2830.2237	3822.5541	3768.1658	1093.6155	610.6272	1556.6879	1573.9262	1437.0224	470.0303	585.9995	382.6555	438.7835	394.4547	1862.1209	172.4824	197.6716	159.038	392.8911	314.5774	314.1726	279.9293	62.4165	160.86	236.109	107.6629	224.0533	162.6012	100.4108	230.4517	92.0289	112.8204	227.2643	200.7329	278.1936	77.003	108.1798	118.1422	89.3875	48.0198	161.8837	128.9593	56.5705	102.8961	154.9645	161.7529	142.0492	188.8918	69.3525	41.0126
TCGA.KT.A7W1	1068.9612	852.9675	1057.9618	472.9673	349.8674	123.4028	816.8415	253.0404	412.2132	277.6549	218.9431	270.6427	308.9319	632.6225	281.8004	269.8738	175.1718	200.8117	170.0361	113.2496	317.1647	1028.3975	179.4732	67.0842	128.1096	108.6858	97.7354	164.4696	157.6957	85.4388	140.2992	49.365	78.387	139.7097	168.7858	128.446	94.1726	146.2225	51.7464	105.2279	93.4478	106.3784	109.8642	68.9136	51.766	89.4209	97.622	149.4254	47.0937
TCGA.FG.5962	1856.7468	835.2232	1125.3041	1237.6226	575.0569	242.6338	545.5635	472.9507	318.993	260.0261	259.8147	185.3612	316.4555	164.4364	274.8683	306.421	108.2068	167.023	101.9255	83.4966	88.2617	275.3837	132.8023	132.9451	61.6356	176.8175	87.4188	91.4731	98.9414	218.8601	125.1483	72.879	128.7148	109.3695	50.3471	135.8956	101.5951	102.3919	148.8176	106.0683	112.5901	195.4611	75.6042	89.8492	43.0625	101.5678	67.5675	91.9446	174.6901
TCGA.S9.A7IQ	437.8133	733.041	893.6486	635.6206	639.0784	122.3533	596.545	647.4093	634.1206	209.9153	169.5972	197.7149	253.853	224.5341	349.3571	276.2802	15.4047	189.3425	96.8755	71.9389	76.9813	60.0503	97.3726	152.0443	53.3337	163.0936	50.3892	56.2716	61.8438	265.5763	102.822	51.1105	157.8033	70.9092	185.7924	104.6297	135.7187	74.9041	400.3843	120.1694	129.3542	376.1906	56.3591	90.3857	41.8714	106.5368	80.5487	68.4946	372.7007
TCGA.P5.A5F6	1.4537	1093.5357	710.608	225.109	1417.2638	17.2159	1144.2635	879.2459	19.367	174.5639	234.8464	19.964	85.3354	9.8156	317.1339	812.9754	83.1283	224.8547	229.4422	102.4818	346.154	285.7883	266.9825	25.4901	38.2779	36.274	81.1415	313.7516	83.357	302.7139	55.9278	21.9107	164.5657	265.6283	122.7608	188.8071	109.6287	108.1649	0.6617	214.3593	255.4478	44.3195	75.1361	84.1864	88.8299	95.6394	118.6333	128.1943	20.5167
TCGA.HT.7854	5016.8358	2262.4133	2243.7849	374.1006	743.4861	113.9104	462.7559	736.0311	880.4436	226.8224	285.9132	384.3396	236.423	485.9653	146.772	227.8227	272.2548	174.4687	233.2772	126.8179	206.8864	46.7998	220.5117	116.3121	141.5994	171.1347	67.0206	177.4336	170.827	198.7617	127.4513	62.1303	95.8061	85.4293	113.4135	61.525	79.9248	103.8214	49.7627	79.7442	77.2834	68.9954	105.7675	62.2438	88.517	47.5111	74.6864	95.8395	63.7276
TCGA.QH.A65S	3649.7304	3138.6818	1275.4845	1229.0144	629.115	1339.5884	377.5182	612.467	684.3989	413.1022	453.545	610.3655	343.2199	164.2742	161.5724	174.4413	83.7454	188.9195	259.0184	256.194	155.6495	38.2184	154.9183	201.639	214.1913	114.3009	136.6478	196.5773	118.0193	99.1499	144.166	200.2298	142.1298	199.4759	125.095	74.544	113.3686	87.3658	81.2428	118.5363	83.5759	40.8873	115.5042	111.7545	106.6856	78.3423	121.9553	54.6513	37.6336
TCGA.DB.A64L	524.763	1242.2703	1231.5102	705.0862	553.5313	344.1567	453.9679	568.2643	538.7759	323.6055	380.7732	222.9915	257.0825	167.1003	307.2578	245.6172	68.1142	156.6239	130.2964	107.8836	102.5492	94.3248	143.8961	188.4705	87.724	133.5752	121.0836	86.9517	122.8036	190.5651	115.9814	118.4157	156.5918	105.4813	104.9535	133.8713	102.7192	91.2306	205.3278	119.6414	107.4673	149.8256	77.8493	117.906	101.0567	89.7224	80.0976	83.7072	190.9022
TCGA.P5.A77X	1145.0764	568.829	1302.4295	1020.2917	442.404	374.7939	447.792	592.462	375.8858	205.5616	213.1733	251.3305	333.3038	384.0332	256.5236	216.8827	33.894	150.7401	65.4254	81.9734	116.3941	37.1116	143.4816	191.9184	76.8138	152.2728	73.8372	94.4021	145.7045	165.322	113.9415	53.6852	171.6286	99.0384	171.7677	97.4139	99.8565	96.8156	138.2138	78.3503	90.0173	132.6218	73.5406	109.8046	70.3324	94.2044	82.4641	80.0547	146.0734
TCGA.DB.A64Q	1312.7493	686.7744	1148.51	903.8004	550.4591	572.5858	327.3731	189.5312	470.6294	231.6449	337.233	378.4835	336.1213	207.7472	365.5955	221.6702	42.1344	124.2638	126.1165	74.3969	116.2679	64.8036	213.0902	157.1571	119.6304	206.725	98.0807	148.3964	165.6802	134.2305	154.9601	71.9845	97.7858	99.5553	159.4469	116.7133	90.7185	136.8315	20.9442	75.1612	92.0633	69.6703	105.9239	81.7394	102.3548	82.819	76.5896	115.3464	37.1152
TCGA.R8.A73M	749.0569	751.455	789.822	1163.6123	703.275	580.6245	428.9979	515.5227	479.9279	610.838	478.8615	125.2722	387.2702	102.154	291.0218	189.1227	32.3239	153.2478	193.8808	166.3497	203.4867	142.4082	136.9943	131.5966	94.8762	208.1182	161.0538	125.4844	109.6549	106.7085	105.8909	213.2739	234.5751	223.8403	279.2433	228.2618	159.652	94.6167	88.92	186.6063	111.3366	59.0913	103.3257	148.3093	121.3263	187.6044	114.3835	48.2868	52.0699
TCGA.HT.A74O	2758.779	5496.7081	1085.3795	725.2032	1509.9285	2243.2865	512.7857	419.3916	404.382	1078.3249	450.0582	152.1126	309.2328	80.2632	159.5548	152.104	573.9846	192.6103	427.7332	408.9242	346.8017	347.3498	138.4031	105.0008	184.5517	241.7347	254.2648	138.6022	205.4111	57.4944	104.9187	219.5789	167.1245	237.6673	146.4513	75.0503	122.1979	90.4854	110.5069	170.3479	101.6044	48.4973	117.3452	86.9074	122.5818	124.4034	131.4789	40.9071	68.9813
TCGA.DU.7300	1657.8472	1832.3882	1198.339	766.2311	772.7393	256.3624	648.5895	462.1402	676.0621	309.5911	480.3347	259.6429	307.3458	160.5739	292.5856	268.6971	141.7772	192.8518	89.0373	130.0264	132.5262	149.1631	165.9162	178.8462	91.1022	121.359	136.874	84.3653	117.5259	222.9614	145.6305	111.6544	136.1793	102.7164	135.6698	126.9431	103.6266	100.3874	166.6987	71.2944	111.1865	211.3869	91.3714	84.5432	110.6725	86.7425	76.8036	117.7465	211.0709
TCGA.DB.5270	1461.4104	1479.077	987.9952	896.6679	723.8826	281.7317	574.1085	524.5049	534.9818	257.5752	259.6501	291.9151	306.5481	136.3009	288.1506	305.0601	371.0656	197.4157	132.8553	126.7306	110.5872	185.3138	144.8785	204.5951	138.6492	135.2284	82.8685	99.6963	108.0392	200.2244	126.4445	71.9937	142.2053	60.3637	147.1032	106.8647	125.9274	85.962	251.5369	116.2782	111.3574	271.8833	82.4566	92.4017	68.3829	97.5632	93.102	86.4273	220.514
TCGA.TQ.A8XE	2035.1766	1286.7233	1236.3324	582.7915	1025.6082	680.5667	517.8987	696.9928	326.0013	381.1457	308.4059	318.4439	266.2409	379.5694	209.9169	153.1645	285.0217	241.8131	226.0096	194.63	235.8238	1832.6164	151.3011	106.184	227.357	203.9129	138.1608	122.6093	157.7403	76.17	132.075	98.3879	116.0403	103.3554	22.2134	171.2747	100.8324	118.4749	27.173	104.2645	120.1584	64.298	102.7573	73.7354	70.4222	121.027	120.9417	91.3078	38.9037
TCGA.FG.7634	928.2555	1779.8635	748.9992	775.2193	738.7801	571.0762	587.8703	394.988	394.531	342.7702	396.8397	101.4941	335.9209	105.8014	276.6261	210.5704	195.01	135.1716	149.1704	101.479	193.3715	37.0121	204.538	110.5722	160.2396	126.9222	135.973	128.0512	113.1171	127.5483	144.46	102.618	96.2856	108.1941	87.0924	110.6761	95.252	119.0425	33.792	70.7279	84.2229	70.9486	111.0502	53.8248	87.9299	65.0044	58.5562	138.5505	57.6315
TCGA.S9.A6WI	260.9607	1296.4775	653.382	482.3102	624.0428	141.7611	587.0663	749.9107	461.8586	224.905	164.9926	107.0989	272.6597	248.3584	304.7878	289.5611	42.4619	168.1659	103.8969	98.129	92.6093	91.8391	84.0175	124.3994	36.395	135.6726	52.461	36.4682	60.6512	281.344	126.0051	60.0346	176.7952	78.7733	198.3535	98.1668	136.8107	75.6897	426.4241	134.1291	123.9956	358.8484	62.0687	82.8069	52.8317	102.1781	91.141	63.6692	432.172
TCGA.DB.A75P	1926.7416	2012.1031	2484.1261	459.9002	672.1785	220.5061	574.4843	686.6693	813.8099	286.127	245.0361	163.1402	242.7895	1100.4059	225.8513	256.1238	238.2788	268.6023	145.6547	121.3722	380.0902	120.2951	145.0189	89.5056	146.8831	178.9352	86.196	105.6228	142.3123	136.0922	72.9041	64.508	155.4774	141.5291	181.2418	113.2838	119.4558	59.3486	208.8375	132.0781	129.6269	131.2418	78.0973	61.7493	67.7844	89.8028	109.0502	50.9345	140.1284
TCGA.HT.7873	1499.7832	1197.4624	523.6658	973.3439	563.1879	557.8435	492.5475	238.5277	700.47	391.781	261.7449	463.3795	282.3874	419.7671	230.3075	167.1996	17.5241	147.9497	174.3927	161.395	110.5762	38.1849	165.3923	255.085	214.8349	251.5471	109.7215	239.9004	163.3326	112.9843	90.0683	77.1542	97.9423	102.8739	59.9175	64.0797	84.8448	116.1011	54.0939	62.0292	83.9708	43.9841	110.7142	52.3727	56.118	71.2209	81.7073	61.2884	36.6063
TCGA.HT.A61A	647.5627	1027.4661	656.364	553.9021	652.5404	218.2746	497.5064	601.8834	536.7082	166.8643	161.4614	212.9464	277.4932	271.782	317.7116	340.3872	63.8797	194.2222	93.8274	69.8468	67.5194	78.1569	104.7485	140.0786	63.1258	128.5439	45.4289	59.7194	77.1431	304.7255	167.4488	47.1474	145.5074	55.4118	145.5392	83.4418	115.0765	70.8849	458.0457	100.9759	118.174	298.3223	68.6424	59.5174	58.3187	92.0378	74.6609	78.7282	363.0143
TCGA.WY.A85C	1721.4209	1103.2386	383.5106	474.6522	702.8602	583.5328	368.8899	360.5321	251.2958	638.1119	626.1851	167.891	276.2856	86.637	237.6892	154.7442	113.3724	134.1926	123.8143	402.4863	125.2231	48.4511	113.2127	96.3322	105.3412	86.8357	225.2248	95.3284	125.9361	81.2017	119.6704	255.6653	113.525	120.4386	74.638	81.6312	84.8928	98.7557	29.9047	75.9903	88.9833	54.2282	104.361	97.5313	114.7084	90.5628	97.8623	56.388	35.2068
TCGA.F6.A8O3	129.2497	393.0362	295.23	1931.5551	628.9925	244.6657	522.5472	408.0879	407.7723	456.7057	494.6427	54.3226	391.1634	111.2049	279.9679	216.2595	34.3211	139.5732	97.4663	133.7605	134.0462	49.8847	180.4416	181.3648	110.9457	149.8608	198.7457	113.1138	124.4998	125.9469	154.3023	141.6055	121.7393	128.3537	124.2992	197.9465	152.7507	113.2656	48.9935	108.8877	107.7267	97.3865	109.0921	107.4845	95.7811	104.7866	71.0348	97.7384	60.6979
TCGA.FG.7638	1503.671	986.8667	1771.7189	1237.1651	595.1314	624.3737	544.4604	438.3682	540.3735	339.4201	361.8547	426.533	310.9861	195.7867	254.3632	242.5588	79.5764	229.6598	117.3457	114.7486	159.8742	42.5097	185.7099	227.248	128.336	168.9228	128.4658	152.427	127.0099	148.5385	121.9067	96.9031	123.4478	125.7662	90.7102	161.1393	117.3058	86.1554	74.3458	96.8216	94.2564	96.3088	86.098	80.1349	98.8628	89.7641	70.674	81.4436	93.1698
TCGA.HT.7482	4096.9228	2200.1137	2344.4876	1318.6348	597.4895	1053.0139	469.1318	583.2993	387.9081	377.0583	400.6454	457.7162	324.0763	339.3629	189.8403	225.9558	86.2796	211.4787	154.5823	198.9529	150.2687	33.7021	179.9982	186.2765	207.102	133.0791	127.1425	188.2793	178.1112	152.055	132.9913	100.5233	152.1816	123.7967	92.8433	77.942	91.6151	118.5815	85.2942	83.8084	81.8651	53.3533	89.8361	93.8177	96.3398	65.0777	104.7306	85.613	46.7633
TCGA.S9.A7R4	1116.4251	1258.8867	515.9838	585.6001	605.3904	461.5441	355.0033	206.761	256.8199	337.2731	464.674	138.864	255.5462	33.2248	173.2234	154.597	259.4983	133.1473	183.7035	215.5601	117.2748	81.9909	110.8409	178.1176	117.3882	90.2724	147.6413	55.956	114.3174	78.5863	120.9646	134.9572	95.5646	98.479	34.5669	108.9026	80.359	106.6989	54.5058	80.1599	87.844	65.3788	104.0047	69.2748	100.5372	75.4833	78.9226	94.5272	42.3732
TCGA.TQ.A7RN	1143.9352	571.5662	740.7312	1241.6571	734.7001	563.1434	322.9638	261.9495	444.6504	367.5468	410.3187	252.5351	331.0293	73.6003	244.2466	154.2787	53.6491	126.7549	104.6393	115.6986	133.8821	56.9903	167.2766	140.7093	128.7513	160.5642	122.9782	124.6591	120.8835	133.8297	134.6434	142.2713	101.7682	128.1816	114.3735	128.3051	92.1148	96.317	39.7302	85.5013	94.192	70.2884	90.9483	93.0285	86.5281	95.2812	64.1629	106.576	31.7218
TCGA.WY.A85E	879.6745	844.7891	803.0748	1036.3866	430.5844	471.6928	525.5452	411.0343	394.6787	247.5774	557.6033	418.1657	312.0502	120.3908	165.6656	145.8167	77.9086	164.7296	105.7233	261.1149	95.9039	116.0107	115.9654	176.7774	155.8869	67.0501	173.2559	196.4991	88.8078	102.5265	148.404	171.9146	141.7582	106.4202	42.5494	79.0737	103.9465	137.5869	159.6042	101.2444	110.89	138.6709	68.3225	107.6821	113.6395	85.642	107.4807	57.7882	95.2572
TCGA.DB.5276	2523.6726	2101.9844	1332.899	888.6176	980.6416	1631.184	534.4374	640.7948	451.9467	259.857	299.944	299.7431	306.0478	115.5273	295.7629	276.9807	327.4346	191.0206	186.2827	135.2778	132.6523	51.992	185.2076	196.5032	233.4397	150.7488	80.0452	163.9825	158.9567	182.2152	151.4471	74.743	109.0727	96.1374	87.0074	98.1918	104.0496	89.4114	119.3713	81.6143	94.1088	134.4199	101.9024	59.4226	84.5499	69.0965	75.7401	117.5519	137.5989
TCGA.S9.A7IS	370.51	1094.2378	172.9509	238.3623	528.2717	172.4543	695.8449	296.9123	224.0895	514.8432	345.6555	61.6125	310.0098	66.6896	325.4316	336.1887	111.0698	252.1443	193.2147	239.3826	188.5265	300.9787	109.5723	55.2255	72.2873	71.4152	210.0499	40.3464	112.6291	80.905	142.6324	137.7368	90.3221	129.0555	120.4197	150.5604	94.7547	142.541	151.3187	120.28	135.0527	96.0423	123.9035	79.6097	56.1208	81.622	118.6798	125.2343	79.0896
TCGA.E1.A7YQ	2343.9187	2582.4218	1197.419	430.3592	593.6901	173.0749	927.2656	411.6337	327.7465	262.1067	233.8135	544.4202	194.9934	200.6302	188.041	156.5231	827.7403	327.6291	229.5114	167.7904	365.6175	810.9263	209.5525	32.7697	127.6365	78.0434	133.9419	63.7465	158.1075	114.7854	91.7928	68.9936	102.2936	116.2386	125.8442	72.9968	88.6987	97.9346	20.9476	88.5769	174.9956	80.5441	83.822	100.0811	78.3565	31.8133	102.9265	90.4529	93.4375
TCGA.E1.5304	253.7716	925.8567	184.345	448.4267	407.8164	487.7399	1215.8262	341.9889	103.9232	626.909	400.6501	27.0452	345.6223	57.6143	205.9088	216.8141	60.0821	267.9644	66.2886	326.1364	80.8855	24.4851	126.4932	109.9242	87.0851	79.3743	204.6046	54.4847	180.8153	28.3363	228.7956	270.2876	122.9245	98.7608	126.3284	94.8177	122.7783	169.2004	120.1175	134.9783	101.9463	70.0041	56.5406	121.6513	113.8753	111.1181	130.8625	103.8987	31.1484
TCGA.CS.6290	8050.2279	2638.705	1861.7279	936.2537	815.8789	839.0667	506.2937	670.8642	387.0608	377.4844	383.7058	688.2372	333.426	530.6856	192.2381	200.8532	441.3814	191.9819	250.0068	219.3581	137.8018	980.5969	135.733	148.4787	195.032	129.0446	136.8927	86.9995	137.7276	115.4114	114.8926	111.7582	140.0156	125.5765	119.0278	96.392	92.1037	98.1361	46.4171	96.3638	89.7193	40.239	105.3675	85.8423	95.9828	71.8679	99.536	74.7902	64.2521
TCGA.DU.7014	1415.5278	1558.4843	778.6038	623.6598	548.4202	1089.3529	693.8273	247.9141	178.2113	987.3317	743.7809	149.1002	268.979	123.1004	260.3469	159.4018	126.639	151.8288	135.6106	341.2741	153.2336	19.3681	123.1332	136.4725	133.3228	111.6654	336.8861	221.0104	123.8405	79.0214	100.3489	278.2114	120.5285	135.2012	63.2713	90.4133	85.9773	103.2483	37.8874	78.9984	98.1584	75.6094	112.8225	128.4606	156.108	94.3705	87.8406	72.9737	38.2374
TCGA.S9.A6TV	2493.5331	2088.0663	1715.2831	537.3169	1090.8486	711.629	1099.1353	182.4963	465.3397	485.623	348.9581	273.7005	313.2211	223.3181	149.7274	161.9409	368.6094	422.4214	204.6654	231.1347	231.0547	458.0835	115.0546	128.3309	338.9379	107.8329	93.8323	139.3257	256.1725	72.3935	140.0599	109.1574	140.3377	78.7274	84.7397	81.7574	157.3729	108.5706	100.4738	157.602	135.9309	66.1608	125.4557	77.9109	75.3759	76.3151	110.033	51.2963	77.5381
TCGA.S9.A7R7	4229.4422	2755.0694	2470.7403	546.7582	1532.2967	651.7113	582.2126	212.9527	638.0739	244.295	241.4183	219.5161	264.4872	59.1207	218.2938	197.7706	568.9678	180.2083	253.5627	139.0414	227.3485	112.6957	161.9299	70.0642	277.2521	112.707	74.6761	125.525	219.6243	116.8879	118.2907	78.0319	100.8914	104.0807	159.9535	62.4035	98.4857	93.5677	153.2531	80.3889	98.9364	69.1285	123.4708	79.6497	67.9075	57.3007	77.6877	80.218	62.51
TCGA.CS.4943	981.2354	1692.5557	452.5789	911.9169	607.6557	656.0995	1269.8493	347.5103	293.2928	765.8551	658.7488	169.2309	402.6542	41.4143	250.7956	288.2876	119.8517	214.4454	188.1872	254.4928	120.1411	72.0275	166.2833	143.0755	145.562	141.4548	235.6097	101.3606	125.4809	72.1758	192.641	176.736	109.5001	61.2608	21.4406	127.2768	99.0191	134.1472	51.5726	108.2643	112.122	75.4346	140.0996	84.9888	116.1748	109.4107	114.4281	86.2093	43.1084
TCGA.QH.A6X8	598.902	1663.6566	730.3563	1612.8558	522.871	404.7688	452.842	378.4813	500.2202	325.8532	319.5348	133.1703	431.2201	224.396	280.3849	278.0091	39.0948	94.2473	168.9804	94.7536	132.8479	63.2851	137.2777	85.2624	83.2557	121.5844	88.0898	56.6418	96.5275	102.6624	137.2432	80.5469	146.2325	81.7106	146.7834	131.3528	114.8398	113.5157	89.3151	121.775	101.3233	69.532	97.7904	61.4846	48.0055	109.8182	68.4659	81.2964	48.709
TCGA.FG.A4MX	579.3569	1316.7846	308.5577	700.3591	347.2396	1306.5632	178.3595	372.5204	83.9515	509.6059	193.2104	69.2578	261.895	92.9679	36.8107	76.2362	101.5252	99.6609	160.132	271.5629	89.7557	43.2515	39.3056	101.3822	85.9938	63.995	172.7709	44.996	55.7391	34.5628	46.969	151.4666	96.1395	70.8766	3.6186	41.036	59.4988	63.7575	77.4028	115.8792	106.0181	28.3672	68.7275	65.3594	119.7841	47.2938	74.2827	30.3547	29.1141
TCGA.S9.A7QW	656.9688	662.0697	633.1735	1253.3911	609.7573	572.3884	425.9556	479.928	206.5888	765.7467	541.5164	198.4747	379.2751	205.3816	194.8985	196.8096	31.955	185.7861	147.478	301.4897	132.3339	99.0968	150.2863	304.5333	157.3005	176.2632	184.3443	149.4039	111.6724	92.9305	143.3926	182.9866	133.2964	151.0717	145.2456	63.4873	123.8041	128.41	99.5116	114.4899	91.8599	103.3358	103.3607	124.3868	109.2392	110.3842	123.9105	66.6213	44.6253
TCGA.P5.A736	8836.1889	5013.8472	3038.5797	816.4864	934.4243	376.1621	488.3995	461.2881	432.7816	385.3609	316.6642	665.1327	296.4135	205.4233	154.4417	225.4728	267.421	216.5931	315.9492	190.8381	245.8571	83.1153	156.2052	79.4339	157.3354	131.5681	83.4452	59.1682	144.8493	130.5839	76.2775	106.9523	168.2044	173.043	88.4723	67.9996	109.4542	75.4307	65.0765	149.0466	98.9806	47.3806	95.6459	72.7062	97.0276	73.1509	112.8633	56.5019	65.7799
TCGA.DU.A7TD	1364.6976	3146.7937	1406.4254	326.2935	536.4859	105.4957	466.0854	236.5228	243.2312	214.9593	268.9531	199.2431	247.2479	271.9507	272.4792	421.5367	474.0333	138.7215	206.7641	109.0298	241.5332	731.8933	151.7128	34.3957	135.4988	75.6646	67.467	84.7901	147.5144	80.5784	133.7428	45.078	81.5349	122.6228	165.0886	81.7331	77.5536	84.8962	123.2972	78.8193	87.3001	128.3858	109.2037	104.5849	52.2713	57.4206	77.4035	125.2699	78.2365
TCGA.DU.A7TC	1076.5435	1298.3259	619.1545	899.1358	677.8609	230.0612	635.3461	720.7987	504.5978	746.5827	230.2856	217.25	289.475	326.6813	238.3432	194.6602	76.1272	315.4776	264.0888	280.6547	138.663	197.1645	119.7842	211.2183	87.2015	308.8346	167.2119	62.6701	105.966	181.3905	124.6584	178.0294	163.6614	172.7691	224.4704	124.231	126.9163	87.615	249.2131	162.0408	120.5562	170.8782	79.7923	101.9158	115.2545	147.2136	141.241	62.9013	229.97
TCGA.FG.A6J3	4206.6214	7127.0436	4753.1697	425.1683	994.7988	1542.4815	851.7707	431.8313	584.9692	700.4197	135.8416	153.8277	426.372	79.534	114.5317	189.4583	493.0696	259.1248	904.4021	415.046	345.0215	1355.096	101.5683	40.2462	139.2253	86.7365	138.7507	117.0022	209.7593	72.4213	97.9006	186.8672	197.6341	193.4518	108.4758	90.2806	216.811	66.3755	222.2974	282.6124	113.7211	39.2257	114.6028	145.3117	128.053	102.3871	168.2552	52.8818	80.9131
TCGA.FG.6690	1955.16	1301.2178	1036.0073	1061.653	668.3259	611.1885	427.5083	259.2867	229.9089	302.1739	560.8336	469.9782	314.128	135.7657	220.3535	239.2184	154.454	144.309	210.6123	200.6007	80.3548	24.9304	178.5624	266.5674	225.3804	163.1266	139.2432	225.0352	130.5074	119.0993	131.2539	114.9416	101.5236	30.5215	40.0029	93.4145	96.0381	108.9051	14.2275	82.085	84.6731	51.6167	109.3329	88.0864	101.0409	73.438	80.1616	92.0001	37.016
TCGA.S9.A7R2	3263.4509	3670.4845	1745.7926	455.2384	723.5273	350.0541	460.2739	563.4418	595.2027	330.1739	262.7067	488.2903	282.0957	170.4957	165.7253	161.8092	569.2433	193.6751	366.0491	204.0602	231.9159	63.2877	156.1122	66.2407	152.3268	121.1117	94.2146	35.7217	143.5736	146.8837	119.4105	91.7879	142.3548	172.5333	173.0288	74.0412	104.3962	95.1335	133.9193	102.6982	99.2815	72.7379	106.6176	125.4041	115.031	53.6369	103.6685	68.5898	72.5378
TCGA.RY.A843	2356.8118	960.7729	738.4571	1194.7946	508.0853	166.2171	506.2059	591.5083	620.8415	216.7264	230.0686	389.3352	293.1582	341.1184	223.0818	204.586	144.3811	214.4683	189.6767	125.9288	146.466	89.3318	158.346	211.6202	156.8602	142.8693	78.7537	81.7013	132.075	134.6917	116.6106	63.2658	116.7898	77.8535	110.6247	161.9316	101.8191	102.7352	122.7338	99.8889	92.0551	115.9252	91.7342	60.8386	60.7497	105.27	96.7843	78.35	105.107
TCGA.E1.A7Z2	1742.2002	841.0674	1928.0881	494.4426	571.0575	80.7309	500.834	623.5432	1555.7168	206.8209	108.7988	870.2422	290.0779	659.5515	184.397	118.1287	45.7622	167.8894	166.426	115.4572	315.3909	123.6835	187.938	129.2124	151.6091	204.2752	68.0311	44.4497	131.8957	170.8555	110.4585	49.325	141.0676	132.4022	233.4607	89.9288	170.4352	149.2062	115.7981	121.0069	103.7128	90.6539	85.984	141.5084	52.5407	103.8882	85.5386	74.0982	99.5229
TCGA.S9.A6UB	500.3327	626.6235	473.2599	722.2262	578.1699	452.354	462.6646	90.5149	209.9841	459.729	648.8085	146.5228	315.8326	61.6381	268.7159	200.6956	25.5683	99.9487	108.8605	155.5558	85.3282	33.8157	143.9227	106.189	93.9846	133.211	178.5083	99.5275	95.369	133.9851	136.9153	165.3097	128.7671	120.3544	214.9477	106.0325	86.7821	126.9652	34.0112	80.7035	100.9808	82.7687	85.0769	112.0094	120.5194	115.8698	65.4542	110.713	30.2488
TCGA.HT.8110	4613.1868	3431.6754	955.9181	692.1769	748.3242	188.3307	497.2835	420.5719	970.5331	224.3151	240.9601	491.5631	307.1547	252.6741	268.3681	177.5397	838.9382	208.5694	393.6795	130.017	171.921	135.021	209.8682	90.0426	158.6026	140.1364	80.0598	93.8672	147.8228	123.6692	140.7733	57.0583	107.518	133.6945	161.5149	100.9962	94.2306	114.7688	75.789	87.7936	88.2791	68.1882	135.4183	115.4074	84.8898	68.0373	113.7904	121.5584	99.3794
TCGA.QH.A6XA	2778.3618	1451.5924	1176.529	1552.1574	694.6569	631.0519	420.1304	549.461	422.5937	440.951	412.5497	479.5698	344.7357	166.6192	205.5999	233.5616	68.4134	181.529	180.5287	201.5638	135.104	46.4182	160.3026	270.4962	175.558	175.2147	129.7807	153.221	136.0804	108.7661	157.0349	103.776	140.8463	126.3109	114.3766	93.0716	116.4442	114.2192	84.7191	95.4168	85.6531	64.9969	114.1847	99.1538	97.8157	93.1978	109.2773	70.254	47.8331
TCGA.DU.A6S8	981.2261	863.0536	572.7337	413.4033	474.2903	314.9312	576.4913	472.2346	330.0646	378.5008	547.2892	88.5353	275.1076	49.3728	323.2676	153.2676	53.3438	101.4616	116.576	128.7513	125.8067	41.4619	127.0193	73.3268	76.4722	121.6797	151.5631	27.1411	93.5909	116.7466	100.5943	149.2931	175.008	166.1166	193.003	212.2385	103.4362	92.4235	120.9243	95.0686	115.7222	94.0466	81.2862	142.0277	119.1683	124.4313	72.7294	102.1742	62.9904
TCGA.QH.A6CX	4501.1941	3317.4198	3795.6272	514.9415	845.1956	694.2609	528.3135	645.3683	712.8289	256.0727	152.7079	436.6943	204.6003	594.6258	163.8366	174.5147	215.4566	229.637	261.0716	142.8624	525.6526	190.1098	144.2001	42.8949	155.538	138.0685	62.0669	97.2376	156.4232	113.1541	82.2433	58.6438	127.6188	112.3552	147.218	103.9969	98.642	71.0108	25.1554	118.161	85.8672	64.5242	102.5452	61.6263	68.7345	107.1218	108.2774	70.3611	54.7646
TCGA.HW.8322	736.5596	696.3018	461.5035	692.4444	502.3538	294.6119	406.5204	313.3783	264.375	344.8485	573.4296	146.6767	284.3242	52.2707	206.502	171.5323	106.3872	84.9917	78.0943	100.6216	81.9718	22.1214	151.5834	103.8579	98.8798	117.7938	157.5522	91.8392	88.2621	118.6332	133.1452	114.0626	77.2074	98.5826	88.2975	89.583	67.8901	126.1789	53.942	88.281	87.4322	71.9282	82.274	83.4988	78.8498	92.8062	50.3381	108.5577	32.089
TCGA.S9.A7R8	2277.3602	1796.286	400.6638	375.1358	646.8843	749.2644	360.5449	437.0135	201.0586	450.9986	382.0077	73.8977	256.881	109.976	218.6397	125.2889	188.2916	113.1455	253.8042	287.4983	127.714	101.2374	106.4379	80.5824	100.7827	91.5178	219.2431	87.6219	95.4505	66.4345	100.9022	194.6082	101.3044	89.821	104.7575	81.0504	88.7497	112.6058	61.4301	87.3907	89.1534	69.936	87.4767	68.0812	122.0619	71.1278	83.2632	82.1731	28.7116
TCGA.HT.7609	2678.2398	977.292	465.3779	1119.1201	785.8236	479.4	566.7332	501.4452	274.9605	596.7888	660.2238	238.8794	293.2758	244.4223	175.2582	167.8183	179.8082	195.138	171.4177	314.3531	124.6623	35.9169	151.0987	209.9368	210.7585	115.9901	226.8038	234.1542	162.9859	96.1515	126.3183	207.0188	96.3755	113.7631	50.9346	116.3756	84.9114	108.764	64.8098	76.9224	84.1406	53.9148	99.0694	67.801	107.9879	64.3405	87.9745	75.8111	46.3236
TCGA.DH.5143	3696.2078	1523.8631	1511.228	1346.0317	963.7711	270.6011	575.3816	535.2981	389.3266	395.44	525.2747	598.4673	371.6562	376.873	304.989	261.9607	190.9597	259.5445	157.992	189.196	140.0093	106.311	191.6681	226.5925	228.5326	169.4324	139.9287	168.6005	134.2572	179.319	161.3339	129.0766	123.8648	159.6865	163.5612	133.4578	108.5073	105.7005	152.128	102.1841	110.8948	102.1978	113.7662	86.9901	95.3428	100.6953	109.8054	95.3138	114.3238
TCGA.RY.A845	1073.1319	1057.3105	809.7533	1094.5616	642.0878	380.6184	364.5387	377.3171	239.83	337.7539	448.2062	338.96	353.3513	386.7242	260.7829	199.2525	54.0836	171.1202	219.0548	206.3444	98.2129	134.982	131.8713	183.7992	176.6779	139.9464	124.8844	221.6692	128.6076	114.0693	132.8102	127.8934	125.3535	112.5687	168.6804	81.695	118.5017	115.9619	94.7507	93.3194	90.0235	104.9627	108.0349	156.3074	93.619	90.9213	107.7596	74.5505	60.9754
TCGA.HT.7479	4845.5776	2582.0406	1915.9808	1080.8764	766.3721	521.6767	473.507	563.6855	351.2552	423.0052	416.4904	468.0089	307.6526	163.0478	281.0112	322.4694	129.3738	200.7938	161.7261	222.1284	132.8981	73.9672	158.6101	176.9693	159.9578	141.0211	118.189	92.1768	130.4437	165.2369	144.4796	116.7466	150.2332	129.1387	141.09	79.1072	90.3136	96.1658	71.6695	96.4685	79.6956	53.3742	115.5311	98.3341	121.181	73.0646	99.5457	85.5365	48.6757
TCGA.TM.A7C5	295.942	564.9331	274.1559	620.6182	486.1419	252.3821	649.4533	384.573	227.6331	607.5409	671.8809	54.784	313.7544	29.5851	327.484	185.7909	33.5841	101.2543	118.4356	188.0922	114.2118	37.6316	116.0341	102.7641	70.2352	126.4059	257.751	53.9497	85.0959	102.5131	116.9425	206.8096	96.3587	122.584	118.5161	258.9533	94.0059	107.0319	21.6796	83.8967	93.0142	80.5024	84.7991	120.3017	136.3009	92.9514	60.4954	108.2923	46.2299
TCGA.S9.A6TZ	2859.8626	967.6894	1784.6256	601.4913	741.309	269.9491	397.6348	479.5508	225.2633	306.8479	242.5083	197.2454	239.4937	214.494	174.3343	166.8358	93.6763	189.6317	123.1199	187.6645	131.4416	304.769	142.5659	162.598	95.7047	135.9422	97.2638	117.9691	128.9262	125.41	107.0431	87.2804	136.6224	90.2222	140.0381	65.0714	84.4704	117.1483	30.6519	72.5669	73.8788	65.2044	88.4137	83.5165	81.0337	78.9813	93.7397	83.6505	33.8455
TCGA.HT.A614	1356.7018	1864.8669	1354.9228	923.1532	817.3078	539.5158	616.5716	428.1708	575.3557	455.3721	336.5648	562.5448	337.7977	117.8636	158.5589	245.22	122.7716	193.9365	169.6192	210.8322	165.566	62.1079	194.9111	285.5593	252.807	204.2541	103.6459	182.6849	136.3488	153.032	169.8646	113.5042	117.3926	99.471	79.4318	75.6048	116.6057	101.8996	107.7701	119.4786	92.8937	60.8464	130.5196	89.2616	90.7523	82.8726	105.0393	80.8431	62.7009
TCGA.S9.A7J3	1569.8879	1016.0193	932.6588	986.6257	468.6667	303.0021	405.4509	425.1935	648.5389	242.1215	344.0957	310.7395	257.1841	162.1838	205.5513	176.4585	76.6597	140.85	124.7979	85.4249	111.239	75.9303	146.2357	171.2085	105.6398	128.7199	89.3712	151.0272	99.3945	126.9639	109.5492	78.4945	113.542	99.9311	191.2196	101.707	83.8406	106.2935	36.484	82.4073	87.2942	71.8264	77.1309	81.7661	63.1625	75.8062	58.5596	85.277	39.6889
TCGA.TQ.A7RI	1714.9545	1125.0928	909.78	1112.2606	585.592	546.3323	348.4863	415.7541	530.2224	292.4321	338.1475	222.4605	170.1471	126.8727	201.6802	157.3434	39.497	105.5438	140.7787	93.583	128.7211	76.9061	162.0577	110.0253	133.9523	136.4707	99.0306	206.5537	121.3213	121.7761	112.0084	88.506	93.6795	100.1272	183.2554	87.2509	75.5417	120.4203	42.1908	80.2411	78.7029	71.2368	82.3537	105.7091	69.7779	79.092	54.7436	72.8457	25.841
TCGA.P5.A5F1	5270.4295	2999.8488	2412.6604	1186.021	1194.6028	544.5981	529.3948	821.758	399.0294	447.404	232.3248	876.0335	297.909	899.7699	261.6812	268.6808	160.8455	293.853	202.8314	171.6421	196.9871	2505.6341	192.0366	188.9933	226.662	288.5304	78.505	146.5618	198.93	165.9062	116.6529	92.1909	189.1614	215.0368	76.32	114.494	120.2087	98.7713	49.7485	185.0276	107.3435	31.4681	128.8428	97.1775	61.8558	108.948	148.7726	73.4967	52.3836
TCGA.P5.A5F0	165.9971	623.7614	728.6738	843.3493	413.2505	301.3581	472.3459	421.5984	395.0293	217.1985	206.2831	143.3993	277.9936	133.1291	188.938	194.1573	25.8881	151.048	96.3193	64.5729	88.2711	40.8536	126.5434	216.3092	75.8133	115.0955	78.5531	53.0446	80.8764	182.0133	120.2756	57.4633	99.9076	79.3359	113.5148	95.0928	97.3178	94.3473	209.8496	100.0169	107.615	202.284	67.2093	76.0605	50.8538	99.0234	61.661	91.0404	178.3874
TCGA.HT.8013	3483.1867	2714.8448	1023.2387	708.3111	710.5391	418.8054	368.5895	324.6585	286.7822	544.566	500.5643	253.4084	287.8552	108.3195	173.4176	195.7722	394.9479	151.4061	256.5906	236.3635	146.9145	71.6316	146.4856	98.589	161.4024	122.6043	138.2761	176.4749	114.5103	76.8624	108.2476	154.5267	93.1883	117.9537	39.6139	83.0583	84.2572	107.4624	33.2645	81.4165	94.6072	75.1946	108.3087	91.3632	100.049	68.5038	85.4317	68.0058	48.7374
[truncated: 1,112 more columns]
