# Supplementary material for: Identification and clinical validation of diverse cell-death patterns-associated prognostic features among low-grade gliomas
Source: Sci Rep. 2024 May 24;14:11874. doi: 10.1038/s41598-024-62869-4 (PMC11126566; doi:10.1038/s41598-024-62869-4)
Supplement: Supplementary file 2 — Supplementary Table S2. [file 41598_2024_62869_MOESM2_ESM.csv]

Table S2�� the expression of 590 genes associated with LGG prognosis
	TCGA.VM.A8C8	TCGA.HT.8018	TCGA.DH.A669	TCGA.E1.5318	TCGA.CS.4938	TCGA.HT.7694	TCGA.IK.8125	TCGA.QH.A6XC	TCGA.HT.7855	TCGA.FN.7833	TCGA.DB.5275	TCGA.WY.A85B	TCGA.E1.A7YL	TCGA.DU.7290	TCGA.HT.8012	TCGA.HT.7877	TCGA.P5.A5EX	TCGA.P5.A781	TCGA.HT.A61B	TCGA.DU.6396	TCGA.RY.A847	TCGA.P5.A72Z	TCGA.DU.A7TJ	TCGA.HT.A5RA	TCGA.HT.7470	TCGA.DU.6399	TCGA.DU.6394	TCGA.S9.A6U9	TCGA.HT.7881	TCGA.HT.7879	TCGA.TM.A84S	TCGA.HT.A4DV	TCGA.DU.6395	TCGA.DB.A64S	TCGA.FG.8187	TCGA.HT.8111	TCGA.DB.A75O	TCGA.DU.7010	TCGA.S9.A6WN	TCGA.S9.A6WL	TCGA.FG.6692	TCGA.DU.8166	TCGA.HT.7471	TCGA.HT.8010	TCGA.S9.A7QX	TCGA.E1.A7YY	TCGA.FG.A6IZ	TCGA.DU.7302	TCGA.WY.A85A
GFAP	4743.3386	1664.9387	1106.2482	44.3101	6459.524	1052.4232	1248.1763	1944.183	695.7404	5985.5246	2124.2639	1578.4012	2705.811	1633.5314	1095.5274	490.9927	7688.9819	2139.3392	2993.195	1699.981	1832.0795	866.7067	1209.7522	1228.5982	1189.5956	2317.9686	2653.8753	5430.8707	1345.7197	2456.3489	2556.8529	1874.0281	1717.0557	2374.7254	3820.4751	5720.7266	9703.4001	1378.7923	5959.9278	1102.1269	1715.6728	611.9804	1636.9932	4024.4711	2466.8003	512.9511	1643.4863	477.3019	522.4448
FTL	1530.9182	1825.3491	1500.3999	733.0011	1942.979	994.6299	775.6998	1356.0932	1023.231	1821.9453	985.7706	2061.5128	3141.1682	2464.7939	1100.0975	683.9812	2895.8051	1111.6801	3369.4071	1879.4685	1186.2559	486.9689	1210.7035	1424.0612	1327.516	1353.0203	349.1159	1888.8133	967.076	1404.9054	1248.7584	1809.0786	1794.4833	2545.518	1158.9093	1647.3502	2396.695	1110.3249	1574.6781	745.4184	4517.6261	754.3166	2190.7321	915.3205	1606.2606	949.9621	1724.9116	596.5967	1096.964
CLU	1137.2763	1627.3382	2384.692	211.9695	383.27	878.2041	997.3974	2257.3935	655.1943	1258.8874	1175.1272	315.4303	3609.3298	1754.7093	687.2154	738.0821	3074.2727	1436.7882	541.3808	515.5867	961.1961	277.7913	638.4423	2724.9227	946.3711	1009.14	1132.131	1587.265	1037.2104	1374.8697	2286.1738	1492.4534	1232.4488	881.3395	1095.481	1996.1081	3183.0852	661.8912	6234.1794	720.8888	1569.8694	484.6646	1071.8655	1958.5962	680.916	861.1546	1076.2029	1000.0713	915.3233
PEA15	1170.075	634.3416	402.1587	1133.8145	1465.7162	1031.8464	904.0685	557.6443	704.9203	607.8527	1707.8925	646.7997	451.9419	480.0086	701.1685	892.2203	688.7553	1308.5916	909.6521	517.2149	1090.8045	113.4677	424.7648	323.9373	1177.8268	1148.9661	620.4002	756.3232	955.7177	1169.2339	1615.6799	798.9651	1493.6704	1547.3134	834.7095	1079.9661	1020.3747	1663.1844	471.1532	505.4967	390.9511	1421.2643	1149.6906	932.1535	934.6523	405.2597	763.5237	767.1724	1300.4033
CRYAB	360.8276	194.9526	935.6456	258.2921	374.2498	256.7482	242.4261	141.4015	805.7276	523.4834	1221.2263	546.6891	187.3301	177.9387	355.2059	321.3777	438.8959	439.705	1107.2761	3565.1255	254.4823	126.7803	223.8869	81.4235	373.7397	739.6857	791.1356	556.7036	461.4907	609.1973	632.022	741.381	720.7061	777.5311	400.2788	776.5816	1327.4842	446.2555	367.7605	184.2132	898.9581	196.7641	861.6352	161.7842	666.6737	41.2318	854.6145	461.7951	137.4974
GAPDH	508.0194	676.6804	846.7287	742.9665	416.2188	580.8489	562.3808	689.1993	474.798	396.3607	571.8292	508.8778	1043.8332	445.0559	343.2849	355.2643	857.0258	359.1072	388.6932	522.0867	390.5794	581.5588	631.2027	1712.6071	455.2732	487.7334	647.8522	298.127	450.9237	432.5135	410.8715	513.9139	659.4326	422.9174	353.4648	469.1845	535.6431	395.0735	513.8799	646.6214	680.823	327.8904	556.8912	438.2696	494.8328	747.3545	631.6956	576.9705	432.0624
EEF1A1	353.7762	209.6947	256.5219	958.2833	352.1462	176.3613	497.4079	248.241	498.0968	260.4612	480.8337	440.6227	269.2847	369.7012	435.0355	341.5738	258.5468	318.9172	404.8179	674.2528	354.3992	798.5195	332.4438	241.4951	303.8414	495.8386	430.4706	307.789	170.2173	439.1659	439.2318	284.4705	576.2114	472.7976	261.3524	354.6917	344.5442	307.5765	210.4413	352.9664	240.4654	410.6544	411.8418	167.0945	685.5628	108.8438	649.9413	366.659	420.9377
YWHAE	325.1863	273.2382	326.8745	374.2035	370.0303	276.2947	272.122	314.4335	249.5923	233.1454	335.4877	338.4147	140.5254	304.6476	239.1687	249.6927	267.6642	361.3948	380.539	253.1013	321.339	319.1603	320.0662	294.0748	307.5377	350.2199	359.9577	314.8584	268.8373	287.0268	353.8834	272.0038	402.1914	316.4029	318.43	263.0911	282.8733	315.9583	211.679	268.3805	312.0456	326.4588	341.164	254.6813	311.1982	246.6405	389.7251	311.3432	336.0911
MT3	106.521	306.5847	103.1999	2.7942	71.8932	348.2561	196.3937	733.7732	168.1316	93.2172	197.81	14.2847	455.596	79.083	203.0877	206.7484	352.2539	377.5162	26.9109	119.758	168.2306	9.2306	124.154	165.6615	156.6393	140.7874	70.82	56.3549	318.0765	34.9784	340.8245	314.7481	137.8387	40.2858	323.2818	150.9286	283.0466	31.8261	131.4335	164.5785	578.8468	143.0145	63.4431	265.167	149.7805	410.1491	545.7753	119.2715	202.8417
CD74	73.4001	197.0362	228.5635	67.0754	55.2533	26.3589	60.8069	288.5215	106.2983	263.6015	71.8121	188.7554	615.6814	621.5185	55.8562	22.2081	782.7254	66.4161	589.2919	671.8278	151.828	22.6035	436.2111	205.8976	85.9709	262.5638	61.6574	197.3558	24.5272	95.8404	98.5209	168.9566	40.841	321.7688	85.3656	263.3003	261.8515	146.7491	591.3967	74.6297	195.4419	102.4362	156.5384	96.0308	134.7532	63.0769	98.1914	29.2277	114.3966
GPX1	241.027	172.2181	195.8882	138.6155	111.285	100.2107	93.9515	213.3063	125.9771	189.4216	150.1642	275.7426	229.7282	186.5238	135.2732	85.6635	303.9678	93.1647	334.3226	245.2434	161.6724	117.6436	162.2628	155.1963	90.9187	174.501	108.6344	458.2823	59.0401	210.1104	144.0195	149.5042	207.5081	226.228	153.8039	202.7339	216.6485	90.9115	224.7686	120.0313	206.0798	141.6953	179.2916	121.4028	241.2439	115.2681	461.826	50.6859	117.0348
CD63	136.3613	154.5139	279.7833	180.5721	171.3609	84.4891	109.1185	359.9305	98.7539	139.0235	128.0389	133.1848	263.3327	201.8335	101.8198	86.4858	518.6655	155.4219	209.8594	171.2524	129.142	112.8967	341.245	325.7027	89.8775	122.8015	354.5629	179.4458	93.0133	101.5962	194.5259	156.0128	162.1602	200.7062	119.7635	144.0859	245.1317	112.9073	282.2301	127.6132	536.1413	94.7821	145.1554	104.4189	119.191	101.3669	187.1555	97.0003	149.9527
IFI6	66.1379	1676.8157	1767.6157	42.9237	30.7393	78.717	26.8194	479.8408	35.471	2736.9756	102.1684	35.2335	128.6472	123.6775	48.2001	48.0039	93.1703	60.7368	1057.3159	618.4195	137.49	35.4091	147.142	191.5053	42.5979	235.2669	55.2526	116.9037	68.596	58.6442	54.705	72.879	65.339	45.8273	54.1247	67.217	232.0391	103.1367	83.2952	66.2653	1038.9852	65.9923	698.7456	40.7171	34.7791	133.6239	196.9368	41.3965	157.2027
GLUD1	201.6686	138.603	50.7801	124.8746	269.293	185.6982	195.9955	55.6528	172.4113	129.9343	240.9346	198.8546	36.2611	53.8544	106.6815	198.4029	61.385	197.7891	174.205	101.9413	167.164	33.9689	56.6255	92.7437	246.9029	224.8438	84.7407	109.3919	143.3978	265.0374	173.7697	178.3921	241.5063	311.5647	108.0497	225.8436	167.8764	134.2731	40.8937	92.0977	32.4155	168.7038	105.6445	218.498	169.1784	90.0384	110.8808	136.2177	341.5
GRINA	85.8584	122.2249	210.6135	86.4305	96.2259	122.7646	121.9311	110.33	146.0461	174.7799	170.5776	97.1511	115.2289	79.3099	141.1801	129.2955	212.2763	182.4029	102.9154	105.009	167.7764	124.1483	47.7933	88.0723	109.27	160.6343	107.1469	140.8146	144.2299	83.4886	246.7557	200.2111	155.6295	125.5577	135.9028	106.0169	203.3594	67.5888	139.4319	124.859	84.8795	95.5851	145.865	134.4997	148.542	153.9639	240.931	103.0415	151.6948
TIMP3	156.2548	120.1358	38.288	63.7401	131.5781	87.5137	86.5335	94.2414	305.0294	206.8931	303.6006	147.443	86.7592	29.922	129.6754	152.8757	166.4142	100.3353	213.4978	439.289	110.2336	10.0927	177.3286	116.3875	194.342	114.0965	193.1827	225.9304	99.0942	241.4974	137.5564	94.0875	201.6517	246.336	100.1948	124.8482	125.8014	70.6044	633.3338	68.6004	186.284	163.7003	171.3211	96.4822	176.2156	36.4311	69.4349	128.5974	132.8658
LAPTM4A	127.2322	118.115	114.5038	148.6688	126.2286	95.2521	104.5766	126.6474	133.2526	148.867	173.1698	108.5111	171.6653	182.9791	115.3633	110.7875	259.3897	181.1837	130.5715	197.1902	123.0786	47.8724	160.9247	231.65	116.0886	135.5203	131.3773	177.0546	102.2696	113.6848	161.3674	100.3214	108.4397	145.3912	120.5058	133.2475	164.3768	119.4871	212.2122	105.1096	129.3271	125.4263	126.056	140.9433	101.4209	65.1345	92.2042	94.4992	127.4012
RPS3	169.8522	62.0525	122.6673	363.8357	87.9693	43.7269	114.6342	78.1314	158.0214	87.1823	127.669	192.4731	74.6021	70.6012	112.0602	83.4119	86.6274	86.1044	190.6312	141.5745	92.0471	189.3283	64.0756	50.8273	86.6669	138.2502	93.3885	113.7433	50.7256	112.8122	97.691	94.3298	144.7405	158.6711	74.7988	94.7738	109.2473	68.3948	51.9025	99.7045	68.9167	108.6826	113.7883	39.2298	222.4127	36.9434	349.9585	74.326	114.9505
UBB	31.8258	156.0427	172.5808	170.5122	22.6002	161.4463	132.7725	219.9255	34.784	63.7578	14.3658	121.5628	199.1285	153.232	83.9211	141.8436	104.7283	60.0679	89.9434	22.0866	128.7917	279.4038	221.7202	119.0314	136.8048	22.2769	79.3778	154.1972	173.5369	22.5292	167.949	169.9677	146.6863	91.4104	146.6155	70.2813	107.9656	40.0369	152.0415	110.4786	94.8754	141.8081	186.9045	127.7058	135.5958	187.7443	201.9081	110.594	62.2851
HNRNPK	100.7169	86.3016	129.2513	135.4153	92.7295	88.7589	97.928	88.949	117.7135	110.253	109.3294	125.6736	138.0729	127.648	110.5533	105.3231	84.3347	102.6187	122.8904	99.4391	98.9604	83.651	130.6172	126.9	92.8692	121.2442	113.838	100.7665	82.8294	100.7155	107.8466	82.9048	105.6722	91.8354	102.1362	100.9796	83.681	134.7682	79.3366	85.5705	88.5538	118.8999	109.4869	77.9672	96.1972	71.4337	69.248	108.6943	101.3747
UCHL1	31.2424	367.8237	36.9529	0.4497	83.5292	312.205	123.2684	186.1358	42.8374	43.2904	132.8675	11.3274	168.0474	131.473	42.6501	69.0287	126.0043	94.3512	123.2818	20.0901	135.9566	75.423	75.7137	53.9937	202.4163	50.415	80.2046	21.2767	266.2886	25.9889	36.8764	139.6947	81.2079	62.462	53.1474	76.2604	79.5166	227.5158	65.7089	136.0003	90.6008	100.2796	62.8724	107.9666	34.364	483.5532	158.2641	243.5431	41.2028
TPT1	114.5705	62.2064	57.9948	161.7009	95.7658	53.9183	90.9426	67.3668	71.5887	61.3157	66.5832	111.8772	79.0132	95.2957	76.03	76.1124	111.6872	97.4559	95.821	97.2885	92.9657	91.2833	61.213	54.4723	61.2483	77.3397	67.1642	97.985	56.7979	75.9513	83.4256	91.0876	103.2417	117.1607	82.5085	96.2034	72.9662	56.3842	63.7454	80.9939	73.0842	73.1875	60.169	48.8545	111.3304	37.1541	145.5688	72.2557	84.5732
PRDX2	112.8058	86.0963	160.1607	104.0047	76.6874	94.4044	87.2886	123.5998	94.9545	68.1476	86.02	93.2911	107.2027	52.1295	79.6217	63.7105	61.8935	95.5916	113.5861	85.291	92.1514	99.0467	65.848	103.6726	87.0921	90.6643	92.9734	65.3978	75.776	85.4023	79.2969	89.4413	94.9677	79.504	68.5436	67.0537	86.2679	75.2754	73.2724	97.4459	96.6514	76.2271	99.6568	79.0933	91.965	115.3448	194.6723	76.813	99.7783
HSPB1	47.8141	88.9324	184.963	34.7757	37.6157	50.9236	30.8133	288.4077	25.27	24.9144	89.153	15.5231	339.0128	169.3464	28.0814	23.3562	164.1397	48.8106	111.569	103.0333	53.3063	73.7428	55.2422	179.843	23.6919	32.6983	162.5386	155.9631	28.9046	22.4339	150.0189	47.3355	68.8238	43.0415	70.4798	61.4775	143.6964	29.0633	164.4162	60.4324	299.0188	22.9614	48.7173	81.9506	24.6851	66.8472	159.9361	29.3585	23.6514
DNAJA1	77.8141	94.7868	72.1319	123.757	95.6901	100.0015	77.4121	73.2897	67.4395	79.398	104.1171	90.6481	59.2589	135.1047	65.0705	86.8458	99.5169	114.2132	85.7212	85.666	77.1984	56.5449	68.6619	50.5165	86.5645	82.3221	111.581	103.9787	91.6794	64.5817	91.9026	74.1329	69.5054	72.3584	69.0234	83.3101	83.1027	125.1218	67.7376	76.504	39.4575	121.3383	87.1697	67.3852	69.6817	108.9818	77.8981	152.605	89.2581
GHITM	74.2098	107.111	53.5062	84.318	79.079	136.4784	99.6487	67.7072	76.9474	70.3647	69.5091	66.7809	35.12	50.615	65.1388	81.4344	100.839	95.5053	62.2764	45.7743	90.3029	53.5262	35.0363	40.4539	96.6915	65.0071	84.9765	61.6027	101.4557	50.6351	66.6095	85.5123	61.7183	77.4342	65.1119	71.2537	51.0772	41.7627	84.326	110.2622	29.5271	73.2723	69.2223	97.1058	63.349	141.1662	76.0529	121.195	76.6683
RRAGA	74.6558	87.3177	96.2198	98.5808	84.9002	87.719	76.4027	76.1122	55.2233	79.4084	72.7105	62.754	76.6752	82.7857	84.8107	65.874	92.246	82.0683	89.272	74.0507	87.8646	46.799	45.127	53.964	63.5785	66.6489	84.1108	71.7325	85.5662	72.713	94.1675	90.4159	62.3951	68.8924	77.9319	80.3273	65.5585	130.8543	72.1324	71.0239	44.6776	69.5106	70.6923	73.18	67.2838	89.5722	81.175	63.0812	77.604
FAIM2	85.4078	123.9047	42.3962	84.3027	93.1455	201.2629	63.1985	117.6642	70.6267	76.3368	71.6668	45.6044	13.251	47.9805	67.8131	77.3351	103.7078	83.5273	8.7684	50.1726	118.8252	98.6089	14.5359	26.387	131.5788	76.5354	64.6212	64.5152	144.5629	46.8572	74.3512	126.0089	82.3193	51.0788	71.2209	68.8029	63.3099	21.9141	100.0228	65.2171	10.7016	64.1734	63.7923	116.3373	44.2203	232.3636	99.1347	124.3139	52.0581
HSPB8	75.8154	40.7263	91.9718	4.4039	206.5044	58.5064	58.9398	25.8257	64.4686	138.3642	111.992	35.6057	85.1545	176.192	52.4154	63.3718	116.8702	150.4662	30.4467	32.9139	120.2911	5.2036	4.1657	10.9293	48.2821	58.0377	55.8217	128.2598	100.9951	91.799	159.1851	81.6652	49.0626	76.1864	183.2582	119.2838	171.9115	14.2339	114.3135	51.3765	22.0345	27.3932	88.105	149.3535	22.678	32.4159	51.7833	53.239	55.1355
CAPNS1	62.6836	82.9307	72.4998	46.1514	70.2833	68.335	36.7491	129.2349	72.6078	68.6653	75.8182	70.9064	54.3967	61.7271	43.6909	32.2465	61.5648	42.7896	88.2624	57.9459	53.0952	47.9289	114.7506	109.991	72.0098	77.5142	50.2606	76.5538	64.5918	56.6424	44.7192	82.3275	96.0178	75.5295	43.2201	65.7468	95.4097	80.3218	39.8475	51.2141	144.1153	46.677	46.6976	55.4042	74.0314	90.2788	62.0469	50.3361	61.2398
PPT1	96.9402	74.3731	69.2976	54.5595	103.4262	52.081	55.5915	53.3472	90.2437	98.5719	69.5129	87.6334	68.8418	119.1204	45.6374	52.4526	70.3728	56.5012	99.8873	79.5975	53.3673	51.5413	75.4942	66.0359	64.3858	81.0461	53.6738	80.6416	62.5263	56.7913	58.534	50.8428	92.6777	95.1578	52.4373	76.8919	51.7624	82.2252	61.4582	57.8779	66.9495	69.0793	68.1026	55.6096	65.102	48.955	57.93	64.8916	54.2709
FADS2	96.3876	59.3511	35.0081	27.3778	78.0547	48.6302	70.9361	54.6515	42.9257	68.1724	87.0803	47.8847	44.4337	22.2802	43.6447	96.9448	30.2525	116.4784	44.9652	60.8649	76.0812	42.61	88.0928	41.5138	83.6806	73.4294	58.3195	47.4582	91.1907	115.991	113.0571	90.29	79.0692	85.081	88.5038	85.1489	182.2894	61.9335	45.3249	53.2832	51.2513	78.3538	87.6283	81.408	51.4873	24.6487	99.5105	80.5165	81.364
SAT1	85.0168	162.7756	78.082	44.2572	37.0086	50.6378	66.4593	42.9114	40.7009	95.6508	45.4702	73.6789	247.471	95.4996	43.4655	58.3534	83.7781	49.0765	174.8431	136.5276	47.9765	30.6861	102.629	56.4365	34.0839	40.2771	25.6984	99.2169	35.2308	59.9629	50.4773	45.3043	51.9867	148.0394	66.7671	61.8976	46.1106	52.9194	74.8057	90.1701	97.6927	70.5155	92.623	39.7666	53.9512	68.0648	71.0826	50.9492	60.3091
DDX5	74.8648	60.4826	96.877	55.579	48.1815	50.1617	58.3422	55.8429	83.2581	80.5158	77.5825	89.6404	66.1328	119.854	60.47	72.161	52.4062	59.8505	83.5385	69.022	58.6095	53.5094	81.4099	76.2428	49.9157	65.4566	80.5463	77.772	52.9884	78.0847	49.991	53.345	42.2557	85.6664	66.1762	63.3975	32.8308	78.0965	58.5652	84.3837	63.6483	90.5608	76.7806	45.4249	59.9186	48.0996	60.6801	60.6071	70.7771
CTSB	60.1325	67.4663	54.0352	43.4294	64.292	50.1547	40.2383	66.267	49.4492	82.0811	49.8679	78.4467	129.1174	106.4544	50.5079	33.872	112.0804	42.0942	94.3105	141.0203	59.1711	29.239	43.3261	92.9985	52.8021	56.6105	61.239	74.463	47.4459	48.5195	53.9017	52.4808	63.7698	94.2582	45.7744	73.8023	69.9996	33.8703	143.5798	51.8109	63.0481	46.5009	60.2939	45.7107	48.031	65.6455	49.0296	47.9598	39.1247
JUN	164.6239	89.4824	99.3723	15.6987	38.0727	30.2811	23.7273	90.9913	41.2165	39.9512	164.2086	85.4211	129.3252	95.0854	32.2704	33.4102	62.1393	14.6258	46.4676	83.3819	52.3575	50.1635	90.3854	83.0603	30.6091	54.7124	155.6869	211.2185	44.9312	54.4013	26.0515	28.5573	130.7123	44.8459	80.4234	41.5828	39.6372	78.614	99.1246	35.0352	78.9189	59.2893	18.8055	56.7468	43.2955	28.4907	13.9299	15.8386	30.2635
SFRP2	155.3145	6.0975	0.1212	0.2712	89.9052	14.77	41.9494	0.9613	13.743	38.673	50.5372	31.7396	6.5405	5.6877	78.0697	60.6081	1.7683	147.0461	4.1658	1.0866	274.6646	0.2056	0.9108	9.9898	63.8517	220.6761	1.5743	108.0468	106.4057	125.1584	301.0085	109.2723	117.9427	91.8956	232.4445	75.0994	93.7457	0.7529	0.4257	2.198	0.1222	248.7419	27.5185	156.7698	31.7773	2.2983	26.8991	5.9012	123.7199
RNF5	61.916	40.9213	63.9784	76.466	56.3124	47.7321	42.7058	46.8029	65.5111	49.6804	65.7707	46.1094	63.4301	49.7212	54.9245	48.1378	53.2779	49.2244	92.5881	69.6119	56.8099	91.8194	37.1617	36.2078	49.0057	66.0695	57.1334	59.5204	50.0051	52.096	65.9198	73.0501	68.479	46.9482	53.7255	60.6222	61.2966	49.6411	30.2246	50.8376	39.5605	55.6947	74.8594	41.0699	54.4911	37.5367	126.7689	54.3727	76.4019
FYN	57.996	36.9597	41.6575	82.7907	50.1091	44.7973	56.2958	51.9252	81.3948	69.1122	65.7981	61.4016	59.0984	22.6652	73.9545	52.1789	60.0597	53.9776	47.9422	89.385	54.6527	199.2625	67.3378	65.8489	61.481	77.7299	45.9295	49.7558	34.7751	65.2487	54.8376	47.6921	63.7215	56.1349	37.6784	61.379	55.9484	66.4789	57.5658	45.694	44.4715	57.4026	66.084	38.2226	67.6151	26.9612	48.2251	58.2734	67.6136
TYROBP	67.3693	76.0438	46.0675	25.0664	55.6935	18.2778	18.6292	50.1559	34.8303	122.4669	45.6885	88.3583	128.0479	129.0097	27.8252	17.6573	153.9833	29.026	189.7203	172.0372	49.0041	7.168	37.9894	44.0592	29.4297	67.394	15.2836	102.8597	10.5897	61.3628	41.7251	37.8573	61.0637	88.8965	37.5063	74.799	87.8243	32.009	79.1569	18.2705	85.2746	44.2315	78.5075	25.1284	59.8473	25.726	55.9885	11.0248	37.025
SLC3A2	67.8549	55.3066	43.1197	74.9375	41.3574	35.5001	40.2806	94.1356	70.1142	48.6699	54.9215	42.0153	75.3966	55.3462	65.338	52.9843	94.2253	48.5385	48.4871	45.1	59.7421	63.2529	57.9135	93.5819	31.4935	39.1683	66.8923	57.1785	57.5267	47.81	86.3218	71.9353	47.3334	52.1297	68.6031	39.2758	64.5918	30.0715	44.3527	51.5662	84.2989	39.912	60.6226	57.9884	47.6983	38.1722	64.8445	30.7005	31.8169
SNRNP70	89.1702	31.6766	36.7148	20.0393	22.2609	21.2631	33.8556	113.5537	57.1287	45.7913	41.1386	98.6992	94.2647	26.7981	62.6372	42.9355	18.5929	43.9166	50.9237	27.9846	32.7763	65.7512	83.9506	48.168	18.6999	23.8931	27.3449	89.7881	44.2728	118.7263	30.4826	57.0073	44.8732	82.1965	47.1423	26.0118	55.0293	28.6649	19.6111	45.3663	88.4168	47.9488	35.4075	27.9944	101.2539	43.4863	61.4275	19.24	89.943
BCAP31	31.8944	67.8414	70.9301	66.1624	47.1676	50.9114	40.134	83.4313	38.7168	44.3961	46.9627	45.8653	56.8389	53.1096	43.8389	37.984	79.4496	49.6014	62.3148	41.042	47.6098	51.9685	52.4894	71.9742	46.3105	45.2903	47.7225	54.2018	45.8371	37.4041	49.6436	63.2872	56.1089	48.6131	42.8337	40.4568	64.7678	42.7321	47.3717	52.3328	87.1043	34.4952	49.3812	40.9474	47.969	67.7396	91.2912	52.3648	43.2532
PPIF	92.5304	19.7668	62.6807	20.3001	56.2546	43.8491	36.7263	17.4881	63.6365	51.0373	31.2333	55.5024	16.5557	20.4536	23.5811	35.3431	29.8653	71.7857	39.9303	38.1882	52.0942	339.2325	33.2174	16.2955	35.4018	86.2869	63.4502	54.4563	44.2014	49.121	60.1953	58.2324	51.842	79.3175	58.8566	59.716	68.2211	44.8897	35.9021	70.7586	27.13	23.9756	51.5824	30.2896	47.1756	22.6306	108.275	35.8452	39.7335
SIRT2	59.3077	21.6037	74.4021	34.6555	42.6296	35.6395	30.9361	49.5607	97.3178	42.48	39.2647	63.36	28.1466	26.4088	37.6818	31.9972	13.9055	31.9329	31.1375	97.2944	28.5647	176.4897	32.007	29.0581	58.7301	63.5615	16.053	53.5814	50.3712	85.212	26.2851	91.1337	75.4122	77.9647	53.0962	94.6621	51.5378	56.2813	14.7991	21.5198	32.2468	41.5488	28.0094	20.0062	117.1854	22.9759	64.1171	23.6216	78.4835
CHMP2A	53.2959	43.0765	51.9035	43.7242	34.0024	38.5541	29.6662	97.5216	36.3475	50.2746	55.4042	53.0144	68.6661	55.1191	28.2344	31.615	45.2253	45.6152	67.717	28.2531	42.1517	34.1269	70.3771	84.8261	38.3815	44.1806	35.2344	57.6111	40.7851	40.0239	38.0096	59.7067	59.7655	57.1555	41.4318	34.799	81.0703	33.9069	24.5816	31.2091	101.912	44.0889	45.2897	31.697	56.2991	36.3632	97.6065	29.32	50.3693
LAMP1	68.1014	45.7178	41.3687	42.3421	64.3907	35.7391	34.4914	62.4028	33.5272	37.9985	32.6174	50.9976	52.5026	46.696	31.1932	33.4937	100.8809	52.0625	44.4923	45.6779	39.733	58.2382	71.8975	73.436	50.6916	41.6499	49.7404	67.8497	49.6068	43.8136	38.3015	68.3296	55.601	59.7273	55.3023	57.3718	46.901	45.0967	119.8638	48.764	44.9188	37.0743	29.7705	33.492	41.1469	40.6526	27.0914	31.1814	44.8589
NCOA4	57.1728	41.0968	46.7315	84.4064	54.7623	42.5976	61.6104	20.0756	57.4301	53.5607	45.197	59.6144	20.1503	41.3622	46.3581	48.5705	55.1123	44.4828	50.9445	67.8901	46.4714	59.5567	27.4953	33.2742	54.7675	66.8966	67.5019	48.2429	38.975	45.6235	48.4352	39.1949	49.71	55.754	45.5244	52.8765	26.6493	54.7883	54.915	64.5119	18.822	52.3482	55.0363	35.7695	48.3504	29.4941	35.3925	66.5121	45.6906
RPS7	35.6397	35.7977	65.2433	82.3965	36.8921	30.6716	55.8767	25.4786	44.3206	35.1118	48.3197	55.3017	40.9464	48.2814	43.9437	39.3676	44.2501	40.655	62.4722	42.4362	47.6766	41.2742	39.3215	39.6142	38.6877	49.4069	41.2417	29.3319	29.3949	48.2484	46.1284	41.4744	51.2097	52.0469	40.374	38.77	35.7995	42.0533	24.6293	41.7955	48.9005	43.1996	55.6995	28.1464	73.0371	22.8821	74.3394	31.5403	41.3878
ATP6V1E1	47.618	78.6942	40.3777	42.1615	41.001	95.0902	44.8994	67.4472	42.8069	35.4733	46.3149	33.7066	33.1084	24.8698	37.5986	40.8735	53.5507	44.1354	39.2321	39.1816	54.8826	37.0612	26.6775	37.2784	60.6804	33.9606	48.1132	34.9049	89.781	27.5474	34.8493	77.189	37.7826	42.9733	47.7806	44.8455	32.3915	38.9421	38.4729	53.0772	35.6213	33.0927	44.2031	50.9785	30.6995	93.0437	70.5152	65.5154	32.7501
PIP4K2B	34.6287	57.4525	41.7191	67.8135	36.746	65.9147	52.4961	36.7039	48.6621	42.211	46.8022	49.0714	21.9062	26.0087	58.7084	52.4774	30.4168	41.144	36.1653	37.747	42.819	57.067	44.5543	34.5127	56.3202	50.1678	57.7689	26.7115	54.6586	47.0074	38.4583	43.2625	47.7742	40.2238	35.1407	39.1422	35.3614	40.437	32.0105	51.3496	35.5065	49.0148	50.7792	49.6325	44.0109	73.3205	55.5635	67.0061	46.4554
TREM2	69.7018	43.0133	33.1864	16.0334	59.004	15.9165	17.0425	44.2827	27.8112	40.0094	30.0762	70.6624	37.9104	126.993	30.1123	9.4091	102.3334	29.4172	139.1441	106.2668	30.4376	6.0423	40.5751	19.583	23.8248	49.499	8.9392	78.1408	7.4028	56.6962	51.755	39.683	54.07	80.5555	30.1991	67.7548	67.2493	25.0313	49.2718	12.1784	40.776	28.8546	41.8891	12.3408	43.8552	17.608	57.3545	13.308	23.2711
LAMTOR1	69.8847	34.591	53.1985	88.3327	37.4734	34.8849	39.96	39.9154	39.2394	44.6731	43.792	53.8411	47.9626	33.901	39.9721	33.1225	55.3895	47.8176	54.2181	33.0651	47.1519	61.499	39.9791	36.1705	35.0542	46.0011	46.4397	41.3452	34.0655	40.114	51.5341	60.2396	52.7807	48.2081	42.3573	42.2056	49.0065	30.5963	27.3345	38.8077	40.2531	35.3662	62.7886	38.1586	42.709	27.4149	107.2798	29.4162	43.4127
MCL1	31.9765	61.159	35.7741	44.9529	21.1022	23.4948	32.8456	40.5113	77.937	61.8134	76.7119	44.4888	54.837	79.1946	35.4789	61.1166	35.6745	22.5467	42.8113	75.8253	36.519	18.109	45.608	56.5126	32.0734	34.3955	48.9053	92.4729	35.023	48.4211	36.0825	37.7329	40.6488	90.688	51.6075	45.8606	38.8576	86.2398	64.9259	27.6772	57.2389	50.0056	38.3158	27.8047	46.4752	17.7308	23.8763	31.8707	32.9172
PDIA3	44.2898	38.4244	55.8429	55.2771	53.5628	27.0971	28.7613	52.4285	32.7842	50.7244	38.3877	47.3863	66.5751	100.0189	17.6947	30.1621	103.2026	45.6743	47.5314	43.8378	41.4515	46.0052	63.107	87.4071	33.5096	38.9762	58.1753	44.1555	33.0136	29.4003	52.8064	36.4492	43.0654	45.1433	40.8592	42.6815	34.6719	40.7199	79.4915	40.4274	90.6124	30.7599	39.8076	29.4206	37.911	29.7317	55.1314	33.0225	36.4897
WDR6	44.4269	30.5429	40.3606	51.0323	32.6771	23.2859	42.4934	29.2388	49.777	52.2127	34.4177	61.6114	60.2394	40.9195	55.029	41.0488	19.9794	38.7622	47.8523	15.3754	28.633	68.7938	46.1052	19.0143	32.7031	45.6307	50.7112	34.6707	34.376	63.9248	39.6364	33.792	49.2979	48.5749	36.8483	28.5501	36.1742	32.0655	30.2941	51.5042	37.6592	44.089	59.3351	30.8644	47.1175	19.1121	46.0279	36.8065	61.0611
HIP1R	26.3675	8.3653	45.8013	47.9442	8.8743	33.0725	54.5739	17.6897	40.1633	28.8568	15.2505	34.6472	11.7321	8.0265	125.959	55.0966	39.0871	39.5666	17.9301	14.5875	42.3365	175.3591	14.4437	12.3937	12.9839	33.7263	54.7705	33.2144	30.2256	24.9739	37.6001	65.7195	20.3021	21.7576	44.2491	12.0879	41.4437	11.0854	15.1625	85.9198	10.127	19.5437	66.3155	33.9721	25.2351	18.0261	113.9799	46.0542	45.5753
HIPK2	27.8244	15.7991	17.739	40.7839	63.5752	56.3614	42.522	13.5889	64.2785	41.8026	37.091	47.5615	24.5731	25.8962	45.0029	43.6793	32.2386	55.185	17.791	61.8757	70.4451	34.3476	26.9603	17.483	63.8929	75.2401	35.3046	54.2264	48.1246	57.9693	55.3235	37.8692	69.06	38.9711	65.229	65.6572	48.8999	43.2678	37.3225	24.4951	13.0599	80.8006	35.9162	43.0638	79.0972	11.2745	11.4471	37.0546	54.3738
CDC37	50.8804	46.366	57.5019	37.7484	19.71	42.6954	31.4007	82.5319	33.9776	30.8678	38.3067	41.9855	78.4289	29.7278	39.4942	31.2293	41.2065	35.6667	59.3452	34.5137	42.0708	58.6545	51.0939	55.5396	28.8185	29.1781	36.9173	46.1527	35.9022	40.4746	34.0431	45.9025	33.4995	35.4997	31.9929	28.9669	44.0005	29.234	33.2374	47.4999	64.9938	32.638	43.5778	27.8201	42.4824	62.0496	66.9638	28.1279	35.5492
PGD	43.8277	33.3956	42.9262	34.0142	42.8769	28.2929	27.2833	50.6672	37.0703	46.7417	32.5737	56.9773	48.557	35.0868	24.8043	20.8174	37.3814	22.4343	59.7153	45.9514	22.489	25.3087	64.6326	34.4488	37.1816	53.7407	26.7817	24.1361	21.6468	43.5776	25.0982	26.3635	49.9621	50.5061	19.7744	45.199	33.0965	85.383	18.3195	32.8159	61.5154	42.3286	33.094	15.938	65.539	26.8233	45.8042	26.2166	44.8908
ATP6V0E2	62.1283	39.1243	59.7661	72.2607	51.2393	38.3844	44.9203	43.2701	40.156	29.3816	34.7389	38.3687	22.3867	16.2975	43.3375	32.9903	31.1342	30.0495	19.747	23.485	35.4078	88.1144	36.432	20.7788	34.2081	47.516	27.4558	22.9451	37.4587	35.5361	35.5263	41.7837	57.3443	43.6638	26.3294	36.1921	41.5446	22.8644	29.5445	36.8713	35.3579	35.9014	50.6616	28.005	41.3498	49.6706	57.9967	33.2213	43.3307
PHB2	37.2423	30.9376	62.787	58.8537	26.141	23.5295	41.4135	29.8487	43.317	28.1971	61.9832	58.3281	29.9945	23.7851	48.3771	30.7173	35.8051	32.2878	54.5021	59.1315	38.7386	67.5587	30.3342	32.6188	26.5779	42.3886	40.1656	27.4211	22.7317	47.07	37.6148	36.5296	55.687	38.0007	27.6524	33.7304	35.2132	31.2346	20.1921	38.2056	37.0696	33.1412	48.016	21.111	71.5193	21.8163	66.7536	33.6697	34.3275
IFI27L2	62.0106	31.317	67.4467	48.2294	26.9236	28.7809	29.8988	27.411	37.1313	37.304	69.5208	34.6767	39.8889	34.7568	45.5386	34.4248	31.8985	40.2721	32.5819	16.3626	40.3583	51.1489	20.0024	30.461	28.9653	38.5615	32.7724	53.0745	36.8684	38.4436	61.2199	50.7888	60.5742	40.9278	52.1737	50.7926	63.1238	11.6502	41.6338	28.6871	25.1806	35.2344	59.4512	40.0261	32.0159	22.047	169.5234	15.527	49.8543
MAPT	44.5716	38.585	44.7603	56.4237	46.159	45.1141	53.7816	26.9859	70.882	35.3194	60.2587	43.6626	19.4324	6.4586	49.1326	43.9776	18.9992	38.6988	22.9948	45.8938	41.5471	54.5174	17.0376	7.591	46.4715	61.6741	35.0686	31.3039	50.2364	42.6983	38.7333	38.7876	48.8551	41.3303	35.8615	35.6775	35.1229	23.5933	22.6366	47.616	14.7695	38.4323	44.9309	31.9499	54.6209	54.4368	34.7159	48.8066	37.7143
MOAP1	34.2145	97.5183	39.4115	27.2548	15.2713	98.4668	44.7661	56.3584	35.0705	26.7838	40.0156	26.1268	20.5197	10.7241	44.6367	43.3114	15.7797	41.1946	25.2998	13.4401	55.8118	31.472	23.4734	30.4787	58.0207	26.6517	36.3406	24.5985	71.6625	28.7288	29.3759	48.83	25.3858	28.0745	27.9395	29.6769	25.2248	22.3177	28.1445	64.1428	18.5234	39.0201	35.6996	47.5894	18.4849	164.4859	33.7904	72.1628	34.9621
CDKN1A	11.0136	31.019	142.401	27.8185	2.5994	13.9111	121.4861	41.556	28.0789	18.4895	36.9917	7.6303	29.9777	104.4506	31.1543	25.964	189.4434	59.879	10.5066	19.4946	19.184	6.2799	13.3893	128.7769	4.0309	9.1512	47.0628	56.0537	7.5252	7.9678	54.3723	36.3931	26.0759	15.2659	20.6095	15.1105	11.7363	8.2759	210.2722	87.4621	59.6124	54.9436	37.5653	46.2538	5.8505	9.8202	39.3972	46.5841	6.4566
P4HB	31.6066	34.0643	74.9009	48.1536	26.8581	21.5492	27.4531	48.3963	30.3999	39.8715	35.7676	34.5236	72.8681	34.7436	32.1896	25.6334	58.2205	30.4684	35.4763	45.6741	27.3617	59.1613	61.8746	87.9515	25.5111	38.2894	49.4228	28.2734	24.4058	26.2596	34.2059	30.5171	36.4265	29.5243	24.3961	30.0738	43.6291	50.8925	46.9115	47.4814	61.2729	25.1136	46.4038	21.2307	33.4957	24.39	39.555	30.4425	33.5221
SREBF2	29.8485	43.018	22.3374	47.8127	30.7076	48.4042	45.8132	31.3487	24.3374	33.6136	43.7157	21.8073	14.2904	12.1608	39.1184	51.989	30.0353	33.3135	26.0143	28.1837	49.1406	66.833	43.7238	46.7372	47.9409	48.2479	85.7663	17.3905	49.4683	40.9372	33.0503	38.2357	31.719	28.9688	32.8229	28.7959	15.9052	55.2674	33.2715	58.6199	9.3148	49.1348	51.6062	39.9752	37.1102	59.2395	37.5866	57.0398	48.7949
ATP6AP1	22.21	48.028	54.2922	36.821	22.6199	39.7524	32.3564	44.4802	34.8735	30.2391	31.9908	35.557	43.98	31.6796	39.3404	28.5677	35.7241	27.5646	39.102	38.6038	34.2738	52.1476	35.3888	39.2077	37.4133	36.8815	57.5683	29.7477	38.1576	24.4414	27.1588	43.6295	34.1368	33.9618	27.2345	29.1751	25.7908	28.293	39.9082	47.6375	43.0216	26.4509	33.1719	25.6676	31.6082	61.357	62.9526	44.2391	28.4613
ATP6V1G2	31.0957	63.0208	19.5928	50.2226	26.4083	85.0971	50.5686	35.1465	41.7551	21.9026	39.7563	25.2799	4.3536	4.8139	52.0269	49.0876	25.6437	64.584	14.8981	16.3939	51.3188	37.7113	2.37	5.3757	52.0047	33.9929	26.0997	16.0805	63.1295	23.5401	30.2847	55.3333	25.53	26.927	28.2479	36.4274	20.9908	13.0836	34.2499	56.6894	2.7798	46.8149	43.1721	67.1405	28.5028	88.2441	33.0988	69.8312	37.6567
CTSZ	37.3588	46.4191	24.4547	16.7291	34.997	19.3757	16.4258	40.4049	16.0826	98.9717	23.6614	63.131	68.3587	92.7029	18.1022	12.1237	69.8936	24.6828	74.2816	60.0674	31.5473	8.8872	37.1378	51.5222	23.2524	32.7478	9.0835	54.325	12.7111	30.1158	26.19	25.5294	41.241	56.1867	18.3262	37.1297	52.762	22.3605	29.0644	20.3168	68.2529	20.0001	43.2922	31.7851	27.9755	32.3917	26.5475	16.0787	19.9024
SELENOK	38.5157	25.3802	42.7002	37.8734	38.1638	24.0274	32.4881	28.378	46.9042	36.3161	28.7534	37.9342	34.724	29.1877	34.2035	31.3519	44.7993	44.0022	39.1502	24.7716	42.5694	28.1995	27.7488	17.3815	33.9303	36.2837	24.2994	42.7868	24.5511	31.8855	48.0473	34.6029	44.4991	43.6763	37.0554	23.4038	38.4596	25.388	34.9522	28.4625	27.7786	39.8201	41.4254	32.9195	48.7111	18.2569	52.6541	31.9801	43.6198
CTNNA1	31.8231	25.7543	39.2121	24.7791	50.6685	28.3018	31.0133	38.8544	18.9032	30.3965	29.1426	23.4131	47.4847	60.8337	23.7324	29.951	61.2983	33.8035	38.6235	54.4105	27.797	20.8818	71.7385	58.0546	35.4864	34.07	35.5536	32.8888	31.6378	22.651	41.7895	36.685	34.6625	38.6196	39.1262	48.361	35.1435	47.2032	65.519	25.3811	36.7998	32.5233	30.6016	27.0771	26.0627	18.6481	16.5481	24.5894	30.5761
ZMYND11	41.7843	24.0146	11.1096	41.2619	42.4447	35.1798	39.908	15.1642	41.9688	33.5835	42.9885	34.7176	9.5725	20.8175	33.0741	40.3253	30.2412	39.9467	26.1547	33.0326	38.5826	30.0759	22.6761	15.6087	51.203	39.5893	40.5709	38.2115	35.678	45.6946	41.9021	29.1639	36.4258	35.3857	40.2219	46.2855	24.5915	38.5905	21.5984	32.8983	12.75	45.1758	36.2687	36.8774	27.5525	24.0566	22.3227	39.5015	71.2791
CHMP5	44.2429	40.9396	47.4987	36.6083	31.878	39.1577	38.002	37.3918	34.9904	45.0453	34.8257	41.9221	34.9878	44.5937	31.7368	34.4099	34.857	49.7758	50.5202	42.3234	38.9427	20.6817	31.6286	23.7175	36.235	26.6234	39.7871	36.2193	35.0146	27.4298	35.0571	38.8328	24.2519	35.247	36.038	33.0109	26.6705	43.7298	37.4251	36.9155	14.8576	37.8987	40.7534	32.0361	31.0095	35.5879	46.0558	39.2541	38.2214
EIF4G1	36.6733	31.9097	53.2049	36.3824	27.2943	27.7289	29.1326	37.1087	36.1893	31.4282	32.2201	31.8207	130.9633	36.1771	27.7947	30.2146	38.0291	25.8121	35.6713	41.8	29.2138	54.1471	49.6801	83.7486	32.4022	37.4777	54.2576	37.2971	27.565	35.8148	29.3759	29.6839	32.0871	31.8562	24.0597	34.3002	31.9737	35.9845	43.9819	39.8987	32.7361	30.0483	37.0575	23.2526	34.8321	31.1535	28.4101	31.9321	28.2129
RAB3A	11.3434	116.4388	13.2512	8.7491	4.972	128.351	39.4624	117.0596	12.6714	6.678	24.1531	6.5451	8.179	5.0776	24.6159	40.4398	3.031	29.9563	9.2472	10.2703	78.2212	21.786	2.6446	4.8095	78.9845	7.1116	11.0702	9.526	112.9617	6.1233	10.1739	70.9429	10.6276	5.925	14.8334	14.2994	12.2382	9.7432	4.887	75.6385	3.479	23.5938	13.6845	51.7531	7.6398	256.562	10.863	72.705	15.8591
NONO	17.6354	20.0926	91.8246	45.1626	26.2576	18.9614	39.3872	26.5686	39.714	31.0934	46.6126	50.4366	31.3953	27.2073	48.1681	29.9297	20.8003	28.0943	40.0964	39.6762	30.8962	68.3259	33.6567	31.8307	21.8573	42.6505	39.1063	28.3825	17.4912	36.8102	35.5391	23.272	34.7666	32.6666	22.4831	29.713	30.7859	42.8756	17.0698	34.3354	30.2328	33.0123	47.1943	16.3041	39.8651	15.0082	40.1719	36.7983	36.468
CPLX2	13.2261	170.5358	16.2577	8.9114	2.816	171.1505	52.732	75.1806	2.4362	3.2463	24.0161	1.7944	2.1066	1.3762	43.4788	78.2247	3.1215	27.4369	1.4936	0.8651	66.4619	4.8411	0.4792	0.0176	59.0252	10.1611	27.1979	2.7158	225.0679	4.2877	20.3693	44.4045	9.8065	0.7266	17.808	7.2987	15.1202	8.4918	0.3934	43.391	0.7438	28.205	22.4109	81.3414	2.2943	208.4575	39.5637	78.8455	19.4108
CD24	18.5216	7.0084	34.9584	9.5289	47.377	11.1758	33.6005	1.1556	28.3146	39.2289	38.6751	46.0758	31.3014	155.4024	33.9083	21.5415	4.3152	25.8559	71.4065	19.8807	25.7387	4.2423	4.3464	2.0293	22.9602	59.5751	54.327	25.3144	7.48	32.8106	45.9125	18.9124	24.2326	43.3332	27.1626	24.3604	24.3122	1442.0878	36.8178	18.0077	23.038	38.3898	33.5849	6.6918	39.932	3.6151	52.5993	24.1834	37.6835
PIK3R1	30.4241	23.7227	38.3859	56.9765	14.8805	35.6516	39.2482	19.1772	62.3936	37.5303	24.5128	49.118	18.5243	10.7764	42.0959	40.4473	13.3317	28.0817	14.5517	34.8348	39.095	26.7064	11.7639	24.6817	29.4479	58.8503	37.1395	21.9895	21.3972	28.1323	26.1352	19.7487	20.9546	20.9841	29.3472	24.3639	25.8751	19.9968	17.9948	39.5232	18.1939	49.6788	31.2308	23.5626	40.293	31.9186	19.4312	67.979	23.753
CTSD	38.5586	33.742	43.3684	20.7645	26.4581	21.6626	14.6644	46.4339	20.5925	28.1093	19.6641	31.8058	45.3045	27.7499	30.5824	14.2868	73.2718	23.1672	50.1527	25.1079	26.9073	37.0226	24.64	31.088	15.1068	24.7756	15.8052	44.3081	23.8125	24.5437	34.8465	52.0237	45.6632	37.6184	26.03	26.2446	48.5207	14.0669	81.4506	21.753	75.1306	10.3284	28.8116	21.5792	22.6283	33.6893	114.0725	10.0972	20.3243
MYH9	17.9727	64.9739	32.5024	50.4817	16.832	27.1898	26.3216	45.6824	24.1773	30.7589	18.102	27.947	41.7332	33.5266	27.1848	26.0549	57.4517	23.8165	42.022	43.0736	31.4381	30.2627	61.5783	59.3548	28.7739	38.0019	35.9375	64.992	24.5051	37.6443	20.1247	26.7356	21.7288	31.0407	23.6805	29.9285	40.7781	35.1597	61.6196	48.1473	65.9105	24.7908	37.0207	24.6259	30.5764	36.6983	12.9055	29.9794	18.4207
SORT1	33.6006	44.1778	14.4182	21.201	27.2346	77.5164	18.4209	36.4732	31.1145	21.9068	28.6671	20.6318	29.5409	54.3848	18.7581	39.7815	15.4706	28.7922	20.4728	55.0537	22.0839	9.0749	41.3338	31.8156	50.7994	27.6228	13.5749	51.8034	64.8609	27.7856	19.7067	63.4451	23.249	26.6304	57.5864	66.7449	24.0603	59.461	27.8619	17.107	30.7121	24.1165	13.4382	29.0262	24.1149	55.6599	10.3637	33.788	16.7377
LAMP2	23.1831	22.1241	64.1046	32.8373	46.4029	40.8513	29.2511	27.6049	23.7535	29.065	21.8987	23.1144	38.9567	51.3255	21.186	30.4938	40.2577	40.3624	26.5352	38.238	24.2514	14.2668	45.7605	32.1227	44.4314	35.9379	33.2799	34.1052	45.0613	20.7888	36.9147	55.636	28.8464	36.8732	55.9104	56.0567	22.9992	44.8349	66.1565	27.0976	31.9747	22.8378	27.2571	33.1847	29.7093	19.2905	15.3538	26.5112	24.8472
DDRGK1	33.0115	33.7608	58.0793	21.8161	19.2926	28.0584	21.4942	62.2643	11.9748	22.0426	28.2917	27.351	65.0409	25.831	34.6005	27.8582	37.6448	31.3994	39.5638	23.5174	31.6402	49.5576	47.8827	42.4232	24.4625	23.8977	28.1419	31.9551	32.3365	28.9371	32.1828	41.3435	27.874	27.3592	28.2994	28.6643	37.7081	21.6464	27.7742	30.0292	40.558	12.3724	29.807	26.1476	37.8305	37.0144	80.3203	19.9099	28.5463
AP1B1	39.5668	37.9755	33.3589	35.803	36.1584	26.8507	25.2585	32.9595	31.7862	42.6382	32.5204	45.9341	37.956	29.9412	28.9191	20.449	34.4273	24.2957	43.2865	50.2685	33.4852	24.8695	27.1097	27.7062	29.3885	42.019	25.5385	42.9593	21.9133	36.1666	26.4683	30.7905	42.1657	43.5253	24.2612	35.1906	49.2132	24.8222	33.7504	32.3761	29.7582	29.1567	38.4686	25.288	33.5875	35.1715	37.3995	29.6924	28.557
ATP6V0B	34.4789	63.1397	28.6341	17.5257	24.6254	34.4453	19.0666	42.5728	23.0194	29.6199	38.7761	34.5021	38.0363	35.8177	21.4991	19.1316	27.9639	22.0601	49.7341	37.7237	26.1063	18.2272	34.7256	28.6183	27.089	26.6993	20.7379	35.713	37.8383	30.0003	19.5562	45.9748	37.8278	32.8623	24.2911	31.3519	29.1445	38.8271	13.9148	28.9538	46.0054	28.5198	24.8071	19.5906	35.2274	59.857	46.1759	22.9509	28.7972
ZEB1	25.6966	17.7933	13.0088	75.6609	37.0409	21.1152	51.7192	8.9539	31.2354	28.4508	39.5574	46.5041	7.4084	10.0849	35.2014	40.008	24.0413	27.9613	35.746	48.4056	34.667	25.602	31.5844	16.2219	31.1941	44.051	54.5775	21.0366	13.0265	36.8254	31.5585	11.5883	29.7643	24.6823	19.9186	32.56	14.9753	32.5886	37.4506	49.8777	25.527	47.4078	37.3068	18.444	39.8377	9.233	20.2903	48.6882	62.9947
ITGAV	31.3784	32.6772	21.0352	46.0183	29.9504	25.9527	33.7318	14.9808	39.7145	18.8933	24.6568	20.511	47.0655	33.6301	26.4234	28.7409	47.0996	22.7671	18.3189	57.5662	16.4171	21.2571	63.7241	75.8071	38.2117	29.6743	94.8211	24.3303	17.4545	24.1731	24.8929	19.0979	16.8338	25.6284	23.224	25.6198	17.3446	48.0553	81.7512	36.832	22.4872	40.317	33.2806	24.0328	21.6385	18.7228	17.7944	38.934	19.0038
TRIM8	26.1892	26.3153	21.8794	29.6745	29.2328	29.9638	34.3514	26.2258	31.4579	35.5474	50.3332	24.4531	16.7233	16.9764	42.9394	28.2627	39.4475	34.085	28.368	27.3116	37.8235	54.7342	20.4962	13.7545	41.1517	34.6619	23.6903	45.217	33.7296	36.0039	51.9407	46.467	35.6671	29.8313	32.2217	32.8903	52.9944	17.2281	23.5414	26.6554	10.8644	28.8144	31.7625	31.0665	26.3104	21.0934	34.833	28.8603	48.5175
SPAG9	38.9805	18.2085	26.7429	28.4243	45.4746	30.0997	41.6	17.2013	32.5098	34.3972	29.8529	37.1833	19.8024	35.4089	30.7917	39.4582	24.458	29.9999	19.6015	26.8622	25.4322	20.9357	38.5499	22.2944	37.1706	39.1403	30.3213	29.6779	29.3812	45.8298	29.8251	23.3924	29.4271	33.1113	33.5463	31.7755	20.9177	27.6956	19.5458	24.5865	16.6206	55.398	30.3731	32.3415	32.5859	16.0005	13.5073	35.062	40.1603
VDAC3	33.0739	33.0659	42.8761	25.0492	23.7728	40.411	31.0928	30.399	26.4123	23.5403	32.6757	27.9107	22.9211	34.3965	31.3405	27.016	26.5134	37.6982	33.1407	20.2894	36.8328	28.7064	20.852	33.1744	27.9251	23.7846	23.9003	19.6609	34.4651	25.463	31.3239	34.1377	21.4951	27.4675	25.4211	22.4859	16.799	27.059	19.1645	33.4486	29.3511	26.1507	37.7783	26.1073	26.2635	45.8983	42.8756	37.1012	31.0462
RHEB	33.611	25.2784	32.0468	21.246	34.4852	30.2707	26.1442	58.1746	26.1458	24.6014	26.6245	27.0931	58.2224	23.9969	18.1611	24.2904	30.6809	31.3731	29.5155	15.5273	30.3197	17.3935	36.5728	51.9022	23.0422	29.9385	23.2664	34.8996	23.3544	24.7777	30.8765	22.5067	37.7207	29.7026	27.7726	23.6319	28.7676	34.3626	19.179	27.7862	35.515	38.7655	30.9001	26.5999	20.6977	25.5099	28.42	26.2081	27.8675
ERP29	25.1228	29.7791	43.2891	35.6201	27.3388	24.6015	23.9318	39.5291	23.142	31.6787	26.2728	28.6513	35.1181	42.3225	29.062	23.5313	46.1115	27.7127	43.9329	27.0212	24.813	29.8307	29.5729	37.3535	20.3894	22.1828	31.219	27.0095	22.9338	25.4871	26.6441	31.7959	33.5174	28.4925	22.5263	24.7097	28.1634	26.6238	31.1281	23.9127	49.6884	21.5644	31.9795	19.0536	25.6258	29.4122	62.2288	21.7551	16.5911
FDFT1	35.8805	25.4831	22.0798	40.7192	23.8911	37.2691	32.8937	21.695	26.9728	30.9213	27.1166	17.2999	11.3405	14.282	23.359	41.1603	20.6782	25.105	22.2496	23.6393	29.9221	35.2141	11.8543	40.2345	29.8311	29.8947	58.3716	29.3555	40.6809	26.1549	20.6725	40.9479	23.8819	26.4247	33.61	51.2438	19.4582	38.6041	17.0622	30.9044	7.4553	23.9673	38.1239	24.0138	26.0466	28.9133	47.6918	42.0972	30.3
DDIT4	62.5615	35.7213	30.2448	47.1739	4.8551	14.3841	19.2555	19.17	41.6747	14.1609	40.7444	29.034	53.0794	3.6326	36.0005	39.4368	16.3611	23.5597	15.6476	27.3716	32.1466	13.4123	3.7058	43.9254	20.1702	39.8822	23.7464	49.7688	37.6289	38.0025	27.9518	35.9561	16.1051	15.5139	55.3113	27.5311	34.0596	12.7737	35.1889	34.9889	12.9319	23.6173	32.3581	46.1555	20.6831	8.3458	27.1289	18.0266	31.8171
CDK5R1	14.0228	63.4622	17.7003	35.5712	12.5985	56.027	40.7497	21.6328	29.3279	18.4185	36.8989	29.74	11.2967	7.9624	46.2157	32.0205	1.9306	25.5565	16.2759	16.7048	35.2795	30.0242	12.2435	8.1863	38.0052	29.1864	36.6723	6.2357	61.2902	20.4032	22.7119	26.2035	17.1849	15.8589	15.0862	12.6951	19.0655	20.1921	2.3918	38.1893	4.4537	33.8486	34.0536	29.6791	21.231	91.9031	17.7064	52.2018	25.6136
SNAPIN	32.8748	21.4393	45.2376	26.5245	26.6784	22.0149	21.7042	25.7847	27.692	29.8787	30.0894	30.8369	33.3159	43.1173	22.7064	22.1493	32.3299	27.7403	38.7593	26.1438	24.0753	20.9631	30.0047	36.8253	21.9299	31.7021	27.478	27.1431	24.0085	27.7802	29.0234	27.4791	28.5703	29.2225	27.2103	32.7237	27.885	40.4451	21.6014	18.3543	32.2207	25.597	38.6721	23.8855	23.8501	15.9839	29.273	14.5555	28.0898
MAP1LC3A	9.0978	72.6891	2.4416	4.511	27.3616	45.8186	25.7932	74.0333	1.466	12.4521	7.7082	8.0652	93.386	19.0486	22.9302	27.5965	34.8668	37.9548	41.8788	13.1657	48.5768	1.8384	34.9688	28.5022	32.998	5.361	3.2587	14.7506	56.4881	8.0449	31.2887	47.7943	20.9231	14.7926	31.1794	18.6519	19.3331	10.7485	16.1756	51.8836	38.2643	16.8465	16.6536	35.1754	18.6967	110.4956	18.2527	36.4812	19.0626
FGFR3	1.8309	34.8913	7.8607	0.1191	20.4466	36.6153	21.2996	91.7905	4.0374	29.2244	16.7259	5.7004	9.803	18.0567	7.3258	27.0631	45.7048	18.4832	13.3816	0.5401	35.9559	1.0193	48.7	34.8072	27.0495	5.336	1.956	12.473	57.9898	18.8577	42.7094	35.1232	7.6614	18.9715	60.3145	34.187	43.844	23.8548	17.2151	12.7499	16.6383	24.2743	8.9942	115.5221	6.5088	31.9801	19.4052	12.471	19.2501
HMGB2	22.5671	16.4922	70.6741	13.7902	17.3916	17.3785	19.8287	52.3036	31.572	33.3596	19.7573	37.1399	69.9323	50.5597	20.3703	19.0329	24.2414	25.2722	73.8092	22.1447	25.9087	25.3068	48.1759	63.7697	13.5788	31.1925	14.5178	19.359	17.8069	13.4376	27.1315	14.5518	23.9569	27.6057	21.9332	21.6986	12.1481	46.727	19.9616	11.3704	50.6402	18.0051	45.4152	15.7793	23.1558	10.7597	26.4956	9.9079	9.3767
SHISA5	18.2997	36.3459	66.8512	28.3037	19.2133	18.7357	16.6685	38.7964	26.9373	66.3527	19.9911	21.8388	37.5571	35.0605	23.436	16.8419	44.5598	18.9434	78.295	24.4408	21.2233	30.4311	33.1392	18.2757	22.3157	25.4411	44.866	21.518	19.1077	19.5591	19.87	24.9018	26.5697	25.9134	15.9608	19.7721	33.2177	23.1784	44.8473	20.9643	48.6371	16.9133	42.8013	16.9508	24.3323	23.3025	29.1554	18.6778	22.4851
ATP6V1A	17.7318	54.5667	23.2955	26.4203	16.5687	57.6467	38.6145	23.7497	31.9937	24.5474	21.6385	22.87	13.0553	21.9491	24.3591	25.7273	16.6335	25.214	16.6902	20.7068	30.774	20.5028	18.0996	27.5845	45.2617	22.0024	31.977	14.335	46.1981	15.3091	19.8573	24.2952	17.3012	23.9221	16.6383	19.3067	9.8022	19.3888	20.7898	50.0388	12.1644	27.9013	27.1811	26.1011	19.1588	83.7983	16.9253	66.7296	21.8507
CTSO	29.0936	16.5766	39.3691	37.5554	25.3538	14.6998	27.3182	12.0462	37.2227	39.4355	20.1502	30.8674	22.1412	68.3073	56.7455	29.6607	38.226	17.2521	17.4682	18.3303	29.8645	71.4982	30.2171	15.4889	20.0887	31.7153	65.2716	22.5895	16.9984	29.6139	34.5607	18.3587	37.7787	29.794	23.8276	26.8311	7.4535	11.567	46.5457	16.5062	6.3587	30.859	40.3654	22.1324	15.6495	6.678	35.7135	15.1971	19.4728
PSMD10	15.5686	21.1969	39.7675	30.0025	27.7335	26.9935	28.9205	19.8202	22.6201	21.2675	29.2672	27.2033	22.65	31.9479	26.159	26.9038	26.7358	37.4459	27.6505	19.7574	29.5289	25.176	20.6657	34.7767	27.5671	31.2803	26.5979	24.1563	25.4611	25.7616	34.2832	28.3471	27.0773	34.4141	29.5645	27.8588	23.0827	32.0786	23.6166	23.8633	18.8044	26.5286	32.779	24.0059	26.37	19.0714	27.5663	29.0788	34.8168
UBQLN4	24.5828	16.2095	30.4317	44.4731	25.9297	25.4939	25.9939	21.2328	30.1819	20.4642	23.701	28.1995	14.7558	15.1069	25.7397	27.0195	19.7577	31.0221	24.2839	21.9619	27.9398	44.0072	27.3315	22.0042	30.4164	32.256	28.2125	16.7959	16.8748	28.2848	29.4438	21.0208	33.1583	24.2632	20.0957	19.6152	22.4287	36.2985	15.2582	23.3739	23.1256	33.4834	33.2451	25.5533	29.8144	17.5077	25.1027	31.4808	27.1107
TSPO	25.4084	26.1326	4.2751	22.891	19.552	8.9383	8.4031	34.4369	5.0883	39.1837	16.0498	45.1897	53.4457	35.2896	20.6259	11.7146	51.7879	22.8601	50.5052	42.6962	14.4563	16.5562	36.7168	86.1615	16.5072	17.3841	10.5306	27.7177	15.0048	27.7541	25.3925	25.3046	32.7375	39.9909	19.8065	31.9147	22.3624	11.0431	23.2618	7.6367	35.9976	33.3232	16.5413	21.7493	23.0707	13.5832	16.6974	2.3523	24.3411
NPC2	35.0776	26.9307	21.402	15.7255	21.6012	13.1107	11.32	22.3776	18.796	42.1208	15.633	30.7635	73.2742	52.7475	15.97	10.3355	59.3199	22.2187	48.4088	41.1887	18.9506	10.7312	32.9747	30.9221	14.1028	22.1482	18.1548	37.7243	13.7144	18.6554	26.423	27.0736	23.41	41.0816	23.1012	30.3231	29.2898	18.6151	63.7744	13.8516	29.7682	16.5156	30.7811	17.348	21.4831	10.5517	25.654	8.9514	18.6227
CHGA	13.2249	116.4742	62.93	3.2997	1.4216	129.3315	39.8493	85.7397	1.8636	5.4239	28.7722	1.5648	0.8479	1.561	33.3008	24.5813	0.4654	34.1525	3.7014	0.6096	55.894	13.9203	0.3315	0.0681	31.5091	7.4535	20.7456	3.4264	19.0359	6.7741	16.2405	50.0536	7.0361	1.3556	12.5503	7.4114	10.9266	5.2078	0.1788	45.4843	0.0215	17.9815	29.206	26.5853	1.9859	253.4967	58.2869	64.9869	16.4205
DAP	33.3281	22.137	31.2733	21.633	22.6509	13.0879	18.0883	24.6369	23.1598	28.6051	18.4713	25.229	36.977	62.386	16.6777	16.2045	45.385	17.3719	33.2024	28.4389	22.8863	14.0215	45.4439	53.3908	20.7186	25.6587	15.4228	26.4537	15.3541	21.7351	24.6702	17.0887	21.7943	25.4689	15.413	25.3653	22.2994	31.4152	32.8325	15.5358	39.3944	16.7509	21.6533	24.6955	26.4184	11.2256	19.9938	16.4273	25.1775
PRKCA	31.2436	26.9269	10.3401	37.8944	37.6742	25.9445	34.0136	15.4248	30.5427	23.0799	34.3973	27.1525	8.5993	15.7865	28.3851	31.1622	32.5931	21.7177	11.6392	9.1789	24.5836	35.6178	23.1707	26.9766	25.6809	42.3651	35.6688	13.8763	22.5169	22.3845	24.1569	14.5797	18.6275	16.482	21.1117	28.0736	22.902	20.1812	45.0018	50.0629	14.8685	39.15	31.8826	43.1504	23.799	20.9279	14.1437	26.0211	22.9489
CS	18.4653	18.7984	36.9732	32.9361	19.6257	22.0029	26.0082	19.0226	33.8058	20.4088	22.8485	27.6832	19.9691	18.5683	22.1355	19.9808	16.4843	20.5385	22.2113	35.0191	22.0619	27.88	24.4543	20.3414	19.7406	28.2142	31.2204	15.7727	19.4614	23.94	21.5781	19.8885	26.0629	29.0129	15.9792	20.5421	17.4542	20.1424	14.1335	28.8441	24.2247	22.1525	27.058	16.1614	27.161	23.72	22.2262	24.6307	24.4121
ABL1	19.868	16.2076	22.3108	36.4938	18.292	14.3082	19.5145	14.6844	38.2533	27.1068	25.9009	33.71	15.6174	18.0207	30.7148	22.0829	23.3316	20.3837	33.2066	29.4547	18.9267	20.2799	25.3451	28.8847	23.8072	31.5735	35.8654	19.4235	18.1155	27.8072	21.5188	22.9125	28.1991	22.6518	20.8731	27.3189	21.35	36.3278	14.3107	19.6019	19.8583	28.8051	22.8435	13.9969	23.3641	8.9571	12.8747	21.4258	26.2982
CD44	23.0659	14.1443	40.7179	1.5079	31.8527	2.096	5.9157	20.9436	18.4467	15.6168	22.9861	11.3788	68.6877	71.3351	6.0553	7.8988	95.4217	6.1244	26.6768	34.9226	7.1167	5.0492	38.6432	59.5184	8.9385	11.9952	69.691	18.2879	11.7253	16.2704	24.9207	11.2698	16.0438	16.5872	16.9257	41.1198	57.1261	21.3464	213.5291	14.9327	53.603	9.9625	17.5154	17.6305	17.9752	1.6017	8.7023	8.7343	7.5147
HSPA1B	6.4253	23.2713	11.0369	8.2082	10.7801	11.3493	3.868	15.8264	5.0501	9.4843	65.5025	8.5759	192.1005	33.8178	7.7357	14.6267	18.8056	23.785	10.8997	18.4405	12.0193	2.1068	8.1948	19.3139	7.6805	8.4523	7.4574	151.2998	8.1506	4.7847	11.5186	10.7539	88.1512	6.8556	9.0077	5.5898	16.0319	8.6568	8.8534	9.2501	15.9039	33.1659	14.5313	33.7276	7.3854	18.8491	1.6742	7.2033	14.3314
UBQLN2	18.7194	29.4405	28.6121	48.7591	21.1454	30.33	25.5121	13.5464	29.2692	20.4215	26.5705	23.9146	11.9398	20.6562	30.7265	23.8544	29.4068	25.5684	18.0612	26.9379	26.0653	32.1619	15.993	16.9277	27.5857	28.0858	26.0609	20.6885	28.7054	22.9809	22.8902	20.7236	23.1902	22.5133	20.0126	22.3257	17.5718	24.4924	19.6334	26.6543	10.4988	23.8162	26.7277	21.0894	19.6395	32.4954	16.575	34.1425	20.654
CYCS	17.8601	27.876	37.6715	26.1606	12.8059	30.8552	31.723	31.3807	15.4753	12.0271	17.6717	17.6521	22.216	25.7452	12.255	25.0576	13.7861	23.9763	13.9993	10.5618	28.5835	17.1236	31.5426	33.1054	23.0311	13.3926	25.4598	12.3814	19.9669	14.9054	19.4699	21.1444	16.8236	19.2858	19.9924	15.1446	9.396	22.0254	14.3818	35.7866	27.5573	25.7043	22.6626	23.1497	18.8604	40.8049	27.1567	32.3593	22.8657
STXBP1	11.2774	75.6704	13.4466	14.0891	6.2377	81.6172	34.0912	37.0615	17.3731	10.333	16.2063	11.1684	6.298	9.4485	24.2222	25.3097	6.8305	17.6919	10.3304	4.4897	35.4837	14.0913	6.2493	3.7883	47.4974	12.1247	28.8079	7.2434	65.9412	8.516	11.0098	33.6796	9.5581	8.504	11.3889	11.5999	9.0043	13.5063	12.3727	57.5437	3.6085	19.6138	16.9282	33.4905	10.5693	149.6905	18.8649	69.9996	12.4027
SOD2	13.7528	19.4856	42.6276	7.1145	10.6158	13.8212	9.1188	31.0299	26.9488	12.9133	11.8455	7.3786	225.2266	47.1688	5.7073	10.2064	84.2759	6.9326	26.9511	57.6109	9.9991	7.9835	127.4847	78.2934	11.7534	8.7738	27.8922	17.5625	8.8829	5.9965	9.5629	7.2334	9.3257	13.5956	9.4531	16.8063	23.9496	16.4333	119.6255	21.848	230.3798	10.7519	13.0758	11.807	7.3798	14.0683	5.6943	11.7314	7.8276
VDAC2	28.2664	21.6151	24.366	36.4897	20.5858	22.0488	25.2329	15.0807	31.8327	20.0543	23.8338	23.8237	11.5671	12.4184	21.8082	18.9947	21.8753	23.8329	28.8628	24.1069	22.4002	26.2438	10.6077	15.7387	20.0016	20.8274	27.9506	17.2848	19.5358	17.1745	23.0131	22.7577	21.4716	23.3952	18.2382	19.4389	18.0751	17.4456	23.2924	30.3924	11.2198	18.8945	21.6588	18.2375	30.0852	26.683	35.6688	24.974	24.5853
TAF9B	12.4496	17.3194	39.7661	28.118	20.576	21.0477	26.2033	15.2957	29.4454	21.4612	22.6475	24.1432	19.6344	25.926	27.252	25.4729	19.088	23.0898	22.2249	17.2992	24.5769	17.8883	22.0595	20.5009	21.6747	24.6504	27.1979	17.9951	18.1306	17.8187	22.8038	20.4396	23.1567	23.2323	22.3608	21.6092	10.816	39.8999	20.574	19.0426	18.4009	28.5622	31.9562	21.1448	21.422	15.0829	23.7292	29.275	22.3956
BCL2L1	23.6815	21.8335	22.6818	16.0834	17.3505	19.6695	12.15	55.9858	35.8901	26.4788	24.0641	23.5378	24.8196	23.7358	18.2908	18.0247	24.0935	14.818	25.0092	21.0623	15.4326	15.7018	18.5084	22.4344	22.3643	15.9525	20.2613	34.2811	22.2552	20.0586	15.6373	34.409	28.5505	21.636	21.6128	26.0123	29.0526	15.1344	21.1598	12.8698	27.0322	17.7159	14.996	13.4776	20.8765	21.1576	21.3907	16.0206	13.2876
TMEM109	28.9453	25.943	20.267	21.5901	25.4682	16.7017	12.7469	25.5525	19.9241	31.6041	18.7645	20.9702	18.9859	52.9976	13.3259	12.1335	42.1715	15.1597	31.822	37.3713	20.1224	17.4394	37.0894	30.45	20.2073	24.9193	15.4004	27.0937	15.5574	19.7668	16.1534	22.8518	22.235	26.198	16.3811	23.9239	30.3536	17.9593	22.527	16.3526	23.139	15.174	22.7836	17.6711	19.6811	18.2545	15.7452	13.3966	15.1612
LAMTOR2	24.4127	23.1423	35.1564	12.8774	24.6341	19.5918	14.1057	30.4652	15.4226	23.7114	25.9091	23.377	33.3351	32.8378	15.1709	14.0588	26.8351	24.0073	39.1455	15.5695	21.1159	10.5358	24.2633	27.113	17.3863	17.0616	13.8347	19.0844	17.424	23.7799	24.9789	23.827	24.1674	21.5419	17.6645	18.9626	30.7542	32.7298	17.1784	14.8349	46.4109	16.2252	21.3945	15.9704	22.0818	19.7147	50.1859	12.9263	22.1986
CX3CL1	8.843	33.5516	25.4671	13.8023	22.1658	20.8629	14.6775	20.4771	21.9567	21.6828	27.8614	15.386	15.4268	14.3187	21.2582	19.3442	22.6886	26.3547	16.1626	22.8822	19.4083	14.9274	24.5334	67.3263	29.3775	15.4707	16.2695	15.7646	37.8984	18.5601	17.6031	32.5523	59.7926	35.0946	16.3803	17.6861	32.8836	15.8616	14.6058	25.0931	16.7243	41.1254	21.5002	14.627	17.7453	36.1698	20.9493	30.5342	35.107
GPSM1	22.4577	12.8786	39.3718	19.1325	7.6299	11.5693	17.6845	13.6854	23.9643	18.0087	25.3693	31.4183	13.14	2.9867	33.0649	22.4943	10.1902	19.2353	37.3544	26.0154	23.1302	28.6622	18.0254	12.9093	13.688	22.2808	21.9168	14.7172	20.2024	33.9404	22.0433	20.9866	26.0688	16.138	19.7296	19.4631	25.2589	24.345	7.0356	30.6209	12.7423	18.4705	18.7237	13.099	25.0489	13.8154	38.6099	15.2059	23.1133
MAPK8IP2	18.4772	39.5948	19.8839	14.1472	11.0283	46.6491	25.3092	38.2704	10.9158	11.3595	28.3929	10.0371	10.5634	3.5164	36.498	27.0831	7.4831	21.7005	9.8304	7.1591	39.3361	35.641	6.6841	5.3408	37.7544	15.7242	20.2235	12.2662	34.2033	12.9668	20.2163	34.8633	20.5184	6.521	19.2375	12.2096	25.0782	7.8598	10.0534	31.8039	9.9061	21.5212	25.2806	34.4775	9.5387	76.6488	48.298	32.8764	28.6373
TMEM59	25.5475	27.2245	14.6183	14.2355	21.6691	23.2893	14.1896	20.0901	24.7497	24.6014	22.7049	22.3393	23.4129	44.1459	15.2276	16.4147	23.6767	17.9186	23.9216	31.5399	14.4571	13.7259	20.8753	31.971	23.4313	19.8198	13.9313	22.0455	24.1248	19.0588	13.6756	26.4118	19.3808	25.6702	21.2023	27.7067	16.6168	32.8544	16.5115	17.111	17.8126	21.7129	15.6943	15.6806	18.3373	21.519	18.5757	19.9883	19.5432
TFDP1	20.2382	13.9073	26.7631	24.0391	25.3369	15.8298	24.4583	14.5101	19.3874	24.0295	22.2738	29.1616	2.5995	14.1172	21.5555	23.928	11.3934	26.3873	19.9876	15.2191	25.4424	29.8008	27.6638	40.6199	25.3124	22.3244	22.3674	20.1028	17.2949	27.1054	13.5415	17.6021	25.9145	25.8579	21.2127	22.1339	12.6327	17.5917	14.5961	19.9958	22.7218	23.994	21.2556	23.1155	23.4591	9.9126	7.8901	23.1628	28.1581
OTUB1	26.2482	24.9083	25.3788	19.9206	15.5521	25.4711	16.9117	28.8724	18.594	18.5713	23.0849	21.6315	16.7097	13.1458	21.8441	17.6494	17.7413	17.0659	34.0419	15.1322	21.6473	29.937	14.5513	18.1668	23.2529	17.8446	18.3337	17.9615	25.1185	19.9968	17.1811	31.2939	21.111	19.8628	17.5835	19.1684	21.6228	14.0498	12.2028	18.6253	19.9299	15.678	24.591	17.9116	18.1939	34.4754	41.5547	21.0471	18.4466
RNF146	19.003	15.1925	12.8452	22.5706	15.7027	18.6011	20.3374	16.1068	23.4801	11.5544	25.8416	24.6082	16.1294	19.2788	23.7608	24.8875	15.2522	23.4981	25.1006	23.6279	20.5403	21.9622	18.9974	17.3223	20.7939	19.718	20.6486	19.935	21.1622	28.6106	22.3729	20.3617	18.4012	26.0497	22.4888	21.5582	15.3685	23.5203	14.6633	19.8771	15.1862	23.6562	19.4525	16.1029	20.9473	17.5634	16.4996	20.9194	27.4644
ATP6V0A1	19.6071	36.4359	16.4013	14.8664	14.8777	31.045	22.7203	23.3717	21.001	17.7713	24.1694	15.9987	11.9121	10.9851	21.8769	19.8778	17.5488	20.926	17.3131	16.3118	22.4581	22.1246	13.2878	11.2025	25.414	16.8706	24.0526	15.5032	30.8341	15.1048	19.3364	30.2981	23.4671	16.5173	18.488	13.6055	18.4996	13.2253	17.8044	30.1371	14.0074	18.2695	19.221	21.4067	15.9803	61.746	31.7728	35.4274	17.3662
NFE2L2	16.5535	15.8823	24.9969	21.2065	24.2275	15.8333	18.8437	15.9096	26.3265	23.1155	20.6169	23.1731	30.3754	39.5632	16.396	17.709	45.0703	22.574	18.6458	21.9803	17.1053	23.7797	30.1458	30.0065	19.9203	21.0967	34.1164	19.9371	17.2436	17.2454	22.567	20.7349	19.8328	21.3414	22.3826	18.7224	17.1185	31.2093	26.9682	17.6745	19.6217	23.7628	22.3849	15.1555	18.9115	8.5423	12.8322	20.607	16.6161
PAFAH1B2	21.7605	22.0797	21.0143	25.9271	20.6162	24.2855	19.0366	14.0877	20.7641	19.8064	22.0442	24.9288	14.98	23.2242	19.4061	17.1763	17.0315	16.1311	19.3024	22.6326	16.4769	17.4721	19.2281	20.8721	23.3656	20.9869	22.5125	15.1442	19.9555	18.6935	20.5888	22.1661	21.1337	20.7888	18.8463	14.2178	14.6052	21.0387	19.61	19.1158	19.5264	20.9276	17.745	15.6376	18.6591	24.5053	17.9665	26.3249	19.5124
ATG13	21.8681	17.7299	20.4879	24.0593	22.9519	25.4239	16.9976	15.882	25.3094	23.7216	30.9483	16.7123	17.1951	15.4183	28.3028	22.0768	18.7613	17.437	12.4835	17.0479	17.398	17.8669	7.5426	13.1608	17.7034	20.2014	26.5627	15.9779	23.6817	18.9765	19.6955	31.7331	22.0012	16.9331	19.9031	22.9376	18.8471	11.1227	15.0984	15.0924	15.3528	18.1965	25.8041	18.5137	16.0705	21.4876	37.1992	25.4603	16.9807
MFF	25.5423	14.1126	30.5866	18.6159	22.5267	16.0666	22.6145	12.779	13.5776	19.0384	26.3825	32.4389	19.6948	17.0538	22.1214	16.5899	25.938	22.8677	19.8827	18.2632	19.2066	12.8858	13.3022	16.5259	19.6124	24.1579	14.0622	17.0701	16.4194	22.6365	21.77	16.201	18.6693	25.6744	18.6739	19.0954	14.5887	22.1178	13.3036	17.209	14.2425	23.764	21.6628	13.4922	24.5845	12.9722	21.7524	19.6385	25.4739
BLOC1S2	21.1027	23.4923	24.0525	13.023	17.2802	24.1304	25.28	17.9207	14.0707	17.1264	21.1177	21.8076	10.5324	17.8315	18.8784	16.284	32.6173	23.5317	21.8464	9.5636	20.2166	14.7539	10.6109	16.2682	20.0734	14.8224	24.7224	15.3765	18.4794	16.7414	22.771	21.7423	16.9519	20.7633	17.6858	20.6698	15.4524	14.4024	22.9454	24.3002	14.4275	17.8454	19.0155	15.7434	14.0618	25.0185	31.0022	24.345	17.1357
PPARD	12.8714	17.9606	15.9876	18.2017	17.8168	15.1914	14.6903	22.2117	23.1984	19.1773	24.5653	21.675	29.6958	24.5149	23.794	17.8858	20.0791	17.8487	22.433	32.2914	17.5862	14.7269	22.6474	22.7248	21.3784	16.4748	23.5248	26.4276	13.0168	23.9887	17.1627	17.8137	23.5091	24.2133	12.8389	17.7019	21.5298	21.6555	18.3094	19.063	19.8533	23.3327	20.0746	14.8796	18.316	15.6903	12.9199	14.1958	22.3442
RRAGD	21.9829	9.3872	12.5342	28.9692	22.789	13.286	24.3727	9.2425	18.2453	16.7086	29.6745	20.5936	21.4304	16.6766	15.496	18.1232	20.0467	19.6656	11.8228	13.4823	18.5954	8.6358	10.9378	7.6816	24.8274	22.8511	19.4328	11.3151	15.1381	21.8506	29.6821	16.4974	26.6261	29.1804	13.5028	12.7551	12.7313	23.8515	9.2628	20.6275	18.7273	23.2414	25.7207	15.8066	26.0807	8.4959	25.3876	27.3403	13.8932
ATP6V1D	17.0265	27.6246	23.305	16.3826	12.0641	31.3636	19.2555	20.1004	17.874	16.9264	17.9704	14.2505	15.242	8.4615	14.0347	17.3618	9.5596	20.4124	18.0345	9.3165	21.6498	12.0726	14.418	24.6196	23.7167	14.7574	22.2555	15.9848	31.4758	14.793	20.0907	21.9947	16.667	21.2073	19.1433	18.1903	15.0897	14.6519	21.0971	22.6801	19.9234	17.3193	18.3961	20.4439	10.088	32.3759	21.5569	22.7111	18.3967
DDX3X	21.5804	19.9411	15.0985	26.7112	16.7676	16.7165	19.6604	12.9941	13.4569	17.6072	15.2903	13.9884	13.58	33.1956	22.8663	21.9588	20.4438	20.3477	14.7726	19.3408	15.491	17.7381	24.3391	23.8771	17.8516	15.7474	18.6405	19.4907	15.3569	20.4517	18.2141	13.6733	16.7887	15.9373	17.2612	17.3869	10.5348	24.6918	20.6473	16.8571	14.3893	37.2431	24.7951	20.4479	15.4795	16.0124	9.5007	22.3027	13.7773
GAB2	18.8412	12.0468	14.7898	21.1572	21.4472	17.3796	15.8585	11.5263	20.1761	16.5923	25.6733	20.7397	13.4484	16.2922	17.9641	17.1033	28.6397	19.3884	20.7256	27.7648	18.9106	21.0873	20.4687	11.4137	20.8283	26.728	22.0822	18.1198	20.466	21.4041	21.0215	20.8119	17.2647	17.125	20.682	33.5846	24.3997	17.9969	23.2976	15.1502	11.6658	19.9483	18.1634	11.8248	25.4267	10.3856	12.0135	16.498	24.3046
PPP1CA	21.6076	17.5634	26.3649	21.5967	16.1916	11.8836	12.2678	22.5834	13.6443	19.1823	17.4147	22.4454	18.8057	19.8849	15.464	11.1169	17.6925	13.3577	27.4194	21.4183	14.9754	23.4273	26.0966	22.3436	15.471	20.1697	25.4013	18.8809	13.0095	16.7391	14.9071	20.4693	20.746	17.6192	12.3649	18.7011	20.2393	15.7833	14.2989	13.0696	22.0765	14.7826	22.7488	9.7203	16.9741	18.0672	26.4797	12.5724	17.6263
CUL1	18.0683	20.6674	21.2959	16.8009	15.8835	21.1504	15.3966	23.4631	16.8529	19.2128	17.9351	16.1169	19.409	28.9644	16.8163	15.1804	15.2281	13.6945	23.9048	22.6152	15.1788	11.6608	27.2001	29.0477	17.6885	19.405	18.0933	12.4726	18.6306	14.077	14.7765	15.2147	20.7805	15.6709	14.1802	14.1499	9.7598	20.6838	12.5246	15.9281	21.5938	29.0616	18.5237	13.3317	13.9373	24.2404	12.3131	20.4882	13.2984
BID	23.8254	11.1394	19.9705	12.2469	17.5434	18.0671	18.1745	16.5326	14.9944	11.2223	23.1742	18.811	10.8543	5.5771	17.8555	22.5385	12.5804	25.3401	23.7888	9.0325	32.4296	18.7689	11.5703	13.2727	15.7543	21.8515	22.5861	13.3338	16.5275	24.1522	26.362	23.3417	24.3235	24.389	15.5519	16.3523	17.3328	15.1494	11.3109	14.6773	18.1795	14.2636	22.1035	14.1931	18.6614	11.0108	29.7825	16.5166	20.8922
DAXX	17.1628	12.3984	25.2089	18.5236	16.6365	11.6304	13.5	18.9245	16.6825	18.5118	23.8884	21.1728	18.7884	14.6368	17.1358	14.7693	18.4585	17.9105	29.8277	26.388	15.3643	27.6236	17.4201	17.6733	16.1489	18.5952	18.462	17.3496	10.8691	16.3754	18.1632	18.4521	19.2605	15.0776	15.5106	13.7017	21.2937	27.3351	10.4065	13.6552	20.6118	18.5246	23.3799	9.5213	18.0827	11.7768	24.3871	17.8215	17.5692
GNS	6.3484	18.561	38.2162	24.4518	15.9635	13.3062	19.043	13.4472	19.2526	19.9725	11.5324	14.5645	32.9183	31.0254	11.9036	14.1686	51.3658	14.5872	16.3232	33.4363	13.669	14.2882	32.0317	39.5282	13.6366	19.9531	37.4507	12.1599	10.5208	13.2651	16.8631	9.1878	13.9805	18.495	14.4536	19.9371	11.6394	10.8219	30.8261	17.7963	23.519	13.9994	20.1131	11.4552	13.068	11.7705	12.8385	19.6719	10.8838
VAMP8	21.5715	22.4046	13.2131	10.1811	16.4576	6.0069	6.1744	13.1091	11.6201	54.5346	14.604	31.5779	43.7593	44.7267	9.7516	6.5662	43.8386	12.739	65.3641	39.397	14.6353	3.0634	14.5604	18.0211	9.5586	16.5722	6.1985	25.2377	4.4115	14.4896	14.434	11.3075	18.7495	34.2192	11.7	22.0651	26.5726	12.2735	21.7698	7.4984	36.6209	10.3413	30.6019	8.3837	18.8967	5.8	25.143	4.6917	13.0693
DAPK3	16.8428	22.2569	24.8035	16.8083	9.6411	15.2842	11.348	29.8939	14.5618	13.1121	17.9272	16.9801	48.4966	12.166	20.7263	10.7991	20.561	12.4552	36.2051	35.1183	16.2408	15.8116	33.5833	28.0861	10.643	15.5678	13.6141	16.5128	14.2174	18.0701	18.1046	17.2679	18.3342	13.6662	12.0914	14.2123	16.8147	20.6034	17.8193	16.9454	28.228	13.1681	18.7153	10.3979	16.8016	28.014	37.369	11.4908	14.7995
PLCG1	16.9807	16.102	22.378	15.5602	11.1544	11.6953	14.8712	25.1252	19.9705	19.5456	14.3419	18.3621	26.6206	10.7427	19.3037	14.9892	12.3258	12.8519	15.2003	14.1739	10.1751	18.475	34.3311	29.1432	12.5972	13.9757	16.0685	14.4423	13.7803	21.5285	12.5359	13.2367	11.4761	15.9607	13.6074	13.513	13.4414	11.9042	11.6786	17.8626	31.1897	13.5824	16.5943	11.1449	15.1168	15.158	10.5246	14.8734	17.9796
SH3GLB1	13.843	15.0192	12.9884	12.558	16.4771	11.4864	12.2	15.3863	20.0591	20.1888	21.6712	19.1956	22.3391	38.1729	11.3703	12.3805	18.3113	12.3306	19.822	26.8801	9.1454	9.3052	29.9806	36.7402	20.3734	20.273	15.9771	15.088	13.0638	22.5245	11.5014	11.054	16.3219	20.1448	12.318	23.5068	13.4744	39.0995	22.6497	14.4497	21.828	23.3873	12.1645	9.0122	17.8157	8.178	4.8371	12.4712	21.7477
TNFRSF1A	19.4202	18.5334	18.9512	6.0732	14.7596	7.5654	10.4208	37.5245	10.1739	19.7243	20.0481	11.9824	42.9253	34.1379	6.3092	7.2546	38.5269	11.4793	13.4491	16.9699	11.028	18.0164	43.7889	44.659	13.409	15.2085	30.8352	23.8014	11.4961	8.6251	23.1078	11.5315	13.3598	16.2878	12.162	24.7859	24.5498	7.0801	42.5644	13.4596	44.7443	6.2494	12.7651	10.5654	8.8484	7.5313	12.2896	7.4058	8.4352
STAT3	15.6597	16.3503	22.6202	18.7554	18.5325	11.1915	13.7745	20.7667	18.6708	25.3543	18.1182	17.0209	23.8546	31.5993	15.065	12.7708	23.0577	12.6417	24.125	25.2813	11.4872	13.6931	30.9216	26.9578	16.0669	20.8796	31.9625	17.9327	11.2411	18.1266	15.7964	9.635	16.8906	19.7125	11.7897	19.8329	17.6189	27.6273	26.4516	18.8004	21.9389	17.1803	24.5358	12.7168	13.0203	8.8583	10.0579	15.6543	11.5719
BCL2L2	17.2043	30.9695	14.2663	10.282	17.7138	36.2249	22.6469	16.5516	13.1166	12.6791	15.6431	13.5402	6.3422	9.5362	16.5238	25.8628	29.0841	20.4196	13.3754	8.9496	25.0937	15.7732	10.1556	9.1248	23.8183	10.2459	18.8307	14.3817	29.8602	13.8338	14.7238	25.7719	10.2355	13.2611	23.4377	21.7688	10.8646	11.7577	16.2261	22.6072	8.18	15.736	12.7036	26.1517	19.8874	51.3738	9.8777	36.1552	13.1283
MAP3K5	28.2701	15.9107	7.7063	8.4374	25.6738	19.2775	19.8537	8.731	19.5748	14.5434	27.6113	18.3392	8.1002	15.4499	17.0043	21.8776	17.9545	23.4897	10.2952	15.5364	22.4524	8.5379	17.3971	14.6262	20.1263	21.6884	17.835	20.451	23.6848	28.2815	32.6016	12.3081	14.9781	21.6146	25.2263	27.6723	19.83	6.4357	19.5817	13.486	13.7006	14.8676	24.648	29.4454	12.354	11.5933	8.1043	15.291	17.7608
MADD	12.7225	27.4343	14.7446	13.8078	10.6987	28.4059	20.2037	18.8072	17.4314	15.4707	18.3142	13.0867	8.8793	9.2988	25.8158	22.7645	7.612	14.0054	5.349	8.1313	17.1864	22.6562	6.05	7.6131	18.6288	13.8709	22.9035	11.7881	29.8134	15.9928	15.1049	18.9086	12.5821	11.498	13.0324	11.1048	11.9128	6.9908	8.8865	23.3906	10.6877	16.5754	20.7511	17.5367	12.3248	43.2772	20.1788	31.4956	13.302
BAX	16.6122	12.474	36.4645	16.2652	9.317	7.7853	11.5809	30.9817	12.5482	16.1606	11.255	24.8395	25.3084	21.2485	13.4288	7.7051	18.2466	12.0235	31.3727	15.3066	10.3337	14.2599	23.952	39.9236	9.7688	12.9531	10.3138	16.261	7.0143	21.6159	13.9575	15.6323	19.2426	18.6929	8.7346	13.8059	14.8916	16.4385	11.9877	12.4923	58.4552	12.9188	17.7304	5.7669	19.9489	8.0596	38.705	10.1447	16.18
PDCD5	17.9936	17.2963	15.47	7.2954	14.8093	12.7363	11.7793	30.778	18.5115	15.564	21.8409	24.7996	30.8197	17.3475	11.1903	12.2251	11.2328	14.4165	20.1215	12.9925	13.4683	10.2264	21.4133	17.2269	13.626	12.8363	8.7976	18.1178	13.3943	20.6965	11.3935	11.641	12.0738	19.5968	12.9431	15.0988	16.7782	16.3098	6.5303	11.6947	37.4908	13.4364	14.1291	8.9346	19.0107	14.1477	15.12	8.2454	19.6802
CD164	12.2389	16.8114	12.4554	11.1692	10.2489	14.0204	13.0178	13.727	13.3599	21.6941	11.7913	12.7042	25.1807	59.6887	10.9312	13.6545	27.3244	16.0611	22.2504	22.2979	14.6277	5.3433	32.4305	43.2512	15.7316	12.7864	12.0983	19.9404	15.0749	14.3602	16.2607	18.2975	9.8886	21.1171	21.215	20.6156	11.9439	23.5162	19.8618	11.9467	16.1971	14.364	15.8183	14.1481	11.7097	10.3736	8.3929	14.0506	11.593
CHCHD10	9.4484	30.923	11.6182	2.0094	5.5295	27.4393	10.5934	39.7051	1.7798	8.5855	5.888	7.2672	16.8785	13.7217	6.7658	10.4288	28.9115	21.8316	12.3851	6.9009	38.2772	1.4959	10.5497	19.5098	11.0173	5.7861	5.8963	10.6294	19.2153	9.3843	24.8702	24.6199	12.3372	5.9517	5.7292	10.8378	17.2133	7.0149	15.4655	15.0981	28.9272	5.4805	10.1894	25.5977	9.0467	49.3706	7.6275	7.7655	16.0153
MLST8	20.4153	11.9933	15.4276	19.873	11.7111	13.2215	12.7045	18.6305	13.529	14.3647	17.4332	18.936	17.1537	8.7234	16.4088	13.369	13.4438	13.4389	19.5475	10.276	15.2405	22.804	13.943	13.5499	12.4558	17.059	14.4046	11.9916	11.9757	20.2636	14.9264	23.3129	21.6307	16.3227	11.1369	13.2114	17.6495	14.3515	6.5105	13.9777	16.6128	11.6045	19.6882	14.324	24.0432	14.3899	51.6517	10.8307	19.5758
BNIP3	18.1235	19.3098	11.5271	17.5016	12.4641	24.505	17.1205	13.3587	17.07	14.1368	13.1417	13.8854	32.9052	6.291	13.2809	15.3017	24.9387	15.9094	11.3593	6.5518	19.9544	11.1979	6.4037	14.1426	18.9751	12.9078	12.3399	14.3211	20.8306	8.2181	16.0434	21.0565	15.826	16.7126	17.9054	14.0884	16.675	11.1524	11.2996	18.9289	7.4105	16.0072	10.5877	16.7276	12.2141	25.8022	17.446	22.7212	24.0447
MUL1	17.7104	18.1274	16.1875	11.6824	15.9791	14.3232	8.818	24.5068	15.7642	17.6648	13.4742	17.3979	16.3163	13.0795	12.1118	10.4638	12.8599	8.9129	24.1037	18.8931	8.553	14.9436	24.2609	23.1609	15.5941	18.676	13.841	14.1338	16.9982	15.4382	9.9958	18.9221	16.9974	15.9022	11.0521	18.1329	15.917	24.4653	9.9096	13.8381	16.7147	13.6775	11.4475	9.6619	14.8664	15.2285	13.215	10.318	15.7166
LGALS3	7.6851	35.4818	8.4036	2.5765	8.5892	17.6247	10.8218	43.4106	3.8644	4.5622	7.1695	8.8138	30.5868	16.8728	7.247	8.9286	27.4332	5.9986	6.1289	2.191	7.5359	1.4857	39.0415	69.6463	7.5333	5.2082	3.5724	9.8289	6.6543	4.222	13.3673	10.7202	8.0036	7.2617	5.6262	7.6531	7.2249	10.8654	8.9219	17.3434	76.1439	4.1126	14.2621	8.998	2.5958	23.0649	6.8676	9.4506	8.1562
ADORA1	10.2364	14.1876	6.6032	13.0754	8.5258	18.3191	13.1374	45.8409	2.7657	3.1515	8.36	3.248	13.0803	21.7109	6.573	11.7887	28.5195	19.3734	10.405	2.3806	13.486	4.1367	34.7104	39.8214	14.2132	8.3332	25.3894	6.4725	27.1206	6.5276	20.248	37.6012	9.0809	8.5758	18.1294	20.8922	12.1459	15.8553	44.6286	8.7113	25.2157	8.2466	13.5035	17.9414	5.5949	22.4059	15.3578	13.1906	8.7631
PIP4K2C	9.8272	20.739	20.426	21.6373	8.3102	29.4163	9.5989	16.6431	18.3705	16.3756	7.2959	10.7217	62.3686	15.8471	10.3849	11.7171	7.5415	10.603	9.6385	18.2018	10.9506	3.0805	14.5595	11.058	18.2211	14.3002	16.8668	7.431	25.4653	7.3061	6.4644	13.8897	14.9143	15.2943	10.6804	15.3038	12.4311	14.3893	11.5662	4.4043	12.2869	13.2374	15.1342	11.8783	6.2973	27.6016	3.2355	15.2093	11.0715
HMGCR	8.967	14.6472	10.976	30.1179	9.1585	19.7608	26.8895	9.8639	8.0029	9.0307	14.3016	8.3342	4.9421	9.2862	14.503	26.7464	5.5328	13.1508	10.0643	11.511	17.942	16.7854	16.9379	17.2214	15.2939	13.9794	63.0803	5.3455	20.9789	11.4594	12.7032	13.1367	9.1709	8.2799	14.1054	10.2909	5.3205	22.4746	7.6206	26.1718	3.8526	18.8582	30.3744	11.733	11.1372	21.406	23.2902	37.5466	19.642
WAC	18.6588	13.609	12.625	17.8252	14.3395	16.4618	15.728	7.1553	22.1867	16.6843	20.0386	16.1857	7.2442	11.7489	16.1243	18.47	14.1726	14.5038	14.9126	24.136	14.4194	14.9871	7.6219	7.9913	19.3796	16.9894	17.0602	13.4297	15.0717	17.3939	14.6618	13.0633	14.917	14.06	14.7534	19.8408	10.8465	18.4552	9.7494	16.2342	5.6404	20.9598	13.8608	13.836	15.9251	15.133	9.7928	19.6276	24.7343
ATP6V1H	14.0498	35.9475	16.2483	10.8532	12.7932	31.078	19.4745	19.682	16.0083	10.8072	11.0095	11.1761	10.79	11.4628	13.5492	13.1839	18.4586	14.8958	12.6836	12.8212	19.1928	8.4662	8.412	14.2464	19.6901	10.6227	13.1494	9.0094	38.3974	9.9884	14.68	17.8925	9.6431	14.7933	11.3789	14.014	8.8895	12.1299	15.175	21.3911	9.3822	12.301	12.4651	17.1731	10.6476	45.4897	20.892	26.4555	12.4788
SNX4	12.3052	15.2128	26.2688	15.3119	16.3764	11.9889	15.8766	12.7985	15.3619	15.4918	10.2573	20.3624	14.2758	20.5802	13.7618	10.9611	12.3138	12.7943	20.8522	18.6902	12.2388	10.7915	11.9961	24.0218	16.1362	17.8576	15.8961	14.3559	14.1397	16.0442	12.2859	11.6416	14.2733	17.3383	16.408	19.2681	10.0331	23.6503	13.8623	19.1843	15.5691	16.3551	12.4571	9.4481	16.4167	12.5395	7.9307	15.5916	16.3209
NCK2	16.7212	16.0233	20.658	11.0628	8.5638	15.4334	12.2052	26.6589	11.6347	15.8239	20.522	17.7651	12.0478	15.8896	14.6319	13.3702	12.1549	9.2586	21.768	23.8086	15.7313	13.7522	21.542	17.5246	12.9809	18.1854	10.997	19.1206	9.1493	14.9597	12.3009	12.7971	17.3807	13.0184	10.5212	16.1126	17.8147	19.1992	20.9394	12.9655	12.4769	20.7862	12.8184	10.6852	15.8136	19.6805	7.9236	8.4627	14.6448
MTDH	17.1528	14.9503	20.994	18.3897	10.3017	14.838	15.9669	11.6331	17.2902	12.9578	12.0124	13.4894	10.2273	22.6009	15.4332	15.3731	18.0626	13.5579	13.1472	17.6264	13.6304	22.2751	19.2964	16.626	16.2682	18.0754	23.6311	12.6531	14.5051	12.7655	12.9524	14.2007	11.4911	12.05	15.4575	19.0566	8.6474	17.3356	21.1858	17.6927	10.5699	14.6646	17.6126	10.734	14.0993	12.6059	12.0751	18.0141	10.38
DEPP1	12.5578	59.1726	24.3867	17.9348	2.5018	7.9461	10.7902	52.0921	52.3963	14.8699	22.2254	7.2459	54.3332	6.3155	7.8213	14.1403	57.8944	3.883	57.096	115.2842	5.7818	3.1909	31.186	42.8502	10.5332	10.0807	7.0337	9.2797	9.2073	11.3295	5.8081	7.1584	10.3659	6.1844	8.2104	16.5675	8.6541	17.07	12.9124	12.4596	55.0549	11.5579	19.7002	10.7004	4.1742	5.106	5.5003	5.8473	17.3356
DAP3	13.9358	13.843	28.4188	18.2798	13.3756	10.784	15.0528	13.5965	13.4728	12.1957	15.8436	17.4016	16.8207	20.5698	12.4544	11.691	16.726	12.6304	19.9702	14.8101	12.126	14.8217	15.7313	20.1992	11.425	13.8927	13.9191	11.7525	10.7659	14.05	12.7768	12.4383	13.6677	16.3791	10.2479	13.0277	11.0896	20.7424	12.8538	15.2665	18.4923	11.8127	15.7809	9.0199	17.6496	10.8594	19.0782	14.6398	13.2353
STAT1	6.6597	43.8702	80.6255	8.5085	6.925	8.9785	8.2356	15.6544	9.2328	130.1073	11.3564	8.8331	13.7429	19.2205	6.6784	7.4262	18.291	8.0046	34.8794	52.7116	14.3994	5.0597	19.5085	53.4409	9.8269	16.7506	17.1288	6.1086	10.6804	6.9056	9.284	6.9509	7.0134	11.0752	7.7438	12.474	13.0441	21.367	32.0308	13.5981	32.0855	9.6151	41.0793	7.279	4.9977	11.1647	6.6165	14.114	18.7799
CAPN1	20.7642	17.5512	16.4501	6.892	16.6755	14.2182	10.2918	18.5948	9.1944	19.789	14.0242	12.8014	19.4301	12.456	13.3748	8.5824	21.3964	10.8123	12.7027	14.4871	11.1381	17.9597	19.8673	20.7058	13.1978	16.1942	17.2475	17.164	14.2884	17.0769	13.0633	12.5733	15.057	14.6221	9.5555	18.3192	22.2117	7.1692	20.5039	13.831	15.2495	10.3965	14.5586	13.5949	12.3488	16.8896	12.7957	13.8601	12.1786
LAMTOR5	22.312	13.1026	11.2342	9.9513	15.9295	12.2715	8.8688	13.5677	15.321	15.4143	17.1966	16.9111	21.6633	21.8218	6.654	8.9671	10.6906	11.0554	19.5332	11.5543	10.7849	4.7575	15.3824	19.1842	13.8426	13.8861	8.1456	11.7064	11.432	14.7767	10.447	13.1007	16.4012	17.3063	10.9985	15.738	12.2959	25.3659	7.5526	9.0858	25.9041	13.6405	10.5657	9.6545	15.8086	11.295	20.6293	8.0246	19.7088
DAB2IP	12.0051	21.1204	9.0698	20.2264	9.6445	17.8366	16.6996	11.8124	12.5362	10.9287	15.9406	14.4411	8.958	8.1471	18.3335	18.7791	14.7589	13.5229	18.3905	16.4784	16.4353	8.6846	13.9355	12.2257	17.1898	13.8251	22.0374	8.4735	13.7883	13.5371	15.066	13.7679	12.3705	12.1636	11.9229	15.1565	11.0156	23.8618	22.0585	17.5544	11.5235	20.8832	17.3496	16.1862	10.0812	17.5349	11.1981	15.7224	20.5797
STAT2	11.76	12.1265	36.2128	5.1703	4.662	12.3768	9.9406	16.9948	11.7486	76.4022	11.6375	11.7448	31.2187	14.8553	13.5562	12.8955	12.1157	14.5526	16.7766	25.1805	11.0594	13.0562	18.0101	23.9655	8.228	8.1272	11.4498	17.1085	19.506	17.9514	12.1846	18.8034	8.0913	18.1694	17.5451	12.3872	11.2755	7.9038	13.4592	12.0788	31.1434	9.4015	23.8527	11.0969	7.676	10.4426	8.8869	9.9815	14.9435
CTSL	18.318	14.255	16.8788	10.635	12.1544	10.2937	11.0799	17.0317	11.7694	13.2974	11.1062	15.8811	23.7869	21.0595	12.6593	10.5015	27.983	16.4088	23.6315	14.4506	13.4589	6.725	15.2894	21.4581	7.7515	9.7135	8.5339	13.4852	9.9176	10.3341	15.6971	15.1954	13.7544	15.7591	16.0449	12.2228	13.7283	13.0285	17.2032	12.8543	15.1084	12.0059	14.8601	11.2023	11.9726	10.0969	21.7476	10.1436	8.913
TF	11.2069	5.017	1.481	1.966	7.0333	21.7631	8.0088	15.7716	1.4536	6.3331	5.2651	6.8785	5.5304	12.8735	4.6879	20.1262	4.2021	28.7142	3.4565	7.4813	16.0925	1.1759	1.8597	0.462	20.6532	8.6724	3.3155	15.8934	60.2934	13.7938	20.2286	61.9038	10.2475	14.1585	83.7682	28.7172	18.2366	18.6548	3.5182	3.3006	1.3531	6.5598	11.0283	25.3868	7.9924	8.7779	16.8033	8.8984	6.1105
TMBIM1	6.6659	25.4069	5.4991	5.3674	6.9259	19.3853	7.6692	33.1776	5.3686	10.4302	8.6443	7.4159	44.2177	35.612	6.7542	11.3333	13.5369	9.8638	11.4372	14.3941	7.6104	4.0037	26.3512	24.1054	14.9605	8.3511	3.9176	18.6435	17.0078	8.3654	18.0217	22.1103	10.0707	11.746	16.9224	15.8891	11.2866	15.1185	14.7528	14.2176	23.5253	6.3029	10.596	11.4102	6.879	18.8	3.7044	10.9768	6.8357
RALB	8.8479	19.8756	11.7918	13.9186	12.152	22.3501	13.6988	18.055	8.6934	12.1363	8.0205	9.5931	10.9915	20.9937	12.38	20.7209	22.0386	14.1023	13.5065	11.4475	16.2703	7.9595	16.4803	23.4747	14.3604	10.8828	17.437	13.2365	15.778	7.9227	11.9527	13.9192	9.4275	11.4884	12.4641	11.8204	8.8284	13.2227	17.733	14.5095	14.3242	12.5411	10.9393	16.2169	6.7031	25.4142	9.7509	19.9104	12.5555
PRKDC	8.2938	13.7928	25.4978	20.0158	13.4948	11.999	15.7844	8.3094	16.4164	11.3129	13.6265	15.0839	11.274	19.9297	11.3502	15.5096	10.549	12.2063	11.4356	17.0596	9.1662	12.9741	28.4709	19.5842	13.4904	18.2001	17.7795	7.7746	11.1927	15.241	11.5338	6.0621	12.8849	11.2308	10.1837	13.0138	8.3338	22.4718	13.5356	16.8532	17.143	17.2276	19.2192	10.3617	16.1827	10.8742	6.5398	20.7487	11.8028
ZMPSTE24	16.8694	13.4655	12.7273	10.3543	14.2197	12.15	11.2112	11.3653	12.204	17.6759	17.1281	15.3109	12.1709	31.7389	7.7626	10.1202	12.3986	10.8437	17.3055	18.3234	9.0401	9.7436	24.8223	24.5014	19.4253	14.184	11.8125	14.9882	10.6502	12.2524	12.2475	10.0949	11.299	14.3405	10.3954	16.1818	12.9349	27.4574	10.6297	11.5992	13.2569	17.0728	10.7298	8.6901	10.9953	10.2008	6.7119	14.9172	14.4787
S100A9	4.4196	27.2889	5.8062	5.4163	1.9679	6.2737	6.7913	0.7325	2.6682	87.7942	11.3374	10.3322	62.3942	14.3797	2.5972	36.8749	24.7519	1.5133	42.2177	32.2282	5.2065	0.4584	5.0111	26.4945	2.8752	4.0963	7.8377	4.4122	0.8437	2.1335	1.8849	2.383	12.7513	18.3432	1.5588	1.893	7.2294	4.5107	6.2345	4.1694	20.6942	28.7222	47.3886	3.0361	1.074	1.4447	2.3145	6.8003	1.5365
IFNAR1	11.8132	13.3463	19.7147	17.3697	10.2119	14.3593	15.3138	10.6373	13.7229	13.6161	10.6485	13.3054	13.3449	14.4644	15.421	14.0014	20.2745	12.2376	13.6447	16.6813	12.6446	15.2625	22.7526	21.6828	13.6932	15.2527	29.7099	9.3266	11.758	10.0383	15.0329	10.7887	10.2946	13.0342	10.8988	12.5313	9.3658	14.7605	23.7819	22.0976	12.2674	13.476	17.513	10.6344	10.7196	12.5852	13.6137	21.7785	10.3779
WIPI2	13.582	14.6055	14.4356	14.5528	12.8373	13.7634	10.4741	18.6813	13.1824	14.7395	16.2724	14.2925	19.2766	11.2103	15.5297	11.6442	11.3219	11.3244	18.8888	15.5836	11.7197	12.5613	16.0692	11.6466	12.9829	14.2616	10.9817	11.4444	13.0244	13.0939	12.7991	16.0809	21.834	13.6639	10.6987	12.3753	12.9934	15.6292	8.9059	10.597	15.6393	19.3768	16.0629	9.8338	13.1177	15.1896	19.2643	12.2764	12.4612
SLC35F6	11.0716	11.377	19.3739	13.267	16.707	10.9525	10.4289	14.3836	8.046	11.0473	17.4792	12.7029	18.8108	16.7326	11.6127	9.9486	35.948	14.6617	15.4316	14.9324	13.9771	11.4696	19.1892	15.5943	12.2561	12.2951	18.604	11.6253	11.8698	11.8926	20.3094	15.8087	12.3996	13.2911	15.7511	13.9649	16.1179	13.8909	21.2551	14.9226	22.5521	8.0222	13.9123	11.7405	10.4796	11.6857	17.7178	11.0486	10.3082
TRIAP1	11.817	8.1095	34.4246	15.077	10.4641	9.4175	15.4711	13.103	11.3143	13.3378	11.0188	15.3134	15.6507	15.0125	11.5909	10.3329	18.3231	14.7618	22.8754	11.7262	9.7953	13.6833	19.2541	18.044	10.0694	11.255	12.9974	7.2111	9.9708	11.3919	13.4481	13.0071	11.9725	11.351	10.4384	12.8428	7.8576	15.1868	12.4401	13.8532	30.2492	9.0886	16.4886	6.2892	10.1063	8.299	27.5002	16.4434	14.6009
TYK2	16.6705	9.2196	21.6598	9.0747	8.3036	7.212	10.8004	18.1502	12.1237	16.1607	12.8433	13.4101	36.7357	12.5148	18.6355	12.3368	11.8574	11.9922	21.1132	14.038	9.9149	19.4481	19.696	20.4258	9.2085	11.5346	10.3451	14.6914	10.6397	19.1656	11.0604	13.5973	10.7247	14.1236	11.205	11.7539	14.9258	8.0396	10.1777	13.9125	21.661	13.4288	16.6517	8.5583	10.8854	7.807	16.1401	10.5198	14.9028
M6PR	11.9667	16.0604	19.0454	15.8343	10.655	11.8494	14.2605	9.8181	14.4007	18.2501	15.331	14.0914	13.7804	18.4292	13.4179	11.7542	16.9118	10.9767	12.5971	26.9223	10.5646	15.9322	14.8387	14.1807	12.3659	16.3634	17.6505	16.0001	13.0452	13.7782	9.9361	9.2754	15.346	11.9467	11.7367	15.6002	10.6985	14.3605	19.5795	13.1342	7.872	16.6221	20.5059	9.6514	13.1702	12.315	4.487	15.0878	9.241
IFI16	12.352	14.6695	27.1683	10.3682	10.6434	5.1746	9.7362	4.8742	14.1812	39.0153	12.7596	15.0728	25.0963	20.0222	13.7627	8.1179	16.0988	7.7225	35.5288	33.3782	10.3548	3.1756	5.9662	21.1241	14.461	15.7033	22.9912	12.8509	5.7077	8.9153	12.8411	6.6149	9.661	12.6776	10.6223	13.5141	13.2009	22.7875	13.6382	6.2071	21.9715	18.4433	19.9597	5.9615	10.6502	3.0361	6.7881	12.6673	8.3533
RRAGB	7.3974	8.8838	16.5149	21.0544	10.8765	9.9127	16.2673	7.7226	18.0135	14.2423	14.6147	18.4556	9.3974	6.805	17.5462	11.5112	9.0919	13.3865	19.0484	12.4337	11.4862	10.0743	6.6835	11.684	12.2533	13.072	9.8429	10.1057	13.7293	9.6078	14.3369	9.659	12.7105	20.3749	11.6198	10.0411	9.72	21.0489	6.2518	15.7431	9.1784	13.408	14.5338	9.4043	10.7235	10.2268	18.255	16.3837	16.8625
PRKACA	10.5248	21.3996	21.3786	8.6175	9.1068	16.1124	10.5609	17.9537	11.0229	11.2623	12.3843	11.9001	18.6472	14.9251	11.0655	8.1932	13.133	9.695	15.3081	16.7473	12.6892	12.5902	16.5964	22.8619	14.0849	11.7967	15.2292	11.6158	13.1265	11.0368	9.877	14.4728	11.599	10.0627	8.9246	10.1722	11.534	12.0735	15.2934	15.7436	19.7666	9.5179	12.1597	11.2261	9.7137	25.0068	7.2763	12.767	10.9672
STRADB	15.5002	8.0104	53.3021	7.3834	16.3269	8.4258	12.0393	8.531	11.835	10.0811	12.2443	18.2542	10.5884	8.0468	10.8471	10.9527	12.0227	11.5444	8.3046	9.348	10.953	52.8755	14.664	15.8657	10.8758	13.2513	12.6173	8.9883	9.4248	16.3796	12.7653	10.732	16.7659	17.9446	11.6707	13.3458	6.6115	17.217	9.7068	10.6098	16.358	16.3667	13.7114	7.7713	15.9703	5.8789	9.2781	10.5065	12.8506
NOC2L	16.0398	12.6755	16.52	9.5202	10.6478	10.892	6.9564	18.7608	15.9133	13.3211	9.8534	18.7288	15.1688	14.4361	7.6895	7.5388	6.3357	6.5304	20.9215	10.7858	8.006	15.1967	17.0118	15.7912	12.2555	15.8473	8.8795	11.8426	11.5979	13.8333	5.7532	12.2219	16.6379	12.2911	6.8128	10.9013	14.0706	21.3986	5.2911	10.9378	17.9952	11.677	9.7719	5.9537	19.918	15.8605	14.4252	9.2817	13.2086
PHLDA3	7.3836	9.1455	24.8216	7.2331	4.6724	16.2513	11.7586	32.733	2.582	3.6944	3.4731	2.9449	7.7059	16.5851	11.329	11.2463	34.6197	14.8024	9.2062	4.5622	9.0483	5.27	11.0754	20.3384	8.1377	2.2329	12.2276	9.668	21.0897	5.1348	20.2505	41.1752	4.6942	8.3414	21.4307	23.0791	11.8117	9.0357	17.9645	11.9744	34.6984	4.2307	10.738	12.3381	3.5596	12.1991	24.4908	11.176	2.8622
IL33	8.3321	10.1439	20.6265	5.6744	34.3825	6.9561	12.603	8.4423	9.8535	15.2648	10.7993	16.114	21.8865	23.4723	11.5658	10.9451	10.5171	28.2434	18.4401	5.7245	17.4248	0.3886	22.5006	15.0961	10.3058	13.4176	4.8384	8.3197	22.6845	16.5454	18.9057	7.5924	11.9412	21.8188	16.1302	12.1514	9.6855	50.6567	11.6941	11.951	5.5503	32.1339	16.6223	11.7708	16.3539	4.3048	3.2287	12.5911	17.6695
MKNK2	11.2809	15.5112	9.1557	11.8506	4.9405	10.8721	7.0766	29.7687	14.6247	8.2633	11.7296	12.4693	35.1792	10.7166	13.7354	14.8876	11.0277	8.3464	12.1981	13.7178	11.0576	7.8676	10.5437	31.129	8.3637	11.7811	9.6191	24.8665	9.2785	15.5012	9.2726	13.1686	8.0922	8.8971	14.3745	12.2793	16.5918	10.3701	10.9588	11.4355	20.3782	10.83	10.1807	9.9895	12.303	10.9136	8.9029	7.2554	8.658
FAM162A	9.9884	11.7833	11.1873	14.4474	14.2282	15.7353	15.1643	9.0531	17.4497	11.9927	12.3833	11.7065	19.637	14.827	9.2653	10.2857	19.5923	13.3077	11.7678	5.9633	13.0331	9.2411	3.6731	14.7553	11.4965	9.3042	8.3651	11.1454	13.2688	8.149	12.2555	12.5466	10.1354	12.7871	10.3365	8.9915	9.9769	6.7429	11.5108	11.996	11.4671	9.6059	10.989	13.5372	13.7012	13.1128	11.6513	12.5951	12.1695
NAGLU	18.1024	7.4306	22.5007	9.0557	11.4119	5.9272	9.2811	16.1125	11.448	13.6174	9.4693	11.9189	20.9049	8.1396	12.4756	8.3047	27.2527	7.5053	16.2586	12.8952	7.2423	12.8488	12.5908	16.6264	7.2149	8.6438	12.5017	15.625	8.0879	13.0472	10.8522	19.5257	18.4765	22.3882	10.1595	13.2451	13.4248	6.9222	15.06	8.2953	25.4157	6.6179	10.0305	8.0169	12.6165	5.0063	30.8434	6.8746	10.8247
SGPL1	12.1628	9.5633	12.7745	13.7431	13.1193	8.5392	13.2739	6.1772	11.3744	13.6013	16.4811	14.4604	8.569	10.1965	11.8072	11.8314	12.5738	12.138	13.8579	14.5619	9.5867	14.2141	14.3208	8.9417	14.0521	15.2834	18.2418	10.538	7.3174	12.9015	12.5826	9.2191	12.9791	12.7642	10.5221	13.3413	10.4932	21.9242	9.5934	12.7391	8.4513	16.2472	12.3405	7.5625	10.9972	4.7765	9.9776	13.6182	17.8964
IFNGR2	11.0742	17.1545	18.267	9.1438	7.8972	8.6318	8.2842	13.2377	9.3946	15.8576	12.9387	15.9025	19.9043	19.2252	9.0297	7.9879	21.8216	7.4913	23.2077	25.3279	10.6566	11.317	23.5139	30.27	9.5589	9.6895	18.7985	10.5946	8.028	9.7849	8.9635	8.5152	9.2353	14.6728	7.4369	9.7878	8.0293	13.4216	18.7806	12.5974	29.1959	13.3868	13.8521	6.3226	9.4158	12.0854	10.9712	8.9146	8.4742
HDAC1	19.1243	9.701	11.7898	6.4969	10.7287	5.3495	5.4458	14.8469	14.4652	20.3277	11.7135	14.5028	20.638	26.1805	8.0364	5.7876	8.9211	7.7871	18.9034	15.5274	6.2999	2.0243	22.431	18.4018	10.1756	10.4639	6.5839	16.7987	7.4889	15.2246	7.4063	8.7894	14.3172	16.8746	9.2387	13.458	13.0377	20.9567	7.8877	5.8212	18.3862	14.4296	7.256	6.8854	15.5273	4.5876	5.7387	5.6213	11.9685
CISD1	10.2917	18.1087	12.9252	19.2236	7.1168	19.989	17.8241	8.843	13.2058	7.4325	11.4421	9.9442	6.0013	6.6312	11.1494	11.5533	16.5328	12.0424	14.6119	14.288	12.3182	8.6173	5.0915	8.2156	14.4669	8.9068	21.4191	4.2981	16.0452	6.9729	10.1542	12.0786	6.9354	10.7351	8.8707	9.3346	6.0099	11.8284	16.0696	17.9319	7.2732	9.8551	12.7268	11.5852	10.8992	21.3802	23.5896	19.2146	9.8682
TRAF7	9.7076	10.88	11.821	10.3102	7.6144	7.9866	9.3971	10.98	14.3283	13.5982	12.7885	13.2608	15.989	14.6651	8.3364	9.074	15.2522	9.3087	14.3042	17.3179	8.733	11.1658	17.4824	20.9338	11.1383	13.7319	12.6403	9.1034	7.1477	15.129	8.8834	8.5884	10.7818	13.3636	7.0828	10.0493	11.1876	17.946	8.8313	10.7892	13.7475	11.7865	13.9968	8.2871	11.3499	10.7339	6.2185	9.588	12.0703
PDHB	11.7367	12.4276	11.2432	12.5048	11.1086	12.2004	13.5187	11.356	10.3455	10.5883	7.1734	12.9542	7.2349	11.4025	10.4279	11.0384	9.7639	11.225	10.2132	7.0646	10.5443	16.0731	12.1205	6.2141	11.2728	11.0883	14.7382	11.0489	12.5043	11.0566	9.2038	12.4217	11.5781	13.9303	11.5148	11.1361	8.3067	8.0981	10.6355	13.4907	9.3243	10.0111	13.7777	10.4123	11.908	14.1015	16.289	11.0785	12.6547
RB1	8.9476	10.7199	3.2764	14.4653	10.721	8.4058	11.3163	7.0674	13.238	20.1471	6.7894	14.4809	7.6643	11.9148	8.9726	9.7591	14.2829	9.8467	17.5956	22.4052	10.2408	6.3027	22.2454	24.9625	11.5276	13.8523	14.3837	9.8331	6.2819	11.1178	6.6588	6.6413	10.2604	13.8431	9.5348	13.7724	4.6849	14.4875	16.1168	11.6121	10.8987	16.0492	11.2365	7.9204	12.3779	5.9773	2.4137	14.1866	11.5648
SLC11A2	9.4127	6.9833	12.4399	16.6296	11.1171	10.746	12.7575	5.0575	15.2733	14.4325	9.9715	11.221	10.438	9.019	12.0311	13.1675	12.193	12.0791	8.8572	13.3834	10.7178	13.1135	11.985	5.458	10.9922	12.3116	12.4781	7.1926	14.59	11.69	13.3967	13.4109	14.6535	14.156	14.0478	17.2568	6.7572	9.8448	7.0558	9.0451	5.0436	17.6017	18.8642	10.6327	9.9255	7.5433	8.3071	12.6176	8.6622
SERPINE1	1.7478	34.8022	8.1602	8.9762	1.0607	1.2255	1.5906	8.0494	2.5236	1.6752	10.2822	0.5066	20.0189	12.8394	1.8076	4.994	35.8279	0.2572	2.6853	13.7889	3.4636	0.6399	10.8639	40.2969	2.6197	2.9749	184.351	26.9671	0.6076	3.5595	0.6777	3.6393	3.4701	6.7665	0.6503	0.839	4.8333	3.5568	222.3486	9.483	10.5192	7.3368	4.2241	7.3608	0.9413	1.9891	0.4609	5.1022	0.2949
PIP4P1	13.1747	13.9328	14.099	9.3492	8.1943	13.8066	12.2811	12.0985	11.0738	11.1955	14.2756	10.1368	9.0136	6.0183	10.9153	11.7029	10.6859	10.1434	14.903	11.3948	11.704	8.0444	10.7719	8.8719	10.6589	9.4679	11.6682	10.1931	15.5876	12.5577	11.1564	15.1768	10.933	12.0458	12.8001	11.2621	9.71	8.5996	7.6478	10.7535	8.1417	11.3676	16.4597	11.3407	8.9155	16.8349	16.1617	11.454	11.5219
PPP1R15A	8.8677	25.3378	8.2396	3.7206	4.639	11.2155	6.032	21.3895	4.878	10.1669	13.4389	7.247	30.9346	45.6786	5.6849	8.2598	9.3253	4.1653	11.5296	7.0713	8.6081	5.0619	13.4315	24.0599	8.2305	4.4101	3.9603	37.7471	9.5273	6.4463	3.9315	10.9932	21.1036	8.8025	9.6666	5.777	8.6975	8.673	6.9995	10.4519	14.1324	18.0546	6.4475	8.1068	6.9373	23.5139	4.3968	9.4565	6.2374
AP1S2	25.7894	10.6219	6.3242	7.2268	16.2299	11.17	9.8423	15.0974	5.7447	14.334	11.8534	6.795	14.9196	10.2985	5.8747	7.8487	10.9861	9.2143	9.0732	6.8385	8.3301	3.1154	17.3534	10.2159	6.8111	8.6177	12.7897	17.7258	9.9311	9.5748	8.3338	8.9597	6.9197	12.189	9.6914	8.784	6.1232	16.3199	8.9934	7.5944	23.7365	9.6965	8.7456	13.2117	8.589	8.5339	5.8521	8.7521	9.1527
USP33	9.1226	12.9325	9.9264	8.3438	10.2562	16.4636	9.3117	8.396	14.288	13.6306	12.4283	11.119	9.6625	19.8293	8.0513	9.2622	6.2474	8.3444	10.2526	12.8923	9.4603	4.3951	14.7628	13.5003	14.3457	13.6508	7.0686	9.3129	13.1896	11.6796	6.196	8.6961	9.0017	11.462	7.865	10.6253	7.2947	21.02	4.7787	10.0086	8.1024	16.1324	8.4832	8.4865	10.558	15.4409	4.1248	14.6369	11.0975
ITGA6	20.268	13.0551	5.1565	9.4091	11.8896	7.3091	9.5163	11.7899	8.0728	13.8488	8.0123	5.2682	12.3624	15.2624	7.4299	11.8001	10.1425	17.8275	6.5363	4.1697	11.202	1.8228	20.8872	22.1092	11.8373	10.6256	24.3185	12.412	13.8747	12.4553	20.0226	6.1646	8.7231	15.8133	14.7987	15.0079	9.1332	13.3339	8.4579	16.0252	16.3022	13.1355	10.1344	14.1994	8.0865	5.9525	4.4567	10.0419	10.688
G6PD	8.2925	13.0813	18.087	8.403	7.4437	10.6198	7.3865	13.9511	9.1467	7.8898	8.2455	9.707	13.6657	9.3465	7.0464	7.2891	21.2305	7.7582	10.3195	10.2086	10.4902	13.0984	12.3614	11.8216	9.6607	9.3446	17.2966	12.6613	8.8667	7.5598	8.6577	12.3973	10.2278	9.8498	7.6686	9.7819	11.2595	6.1684	42.4813	12.4825	10.1559	5.9209	11.6948	7.8013	10.2728	18.1162	15.0916	9.3131	8.4387
TBC1D14	6.2563	8.3986	4.6092	22.0849	10.214	10.1879	15.8182	3.8219	23.5626	12.0138	9.8773	13.627	4.2084	10.1163	17.7927	14.5403	5.2991	8.8089	4.6744	27.2153	10.3914	15.7043	9.2714	8.7397	12.3623	16.394	15.0812	5.9983	7.772	11.6274	8.7079	4.9013	10.8098	8.5588	7.3074	10.9929	6.9443	18.09	10.4633	7.6952	3.8794	14.4181	16.7397	9.5217	14.0135	6.576	0.7039	17.6534	12.051
CASP3	7.4122	8.4073	15.5189	9.2989	8.296	6.3108	10.9982	12.8377	7.4324	8.4773	5.7822	11.0682	15.9824	12.1217	10.2937	10.3473	8.3281	14.3506	13.0565	13.1676	7.9995	6.3201	28.8584	27.4982	8.1596	8.8143	10.8201	6.2976	9.6059	9.2601	14.2524	8.8105	10.1811	11.5427	8.968	8.0446	3.5219	9.2059	6.4145	6.7651	18.1174	12.4896	11.4374	6.1707	8.7546	5.3123	6.4932	5.5974	9.6142
PTGDS	30.3803	5.8591	1.7007	0.0466	3.7096	8.2195	12.2953	14.3789	2.7007	4.1384	5.6697	3.8482	7.903	3.163	6.4135	16.6628	3.7206	19.9931	1.3898	1.331	14.481	1.1078	0.5826	0.2203	6.0136	3.2593	1.1894	18.4686	27.792	12.3718	14.6027	51.7101	9.5094	17.5501	30.8755	10.4757	9.4971	3.3301	11.9977	9.2176	0.4558	3.9836	4.6635	16.9439	11.3926	11.3446	19.2296	1.2531	14.4325
TRAP1	6.4631	9.8049	12.6803	19.7323	7.8016	9.0475	11.2091	12.1591	13.8024	9.5145	10.5381	11.8812	7.3752	3.7115	11.578	9.2872	11.0167	10.0948	10.8067	9.272	10.0684	20.6717	9.8376	9.8245	8.9849	11.0838	13.802	6.2092	8.5941	9.7437	9.8309	10.4603	10.8377	10.6821	6.9191	6.6324	8.5471	7.2453	6.7733	16.1916	7.6418	8.1081	15.4367	7.7471	18.4198	11.536	11.432	11.0986	8.7263
CAV1	2.5216	10.2741	35.343	7.5944	2.1363	3.3151	2.9995	2.5217	27.5445	2.2811	5.1795	2.7596	35.2354	7.0379	2.8656	5.335	24.5921	3.8348	12.331	49.8411	2.8863	1.5492	11.4206	43.397	2.5478	6.1844	30.2918	8.1969	2.2915	3.814	2.5733	4.3814	6.4806	6.6362	2.663	4.3014	6.8604	5.8391	102.8213	8.4281	13.0867	3.1469	5.0759	3.7117	4.3066	2.4388	1.4821	2.6496	1.8079
CD38	12.1217	6.3149	0.8645	0.1553	20.3222	6.8809	14.9157	3.5095	6.002	23.8172	13.643	12.7967	4.919	15.6261	8.0913	13.7759	2.5168	11.7145	4.2475	3.8815	15.0509	0.079	6.975	3.9714	18.8444	10.558	2.1919	7.3589	19.528	25.4004	29.5414	11.0693	12.878	26.9062	9.4205	28.2418	19.7867	9.0881	1.4954	4.3837	3.2546	19.503	12.4626	9.7152	8.6899	1.3028	6.8599	6.1809	21.5267
DPF2	13.7134	6.6534	10.3298	14.688	9.1668	7.1334	8.9329	9.0349	15.7095	10.9454	11.9323	11.8126	9.227	9.1476	11.2018	10.0429	8.9975	10.2677	11.2494	11.3275	8.1345	18.4722	10.206	9.6072	9.2002	11.4385	12.135	9.3288	8.1044	9.6498	10.1643	11.3918	11.5887	10.3675	10.6871	8.8483	10.4217	8.1543	7.2184	9.216	8.606	9.5881	13.1848	6.9435	10.9667	5.1378	10.4797	11.5086	10.9509
IRF2	15.0441	8.7071	12.9107	13.8532	12.1497	8.2228	7.841	11.1266	12.0391	18.032	9.1646	10.5361	10.1634	18.0102	12.4067	10.219	13.8876	10.9972	13.8174	18.7774	9.7556	9.6581	12.253	16.3247	9.3987	12.0593	10.8967	16.3892	10.7349	11.2143	9.43	10.0726	9.6454	9.0444	11.0932	11.2857	9.3421	7.5673	10.5671	5.5606	11.7199	10.6103	10.2923	9.9653	8.889	5.1063	3.5396	7.3779	8.9394
TNFSF12	12.0709	14.1701	12.5506	10.4901	11.9674	9.3888	6.8887	16.6614	3.4141	11.0567	8.1847	9.8821	12.8597	9.8539	8.2499	7.0659	18.1973	8.9107	14.6071	12.4197	11.0742	13.9606	7.5394	10.8976	10.9861	10.0437	8.1998	13.0886	7.9102	11.3246	11.1818	12.8192	11.3105	7.1838	9.5172	11.4776	18.9608	4.0654	13.9041	6.569	14.0273	7.3417	11.2913	11.4115	8.4948	12.4086	10.5107	5.5771	10.7017
ACACA	7.7038	9.746	10.7734	16.6235	10.7917	14.3994	15.8138	6.4496	8.3578	7.6806	10.6929	8.3844	4.6895	6.2339	8.3903	15.0603	7.5991	8.5643	8.7639	8.7371	9.5129	16.7618	10.9076	6.4618	11.8462	11.7659	18.6564	4.3874	10.5106	10.4383	9.1724	8.3977	8.7431	5.2382	9.6774	9.0673	5.9861	12.2159	8.5578	14.1817	6.2805	14.9547	15.005	9.407	11.0208	11.8265	9.9841	18.3611	12.6489
AP3M1	9.1597	7.923	10.8044	15.7642	11.3034	7.1204	11.3499	3.916	14.2541	11.078	13.0384	13.4328	7.7004	8.4907	10.362	11.4667	9.5767	10.0689	12.3989	12.7782	7.937	10.4114	9.5267	12.7625	10.2837	13.7654	16.6159	6.7219	7.4617	12.2267	10.04	6.4145	11.1598	10.1181	8.4287	10.7746	5.4421	16.8621	11.143	11.5787	7.4198	13.2999	12.0428	7.3273	11.0818	5.0031	4.2624	13.9065	11.2536
VPS26A	12.473	10.3447	7.8509	12.6511	10.5453	10.1134	10.6235	5.9267	11.4603	11.7905	12.5397	12.607	5.58	8.3967	9.9055	10.6159	12.7862	10.4001	14.422	9.233	10.0135	7.5317	5.6358	7.3602	11.3538	10.8938	11.92	10.3249	9.8186	8.7541	11.1436	9.8437	9.8653	11.6326	11.6383	10.5794	7.4112	12.1544	8.1227	11.1523	5.9073	12.0237	9.5211	7.9653	10.0792	9.5566	9.8299	13.8523	10.1976
SESN1	16.7597	10.3686	7.3885	12.2653	7.3766	16.2207	7.7967	7.8763	13.8931	15.7747	9.5492	7.0505	8.6845	9.9644	10.1894	16.5858	17.0866	8.4553	8.734	11.2085	11.6968	3.1643	3.4306	12.3931	6.5731	11.5561	4.3984	20.4556	15.7001	12.336	8.2627	13.2062	3.8476	6.6042	19.9769	15.9143	6.5665	5.7925	14.1442	6.9172	7.2642	12.6929	7.1505	11.2654	8.1094	10.8068	7.3474	10.4407	4.077
CEBPB	6.6263	19.2172	11.7674	2.6688	5.7868	6.1261	4.0827	16.1617	9.8507	11.3816	11.6057	11.9022	23.2015	25.2727	5.7574	7.6353	22.7364	5.0261	11.4401	17.236	16.6534	1.357	6.5504	13.5757	6.7067	6.9972	6.6307	29.3769	5.6961	11.8847	8.0496	9.6523	7.3524	18.8569	22.6009	6.6878	11.3158	3.6689	16.7376	8.8576	19.1051	9.986	6.3314	9.6605	7.4658	6.0112	7.3047	3.2509	6.8256
SH3BP4	7.4601	6.0826	19.0113	29.8022	5.2024	7.2484	11.5261	5.8143	9.4923	5.6309	17.1509	7.1729	5.9152	6.6315	9.6163	16.5132	3.6155	6.4265	4.6621	8.4469	8.7044	13.5211	13.199	10.0915	9.6747	14.8516	4.3154	5.569	12.7968	9.1752	9.4336	11.1325	5.7796	7.5723	7.862	6.7657	4.1409	9.8816	9.2095	10.6249	7.8218	12.7461	9.5045	6.2551	18.7074	3.454	2.838	12.431	15.4657
CPTP	10.363	12.3886	11.6718	6.6596	6.4684	9.3275	4.5805	15.6849	8.4053	8.0226	7.9753	10.6556	14.4028	9.6415	10.2417	5.7883	8.0257	6.1015	12.928	8.307	8.3103	8.2249	13.7186	15.5922	7.8325	11.7406	5.7738	11.2251	7.6761	12.3626	7.435	11.5685	13.8208	8.2555	6.5307	9.2277	15.3452	12.0804	5.9329	8.3985	11.0391	7.8126	6.1625	6.465	9.4515	14.3028	14.4502	3.9694	10.6034
GGA1	12.2824	7.3657	9.499	9.3988	7.5469	6.9075	7.7226	9.0129	9.8042	9.2762	11.9518	12.4658	15.3675	4.6885	14.5365	9.8701	9.111	10.1278	14.2283	8.0171	10.3002	16.5923	9.3252	6.7247	7.0262	7.678	9.9305	10.6352	7.9844	13.8751	9.689	13.3925	10.9497	11.3693	9.4783	8.6555	11.8162	8.1751	7.1002	9.6935	10.6471	7.237	13.9186	7.6676	12.3868	7.5364	21.2945	7.6252	11.9278
IFI27	6.4573	27.0695	75.6157	11.6521	5.3958	7.1515	6.743	9.4852	6.5547	30.0266	5.5035	4.5017	3.5268	15.6216	10.5864	8.7586	10.7456	8.5638	35.1045	9.8251	10.6616	3.0009	9.4764	26.8227	6.4986	8.6745	4.9655	13.9068	6.4625	5.832	4.7289	10.4103	3.9497	9.707	7.9419	4.6851	6.7103	5.5586	7.9997	10.4011	22.722	6.8763	24.0584	8.6739	5.3933	7.4813	13.2254	4.9856	10.603
EP300	6.3048	7.5681	6.3777	16.0082	6.4587	8.3893	10.5664	5.7986	16.9917	12.0143	10.9179	9.704	5.6817	6.9401	14.387	12.8356	5.5911	8.8647	4.6049	14.3395	10.609	17.9159	12.8343	8.5447	12.1402	14.2988	17.2527	10.3241	8.2052	12.3109	8.783	6.4231	7.0938	5.9992	9.0927	8.9391	7.8029	12.5285	7.4469	11.1547	4.4866	17.5548	15.9335	7.8033	8.0293	6.0224	3.0096	14.1191	8.6618
EIF2AK2	5.6289	14.4739	32.6595	11.5733	8.6138	9.5398	9.5061	6.4983	7.9424	42.4892	9.6735	7.8347	6.9973	14.4708	8.5721	10.096	8.24	9.4913	13.2325	18.0841	11.2385	7.3561	7.0881	12.601	10.3033	11.1045	12.642	6.4521	8.4646	9.0735	10.2196	5.9084	8.0403	8.7905	8.2236	8.794	6.8096	10.4992	9.7188	8.6588	9.3363	12.2625	21.5289	7.4143	7.5227	7.6438	4.2889	14.2964	11.5867
GUSB	10.202	6.7729	16.5441	6.8829	4.114	3.6813	6.6665	21.7895	5.8498	11.3648	6.7829	9.8906	23.5806	9.7133	9.1348	6.9294	8.3542	7.4355	14.0473	10.0443	7.0346	13.997	16.2964	20.3025	4.166	6.4141	6.3288	8.7298	5.8741	9.0217	8.3014	10.8007	9.2191	11.0138	7.4691	5.9168	7.3922	4.686	6.364	8.519	24.5513	6.9022	11.3982	5.0555	9.4573	4.2306	15.5554	5.3108	7.8443
CTSS	9.1585	13.0041	11.2443	4.6406	8.3486	2.2391	5.078	6.962	6.1355	28.2956	4.9824	18.3059	24.0265	24.113	4.7333	3.2104	17.3395	4.5726	26.6025	35.2923	10.0648	0.9921	9.5156	13.4239	5.9516	11.5026	5.1777	18.7171	1.4291	6.5293	7.3922	3.8374	6.9976	13.9922	4.1875	12.5153	9.8463	7.1019	22.8819	2.7048	7.8313	7.7051	15.8223	4.0661	8.8718	3.2026	3.9671	2.465	5.5797
SRC	7.5623	8.7947	17.2804	13.7764	10.9189	6.868	10.0474	6.9349	7.2159	8.3371	14.2905	14.357	10.3264	8.1176	10.6759	7.6059	5.8927	8.0803	12.6725	10.6357	9.4818	15.7844	5.819	8.2624	9.1663	11.1816	10.8473	7.6375	5.3552	12.5519	9.7688	7.5028	14.1977	8.7988	5.0487	7.3532	11.5295	6.8319	8.6422	7.2105	3.9774	14.7589	14.8843	5.8611	12.1521	9.7323	7.2303	11.3695	10.0045
NOG	3.8141	2.7219	11.573	19.4492	2.5973	9.077	8.9006	1.1702	18.9208	5.5273	8.1599	9.115	2.6712	0.796	58.4509	8.8564	3.1127	19.5869	2.4837	4.7214	10.2829	24.9826	0.5951	2.5304	4.3614	7.823	13.417	5.7304	6.9415	12.0899	15.6757	8.6911	11.7184	5.3074	4.9871	2.3598	6.0632	4.7288	0.1918	4.757	1.2924	6.0648	22.0564	3.6008	10.8597	2.407	30.9288	12.9283	10.559
CDC42	11.3091	11.2743	7.1041	8.0365	9.301	7.9453	6.9461	10.5647	10.4517	11.1446	7.8659	11.6969	10.9905	16.5874	4.6331	6.1512	6.6604	6.6109	13.8506	12.3953	6.3	4.7141	12.4834	13.9464	11.3533	11.6152	6.3507	10.1475	8.5607	8.8334	5.6737	8.1366	10.0643	11.3707	7.3763	10.9736	6.9354	21.2176	5.5802	7.0288	12.3368	10.3908	6.6554	5.39	9.1149	9.0562	4.435	7.8634	10.8034
VPS13D	17.6931	9.6058	2.5762	3.5605	18.9299	9.0566	8.9063	4.5763	12.6631	10.8751	22.2617	6.953	4.522	8.1019	5.4774	9.7348	3.2978	9.2742	4.9221	11.3021	9.0892	2.053	7.2983	4.7946	14.9474	19.1939	5.3974	7.6453	9.979	32.7513	12.9241	6.3678	17.3108	6.5781	8.5167	15.9525	10.8566	11.148	4.1358	5.6409	4.1448	19.2293	6.2164	8.6483	8.8987	10.194	3.9685	11.8924	10.9277
DRAM2	11.4067	7.7763	9.0138	8.6413	10.3362	4.8803	6.0236	8.7836	10.6613	11.3848	10.1037	13.7315	15.037	26.5159	5.9374	5.641	12.085	7.0548	16.6383	16.0752	6.2671	4.6288	9.9158	8.7334	5.9542	10.4326	3.7809	10.6664	5.6245	11.9325	7.7127	6.2281	7.9828	15.8626	7.0424	11.1783	6.6557	14.3885	7.3138	7.9558	9.8335	8.8373	9.1097	4.1865	14.793	4.3127	7.4916	5.6213	8.0694
GNAI3	11.4305	6.886	7.5244	6.8233	10.5941	4.5799	5.2993	7.4522	10.8762	12.236	12.3093	12.7268	10.6774	13.9277	5.5862	5.6431	6.9336	5.8811	16.1371	12.0628	5.5639	4.3132	14.4392	15.2601	9.9423	12.5107	6.4846	10.091	4.7327	10.5835	6.5659	4.3295	10.9126	13.216	5.0895	11.4594	7.2746	23.0539	5.3229	5.5113	12.1256	12.2896	6.9898	3.8743	10.1761	3.2055	6.0336	4.8849	9.5485
TGFBR1	4.8221	8.3656	10.2767	9.2652	6.1468	3.7333	7.7781	4.9602	7.2002	17.6338	7.3395	13.6478	7.4508	31.5514	9.0531	5.8525	10.3505	5.7251	27.4069	16.2712	6.399	5.8047	17.8969	7.5034	7.1963	9.6727	9.4181	7.8067	2.6552	7.5311	7.0996	4.4445	8.6388	14.3449	6.2011	8.4342	5.6936	18.2452	10.2184	5.5236	4.4515	12.5854	9.1882	3.3692	8.3799	4.1054	6.3714	7.2376	7.1018
PRKAB2	8.4542	10.4959	5.6418	7.1448	9.1064	10.8723	14.3418	4.3672	14.2808	9.1177	10.8823	8.3738	7.13	7.8212	10.9168	9.4815	14.0151	8.9102	8.8569	9.545	6.4586	8.9004	6.8584	6.9493	10.7105	7.8934	10.1861	4.5279	8.9845	9.443	8.7736	5.8989	5.338	8.1759	7.936	9.647	5.2037	14.1133	4.2617	9.849	4.2154	11.7466	11.8911	6.9839	9.2848	8.0417	10.0058	14.371	8.021
GCLC	11.4864	4.0383	3.3884	2.2215	9.8338	6.5009	7.6226	3.8013	18.2563	11.4548	10.3129	9.6377	5.8938	3.8499	10.2514	15.54	3.6432	12.26	9.6562	5.1161	11.018	3.9053	4.2979	7.1587	9.9602	11.4255	2.6782	10.9216	11.7734	11.2408	11.3826	10.3591	10.0825	10.6142	13.4739	12.9957	6.3986	8.626	3.0249	6.4642	4.1316	11.0668	12.5636	10.4093	9.6917	3.2598	7.285	6.2351	7.7642
TNFRSF12A	2.9236	11.6963	12.3767	1.603	4.2067	0.7574	1.1165	14.4052	3.0502	3.3162	6.0377	2.1955	20.2923	57.1827	1.3944	1.7768	61.9297	0.881	13.9899	16.0256	1.4494	0.9845	43.7541	40.4999	1.0491	1.5898	50.8449	10.7123	0.9395	4.2561	2.046	1.048	6.7407	3.7848	1.3929	4.9069	11.568	21.193	34.4174	8.7068	46.4312	6.3967	2.7283	0.8976	2.0619	3.0259	1.1402	1.067	0.838
WDFY3	7.0278	8.2949	4.2008	14.4189	10.5932	11.8792	11.9114	2.8395	14.0344	10.8401	8.5879	8.0498	3.6717	9.511	11.2789	16.8985	6.469	13.294	4.1527	12.9719	8.952	7.1751	7.266	5.8804	12.4313	11.0295	14.9236	7.8024	11.8547	12.4872	11.0811	6.4586	7.698	6.8524	11.879	11.2483	3.2546	6.6198	7.9522	7.5449	3.8789	19.7678	10.6347	10.9695	8.8006	7.0287	3.323	10.1794	8.4118
PGAM5	5.5768	8.7782	16.6721	9.8757	7.0485	8.6739	7.3027	11.3491	7.3054	7.4924	9.2479	9.6882	8.7678	6.64	6.7233	6.2319	7.5666	7.5626	12.3637	6.1036	7.7494	11.042	11.8399	11.9882	8.1732	9.5154	8.9116	5.4114	7.601	9.0626	7.2933	9.0136	7.0214	8.9979	4.9291	6.5954	7.177	11.8254	5.7217	8.8644	12.932	7.5248	9.6495	6.3718	8.8597	12.2274	8.2326	9.0269	7.6572
UNC5B	6.9675	9.4945	6.7908	14.8233	8.5224	11.3847	5.6821	6.682	7.0685	4.4997	4.4429	7.3372	8.2008	11.3049	6.4016	6.4286	45.2339	8.5246	7.7	8.8999	8.0984	13.8474	11.586	12.2551	11.9177	9.1762	13.532	6.843	16.4759	8.0898	5.9716	17.8109	5.3473	7.4661	13.2124	13.0393	3.7899	11.1698	18.7174	11.28	9.5393	4.3899	8.0384	8.1967	6.4644	7.0486	3.2488	6.7285	4.225
NAGA	9.4614	10.122	11.3398	7.9323	9.2304	2.8944	6.2082	6.8341	7.0758	17.0995	7.1455	11.772	15.5365	19.7797	6.1076	4.1136	15.9929	6.2734	16.5038	20.4775	9.6894	6.9883	16.507	10.6588	7.6466	11.9913	7.7244	10.8619	4.1305	8.1004	7.9459	7.0166	8.7833	12.8955	7.3703	11.0241	10.4571	8.6185	16.636	5.6366	9.4993	8.5279	10.7852	6.3055	9.0838	6.0124	4.6674	3.8059	7.6558
TFRC	2.4385	12.5816	9.3521	8.2116	4.3856	9.202	11.3963	12.4787	8.3688	6.9777	4.987	4.6907	10.6384	14.9241	11.4804	18.1307	7.2038	4.9637	7.544	7.9648	3.8157	4.67	35.45	43.6	12.6868	4.6561	8.0527	4.8656	10.4852	5.5703	4.0377	2.6072	3.4552	8.7365	6.5933	6.6476	2.942	9.1388	9.6477	5.863	4.9461	8.967	6.5704	8.0399	10.003	11.5149	3.1452	6.1843	5.8514
RIPK2	25.8357	5.7273	12.0871	7.2907	15.0733	3.2947	4.4832	3.1363	12.9192	17.0587	9.1262	12.8273	6.3396	7.6769	4.039	6.9024	8.749	8.0273	11.9629	9.4604	5.2572	5.2167	6.7262	8.9897	9.8575	12.6088	4.9589	11.4961	5.2103	11.9404	12.8562	4.8181	16.8037	17.0084	7.8839	9.4073	7.671	10.8466	6.8428	3.621	5.009	8.784	6.4951	3.6363	9.7465	2.6215	4.1047	5.2988	10.6162
PARP2	11.9873	6.5301	18.1044	5.6903	6.0292	8.1111	11.4854	8.9309	9.0639	10.1324	13.2584	9.3461	5.4232	3.5529	9.3768	9.9248	4.739	9.9148	14.0927	7.2541	9.4043	7.7238	8.2024	7.0793	6.9695	6.7127	7.8933	7.7799	8.4465	9.1466	9.4992	9.1452	5.8429	10.4558	8.6321	7.1826	6.5027	8.59	4.4781	10.9075	7.2039	8.3721	14.2006	7.2721	7.6794	9.1196	11.896	9.2512	9.834
TMEM161A	9.3003	6.401	18.2013	8.4417	5.558	5.3804	5.3879	17.3009	6.9951	5.8404	9.4204	7.6919	17.7758	6.0333	10.2812	6.1801	9.6288	7.203	17.503	11.1859	6.7982	12.5297	13.438	17.2525	4.9246	7.0016	7.7423	7.156	6.8568	8.4186	8.1522	10.0858	9.5243	7.6055	7.3215	6.967	7.7164	6.3158	6.833	7.1491	17.6986	6.3521	8.5756	4.8845	9.3845	5.9396	21.2147	5.5368	7.4598
AP3B1	8.3149	7.0046	9.991	9.8559	10.4545	6.6966	9.2312	6.7309	9.6617	9.7235	10.3411	9.4839	10.4193	12.5248	9.2097	8.9222	14.8776	8.9707	8.1199	10.2382	7.5239	6.8477	12.7583	14.1192	8.4196	8.4057	9.4971	8.746	8.5632	4.9027	9.7071	7.425	7.2309	7.1868	7.8709	9.5061	6.9365	10.5922	11.3906	7.2502	10.4481	7.4032	12.1436	7.1618	7.8661	3.837	6.1402	11.5822	5.9196
FUCA1	12.8742	12.5341	8.9713	5.1402	8.6586	5.6244	4.7371	6.7799	7.4139	10.3776	3.1874	11.9511	14.0263	11.7597	8.1342	4.216	11.9235	6.0142	14.9827	15.1813	6.5255	3.5278	9.489	13.6519	5.8669	8.9303	4.2944	11.6546	6.5156	8.7735	5.4007	5.2878	8.6147	11.5027	4.8093	10.2909	6.8224	5.1488	10.1702	5.7938	10.1034	5.2083	9.9239	5.0834	5.9932	7.1414	2.7327	4.8336	3.6076
EXOC1	8.3672	7.6464	3.8208	6.7879	7.045	8.1064	8.2345	6.1672	8.5527	7.8065	5.2248	9.0302	11.1495	9.038	8.9281	8.4032	8.9969	9.1265	9.1806	9.0061	7.1958	6.0629	9.4623	5.9912	7.1307	6.6189	10.1838	6.1353	8.1343	8.12	8.1562	7.5875	5.8135	8.0378	8.8773	8.6788	8.0089	13.4423	9.0488	7.0858	7.3161	8.6044	7.8896	6.3355	7.6744	8.9522	6.0063	17.3319	8.4881
CTSA	8.8529	9.4832	15.5081	5.143	12.5475	6.9358	5.9885	12.6554	6.2999	11.0324	6.839	9.356	25.1386	15.3619	7.9551	4.9546	15.0641	7.39	11.6417	10.381	6.4815	5.1156	16.1396	7.7451	5.509	6.5311	7.4553	11.0141	5.7507	6.9008	8.5005	8.8882	7.1533	10.0315	6.1361	8.2833	8.174	9.0713	16.6547	6.4967	12.1401	4.8781	9.8257	6.1301	6.2853	8.8519	8.6463	4.7096	6.6317
CUL4A	7.9845	7.3633	6.3002	7.3533	8.5378	5.928	7.6933	7.4163	10.7695	9.0877	6.9509	10.8492	5.6321	7.4536	7.5913	7.5485	10.5148	8.1489	9.1045	8.8734	6.8343	8.7835	13.3957	11.9775	6.9258	6.818	9.9568	8.1798	6.7675	10.0647	5.226	6.1167	7.0395	10.2436	8.4089	9.1182	6.3904	8.8685	8.3415	8.1504	9.3248	8.2757	6.2181	6.7834	8.7945	6.3173	3.0363	9.3575	8.1263
KXD1	10.933	6.6624	12.4488	9.0965	6.3501	6.1899	6.7828	13.1192	8.1928	7.565	9.4791	9.348	20.4321	6.9001	7.4419	5.8548	7.6723	6.7972	9.8105	10.8732	7.2155	11.7902	10.933	9.9237	6.8884	8.4488	8.3417	8.0079	5.8709	9.0113	8.3691	8.3113	9.2788	7.1756	6.9141	7.7935	9.6829	7.9886	8.1242	7.9861	10.4826	6.6416	10.0222	5.4871	10.3676	6.0981	9.681	5.4391	8.5154
BRSK2	6.8105	14.029	11.1945	5.3951	2.3507	12.5309	10.0466	9.1265	9.2765	5.5153	5.5179	10.7739	4.4363	0.7304	14.66	11.676	0.345	6.4436	3.2363	2.1635	12.3204	15.257	4.8118	0.8266	6.7111	8.3944	7.2974	5.4426	10.8744	13.105	6.6574	11.4958	7.4859	5.9489	6.9323	3.9146	5.7785	4.3646	0.9931	16.0303	1.6047	6.534	9.1794	9.149	4.9124	26.9067	11.5026	9.2147	9.3579
MAPK9	6.1963	14.0821	9.0549	6.879	7.2208	17.9623	11.321	9.7761	6.7418	6.0448	6.8056	7.5402	6.5774	6.3727	7.3382	10.3314	7.8005	8.2778	6.3746	6.7522	11.2176	5.9089	6.2251	6.3188	13.5417	6.7851	8.8392	5.8616	13.9739	5.4845	5.9785	10.3774	6.4323	7.2526	6.8612	6.3647	4.7673	5.4503	7.64	15.2601	4.9842	8.9981	7.3814	9.8311	9.0213	23.8687	6.502	15.6468	6.3372
PPID	8.8594	8.5297	9.743	8.0681	7.9902	11.0923	7.0434	8.9451	8.4437	7.2362	6.6005	9.6442	9.6024	18.3244	7.4183	8.1008	10.861	7.8973	10.0778	7.8816	9.0876	9.2855	6.6516	9.8	8.1221	7.0199	7.2946	9.9825	8.916	7.7216	8.1647	8.0607	5.3357	8.6013	8.0143	8.5655	4.581	6.1159	7.1991	6.3706	8.6501	8.4972	7.3789	6.8236	7.9365	13.2633	6.2234	9.0024	7.4685
SESN2	5.1059	8.0275	17.5598	8.0994	6.4278	6.7494	6.1885	11.5006	9.3973	5.0608	9.9673	13.4062	16.1737	15.189	7.3167	4.6433	25.0056	6.3095	7.7727	17.1301	4.5779	5.629	5.4573	12.3283	5.0688	8.708	10.3617	4.6928	4.2733	8.5893	7.0531	4.2225	9.0635	6.2303	3.8262	9.7636	6.4543	6.7105	5.9905	11.2609	9.4391	9.7101	12.2186	3.6444	6.0682	6.2567	9.7006	9.3486	6.1398
AKR1C3	14.2581	3.6946	17.7633	9.6286	15.8712	5.8678	9.2731	1.6814	2.9546	9.1811	1.9518	3.8507	1.0342	3.4651	9.0769	9.4401	21.3874	11.1562	8.434	5.3397	8.6471	1.3979	0.5474	0.3318	5.4067	8.6915	6.8933	7.4074	6.8484	8.8619	14.5986	9.4367	12.6175	3.8636	9.6699	12.44	9.9189	1.6099	18.6436	5.37	0.3951	6.2788	10.8759	6.497	4.0585	2.024	9.1776	8.2617	6.0395
ACSL1	7.8809	7.134	3.6758	5.6596	4.1391	9.1675	3.9291	6.82	2.0809	8.6454	2.9055	6.2666	29.2748	12.1445	4.0714	8.5128	6.6364	5.3867	9.2653	23.2358	5.6767	5.4761	4.3653	5.0674	9.3784	4.7085	7.0971	17.2397	14.6626	6.3317	4.4641	13.6245	3.9714	12.6784	18.3199	14.0065	5.8475	7.6678	30.725	4.8649	5.3008	6.2534	3.7093	6.2853	8.0917	6.413	3.0862	3.7332	2.7435
HYAL2	4.9115	12.0354	10.272	21.1293	3.5908	4.2108	5.3664	12.4825	6.1846	5.3058	4.8523	6.1288	5.718	6.1155	7.062	11.1551	10.6037	3.1631	11.8064	5.3755	7.6759	6.9221	9.8076	17.7939	4.8514	6.371	10.3596	16.6822	4.7716	9.7155	4.0142	7.4851	4.7038	14.6689	8.3137	6.7545	3.5771	8.8748	13.1035	10.5572	19.9487	7.7844	9.2057	5.9979	8.0734	3.5537	8.9463	4.097	4.0967
HEXB	7.2395	8.3472	16.2592	8.6207	7.1882	5.4177	7.1365	8.8479	5.0125	8.779	5.4766	6.5317	24.7426	14.4528	7.3817	6.2647	24.9087	7.6812	12.312	14.3554	7.0642	3.4701	12.2236	14.3555	4.4757	5.6031	10.5992	7.0577	5.3568	4.7106	10.4221	5.9979	6.5097	8.754	7.6359	6.7656	5.923	5.837	17.4157	8.3064	12.6397	5.7934	10.3945	5.6554	5.5939	6.5854	9.7847	7.408	4.0428
SLC31A1	6.1112	7.7056	11.9128	10.0723	8.1469	7.2647	10.8673	7.1636	7.3046	11.5452	9.4411	7.4166	9.381	10.5296	7.168	8.8152	8.3204	7.0317	11.8189	10.5992	6.8177	3.4207	13.0705	12.5995	7.4032	8.244	9.2315	4.9501	6.6654	6.0172	8.1212	4.9409	6.8072	7.208	6.5159	7.2333	5.3944	17.2555	6.0914	10.127	8.5834	10.2868	10.3436	7.309	7.0363	4.9877	4.6399	10.5961	5.603
ACSL4	3.16	15.1398	11.4908	10.6896	4.1989	11.6648	11.5227	4.2595	10.9122	9.5043	6.8588	9.0707	7.0588	11.6644	8.2697	9.1124	7.2144	6.578	6.0754	12.3493	9.6846	8.8634	5.4895	5.2174	8.9982	7.3773	15.6478	6.4834	12.1568	5.3401	5.791	6.4111	5.0903	7.1435	6.7616	6.1068	3.9644	5.2799	14.6228	16.8083	2.6861	11.8142	8.8674	5.7662	7.1577	15.9179	4.8036	16.6837	5.7488
MSX1	22.5554	7.6558	9.0977	5.0788	11.5384	5.2284	5.5655	10.2906	6.3031	10.3107	9.8056	5.2363	17.5031	27.0497	8.069	2.5874	12.1384	5.0363	4.9972	1.8407	5.0658	12.1991	8.9478	8.09	3.613	8.3979	4.6215	16.5899	2.8037	17.3612	10.2045	4.4117	10.8948	3.5621	6.4872	3.8732	9.9146	6.8511	10.0875	3.4099	13.4053	8.1129	3.6765	3.5377	6.5432	2.3011	16.1666	3.322	3.4275
GLB1	6.935	7.4733	10.9293	8.1083	7.133	5.7123	6.237	8.433	8.448	10.3226	6.8173	8.5183	11.1088	11.8257	6.5334	5.4847	10.1048	5.5453	8.8526	10.5712	6.0808	9.5097	10.4254	8.9095	5.9134	7.8798	9.3687	6.4726	5.5131	5.5638	6.986	6.3274	7.8902	10.0338	4.761	5.9318	4.9297	5.373	11.9425	8.3869	9.3693	7.4013	10.1621	4.232	7.4161	6.6875	6.9723	6.4193	6.6209
GGCT	8.9188	7.8338	14.6575	3.6903	6.2562	5.3763	7.0698	12.6019	4.9965	4.4713	7.8382	7.835	16.3687	7.4299	4.5903	5.6005	7.1181	7.3495	10.447	3.0421	7.5156	4.4186	11.3624	7.5727	5.3954	5.0023	5.1726	4.2511	5.419	4.8192	9.0344	5.8451	8.2306	6.7733	5.2459	4.8936	5.595	6.1183	7.4503	9.3606	21.6232	6.2767	7.6396	5.3026	10.3439	12.0093	15.7277	5.3021	7.2908
ACO1	9.2229	5.4843	8.8973	9.5246	9.7902	6.3238	7.5749	5.4023	9.8642	5.5743	6.0892	12.1692	7.8297	6.6735	8.9483	9.7223	9.4695	6.984	7.193	7.2468	5.5221	4.9242	10.581	4.4633	9.425	7.8727	7.6154	5.4557	6.235	6.5359	6.3519	6.0439	7.9898	7.8772	7.4585	6.6953	6.2765	11.8227	7.6269	9.8144	3.9593	8.6424	6.3682	5.4473	9.0358	4.191	7.5625	9.7312	9.3128
TRIM22	7.2217	9.2259	18.1754	3.1206	1.6392	2.5109	7.8002	12.7511	2.6798	68.1377	2.4637	5.9798	13.0594	26.4004	3.1244	6.9686	13.9412	9.0538	16.1023	21.6693	9.0813	0.6546	17.4848	28.3684	3.2244	7.878	4.6339	8.9668	5.032	10.2194	11.2979	4.1416	2.2558	6.8606	7.8173	7.3291	5.9852	4.1815	19.4141	5.6343	19.12	5.4965	9.2192	8.8276	4.3876	1.8627	2.0693	5.6126	3.8553
FBH1	8.8974	6.7137	7.8398	9.6733	6.4607	6.3367	7.4498	3.9101	10.1697	8.7381	8.8675	8.9361	4.2301	4.8912	8.2665	7.4521	7.9042	7.185	6.9939	16.3184	6.2562	8.8581	4.9169	5.0325	8.0804	8.6325	8.7577	6.3695	6.3294	9.3364	7.3818	5.8531	6.9948	7.1187	6.2627	10.6663	5.9495	8.0582	7.6824	8.953	3.9568	8.1255	7.7347	5.0775	7.8988	6.4814	3.6142	9.003	12.958
GSK3A	8.0832	10.5984	6.4235	4.4938	6.6643	8.8458	5.2191	17.6299	8.1479	6.9841	6.2159	9.178	9.1594	6.221	5.0485	5.9742	3.9809	4.8499	8.1503	8.1802	7.1147	6.207	9.5942	10.335	9.8735	6.3253	4.7469	8.9672	8.303	8.8086	5.1095	9.1266	9.7566	6.723	5.3707	4.8666	9.1325	8.3711	3.0258	6.735	12.8338	5.1996	5.0731	5.4675	9.4284	14.8298	7.4065	6.3884	8.3226
ARSA	13.1968	8.7237	2.6374	4.554	6.0205	6.0828	4.2554	13.3264	6.442	8.4146	8.3553	9.4282	16.7126	6.8676	9.7538	7.7774	13.0756	8.792	7.0442	6.4055	5.7271	8.7505	7.8553	11.757	4.154	4.2495	0.9329	11.6528	9.2053	8.5959	6.686	16.2834	4.6773	12.7455	8.5839	8.7042	6.4369	3.1416	6.0535	6.4032	9.7176	5.5933	3.446	9.0068	5.5396	10.736	8.9393	2.2295	6.8238
ZC3HC1	8.0885	5.5366	13.992	6.69	7.5042	4.6172	5.7192	11.1823	5.7704	6.3183	7.9653	7.8389	13.2214	4.5586	6.5408	6.195	5.7694	7.5634	11.0952	6.1712	5.9236	6.5943	11.5659	11.0796	5.3128	7.5601	7.571	5.7005	4.8882	7.4203	7.4228	5.7238	9.4429	7.0392	6.0676	6.4337	8.8402	8.3822	4.6383	5.4261	11.9427	7.6169	8.4249	4.1508	8.4811	4.5607	12.6283	6.1713	6.5352
DLAT	6.0929	7.4162	8.6444	8.7524	7.1869	9.5173	8.2285	5.3131	8.9579	5.8278	6.4279	6.9432	5.9594	12.9669	5.6961	8.0871	6.5148	7.022	4.9007	6.8296	7.1385	8.8248	10.5395	10.893	8.857	7.6948	13.1452	5.1673	7.6616	6.4666	5.8835	4.459	5.5152	7.0026	5.776	6.3567	3.4851	6.9214	8.8897	11.1174	5.9997	8.4445	8.6692	6.924	7.0535	9.2902	2.4958	9.8653	5.9411
CASP9	13.8334	5.2565	11.1761	2.3732	7.6643	4.3799	4.9502	3.3761	13.8807	7.5271	5.7034	15.8291	8.4165	5.3528	5.2017	5.1624	2.3383	6.6667	5.4062	5.4983	4.9498	5.269	4.4177	5.0588	7.6076	17.4933	3.8975	8.2592	3.8874	12.8141	8.8345	5.1676	11.3404	9.5805	4.6853	6.6725	11.0252	5.1221	1.7408	10.5111	4.3003	5.879	11.8477	2.9482	10.8296	3.4465	11.5175	4.3865	6.7315
ACVR1	3.7722	11.4707	9.2017	11.7687	5.8521	5.8748	7.1686	4.7113	8.6786	5.2641	6.1828	6.2169	3.962	7.6664	9.2217	6.639	22.6778	9.0268	8.7293	14.8075	7.2002	7.0764	8.6696	5.7704	7.7733	6.7404	13.1995	6.4666	6.6224	5.4612	8.1166	5.1813	4.1579	6.2776	6.3547	7.0572	6.4454	9.0531	14.9438	12.241	3.3585	5.3395	9.1369	6.7466	4.9688	6.7251	3.8436	8.1338	5.6654
MAN2B1	8.2769	5.728	16.5322	8.1624	4.5572	1.971	4.5143	5.8542	6.0803	11.3689	5.3543	11.9294	14.5252	10.1187	8.1491	4.3547	10.9958	4.8474	12.5267	17.9887	7.104	12.4339	12.1215	9.3105	4.0614	9.8102	5.7981	11.6493	2.7679	5.3243	6.9082	4.8948	7.3329	10.0186	4.9227	8.3617	8.724	4.3845	8.6813	6.1228	5.085	4.6726	8.6347	2.9723	11.5618	2.8722	5.5367	3.7645	5.3455
SIRT1	7.0375	5.2501	6.0039	13.8333	6.3157	5.5733	8.8402	2.3386	10.6106	7.5907	7.9839	9.336	2.8169	4.7599	10.3766	10.0651	5.6647	6.9487	5.8058	6.5682	7.5171	8.1333	3.8083	3.7009	7.1401	8.9178	9.6237	7.5962	5.2753	7.5904	7.3176	6.3531	6.8786	6.7365	8.2198	6.2388	5.4191	6.8748	5.7753	8.7275	2.1918	11.4928	6.9513	5.0939	7.1463	3.3025	5.3383	10.5727	7.1485
PCGF2	5.0647	3.6658	11.0682	12.0086	2.7257	3.324	8.3089	3.28	9.5878	5.4954	9.1342	11.6962	6.4355	3.0801	10.0962	5.7982	2.7884	7.0695	8.2521	7.2032	6.607	16.1604	5.9732	4.4249	5.1718	9.1343	10.8578	5.3253	3.5215	9.6485	8.7667	4.4393	8.6971	6.7902	4.272	4.1993	6.6021	7.7104	3.7905	8.6689	4.0595	8.6581	10.2438	3.4644	9.9753	3.1642	6.1247	6.9143	9.7538
CUL2	7.433	8.3833	3.4986	8.2291	5.173	9.2258	8.514	4.5862	5.6954	6.7429	8.5448	8.0048	4.3111	4.6753	6.7081	7.2965	7.504	7.2724	7.4958	9.3941	6.299	5.8111	4.8788	4.6405	9.9082	7.1749	8.563	4.5937	9.0288	7.2771	6.0973	7.0426	5.0652	7.4093	5.872	7.7443	4.0419	9.5256	6.1313	8.211	3.3773	9.0551	7.566	5.4695	6.5687	10.2054	4.4982	10.6371	9.3811
HPS6	7.8448	8.2783	6.8017	11.2304	7.4593	6.2629	5.3118	6.5658	7.4008	8.8541	7.9343	8.0464	3.5401	4.4563	9.2217	6.1917	6.9599	5.5113	10.9966	7.6078	5.9222	11.8979	4.8038	5.0424	6.3878	7.9208	8.7469	5.2732	5.9714	8.3153	6.1611	8.1425	8.9551	6.4904	5.9672	6.7652	8.2131	4.1201	7.9741	7.4335	5.2404	5.7832	6.2789	5.0142	5.8261	8.3085	10.4885	6.6259	6.1296
PTEN	7.2826	9.1979	6.2066	8.8157	6.1219	8.4454	8.0532	3.922	5.8526	8.7488	7.2778	7.9351	6.3636	6.6933	7.7083	8.2434	6.0838	6.6802	7.2043	5.527	7.6939	4.3888	5.1743	7.736	8.488	6.766	7.3973	7.7507	6.4526	7.5265	7.676	5.8522	5.7768	6.4832	5.8976	5.8207	4.5195	5.467	6.7723	10.0873	6.7641	8.7621	6.7842	6.4279	5.2969	8.3868	6.6284	9.7957	7.0267
SIAH2	6.5484	7.9163	8.8402	7.0343	5.6914	5.95	5.3027	7.9064	6.0888	5.9733	7.1261	8.1924	12.9615	7.7521	6.3098	6.8116	8.5488	6.044	10.7891	10.6712	5.6688	8.5003	7.0647	11.782	5.3499	8.0532	6.6414	6.2508	6.4856	6.2258	5.2722	6.9003	7.6275	7.5987	5.8922	5.6766	5.3405	10.1557	4.8073	6.2693	9.2415	8.6981	7.0479	4.2002	8.0538	7.4146	6.2563	7.6973	5.8493
HGSNAT	6.281	8.4783	8.5463	5.5905	5.4155	6.1506	6.5887	6.2665	7.285	5.7823	6.8216	6.7042	8.6341	7.7285	9.5955	6.3855	8.3278	5.9493	6.474	8.5056	5.5855	7.2477	10.6023	7.1291	7.0871	6.0836	9.2989	8.8745	7.2929	9.6875	6.3932	6.001	5.5738	5.5916	6.0158	6.5421	5.0267	8.0097	8.6349	8.3967	6.6108	6.4603	7.6307	6.0227	5.653	8.258	3.0743	8.5299	5.6482
GSS	8.9827	7.6104	12.7263	5.2937	5.4978	5.8145	6.2337	7.8705	4.8899	6.4613	6.6878	8.1298	13.8572	7.5211	5.8252	5.071	7.357	6.011	9.8026	5.0703	5.7191	6.2518	12.2123	7.4865	5.1036	5.3617	9.1551	4.7186	6.7588	6.7865	6.0449	6.9885	6.3337	7.3519	5.2027	6.1365	4.4814	7.8181	6.9806	7.5237	10.399	5.0396	7.7231	4.7707	5.8781	7.0342	13.4152	5.8722	6.8537
SIVA1	7.1207	6.3353	14.566	5.502	2.9881	4.88	3.9095	7.5867	5.872	7.9631	8.1402	6.4561	11.4853	5.6134	6.743	5.1668	6.0394	6.1054	11.82	3.276	6.2051	7.3912	7.1281	10.5978	3.8035	5.604	5.2893	8.0279	5.6808	7.4234	6.2024	8.4158	7.8508	6.3452	7.4588	5.7276	8.7648	4.8522	5.0184	5.9199	10.1434	5.2754	10.6391	6.0606	7.404	5.2003	17.089	1.9264	6.6384
LY96	8.5223	13.4482	20.2354	4.2285	4.7909	1.8374	2.8208	4.0404	2.1308	16.8172	3.6787	11.7506	19.6393	14.4371	2.1631	2.0063	56.089	4.1584	42.7438	14.3282	4.9199	1.9971	9.0575	6.5223	2.3524	6.1941	14.5009	4.8192	1.0955	4.6694	5.9101	4.3824	5.2283	15.6048	4.0117	5.7358	3.7488	6.7205	48.7764	5.8668	11.9884	2.8859	15.1344	1.8233	5.1248	3.3319	5.8164	2.2599	1.665
TOPORS	8.0847	6.3482	7.8962	10.2864	6.3422	6.3401	6.7341	4.7803	9.7474	8.0282	8.5794	10.4139	5.2801	8.9162	7.0212	8.5138	5.9126	7.5296	6.6964	10.4519	5.8395	3.7437	7.469	4.1487	7.9068	6.8585	8.9193	8.0363	5.957	7.0863	7.3156	5.9301	4.8785	5.7868	8.3269	6.5413	5.2144	12.9281	6.189	5.6308	2.6184	9.5221	6.2266	5.2109	6.0101	4.1705	3.5263	8.8813	6.9844
AGA	7.9792	5.0183	12.7945	4.0798	8.1231	4.7129	6.7306	7.0819	2.2316	5.3958	4.9278	6.2209	11.8043	13.4897	3.9633	6.2971	11.9612	8.534	8.6023	7.8561	7.6587	5.6595	11.0812	8.8247	6.5275	5.0739	5.284	4.8366	9.96	5.2699	9.1215	7.9857	7.2308	5.9744	10.0312	11.7571	4.1813	9.1604	11.3711	3.1348	6.2378	5.0355	5.4456	5.7406	4.2522	3.4756	8.0061	4.9587	6.0739
LGALS9	9.3071	9.6083	7.5189	3.6662	5.1556	1.9295	2.3621	7.6711	3.3882	24.6026	6.1317	9.3931	6.1115	10.3071	3.6924	2.0203	9.3525	4.6881	30.8944	17.3223	5.5841	1.6234	6.5803	4.0736	3.5525	7.5251	1.8761	13.1539	2.025	8.5173	6.7269	6.2833	6.8403	11.0576	4.0444	8.805	12.0301	3.9632	3.4808	2.5923	7.9422	3.3394	9.0406	2.4633	8.5119	3.486	7.285	1.9213	5.1859
AP1M1	6.0077	7.829	14.0215	5.4295	4.1366	7.2533	5.2275	10.8404	6.264	5.8571	6.1844	6.0388	9.8085	6.9782	6.4598	4.3405	5.6184	5.0776	7.8899	8.4595	5.8739	7.7452	9.3969	11.1822	6.2705	6.6697	6.0562	5.2343	6.4524	5.2558	4.9466	7.5396	6.8613	6.0726	4.4228	5.5051	6.5785	6.6648	5.5297	6.2518	9.3655	5.0987	7.0061	4.6643	5.6958	10.0472	8.7512	6.268	5.5007
YAP1	5.2562	6.5804	0.5128	1.5639	12.3454	4.0916	4.314	5.2193	5.2142	12.0397	5.327	5.7279	7.4847	29.747	3.0164	5.5066	12.8663	6.6856	4.785	6.4782	2.8585	0.4891	12.314	18.6437	8.1358	6.9161	1.3021	9.1251	4.8543	9.6565	8.3892	2.889	7.267	7.7003	6.1401	9.5695	7.2241	7.2909	1.8665	3.5034	8.8971	9.3674	2.9891	8.2892	2.3907	3.4459	0.5999	3.6989	7.2184
SYTL4	4.0743	2.0625	2.4838	3.6462	12.0402	6.4751	3.4491	1.1248	21.3199	25.4819	17.9214	5.1836	5.3358	2.4577	8.8989	9.9066	6.8533	8.7377	1.4607	6.0964	2.9181	0.4929	1.2557	2.6483	5.2133	9.9772	3.5003	16.5575	5.6777	8.5047	7.4384	2.9249	10.8719	3.9049	8.1949	4.8169	19.6237	0.4896	3.7253	1.3362	1.8723	13.4299	4.32	9.7585	3.7167	0.6199	0.8438	8.4748	3.9723
FAF1	6.9916	6.7067	6.4805	5.672	6.3601	7.177	4.7046	7.6995	7.9787	6.6639	7.712	6.6175	4.315	9.0254	4.5896	2.5157	4.7615	4.0886	7.5891	6.6246	4.5663	3.8581	8.5143	8.5244	6.6634	7.0631	4.437	4.8012	6.4641	5.867	4.368	6.3094	5.8051	7.0153	5.2867	6.4618	4.6094	9.9968	3.484	5.3484	8.0413	7.2527	5.3007	4.3017	7.9186	7.0317	5.9279	5.7651	6.0413
HERC1	4.3741	9.0548	3.4821	8.1096	4.0115	11.8375	8.8982	3.6181	7.8066	6.2268	7.346	5.4971	2.95	4.2022	4.5755	10.3629	3.4855	7.9197	3.278	7.8247	6.7917	5.861	5.0008	3.4438	8.6547	6.5624	7.7666	4.3452	9.3836	8.215	6.6678	5.7065	4.0026	4.1579	7.0909	6.0454	3.5039	5.8438	4.5358	8.3748	3.014	11.7299	8.5649	7.6124	5.6189	12.9553	3.3793	14.9495	6.4159
FGFR1	4.0376	7.2188	4.4862	8.9609	5.1908	5.1423	7.4846	10.2442	3.0133	2.4707	3.2066	3.1017	7.1755	12.8403	11.7851	6.2865	16.8428	5.1656	2.6832	2.3614	3.8662	5.2988	5.5613	14.0997	4.2249	2.7761	9.4716	4.4706	4.6355	4.0378	5.6824	6.0556	2.4444	3.2618	7.2005	4.9011	3.8657	4.891	18.8776	6.0575	9.582	3.0981	6.9579	7.5688	2.5621	7.5305	5.5409	11.9189	2.618
TICAM1	6.3151	7.9191	13.7476	6.7362	5.0415	5.5846	4.5113	11.9969	6.6104	7.7782	7.8068	7.3741	7.3127	7.2114	6.7518	4.8694	7.5996	4.0898	4.9107	9.2353	6.3478	12.2704	6.6088	8.7261	4.6572	5.2408	4.0303	12.2993	4.3891	5.361	4.9078	6.7631	8.5197	3.5786	4.8715	5.4916	7.2357	1.4333	4.2664	5.543	6.3694	9.2949	7.116	4.7008	4.7754	8.0767	5.5868	5.542	4.9766
ARMC10	5.2339	5.9328	7.5562	4.2753	6.5431	6.3878	5.3691	7.3353	4.3949	4.9024	4.454	5.1857	8.2014	7.3963	4.8522	5.0041	7.6437	6.1013	6.6806	4.2024	5.0843	5.2178	9.1841	7.8748	6.6736	5.9091	5.4036	4.2533	7.3867	4.4776	5.2076	6.3992	6.9006	6.3869	6.3972	5.0627	3.8934	6.3754	5.601	5.2932	8.9027	7.1163	6.094	5.1008	5.1021	5.2849	5.9707	7.0549	4.3932
NGFR	0.9567	2.7288	6.0621	6.0393	0.5787	3.7747	2.4768	9.9382	3.5289	0.5534	1.8434	1.2575	4.7311	9.7077	5.9186	1.7622	10.3272	0.8866	3.1608	7.935	0.4728	4.9756	5.9616	4.2879	1.4199	0.9407	2.7902	1.4562	0.3386	1.4721	0.5728	3.7919	1.5938	12.4492	1.487	2.1572	11.5923	1.7455	119.6056	3.021	3.4056	0.4525	1.8728	1.5574	0.8917	1.7283	1.1674	19.4684	0.2855
PRKAA1	5.7154	6.1251	6.8273	6.4664	4.5719	5.184	5.9227	4.5773	7.4221	7.0932	3.5914	6.8117	6.7021	10.4458	5.9098	6.6895	5.8958	5.4619	5.555	8.1557	4.8688	4.9356	11.2018	7.0745	5.472	5.1591	7.2772	6.6497	5.0141	7.9114	5.4146	4.7851	4.4434	5.8322	6.5443	4.9462	3.6311	7.2765	7.6735	5.9137	5.8491	7.2226	7.1387	4.7901	5.0795	4.4198	3.582	7.244	5.2855
FDX1	10.862	4.7218	5.6709	3.8165	8.1931	5.1759	4.3068	5.9568	5.3435	7.7593	5.0096	8.1439	7.1847	10.8973	4.6644	4.3947	8.2577	5.4866	7.5853	4.7502	6.2493	2.9713	7.4846	13.1494	6.0959	5.1253	6.0144	7.2965	3.3933	5.3753	5.254	4.8411	5.6439	7.846	5.3194	5.0483	4.5805	5.9219	8.31	3.9652	7.6725	6.3179	4.7498	4.5887	4.8866	4.3553	6.239	5.5857	6.8568
TNFRSF10B	3.7635	3.756	18.4125	9.627	1.3047	3.0912	8.8126	4.8074	4.5704	4.9665	2.6991	5.4945	3.8996	19.0871	6.9373	5.2919	13.221	7.166	7.8788	13.1699	4.8847	9.8342	3.6151	12.0427	2.2416	2.4388	9.977	4.0453	2.1487	4.7483	5.4614	4.6011	3.5995	6.7743	3.3002	12.669	2.2568	1.7576	12.7463	10.3478	10.7465	4.3713	8.0424	4.2686	3.6977	1.9483	3.1723	8.8324	1.8326
PPP3CC	6.7203	5.4647	5.9624	7.5997	3.5068	4.9767	5.2446	6.5499	8.757	6.4793	7.8727	6.3651	4.8333	3.0348	5.7378	6.3084	5.4898	4.0538	6.8474	8.1977	5.5152	5.8048	2.9538	5.3717	5.2294	5.2369	8.5275	5.3612	4.3971	5.7099	5.1429	5.2641	4.4535	5.4918	4.6479	5.1008	3.5891	4.5511	4.9624	6.0234	4.9207	6.4134	6.2124	3.74	6.0682	5.699	8.4264	6.5242	5.9004
TRIM14	6.7292	6.4334	10.6224	0.7078	2.6585	4.0816	4.603	5.2549	5.0891	19.838	6.8272	3.682	8.6412	10.7607	5.1136	6.3977	8.6794	4.2512	8.7021	11.8149	5.5961	0.4673	13.5991	10.2562	4.5005	3.5261	13.7873	2.019	5.2895	4.7954	6.9433	4.6014	4.0783	2.6612	3.0305	5.9895	3.2232	4.4278	5.8589	2.5004	14.0341	3.7489	10.341	7.0213	5.7881	2.4826	3.9339	7.9533	4.9796
SGMS1	7.944	4.8615	3.7576	11.3578	4.6469	6.4138	6.482	2.5797	8.5277	6.2253	5.9036	4.454	1.7345	4.8257	9.2221	9.8596	5.3669	5.4689	5.5267	5.0772	5.1056	8.8593	2.1374	2.9312	7.102	6.5441	7.1544	8.2142	5.5851	5.2906	5.0117	6.8652	3.7677	5.4881	7.0657	6.5938	3.5016	6.642	4.3773	7.6149	0.9319	6.1673	8.0626	5.2036	3.7762	3.8449	4.4094	7.4351	3.6501
PIK3CB	4.6079	8.1766	4.6904	5.806	9.341	9.8775	5.7932	4.4227	7.2417	6.6137	5.3843	6.068	2.7657	6.8876	5.6267	6.814	4.4682	5.0752	4.7749	5.716	5.8409	2.9628	5.9047	5.4223	7.9882	6.9295	5.2736	4.403	8.0978	6.268	4.5321	4.9527	5.5869	7.5443	5.0705	6.2537	3.2071	5.9372	4.6028	6.9801	4.3315	7.3879	6.4711	5.7394	6.0676	10.3065	2.889	8.9134	5.781
WDR41	8.1951	5.6715	7.0265	4.9449	4.1895	5.5869	5.652	6.1045	7.618	6.7794	5.8947	5.9517	7.8613	7.2429	4.8649	6.4308	4.9729	5.149	7.0887	6.6212	5.4245	4.7154	10.6092	8.9711	6.0535	4.5644	6.4973	5.1567	5.2469	3.8773	3.9918	4.859	4.4323	6.6852	4.5855	5.2048	3.5181	5.082	5.4596	6.3048	8.8197	4.8079	5.4061	4.3482	4.401	7.0277	5.6195	7.0214	6.5943
E2F1	2.787	2.8829	39.1721	3.8368	2.0108	3.8063	4.4797	10.7293	1.064	2.2203	4.6505	6.185	26.3867	12.3779	1.0027	4.058	1.1028	2.3661	15.9137	1.0021	3.0932	9.9238	12.6006	9.4494	2.5173	5.4643	2.1347	1.2095	4.595	2.131	3.8419	5.8523	3.3549	4.3769	3.7656	3.4098	2.0563	11.0328	1.3424	11.473	9.3906	1.575	21.372	1.7572	4.7884	4.6096	12.2698	1.9843	2.076
USP47	4.4475	4.0771	4.6352	11.2639	5.4288	5.712	6.5753	2.9846	9.8903	6.7312	6.922	6.0072	3.5147	6.7826	6.984	7.7198	4.7182	5.7934	2.572	5.3075	4.3652	7.0112	6.4695	6.2073	5.0592	8.4022	10.1032	4.3086	5.9144	6.6733	5.1825	3.5325	5.6828	4.5507	5.6174	6.5239	3.5587	4.8864	5.1519	6.9278	3.3902	8.3184	8.7281	4.7165	4.9471	3.7377	2.3601	8.3466	5.1696
TRIM21	2.7082	6.7314	19.8193	4.1589	3.105	3.2843	4.9641	6.4662	3.2248	30.1942	2.6568	4.9579	8.6877	10.7285	4.6626	5.3632	12.8912	5.5299	12.4899	12.9542	5.0469	6.9658	7.2439	13.0619	2.1481	4.6198	10.7783	4.5622	2.9149	3.2272	6.72	4.3169	2.5809	4.3479	5.775	5.037	7.1528	2.4385	11.167	3.7938	13.206	3.739	14.9935	3.8959	2.632	2.1925	4.5103	4.2666	3.224
PRKCD	6.0553	18.0393	3.1841	1.4609	3.2035	4.0575	3.9773	8.3562	3.0702	8.3264	3.0908	6.675	4.221	11.8513	2.0689	3.8923	5.9772	3.8335	11.1343	14.2551	7.1229	0.6351	5.1126	6.6879	6.5571	5.9337	1.36	8.5261	9.9258	7.3083	2.7387	6.4029	1.9834	7.2838	4.9888	10.0365	10.0593	3.8159	6.547	3.9609	3.7125	4.2504	4.7108	6.5696	6.9307	14.8917	1.5486	5.9391	4.8794
NOL3	6.0421	4.5914	4.9279	5.2226	1.9786	6.9997	4.1388	6.6402	8.0927	2.3761	3.5042	4.8891	15.6787	6.6556	7.005	5.2927	2.6343	3.9031	1.8781	1.6983	5.1647	11.2542	5.1164	8.0344	3.9454	3.3716	7.6862	2.9713	7.1421	5.6484	2.9728	7.2883	3.5584	2.7562	4.821	2.9163	2.2234	2.692	15.0183	7.3533	5.9855	1.8626	2.6562	6.8481	6.1987	5.1645	17.3299	3.9427	2.8333
TMEM150A	6.7727	3.9119	5.0473	4.2792	3.2449	2.6393	3.3326	7.8141	4.3367	4.6057	4.5755	6.1017	10.8164	6.0077	5.169	5.0103	6.1426	5.18	5.9783	5.3509	4.5485	7.0498	6.1099	7.6206	3.6774	4.3244	5.2965	8.8381	3.9625	7.9638	5.2756	6.5916	4.9342	6.407	6.208	5.5354	7.7865	2.6267	4.8353	3.8385	7.8465	4.0908	5.1011	3.9403	7.5077	2.6969	6.5105	3.8287	4.8034
PELI3	5.7223	9.0662	5.0305	4.2283	4.9725	15.9421	5.3355	9.5559	4.6007	3.8376	4.3451	3.9406	2.3456	2.6762	7.3404	5.9761	5.6477	5.1362	2.1237	2.7504	7.4326	5.8127	1.9691	2.382	7.0338	4.7277	3.3326	4.1277	8.7802	3.9638	4.461	9.9121	5.0719	3.9581	4.7294	4.8838	4.9405	1.998	4.4513	7.0699	1.5164	4.549	4.7669	7.6225	3.9781	15.7742	7.4099	5.9551	2.9281
MAP2K5	6.8079	5.7757	5.146	4.8884	4.8679	5.9173	4.6036	6.9167	5.5337	4.5907	7.2862	5.9998	5.6456	4.8258	3.6298	5.6295	5.8275	5.1559	5.6392	5.8846	5.0728	8.9251	5.3528	5.3514	5.3357	5.9062	5.9391	4.8234	5.6025	5.221	5.2997	6.1465	6.2848	5.0121	4.2724	4.9653	4.2864	3.9815	5.4311	5.2322	5.0986	5.83	7.4483	3.5906	5.4748	6.4924	10.8123	5.7081	5.18
DHRSX	8.7356	3.4855	9.5745	6.0726	5.1284	2.7072	5.08	8.7431	4.2435	7.0872	5.8012	5.2767	10.0286	10.0078	3.6234	3.9445	6.9651	3.1782	8.2922	4.4837	4.1051	7.4893	9.0899	11.9346	5.5701	6.7587	7.3544	4.8037	3.1582	5.2001	5.7206	3.9186	8.6134	7.108	5.0707	4.7398	4.6545	4.8047	3.9866	4.7233	10.9306	4.4869	5.8533	3.1968	3.7024	1.8016	14.2506	2.6924	4.8951
MAPK8	5.0904	5.5378	3.7251	7.2425	4.2982	6.0534	5.9082	2.6591	7.2956	6.7725	8.0519	7.0691	2.2827	2.02	8.1196	7.3577	1.7906	5.9367	5.9622	5.3472	5.7822	3.2245	2.4992	1.6545	5.7919	5.7387	5.9933	5.6637	5.9854	6.7129	4.9715	4.2426	3.7863	4.8682	5.3434	3.9855	4.2971	7.8987	1.6867	7.6242	1.8428	6.4395	5.9384	4.1997	4.1217	7.0969	3.9712	7.5261	6.3212
YBX3	3.5424	4.7327	14.7716	4.8181	2.4525	1.1858	3.0674	5.6825	5.442	3.4953	6.247	4.9676	10.3425	16.2243	3.1019	3.8333	12.2118	2.8633	11.4705	9.5009	3.1172	6.9738	9.1623	7.8037	1.9409	3.4506	7.8721	9.2064	1.617	4.6833	3.25	2.795	6.3257	5.8803	3.5911	2.7792	4.7655	3.4652	13.0877	4.4339	12.2998	2.5971	2.7879	2.2972	7.8447	1.2723	3.8012	2.584	2.4131
TCF7L2	6.2172	3.9948	5.8726	8.8064	3.7963	3.6031	5.0747	3.915	9.212	8.9135	7.92	9.5419	3.2072	3.5776	6.0614	4.5799	4.6397	4.643	6.8065	7.5588	5.0011	12.7706	4.3062	3.13	6.3406	5.5135	4.5102	5.4029	3.104	4.5964	5.3518	4.2073	6.8103	7.8337	4.1258	5.2691	4.104	5.2402	12.6882	3.2937	3.0316	8.0229	4.451	4.4303	4.654	3.2168	3.1646	4.7366	11.7469
JMY	4.2781	4.5117	4.5138	6.0999	4.4009	6.334	6.1183	2.5775	8.281	5.3501	6.4672	5.9101	3.4858	4.2632	7.037	8.2478	3.4113	6.0685	5.5124	6.7651	4.9172	5.9418	5.613	4.1352	6.8013	5.7319	6.4277	4.1464	5.0689	4.9309	5.9254	3.4703	4.9485	4.8265	5.6955	4.628	3.0673	5.0767	4.8233	6.8552	3.0543	8.4717	6.971	4.3892	5.6457	4.4972	4.066	8.3134	6.0011
CLEC16A	4.1425	4.623	3.2146	5.5127	3.2135	6.3947	5.9284	4.8919	12.1022	9.743	7.6656	4.7656	4.1064	5.2663	7.051	6.8027	4.7204	3.4105	3.8835	7.4474	5.2857	5.9336	3.7866	4.2389	5.0958	4.9981	5.7035	7.7162	5.6416	5.7991	4.9448	5.875	3.92	5.0758	3.7909	4.978	7.0224	5.0938	3.9105	5.3104	3.8434	5.724	5.3022	4.3261	5.3038	5.2937	4.8186	5.0041	5.1282
AP3B2	4.6868	9.7225	8.5594	3.3354	1.8408	10.6226	8.2299	6.9976	1.8285	2.4815	6.9706	3.6662	2.8763	0.8434	5.8948	6.3843	1.8008	5.4827	1.2397	1.3794	6.9054	9.1562	2.0268	2.1912	6.1611	3.9324	8.2879	1.6767	9.7487	4.1233	5.0908	6.4624	3.4367	2.1027	4.244	2.5309	4.6781	1.9052	3.7682	9.9572	3.7514	4.9161	7.0049	6.1965	1.83	17.6148	11.497	10.2733	5.3971
RAB34	2.1027	9.8227	1.2179	1.8956	1.3389	4.0133	2.606	22.5895	1.281	2.7041	1.6319	1.8251	18.7562	13.6766	1.6427	3.0106	5.5788	1.7259	5.2076	3.4286	2.4062	0.6661	22.3709	18.4535	2.0181	2.2679	0.7198	3.3816	3.6593	2.1657	1.8466	3.1734	1.4877	3.045	1.7089	2.5162	2.1173	2.2384	2.5197	4.925	23.5591	2.0128	2.7295	2.4153	2.3964	5.8791	2.3832	2.0847	2.7645
FOXO1	14.7991	4.0596	3.7292	3.2925	5.3742	3.6019	2.5062	10.7638	4.387	4.5435	5.6436	2.8002	5.8077	3.6951	4.6504	10.7991	5.1252	4.5247	2.8875	3.7684	3.803	0.802	4.1128	15.5641	3.9328	4.1582	1.8672	6.7661	6.6442	4.1848	3.3169	5.5214	3.41	2.9687	10.0335	6.1643	2.3152	3.297	8.6162	1.8521	12.1127	3.7557	2.1231	5.888	3.4874	1.7515	1.0378	3.3781	2.7406
TMEM39B	5.272	6.2409	6.5492	3.2242	3.1041	3.8753	3.3012	6.3469	4.9691	4.7327	7.7083	7.0008	7.2887	5.8704	4.4053	2.7525	3.8536	3.0649	10.0404	4.6304	3.9222	4.3003	6.456	7.5241	5.0654	6.0805	3.6918	5.1379	3.9378	5.8208	3.3055	4.8561	5.9808	5.2679	3.4777	4.184	5.447	9.4195	2.3142	4.1614	6.7234	5.6246	5.3889	2.9004	4.8882	5.9157	6.8309	3.1474	6.1195
LRSAM1	7.7505	6.3101	5.9772	3.6025	4.0552	4.7639	3.7636	5.836	4.9908	5.0564	6.8444	6.0856	5.4277	2.4606	5.678	4.0419	4.3868	4.5622	14.1568	5.5378	4.9652	3.015	4.6819	3.0542	4.882	4.5636	5.0123	4.3726	4.8426	6.8243	5.1104	5.7348	5.592	7.0291	4.0852	5.487	6.0801	7.2066	4.2605	5.0913	4.0801	4.3912	4.1182	3.4301	5.2002	7.7831	8.4158	4.546	5.7463
ATF3	1.7005	6.8986	13.6925	0.6297	1.9712	2.014	2.0697	5.3531	1.3157	3.0013	11.2059	1.3638	18.3381	32.0791	1.036	2.95	26.3054	2.5299	7.9385	9.7478	1.725	1.5442	6.384	2.9318	2.3944	1.2815	10.0253	15.065	2.0663	1.2022	2.3379	3.5289	11.3203	4.106	8.966	1.915	2.1834	4.0022	8.1543	2.3278	9.0912	5.433	2.4378	1.6659	1.2396	1.4642	1.0325	1.6912	1.0772
ROCK1	7.5435	3.9527	2.3418	6.0722	8.8613	3.0749	4.7102	2.0845	7.514	7.9409	4.9261	14.01	2.2776	5.9167	5.221	5.5561	3.1654	4.6027	3.5476	8.705	4.0427	2.7736	6.2116	5.5687	6.5127	7.1291	6.7919	7.9223	3.3715	9.9836	4.052	2.3171	4.1266	5.7545	4.489	6.0566	3.9978	7.2944	4.6658	3.6221	2.7083	7.9554	5.9646	3.9492	4.976	1.6055	1.3829	4.6896	5.1604
TMEM150C	6.0658	9.0469	0.3589	1.1661	7.4215	10.4909	3.0116	7.0759	4.3008	7.5023	1.7107	1.0813	4.8278	22.7877	2.3805	5.6958	6.3467	6.2464	5.0167	0.8063	5.9584	0.8638	7.4967	7.9992	6.6346	3.832	0.994	3.7096	10.5486	6.2736	5.9651	5.0874	4.9869	3.694	5.9508	5.7567	2.9893	2.3978	10.7236	3.5649	2.0931	5.7966	2.0771	6.6431	2.2816	11.9048	0.5383	4.6301	4.0786
MTMR9	4.0277	6.9283	5.8374	7.0037	4.4698	7.9459	7.1041	3.6055	4.8654	3.6092	4.9068	4.3245	2.6255	2.4199	5.0007	6.5248	3.4113	6.678	4.1071	4.874	5.5273	4.6006	2.325	2.8383	7.1779	5.5086	7.3722	3.4078	7.12	5.2878	4.982	4.4871	3.7203	4.4865	5.2554	5.1325	3.1517	5.3267	4.129	8.2983	3.0039	6.6738	5.4249	5.5912	3.9618	8.51	3.5838	9.9401	5.301
PLA2G15	5.9985	6.8096	4.1197	3.8232	5.0132	3.6235	3.3214	5.1447	4.0817	6.643	4.3593	8.3764	6.0728	5.1743	5.9193	2.7594	7.0009	3.8759	11.3344	9.1633	4.0396	3.8799	5.1657	4.5123	4.426	5.1731	4.511	4.7486	4.5492	4.1337	4.5252	4.9164	4.9147	7.273	2.9615	4.9286	4.5402	4.8821	4.3989	4.5288	5.1423	4.8446	5.6524	2.8526	4.7532	6.1946	7.9424	4.6915	4.3598
CTNS	4.3976	3.3706	8.3114	4.0762	4.4003	3.5022	4.4986	5.8157	4.3537	5.4179	4.4479	6.0905	9.9021	6.9741	4.8896	4.5353	5.9504	5.1369	6.9651	6.0166	3.9701	5.7092	8.3149	4.5243	4.2483	5.1464	3.332	5.0038	6.4442	5.0171	6.2391	6.435	5.5972	5.0711	4.9345	4.9605	5.0714	4.9645	3.1059	3.7741	7.75	3.984	5.409	3.3483	5.4069	2.502	7.1403	3.4909	4.2391
IKBKB	5.3333	3.63	8.4441	3.1766	4.7461	2.8558	4.6706	5.3605	4.7888	5.4549	4.5053	6.0609	8.7259	7.6325	5.064	4.9809	5.0389	5.9031	5.9113	5.818	4.2467	6.6589	7.554	7.2939	3.7541	4.9346	4.3381	6.5087	3.2587	7.7023	4.7615	4.0894	4.2646	5.6176	4.3073	5.3726	4.828	5.5535	5.0076	3.9002	6.2072	4.5663	5.8902	3.7967	5.4741	2.1947	3.9769	3.8716	5.3188
SYK	5.7173	5.878	2.116	2.0433	5.9283	1.3707	2.9321	2.8044	4.1425	11.7163	3.5852	9.1281	5.7011	13.1618	2.3685	1.6733	8.096	2.8966	10.606	16.8095	6.7193	0.5546	4.6634	3.329	4.4938	8.3105	1.8334	10.8864	1.1754	6.4019	4.1502	3.4687	4.7743	8.6688	3.841	8.4229	7.1418	3.6111	5.2482	1.8217	2.0324	4.7634	5.0068	3.7641	6.0932	2.6415	2.0118	1.9671	4.2343
DEDD2	3.0782	11.2427	3.0406	2.2632	5.0962	8.7287	3.0351	11.327	2.4258	1.9957	2.783	3.5396	11.9279	9.7874	3.1523	4.0524	3.3002	3.1695	4.1935	4.0217	4.4205	6.2588	7.956	11.6421	5.3255	2.4992	1.1151	6.4192	7.2951	3.8427	2.2216	7.2352	3.3325	2.7357	2.8099	5.0202	4.427	3.2441	2.0844	4.565	10.7388	2.273	2.6959	3.7336	4.0811	13.8372	2.5041	4.6595	3.5375
LAT2	5.6601	4.6835	2.4755	1.3061	4.6519	1.5077	2.7341	6.0248	3.0979	10.465	4.7713	7.4781	5.1885	18.5532	2.0499	1.4838	6.0171	2.6547	20.2697	11.8245	5.564	0.82	6.5083	5.6063	4.0173	5.7027	4.2645	8.166	1.0744	5.3722	3.914	4.5506	4.3882	7.8606	3.6588	7.5354	10.4064	3.627	5.6635	1.3428	5.0462	5.7686	3.9438	2.6716	5.0798	2.6333	2.7768	1.5385	4.5328
AP3S2	4.9186	3.9168	3.3103	4.1667	6.1725	5.7438	4.974	4.7626	5.2658	4.2741	5.1828	4.517	4.0249	3.5351	3.4841	5.1027	5.3307	5.6284	3.4078	2.7774	5.4275	3.7627	5.2698	4.8303	5.0399	5.5092	5.6432	3.3405	4.9357	3.8452	7.2197	5.8129	5.6413	5.2172	5.193	5.6264	4.3211	5.2839	5.0612	4.3075	4.0783	5.5869	5.3196	5.4009	4.3879	4.6489	8.7466	5.9078	6.1845
LZTS1	0.5712	17.033	1.4815	7.2985	0.5157	10.0295	3.8257	13.0447	1.0967	1.0435	1.6873	0.8482	2.367	1.7079	2.5321	5.5244	5.8819	1.7977	1.6414	3.3748	4.1092	6.2321	15.9124	6.1948	5.1575	1.3332	4.0328	1.0314	14.757	1.6676	0.8351	4.1455	0.94	1.7209	1.5121	1.0623	0.7815	3.0444	2.6194	5.0966	20.4477	2.4988	2.1903	9.9257	0.9892	19.7846	1.2259	5.8529	1.5165
TGFB2	2.5778	4.9101	4.6692	0.2535	3.486	2.4935	2.1185	6.6074	0.8962	1.8879	2.163	1.7107	26.4849	33.1221	0.5022	1.5374	3.6936	1.4576	6.9737	24.3778	1.3445	0.2469	23.1995	6.2341	1.7763	3.1862	1.2571	2.0962	1.9392	5.199	2.1353	0.7634	0.5627	0.6106	1.8345	2.3756	1.5829	101.8285	6.9357	3.1806	8.6384	4.0454	0.8863	4.4178	0.5963	3.8938	0.1662	1.9057	1.4386
SLC1A5	5.8018	3.6716	8.3827	2.0686	2.7814	1.3631	1.1939	9.9337	4.0336	8.6591	5.1711	7.1916	6.1019	22.3369	1.4423	1.8445	15.447	1.506	9.31	9.1224	5.9667	10.3916	5.4867	4.2657	2.4541	7.5539	1.8361	15.9961	2.1184	6.5892	2.5678	4.5921	4.0194	6.874	3.8956	9.369	10.6845	2.1648	7.6093	1.1994	4.8085	6.9786	1.5581	2.7213	8.3493	1.0817	3.8069	0.8864	1.9251
NFKB1	7.3024	4.1041	4.1783	4.5173	4.7795	2.4758	3.194	3.951	4.5933	5.3232	4.912	4.6891	5.5541	7.8436	3.9883	4.0541	10.9713	3.8151	6.7893	7.5914	3.7349	5.6722	5.985	6.2357	3.4299	4.0393	7.1936	5.9375	3.1856	4.7308	4.1363	4.5408	5.3612	3.6356	4.3634	4.2595	2.621	3.1264	5.3779	3.0944	4.7015	8.2589	4.6464	2.9154	3.9911	2.2157	2.0049	2.591	3.0776
RRAGC	6.9398	4.2505	3.958	2.6805	5.5895	3.071	2.5336	4.067	4.99	6.5742	5.7278	5.727	5.9577	6.6009	2.515	2.4845	5.3921	3.1157	6.7779	3.3552	2.7881	1.2227	4.935	5.4154	4.4494	4.7083	2.5166	4.249	3.8903	4.2463	3.2412	4.8983	5.132	7.4958	3.1464	5.6155	3.5246	7.0142	2.3251	3.0481	7.106	4.7235	2.9607	2.2326	4.5668	3.644	5.5024	2.9457	4.44
ACAA2	3.654	5.8352	1.2172	2.0721	5.7728	5.0624	3.2049	4.2169	1.2394	3.2163	3.3089	3.285	7.3767	15.2099	2.9114	5.489	3.1115	3.6448	6.4211	2.4026	2.5013	1.2413	6.1676	10.8646	4.1689	2.8252	0.4889	3.9087	5.5127	3.4014	4.214	5.7546	3.3487	3.8512	4.9868	5.5701	2.4912	3.4422	1.5817	3.7964	10.9827	4.5738	3.1178	7.1076	3.8429	4.5218	2.1086	2.3941	5.5985
TLK2	4.2461	3.7584	5.6931	5.8272	3.6211	3.9539	4.4738	3.394	5.7981	4.7256	5.6427	6.0608	3.4123	4.0623	4.7994	4.5613	3.279	3.9959	5.4221	5.7033	4.0853	4.4271	4.7347	4.6214	4.2052	6.0732	5.1472	3.8404	3.6836	4.7922	4.1809	4.01	4.0883	4.6019	4.0989	4.0594	3.1088	5.9813	2.6553	5.009	3.705	5.268	4.9613	3.014	4.5598	3.6113	4.4085	4.7695	5.0608
LYN	3.2989	9.9262	4.1314	2.5438	3.6788	1.8303	3.5391	4.0727	2.6217	13.5972	3.3109	6.1134	4.7016	17.9346	2.9022	2.5108	9.5901	2.1969	18.9926	17.2666	4.5412	1.1373	8.0266	14.9712	3.0897	6.2249	2.8354	7.3525	0.9621	3.4787	2.9547	2.3129	4.6242	7.1957	2.559	5.595	3.799	3.6129	8.4709	3.52	4.1984	5.4801	7.8226	2.3576	4.3893	4.7955	1.8358	2.976	3.2933
NFS1	5.7116	4.1543	4.6424	6.3122	4.2037	5.8939	4.3545	4.7388	5.1831	3.9724	5.1576	4.1076	5.3123	2.5057	4.131	3.7762	4.3536	5.7433	3.9519	3.1895	4.0245	3.7535	5.7123	2.8284	4.1633	4.0518	3.2457	3.5163	4.7653	3.2667	4.0858	5.1742	4.0632	5.0967	3.7328	3.5834	2.9817	3.1411	3.7223	3.9918	4.0347	4.4667	4.8205	4.3063	4.9677	4.8877	4.4429	4.1978	4.9616
BAK1	3.8766	4.4718	4.7104	4.2091	2.8436	3.1995	3.3877	4.0842	3.255	4.6251	4.8525	5.4311	5.9671	5.3235	3.3359	3.7925	5.6189	3.8866	7.0016	6.1983	3.4771	6.1381	5.8683	7.6547	3.1706	4.0187	5.6697	3.4007	3.4533	4.2196	4.0594	4.5388	3.7169	4.3314	3.6085	3.8149	3.9547	4.3953	4.0419	3.7703	7.5005	3.4549	4.9064	2.4706	5.142	2.9237	3.2492	3.0486	3.8665
TRAF2	5.2815	3.3855	7.9635	3.1115	3.894	3.4023	2.7946	5.9662	3.5847	3.4069	4.935	5.2824	5.8628	3.8501	4.0183	3.2967	4.561	4.168	10.6518	3.9312	3.3387	2.41	4.9974	4.9684	3.6746	4.0379	3.0653	3.5904	3.4781	5.9139	3.6808	5.8295	4.824	4.9553	3.2564	4.1958	4.8136	6.6463	4.1413	4.1008	5.6098	3.8548	4.0105	2.7521	6.1779	4.7385	8.2003	3.51	4.6329
BACH1	3.8889	3.7884	3.2924	6.414	3.3924	1.9867	4.5837	2.3101	5.5077	6.9883	4.6212	5.0509	4.1149	9.9713	4.1334	4.6249	4.1719	3.8144	5.9953	9.0536	3.9615	3.3002	6.0018	6.7955	4.9035	5.6719	6.2392	4.3332	2.2788	5.3724	3.8593	2.4936	3.9905	4.0231	3.7037	3.9224	2.7273	3.7342	5.3628	3.9097	2.5653	6.7169	5.0999	2.6453	4.5342	1.451	1.8918	4.2497	4.4069
TSC1	4.6927	4.1553	3.0692	3.2991	3.6379	4.7343	5.124	2.6177	4.903	5.2399	5.2401	4.5854	3.3169	2.6676	6.185	5.7826	3.5937	4.7642	5.6809	4.4179	3.4736	2.9188	3.733	2.0985	4.9037	3.72	5.4068	3.4263	5.1505	5.721	4.7662	4.397	3.2253	3.9908	4.9304	4.2907	3.8046	5.5523	3.1368	5.5309	2.8234	6.2013	4.4901	4.3512	3.3675	5.4354	2.8391	6.8108	5.2939
CD300A	5.2263	5.8126	4.5854	3.2534	3.0333	0.8615	1.8746	3.811	2.1984	13.0802	4.2047	9.2476	9.299	11.2063	2.0891	1.3841	7.3834	1.6256	20.9317	11.7296	4.3145	1.3494	4.9505	5.0105	3.6038	5.1709	1.7554	7.2656	0.9666	5.4068	2.705	3.5684	4.673	10.43	2.927	6.272	5.3498	4.0669	5.4549	1.1579	5.703	4.6936	6.8498	1.6915	5.7431	2.1709	3.0173	1.4492	3.2596
S100A8	0.6472	7.4603	0.9844	2.1466	0.3757	2.3955	1.9159	0.3141	1.257	24.9292	3.2346	1.843	37.8964	4.7662	0.5916	14.685	6.2456	0.4348	9.6397	5.3553	0.7848	0.2027	1.7353	6.427	1.3232	0.9528	2.0911	0.8838	0.5245	0.6489	0.1901	0.5859	3.2621	4.3334	0.1493	0.7519	3.1724	2.007	1.6254	1.17	8.3976	8.3029	5.323	1.1044	0.2858	0.3097	0.6962	2.2166	0.6776
TM2D1	7.2457	6.6594	3.8272	2.002	4.309	4.3292	3.2861	6.9282	4.6056	5.0998	4.6205	4.92	5.1786	9.4165	2.4619	2.9034	3.2778	3.4985	5.7894	4.2101	2.8648	2.0269	3.9272	7.7787	4.8501	3.9685	2.808	5.8945	4.099	4.9596	2.1193	4.6159	3.5662	5.5955	3.3213	5.0059	3.9405	7.1185	3.0772	4.3626	3.5386	4.7207	3.2844	3.1825	4.0702	5.1994	2.7533	3.7289	4.6743
STEAP3	1.7698	1.4987	1.3458	0.2452	2.7383	0.4925	2.318	10.9926	0.682	4.5367	2.4724	1.0894	21.5673	15.1945	0.7782	0.6654	24.7004	2.3213	3.7755	3.6031	2.2837	0.601	23.6978	12.1733	0.8018	1.591	4.0414	1.4627	0.7524	1.1805	3.3331	0.8363	0.9434	3.307	2.0121	4.2205	3.1354	2.2399	11.0138	1.0664	35.6551	0.9394	1.8077	2.9544	1.7025	0.7674	3.9012	0.7722	0.9043
MDM2	2.9869	2.2655	8.0121	4.0132	2.619	2.9858	4.2652	3.3397	3.0537	3.2578	2.8289	3.3211	3.6937	9.2974	3.8513	3.3381	5.7933	4.4915	3.7522	3.7648	2.9827	3.2999	4.0429	5.6169	2.6593	3.4499	4.1594	3.6212	2.9659	3.8585	4.2204	3.9987	2.787	3.2557	3.8707	3.8669	2.3791	4.3434	5.3703	4.6722	4.9119	3.4909	4.8263	2.8983	2.5437	2.2955	3.8095	5.4233	3.2248
GPER1	2.8823	8.7215	7.5104	9.0479	2.9111	3.6382	4.0578	3.8336	4.3605	3.8017	3.9957	4.5594	4.1802	1.2027	5.3014	2.1643	5.2486	4.2002	3.0574	2.0984	4.948	10.146	3.4274	4.5511	3.9445	3.9338	7.8714	2.6476	2.3789	3.3908	4.8757	4.7065	5.4196	6.0824	2.1846	2.4773	2.3017	2.4347	8.0938	6.0782	3.2448	2.2019	7.2445	4.6759	2.3918	6.5935	6.3426	3.5437	5.7188
CXCL12	3.1316	7.5369	7.5425	2.7376	3.3255	1.6637	6.4178	1.0821	2.7879	2.99	2.1995	6.4498	2.689	4.4796	3.2652	2.4459	9.5634	4.2107	12.1	6.7863	5.5995	1.648	2.9748	1.0779	2.0022	8.8506	8.4884	5.9437	1.6017	4.3686	3.5128	2.5377	2.1536	6.9183	3.6183	4.2734	3.2078	9.6685	7.7374	11.5295	1.0064	2.92	9.2951	2.6719	3.3452	2.4548	3.3404	2.7698	2.9762
ING2	3.8796	3.6879	3.1087	7.5925	2.2882	3.4657	2.8933	5.1545	6.3525	3.361	2.7573	4.0569	6.7335	7.7783	5.2517	4.45	3.6236	3.6692	4.2126	3.1732	3.6063	2.8815	4.1294	5.7019	3.8025	4.0705	3.9777	3.5678	3.7015	4.1009	4.5263	4.6046	2.7767	2.8919	4.2381	3.6106	2.179	2.7601	3.1598	2.5627	4.7741	4.2566	2.8697	3.4297	3.1968	3.5259	7.4213	2.8455	2.4548
SGSH	5.3226	3.899	5.4305	3.1152	3.1794	2.443	4.0417	5.2962	3.6458	3.2669	2.8954	3.7726	6.4733	4.1834	5.504	3.0419	5.0029	3.3153	3.594	4.2283	3.0512	5.3559	6.0478	8.0064	3.8326	3.6962	3.2187	4.595	2.6468	4.5882	3.0713	3.6777	4.1224	4.2114	2.9587	3.2665	3.168	3.3163	7.5461	5.0213	7.6775	2.9087	3.4062	3.4375	4.4632	3.182	5.2987	2.5082	3.9841
IL18	4.7741	8.4752	1.8925	2.9923	2.0155	1.2444	1.2828	3.2686	3.228	6.6426	1.7223	6.1628	9.6763	15.9123	1.8388	1.4753	6.7993	1.8343	12.1099	11.0022	3.3373	0.3907	4.1742	3.3132	1.9205	4.6777	0.7366	7.7402	1.0146	6.0436	3.3575	3.4379	1.5781	9.4877	2.6774	5.3397	3.5452	3.0977	6.3453	1.4007	2.3665	1.9204	6.8726	2.0844	5.3275	3.5551	2.4059	1.0655	2.1051
AEN	1.7454	2.0366	13.723	7.1922	1.1027	3.1662	6.5989	6.1742	1.898	1.8056	2.1298	2.6177	3.5624	8.1452	2.2646	3.1128	11.7397	5.384	2.691	2.2424	2.8783	4.7912	7.0281	8.2554	1.2545	2.2507	10.065	1.2761	1.8095	1.8356	5.8544	3.2593	2.2491	2.3451	2.5187	7.1244	1.5658	3.4651	9.1316	7.6539	8.7726	1.7642	7.3859	3.3522	2.9082	1.3535	5.8381	9.3787	1.3849
AP4M1	5.1878	2.6109	5.9119	2.4838	2.9104	2.5898	3.0483	8.8382	2.4509	3.4123	3.4872	3.8941	10.2825	6.2237	3.4799	3.569	3.3475	3.4225	5.0456	3.0479	3.1935	3.0005	6.4838	5.4747	2.4007	3.201	3.2331	3.8883	2.8804	5.0414	4.1755	3.7846	4.1421	4.3559	3.2882	2.8816	4.2315	2.8577	2.3351	2.8241	6.6276	4.141	4.4248	2.311	4.6557	2.8159	6.1518	2.7582	3.777
TRIM13	3.9115	2.7172	3.0708	5.3267	3.6823	3.0765	3.8703	2.1182	4.7892	4.6848	2.7959	5.3804	1.6237	3.9309	4.6031	4.1909	3.2095	4.2613	4.8812	5.4919	3.7886	3.5711	4.0356	3.6358	3.1663	4.8998	4.436	3.2456	3.0635	4.6973	2.8905	3.6608	4.2466	4.0684	3.6925	2.6915	1.8721	4.1614	2.118	3.7852	2.3426	4.9915	2.3855	2.711	3.9736	2.1898	2.695	5.2723	4.9465
SEC22B	4.5104	4.6802	4.0035	2.7049	4.8341	4.0747	2.6983	3.1621	4.8717	4.9406	4.5311	4.4247	4.7623	6.7047	2.3564	2.7148	3.5047	2.584	5.2413	5.9696	2.6945	2.1451	4.9379	5.7109	4.1002	4.792	2.9718	4.3284	3.416	3.5694	2.3359	2.2703	3.5904	4.3058	2.7185	4.7366	3.5234	6.8759	3.3775	3.4672	3.5415	4.4473	3.2806	2.5895	3.7562	3.938	1.5643	3.7873	3.7569
STAT6	2.8825	9.6156	1.7841	2.3735	2.0811	5.6646	4.2519	4.5984	2.4652	6.1217	2.7943	3.8696	7.6823	5.5755	2.4895	3.5796	4.7531	2.5027	5.7687	7.8544	4.4871	1.217	3.271	2.6504	4.0076	3.3097	2.0252	7.7632	4.2751	3.5335	2.3505	3.6869	2.339	4.7778	2.6223	4.306	3.9967	2.3041	6.8372	3.842	2.9064	3.7489	4.2418	4.7121	3.088	8.4693	1.5798	3.6741	3.0918
KDM4A	4.5465	4.1398	4.6937	3.4493	2.9501	2.6995	2.2994	3.6821	4.6159	4.5249	5.0847	7.6734	5.3187	4.5431	2.2099	2.4144	1.7167	2.5517	4.7678	5.8454	2.1761	3.7244	4.3197	3.8583	3.6183	5.5489	3.0522	3.2939	2.4061	4.8407	2.349	2.0839	4.4018	3.3424	1.8733	3.1694	3.4831	7.0207	1.7917	3.3936	4.4336	4.6804	2.6499	1.3864	4.1753	3.9688	2.286	3.1851	5.8423
CASP2	2.3948	1.8017	8.0439	3.755	2.5045	1.5308	2.8265	3.8804	3.8482	3.413	3.5042	4.4615	7.3712	5.1411	4.0128	2.6644	2.1356	2.7949	4.7794	4.4197	2.261	4.5752	8.01	5.404	2.3501	4.2737	3.6615	2.2196	1.9371	3.8643	3.0024	2.1532	4.3329	3.0074	2.1066	2.4087	2.4185	5.2313	2.4029	3.3255	7.2263	4.3988	4.0411	1.4308	2.937	1.3784	1.635	3.3899	3.516
EIF2AK3	2.8012	2.5813	5.2703	4.5266	2.8866	2.817	4.2269	3.0919	4.1413	2.194	4.2216	3.5242	3.6417	2.71	4.6827	4.3884	8.1759	3.0192	3.024	8.3027	2.719	4.9982	6.4153	5.4312	3.1589	2.8794	8.9134	2.2583	3.2031	3.0841	2.8539	3.0768	2.3578	2.4012	3.3672	3.7918	1.956	6.8225	7.8385	6.3143	5.074	3.486	5.8166	2.1592	3.3058	2.5101	2.8239	5.0167	2.1434
TCIRG1	3.5819	6.7394	2.9312	1.2043	0.6927	1.2655	1.7856	4.934	2.304	7.4815	2.2469	3.9313	18.5064	5.2053	2.5193	2.4951	4.9691	1.847	9.6123	8.8315	3.3349	1.3885	6.0583	6.4127	1.1643	1.9557	1.7448	6.2902	1.4845	5.2713	2.0476	3.2954	1.325	7.0057	2.4109	3.7701	4.7565	1.5972	5.8438	3.0183	6.049	2.3502	4.7074	2.8196	4.0452	3.256	3.6768	0.6832	2.9323
EIF2AK4	2.8738	4.2325	5.6968	4.4748	3.182	3.7069	3.1447	2.4826	3.5146	3.3761	3.614	4.2194	2.2111	5.6397	2.3923	3.5151	4.8967	2.8886	3.3232	6.3142	3.3401	5.9245	5.3616	6.0243	3.8014	4.506	4.8655	2.4961	3.4683	3.1047	3.0862	2.4723	1.8325	2.4335	3.391	4.0904	2.179	4.1478	5.2979	3.7629	3.7666	4.5644	4.2539	3.3172	3.3013	4.4798	2.1858	5.689	2.7215
DNAJC10	2.9048	3.6916	3.7811	3.5885	4.121	3.1725	3.6627	2.8565	4.2784	3.8079	3.2093	4.4018	3.8774	9.7277	2.9193	3.3683	5.3705	3.5307	3.5884	5.3638	2.7396	2.2112	6.389	6.1411	3.2941	3.3776	3.9964	4.4282	3.2676	4.4553	2.5822	2.229	2.3588	4.7922	3.3434	3.6165	2.1055	6.3665	4.3312	4.2548	4.6114	4.0929	2.94	2.9066	4.778	3.3982	1.3134	4.3316	2.9775
ALOX5	1.9494	5.9869	1.7028	1.0836	1.3321	0.9466	2.0361	2.7436	2.4212	11.5471	2.2804	4.3967	15.6796	10.2512	1.1803	1.5515	8.9457	2.023	14.8388	14.35	4.399	0.3785	4.9832	4.6334	2.0828	4.7842	1.7482	6.1057	1.2184	3.5963	2.1973	2.4979	1.7694	5.7316	2.894	5.3073	5.3961	2.4253	8.9821	1.2344	2.6427	3.2721	5.2694	2.6476	4.0279	3.1671	0.7857	1.1544	4.1205
CHUK	3.9483	3.5307	4.1689	4.1117	4.1247	3.0595	4.1829	2.1571	3.7111	4.3731	5.0214	4.1912	2.2077	3.5563	3.1328	3.8797	4.8463	3.4958	3.4978	3.6312	3.5857	3.2226	3.0323	2.4171	3.9829	3.9259	5.2993	3.5213	3.9337	4.3412	3.8226	3.1881	2.9893	4.9131	4.2095	4.9591	3.2864	3.5657	4.1877	4.8767	1.8969	4.6031	4.3978	3.5053	3.0525	2.963	2.5193	4.5751	4.3546
EXOC8	4.0314	4.1025	4.4626	4.1147	3.396	4.5407	4.2832	2.5474	3.7612	4.189	3.5251	3.8808	2.6943	5.4473	3.757	4.1665	3.2055	3.7766	3.7445	3.2169	3.6286	2.5753	3.578	3.8613	4.4366	4.0637	4.2175	3.2141	4.5724	3.3656	3.7123	3.5514	2.5882	3.2853	4.8965	3.3749	2.0688	5.6454	5.0774	4.6248	2.1241	3.4667	3.6486	4.1106	3.2954	4.582	2.5585	5.6623	2.8854
ACSL6	1.9488	3.6605	4.0191	2.6467	2.2299	7.3821	10.5433	2.8318	2.5711	1.6222	3.5748	0.9128	2.0409	0.9069	4.7448	7.563	1.9238	6.8082	1.1975	0.4275	8.83	1.9744	1.1786	1.5392	2.7302	1.6171	2.2252	1.5363	6.1206	1.4629	6.2676	4.3997	2.2241	3.7217	5.1347	2.4496	1.3491	1.2732	3.1767	5.3581	0.7943	4.7717	5.2882	6.6698	3.2462	5.7939	2.794	7.5344	3.2176
PML	3.4211	3.5669	12.9887	3.8317	2.194	2.3062	2.6965	3.8801	3.5101	8.3512	3.5357	3.1988	4.5868	3.1469	2.5311	2.4745	5.1672	2.9875	5.2421	5.9685	3.9011	7.6025	3.3814	5.5203	2.6396	3.9646	4.2188	4.6754	2.1416	2.9802	3.8121	3.6382	3.5482	3.3215	2.659	2.5189	4.2785	2.4511	6.6044	4.0191	5.0061	2.6104	5.6816	2.5072	3.5719	2.711	4.5391	2.7282	3.3488
PLAGL2	2.6598	3.9706	3.7833	5.1937	2.3052	2.3919	2.55	3.3642	4.8122	3.7836	3.2529	4.5002	4.3737	5.525	3.6097	3.3207	2.1324	2.7823	4.7172	6.7244	2.2458	3.7648	6.4915	5.0295	3.8883	4.4707	6.8217	3.0996	2.9177	4.4221	2.6959	2.9609	3.3133	2.7601	2.7452	3.4521	3.0287	5.9141	3.7145	2.1926	3.6293	5.3759	3.9925	2.2401	3.6092	2.3814	1.5922	3.7498	3.4245
TRADD	3.2885	4.7341	7.2515	2.6073	1.6297	2.9541	1.4113	5.9512	2.6507	2.6738	2.2583	3.0626	9.1155	4.4692	3.517	2.5393	7.4735	1.7744	3.3324	4.0424	3.4108	6.354	4.746	5.4791	1.4398	2.6582	4.287	4.2437	3.0629	4.0369	2.4949	4.8236	3.7319	2.6652	2.9386	4.3605	2.4558	1.307	8.1488	2.6086	7.0438	1.2223	2.4087	2.6524	3.3495	2.8809	5.9457	1.8751	2.593
STING1	3.2505	8.3124	2.824	7.559	2.7541	1.0737	2.8915	2.1412	2.5603	9.6612	1.7533	6.5524	3.4472	5.8289	1.7318	1.3214	7.6495	1.5996	10.9883	8.3047	4.2942	2.4534	6.3953	4.8985	2.6714	6.8939	3.0225	5.1224	2.0052	4.7687	2.4497	2.6031	2.547	6.2192	2.0597	3.2183	3.1132	3.7552	3.425	3.7752	4.4241	1.7592	6.4831	2.3147	4.582	2.2609	2.3406	1.8616	3.3816
EYA2	9.9448	2.6727	2.3072	0.0199	16.3627	1.9916	2.643	18.3909	0.1671	2.6482	2.1013	0.3703	3.0543	5.8033	0.467	2.3063	5.3325	4.3292	0.7766	0.2098	2.2805	0.1497	15.8398	2.8012	2.1849	0.681	0.5957	3.5798	2.8507	1.4703	7.9431	3.7074	1.9174	0.83	6.1458	2.0105	4.3508	1.9936	1.5798	1.4887	12.3005	4.6344	0.9153	6.2363	0.6628	2.1593	1.4781	3.6884	5.9585
USP28	3.1303	2.3412	4.2757	3.3097	2.896	2.6574	3.3238	2.3101	4.4172	3.7514	4.2985	5.1496	4.4865	3.3341	3.3015	3.7573	2.6049	3.0936	3.2273	4.8408	2.7387	3.4075	4.5543	3.7747	2.5821	3.4667	2.881	3.0908	2.5727	4.1365	3.1698	2.5631	2.2996	4.0299	3.0938	2.1589	2.5437	4.1095	2.502	2.833	3.3675	5.1144	4.0793	1.9143	4.3338	2.6054	1.5934	4.1907	2.9206
FAIM	4.5566	2.9344	3.1084	0.7666	3.8423	2.4987	2.1849	4.4913	1.4757	4.1609	4.3002	4.0169	3.6893	10.2461	2.9733	2.9341	2.8024	4.1501	4.3756	1.8757	2.1865	1.9877	5.1238	4.8361	4.6992	3.1764	1.9736	4.7532	3.1463	5.4729	4.5143	3.1362	4.4444	3.6933	3.267	5.0809	3.782	4.9413	3.476	1.8401	3.7789	3.1093	3.893	3.2409	2.6369	2.3421	3.4618	2.4731	4.8185
CP	0.9927	3.6276	0.3357	0.0179	5.1074	0.91	1.1496	3.9087	0.6838	7.764	1.2843	3.2264	10.4223	73.0613	0.7519	0.48	6.537	2.1835	0.8527	2.7558	0.0956	0.065	8.7282	1.5496	1.3101	2.9682	4.1386	8.8494	0.7497	1.5955	2.5664	0.2215	1.0808	3.4173	2.1606	12.9901	5.8472	11.0301	70.2834	1.3267	2.185	0.5184	2.5104	2.7656	0.174	0.1292	0.1301	1.2982	0.1707
DAPL1	1.2489	0.7764	40.802	8.8108	0.133	0.9326	1.5504	0.0603	3.2201	2.4785	1.6931	0.5708	0.1908	0.0894	2.5505	0.553	0.2124	0.4316	0.0345	2.0345	0.7388	41.7442	0.0769	0.1399	2.2929	1.6333	1.5111	0.782	0.2433	0.8728	1.1188	0.6668	2.4239	1.1512	0.3155	0.927	0.4598	0.0794	1.2533	0.5901	0.0123	0.578	3.3699	0.1591	0.8008	0.1562	4.0037	3.3034	1.5568
ABL2	2.7208	3.6795	3.3427	5.1291	4.0867	3.3676	4.0281	1.5797	4.4516	3.5409	4.5936	3.7222	1.4866	3.9436	4.2608	4.7336	1.7762	3.6005	2.706	4.0576	3.4886	3.4401	2.7579	1.907	3.2586	4.329	5.7094	3.1589	3.2049	3.5893	3.878	2.493	4.1875	2.8633	3.5506	2.9181	2.0383	5.4718	2.2065	3.6126	1.7758	6.4031	4.4638	2.6344	3.4776	2.7673	3.4389	5.4799	3.5104
EYA3	3.9109	3.6413	2.1846	2.1628	3.4805	2.3658	2.047	2.4238	5.009	3.7132	4.547	4.5744	4.5872	5.9443	2.4011	2.4465	1.7831	2.4267	5.1027	5.2139	1.8612	2.0011	4.1259	3.7292	3.9528	3.5138	2.4154	3.6291	2.8548	3.8934	1.9681	2.5006	3.3121	3.6433	2.4495	3.3796	3.338	7.9603	2.3717	2.3801	3.4942	5.6997	2.7038	1.8109	3.9871	2.9987	1.5384	3.0135	3.485
BLOC1S1	5.0722	3.259	2.9679	3.5848	2.7556	2.4809	1.7471	4.7434	0.9662	2.517	2.4836	3.4968	6.9238	3.3205	3.5947	1.6615	2.4713	2.7517	2.9519	2.3294	4.166	1.497	3.9911	2.3261	1.5608	1.3068	1.8388	4.9304	1.6738	3.2222	3.504	2.8859	3.617	2.1732	3.1445	3.015	4.8117	2.0689	2.3671	2.1378	4.4986	1.968	4.7734	1.8252	3.793	3.1346	1.085	0.9025	5.3013
ICAM1	1.3889	5.4484	7.6533	1.0937	1.7936	0.647	1.2251	3.7621	1.0828	4.7464	7.1704	2.4565	9.7457	11.7324	1.695	0.759	14.9964	1.2948	2.438	3.1317	1.3722	0.8285	7.5146	7.7066	1.7052	1.458	3.2905	4.8802	0.402	1.653	1.8488	0.5591	23.6076	3.2764	1.4661	2.7064	3.3427	3.4037	26.8763	2.8786	6.0336	21.3989	2.4536	1.2588	0.7324	1.8106	0.4591	1.352	0.9411
PLK3	2.5171	6.479	2.559	2.1151	1.3981	1.6883	2.5915	3.6947	1.5069	5.9387	4.4297	2.6822	5.6009	19.2023	2.1946	1.7214	4.4322	1.0148	4.662	6.1373	2.585	2.2453	4.7136	4.1668	1.8218	1.6261	1.7343	10.9251	1.1141	2.8849	1.6359	2.6797	4.3102	6.4258	2.759	4.5357	3.6547	2.6784	5.5603	2.0759	5.2019	4.6725	2.2411	1.9331	2.226	2.5037	1.7359	2.3157	1.4366
ITGAM	4.3552	3.8286	1.0475	0.9422	3.4817	0.8436	1.7244	2.4879	2.1097	5.9099	1.8131	5.8348	3.9872	10.8034	1.1692	1.5669	5.2382	2.0985	5.7911	7.58	5.753	0.3204	4.8808	2.6618	3.4279	5.2269	1.1122	7.986	1.088	4.5773	2.2228	2.2735	3.0631	4.3284	2.9202	6.2988	7.2871	1.8018	4.9532	1.2295	2.1991	3.8388	3.1813	3.2531	3.5815	2.8652	1.226	1.3826	3.675
MTF1	3.6563	2.825	2.0936	2.5657	4.7174	3.0192	1.9973	1.9239	4.2948	4.7227	4.2218	3.9163	3.3609	14.3374	2.0801	3.2082	2.1222	2.5656	3.3911	3.8318	1.9809	2.4496	4.0493	3.2024	4.2928	4.83	2.5288	3.9583	3.7016	4.4397	2.3646	3.0664	3.6422	2.8759	3.3589	3.9335	3.1874	7.0461	2.6008	2.3951	2.5145	5.3521	2.6127	1.9994	3.5726	2.0119	1.1165	2.8641	3.2117
GSDMD	3.5749	3.9154	1.9212	1.7281	0.9147	1.518	1.4566	4.9369	1.5173	6.3446	1.4583	3.2421	14.6476	8.8571	2.006	1.9144	4.2284	1.9338	6.388	4.4176	2.9426	1.0977	2.2453	12.5173	1.29	1.7056	1.0254	3.9367	2.0283	2.9889	2.7779	4.6517	1.7969	4.5699	2.7956	2.8829	3.2346	1.4628	2.9582	2.4559	13.5853	1.5798	3.8359	2.5849	2.8002	1.984	4.5347	0.8013	2.8049
IL4R	1.6363	6.4043	1.6346	3.824	0.9432	1.9119	1.6817	2.9281	2.6165	5.8142	2.8277	2.5228	7.1348	8.6177	2.1235	3.53	5.7187	3.1825	6.693	8.2938	2.753	1.0352	2.6132	4.9817	1.5849	2.8206	2.7505	7.2022	1.6625	3.1389	1.5909	2.0271	2.1997	6.6065	2.2092	3.2939	3.2343	2.605	8.4933	2.7499	4.987	3.9962	2.8067	1.771	2.9789	1.7908	1.2978	1.8083	1.2654
GCLM	1.5989	3.8356	2.6059	1.5729	4.2505	4.4631	2.9407	3.0316	2.2083	3.1425	2.8654	1.6606	3.3877	15.9836	1.6313	2.0118	5.3554	2.4107	3.3553	2.5297	2.0661	0.9652	4.8441	4.9162	3.8971	2.7305	2.5753	2.0127	3.0443	2.2652	1.9632	2.3314	1.8556	3.4481	1.8668	4.0041	1.7694	7.5218	4.1781	3.6225	3.0907	3.2794	1.9923	2.0986	2.2331	4.5228	1.1354	3.8792	2.4385
PYCARD	4.1688	5.4344	2.0588	1.2065	3.6194	1.2858	1.2636	3.2148	1.9705	7.5001	2.44	4.9462	4.1987	6.3599	1.7463	1.072	5.7916	1.956	9.6739	5.245	3.117	0.4451	2.9273	2.8416	2.2217	3.6201	0.8795	5.1682	0.631	3.7717	2.9981	2.637	3.0375	4.4509	1.6715	3.8534	6.0918	1.72	1.9659	1.2037	3.8411	1.0503	4.5946	1.2597	2.774	2.3479	3.9947	0.7396	2.8337
IL13RA2	0.0771	1.9856	25.0645	0.0666	0.1734	0.2862	2.7046	0.209	0.0109	0.0111	1.303	0	27.7288	118.0688	0.1811	0.2207	7.4308	0.6127	0.4074	1.0862	0.2867	5.1595	2.6959	37.1311	1.7662	0.9112	0.0513	0.0637	0.7929	0.061	8.8827	0.1729	0.0494	0.0293	3.8804	0.1766	0.0899	1.2014	0.6294	1.5361	7.3526	0.1704	2.0103	0.3458	0.0522	0.7212	1.3813	0.9082	0.1392
PLEKHF1	1.3966	3.0372	1.5201	0.7538	0.621	3.5058	1.3786	11.3419	1.3074	1.5468	1.3897	1.3634	8.9575	2.4002	1.7809	2.7786	1.4417	2.545	0.9245	1.3685	5.8319	1.7504	3.4528	11.8681	1.4996	1.456	1.1738	4.1932	4.9931	1.1215	2.0367	6.6234	1.6282	2.3751	5.9379	4.9285	8.4193	1.4452	4.5713	5.6045	9.8246	0.4751	1.3016	5.3375	1.9577	1.6435	7.7167	0.9678	1.1603
SNX32	4.8579	2.5378	0.9219	1.2004	0.5977	4.6065	2.8948	3.9784	1.8847	1.7838	1.6103	3.6308	2.6513	0.3139	6.0809	4.641	1.7274	3.4228	2.4459	0.6734	3.8114	6.7707	0.9907	0.8408	1.9389	1.7163	0.7923	1.7301	5.2622	3.4897	2.3406	4.5876	2.0727	3.1837	1.8989	1.6024	2.2927	0.5297	1.0134	2.9242	2.4315	3.0361	1.3873	2.5523	4.7187	8.0081	2.5626	2.4003	4.1802
SLC11A1	1.6791	4.0971	1.4973	0.2142	0.6478	0.8139	0.4135	2.8935	0.9528	5.7026	1.4257	2.2364	65.5225	10.6358	0.5503	1.6546	2.8676	0.2211	12.3272	17.0618	0.9993	0.1949	3.288	2.9535	0.4495	0.4758	0.3478	9.7881	0.5331	2.1802	0.8519	1.4812	0.9754	11.0982	1.8991	2.8039	4.2831	1.1518	15.8581	0.766	5.4407	0.9447	2.7185	0.7555	3.1331	1.0396	2.034	0.2358	0.4465
ACSF2	4.5112	3.4236	2.4469	0.5167	4.6229	1.5531	2.1037	3.5479	2.573	4.7436	1.7602	2.8812	4.2081	3.4498	0.8129	1.6483	4.3814	1.8999	2.3406	2.1246	1.9178	1.0026	2.5469	5.991	2.1146	2.9577	0.4149	3.6105	2.4797	3.7018	3.4231	2.6949	3.9529	4.4485	2.3768	4.4055	5.8007	1.0006	5.9893	2.2442	4.1415	2.9908	2.1301	4.4348	3.1408	2.5317	2.2509	1.7526	4.2568
STAT5A	2.7537	3.1032	1.0559	1.2214	5.3978	1.2206	1.2763	4.9406	1.2142	5.2753	3.403	3.0928	5.2983	5.2296	1.4526	1.4899	4.5586	1.7736	4.8438	7.6141	2.7689	0.3721	3.0833	6.2009	1.4462	2.4334	0.8016	4.9837	1.5959	4.282	3.0056	2.7856	1.3508	2.6067	2.8186	3.3922	5.1374	1.2343	7.7106	1.2521	4.523	1.5566	1.5371	2.5447	2.3693	1.4245	1.8091	1.2152	2.7627
CREB3L1	0.1745	1.0425	1.8569	5.4719	0.1796	1.7832	3.1572	15.352	0.1282	0.1615	0.7435	0.2095	0.9022	0.2439	10.5467	2.7246	0.3014	1.3528	0.1647	0.5622	1.2688	5.5174	2.4073	10.773	0.928	0.2317	3.1624	0.8808	0.8452	0.2957	0.9265	4.0329	0.2116	0.1777	0.6708	0.6384	0.2907	0.3623	4.2	1.4414	11.2765	0.1944	7.4187	1.4676	0.058	2.4563	2.2066	6.9216	0.2876
ABCC1	1.8541	2.8841	3.398	1.6833	1.8878	1.8132	1.8248	1.7182	3.5694	2.2596	2.3397	3.4676	7.4677	5.6048	2.2075	1.9804	7.5722	2.0083	3.4594	7.2318	2.033	3.4805	3.8314	3.5581	2.1904	2.4143	2.615	1.855	2.0735	2.9878	2.3781	1.6319	1.8216	3.0829	1.6686	2.3555	2.6749	4.1765	11.293	2.0734	3.3068	1.6899	2.6534	1.4865	3.012	2.4499	1.3614	2.5846	1.5405
SUMF1	2.8164	2.6051	3.8895	2.4686	2.3064	2.2302	2.4562	2.4437	1.8075	2.0684	1.9182	2.7227	3.409	6.8295	3.1187	1.9424	8.859	2.0351	3.9607	1.6443	2.6113	3.3171	3.9833	3.8771	1.9873	2.3301	3.9345	2.9902	2.1838	1.7605	2.5283	2.0415	2.2825	2.8076	2.7204	2.6119	2.2107	2.6509	8.6345	2.9025	4.2468	2.0439	2.7536	1.8979	1.693	1.7136	4.0262	2.283	1.7424
NME5	2.9912	4.6704	1.1204	0.5287	3.7613	4.8971	2.3979	3.3884	0.6846	2.1299	1.552	2.1074	5.1849	28.8239	1.765	1.3583	2.2206	2.8959	3.9586	1.1089	3.3853	0.4261	2.4465	6.2857	2.4928	1.2682	1.0127	3.3049	4.6275	1.1202	2.6505	2.8241	1.8081	2.3744	2.1956	2.731	1.8666	2.7676	1.8995	1.8455	3.4996	2.7215	1.4577	2.6995	2.1584	5.9339	1.1103	3.1281	2.6745
RIPK1	2.2962	2.9844	3.106	2.3873	2.5027	1.8391	2.1658	3.2618	2.7158	3.6616	2.6143	2.6547	3.8756	5.8932	2.9918	2.5624	3.7338	2.038	3.9098	3.089	1.9602	2.4822	5.1125	6.4516	2.0711	2.6445	3.9239	3.074	2.0006	3.2127	2.6852	2.3386	2.2888	2.6398	2.0452	2.7099	2.8068	3.688	3.2158	2.6513	4.5489	2.5486	3.4276	2.598	1.8494	1.8355	2.424	2.3733	2.4348
IL6R	2.3158	4.2135	2.0716	1.8119	3.0171	1.139	2.8067	1.5983	2.7219	3.8587	3.037	2.5046	3.9286	8.335	2.4816	2.0832	3.8723	1.8154	7.4303	7.9994	2.5427	0.7327	2.5855	2.1515	2.7241	3.2659	3.8051	6.5062	1.6258	2.4884	1.9724	1.6928	4.5465	3.6122	2.8449	3.6561	3.07	1.665	2.7919	4.436	2.4123	5.0882	2.9399	3.6926	2.6603	1.8708	1.0906	1.8391	1.9725
EYA1	2.6036	1.6536	0.0908	4.8565	3.5193	1.9299	3.5863	0.238	0.7953	2.344	7.6373	1.2516	2.1191	2.7714	5.6408	5.9833	0.2578	2.8993	5.1778	3.4468	5.0155	0.9968	0.0328	0.7778	2.8034	2.9786	1.7287	1.8206	2.4496	4.8681	4.1801	2.9898	1.9293	0.2096	4.2873	2.4744	0.9828	4.9005	0.0249	1.2604	0.1867	6.2911	5.6699	4.6617	1.4956	0.5902	2.6411	5.6287	6.9889
PRKAG2	4.6065	3.6909	2.0059	0.5569	2.6428	3.1272	1.918	2.2558	4.7293	4.8133	3.1429	2.265	2.9063	1.9188	2.6716	2.9029	2.3529	2.573	2.4905	1.1628	3.1555	0.3258	1.5825	1.6841	2.9076	2.3976	0.9768	4.5969	3.8319	2.9788	2.9613	1.968	2.7332	2.658	3.3307	2.1228	4.0674	1.3365	2.4474	1.9739	1.9358	3.0949	2.657	2.409	2.665	3.9537	1.1863	3.0707	2.5313
SLC39A8	1.0022	2.9723	2.1167	5.945	1.3948	2.8357	2.6522	1.3849	2.6721	1.7208	1.5603	1.964	13.0436	4.3681	2.9904	2.6192	9.3596	3.1602	3.3524	2.4721	2.6221	1.206	6.9377	7.1651	2.4981	1.8907	1.9676	2.4368	1.4897	1.7438	2.255	2.3674	1.1449	2.273	2.3199	1.3047	1.0755	2.7271	4.7024	4.7661	6.3005	1.4057	2.6969	3.3464	1.6636	2.1557	1.5482	2.3092	1.708
FGR	1.2381	4.3988	1.1223	1.6806	0.5939	1.8886	2.1473	2.7422	1.8608	3.0571	2.3907	1.7761	5.4725	2.5163	2.9061	3.378	2.497	1.4292	2.7828	6.633	2.6463	0.6893	1.7483	3.8554	1.0145	1.2896	1.6897	8.0207	1.3819	2.159	1.8034	2.0424	1.4102	3.4249	1.9331	2.1508	4.6112	1.3419	8.4104	2.5559	5.4252	2.7415	2.5015	2.0887	2.698	1.642	1.1511	1.1785	1.0785
RFFL	2.3524	1.7951	3.1756	1.874	2.1963	3.0631	2.4465	2.2312	2.0249	1.8029	2.7575	2.8071	3.0752	3.6095	1.623	2.3627	3.31	3.486	2.7465	3.9217	1.858	2.6607	3.316	3.1365	3.5895	2.3676	2.8416	2.4965	5.3449	2.7109	2.9563	4.3342	1.9403	1.8629	5.0924	6.261	1.8289	3.9152	3.4088	2.061	1.9771	2.1617	2.0069	3.6481	2.0442	1.3913	0.8411	2.1414	2.6036
CASP1	3.0782	3.595	2.564	1.0198	2.2155	0.5728	1.1618	5.4536	1.6057	8.1143	1.4829	4.242	3.955	12.6504	1.0145	0.9664	5.8202	1.5216	9.0062	7.6498	2.5084	0.2175	6.1612	4.3671	1.5573	2.5344	1.2558	2.6954	0.5752	2.4347	1.6207	0.9448	2.7444	4.7371	1.3824	3.3603	2.6094	1.8042	4.3654	0.8516	9.9187	2.2296	3.5992	1.0929	3.0528	0.6995	1.1222	0.7554	1.8502
FYCO1	1.6265	3.4108	3.5617	2.4829	3.3515	2.3022	2.3354	1.6561	3.0839	2.8562	1.4904	2.485	2.8663	4.5593	1.7463	2.6629	6.8647	3.0344	3.0072	2.2555	2.125	2.1521	4.6874	2.2092	3.5072	2.6706	2.1118	2.9098	2.2031	3.1239	2.4118	1.9098	1.8595	2.457	2.989	3.3446	2.3724	3.5849	8.2104	2.6126	2.86	3.2187	2.5243	2.3213	2.4763	1.6112	0.4473	2.6784	2.4716
PPP1R13B	2.4018	4.6158	3.2115	1.9678	0.8135	5.5674	2.6339	3.2446	2.4866	2.1563	2.3385	1.3046	1.9296	1.3238	4.4387	4.1176	1.0473	2.4456	1.0284	0.6214	2.9898	3.8553	1.356	3.6752	3.2099	1.7685	3.6093	2.7816	3.9847	1.5721	1.7698	3.5407	1.6657	1.6058	2.148	1.443	2.2858	0.9246	1.8538	3.9522	1.6736	2.9209	3.3252	3.9301	1.9041	7.6312	2.5741	3.2916	2.2782
RAC2	1.759	4.0021	2.6792	0.4005	1.9833	0.5343	1.1181	1.9013	0.7117	12.6442	1.8956	3.1088	4.4801	8.1074	0.9339	0.8772	9.9297	0.8482	12.087	6.2448	2.0878	0.449	3.0573	6.5968	1.0244	2.5336	1.9839	2.3162	0.5302	1.3685	2.4258	1.4167	3.5643	4.6949	0.9717	2.4848	3.8825	1.6498	2.9773	0.6973	3.5717	1.8278	5.1822	0.9403	2.7335	1.4765	0.8733	0.7475	1.9342
MILR1	3.0928	3.9392	1.8403	1.0433	2.9106	0.5302	1.9357	2.1242	1.2922	6.6472	1.3468	5.9372	2.4758	6.6241	1.6987	0.7082	3.4578	1.7778	15.9121	7.0039	2.4129	0.3887	3.3868	2.6429	2.0558	4.4458	0.8116	3.2522	0.7721	3.193	2.344	2.123	2.4494	6.2734	2.5221	3.9264	2.9922	2.3335	2.8285	0.9448	2.0511	1.983	4.5175	1.4708	2.8044	1.8613	1.2721	0.7838	2.147
PTPRC	1.6191	3.9014	1.6478	0.9604	1.2127	0.4324	1.9393	1.4607	1.3089	7.5793	0.9091	3.1652	3.7657	26.4359	0.7998	1.1385	3.8592	0.8069	5.945	15.1644	3.0253	0.1719	4.1438	2.7007	2.1597	3.2847	1.324	5.0292	0.5344	2.5371	1.3098	1.209	1.149	4.9419	1.8947	4.9223	2.0758	1.9505	6.9675	0.7794	0.6689	3.9155	2.9338	1.9953	2.7035	0.9405	0.3896	0.9316	1.4185
EDA2R	0.4368	0.2626	13.3994	5.6287	0.1705	1.4246	7.6412	2.1336	0.2114	0.2794	0.168	0.3466	0.6092	6.5692	4.8058	2.4647	9.6948	6.6326	0.537	0.3342	2.0755	1.9069	1.715	6.2491	0.3093	0.4005	4.5257	0.2235	1.5866	0.7492	6.1671	1.9436	0.1066	0.4284	1.3717	1.2661	0.2695	0.96	6.8889	9.4479	3.7111	0.2659	6.1504	4.398	0.1643	0.2528	1.0589	9.4032	0.16
BORCS5	3.1217	2.912	3.0607	2.4567	3.177	4.6728	3.0033	1.6917	2.7858	1.6212	4.0559	2.1965	1.9795	2.5449	3.1351	3.0288	2.6527	2.5458	2.1715	4.0809	2.5301	2.8093	1.9408	1.3992	3.2028	3.1777	3.8182	1.7285	3.7756	1.7655	2.536	2.5862	3.6243	1.4873	2.64	3.3483	1.36	3.1911	2.6913	2.5675	1.5139	2.5484	2.9547	2.9772	1.6659	3.0171	2.286	4.2149	2.3334
TRAF1	1.266	1.5911	2.017	0.3789	1.5549	2.8863	0.9017	3.3402	0.5163	3.1927	3.7589	1.1055	5.6477	2.4948	1.181	5.078	3.5605	4.1382	2.4088	1.7617	2.4942	0.4402	6.043	3.6632	1.8505	1.1157	3.5257	1.9769	5.2494	3.1999	3.1085	6.0742	1.6682	1.1448	5.1672	4.3122	1.6005	1.4973	2.9207	1.2082	6.0942	1.5035	1.9617	3.6864	0.6163	2.1499	0.8554	1.4509	1.3937
S100A13	1.6859	7.9989	2.8798	0.5618	0.4452	3.3386	1.5994	5.0961	0.5856	0.4071	1.3568	0.9751	7.8549	8.1617	0.9304	2.3685	1.4852	1.9481	1.0308	0.4754	1.7459	3.6303	3.9332	3.2441	1.8484	0.7212	0.6714	2.3004	2.2035	2.0352	1.9782	2.954	1.0218	1.1616	3.2418	1.4613	0.9457	1.0036	0.549	2.8619	6.0483	0.9633	1.6582	1.3877	1.5034	6.2804	2.4325	0.9234	4.2341
MPV17L	4.2248	2.1586	0.088	1.8608	1.4653	1.8899	2.3846	8.1253	0.6446	2.5421	2.4669	0.1905	3.9825	2.696	2.1144	1.2312	2.5392	1.651	1.5274	1.2369	4.0435	7.1547	5.703	6.3215	3.3211	1.4481	0.1735	1.7717	2.2919	4.5422	2.966	3.7274	1.4424	1.4509	1.9947	1.791	3.1331	2.9094	2.0332	0.8345	4.3884	1.0191	1.8798	2.7797	3.8614	2.2002	3.5402	0.8316	2.2552
AP4B1	3.7179	1.9868	2.4157	0.7005	1.7146	1.8252	1.722	2.6048	2.3138	2.62	3.6742	3.7361	4.0362	2.911	2.1184	2.2148	1.3776	1.9721	3.7349	1.807	1.6822	1.9234	2.8099	2.297	1.9259	1.5061	1.3031	1.9422	2.1361	3.0034	1.6299	2.1979	1.9719	2.8044	1.6934	1.7979	1.9587	2.9915	1.1196	2.1321	4.0505	2.3354	2.2983	1.4636	2.9143	2.3154	3.3109	1.6676	3.317
BMP4	1.393	0.8895	3.8685	3.4328	1.6902	1.2803	1.6354	0.3422	2.3198	1.7951	2.7323	2.1984	0.6707	0.8033	5.5079	2.3908	1.119	2.9914	2.8111	3.6479	2.409	3.0438	2.5189	2.5083	1.6257	3.5917	2.7844	1.3521	0.8068	3.6498	3.8374	1.816	3.4907	1.7475	1.7801	2.4062	1.826	2.4608	1.9086	3.5917	2.0858	3.0211	3.0362	0.7379	2.3715	0.5905	2.8051	1.4253	5.6387
GALNS	2.6948	2.2962	3.1066	1.4152	1.7196	2.061	1.8096	3.1687	1.5213	1.4926	2.377	2.5074	4.6936	5.6021	2.6107	2.1143	3.2034	2.0025	2.1478	2.0117	2.0056	2.9701	2.8614	6.7862	1.5849	1.7277	2.7172	2.2494	2.1137	2.5305	2.5634	2.5906	1.7545	1.668	2.0719	2.1549	1.5023	3.1281	2.6913	1.8689	4.7508	1.4643	2.1639	1.8384	2.1139	2.6478	2.8234	1.7683	2.5119
CASP6	1.6905	2.5576	2.7241	0.7522	1.9587	1.305	1.6454	3.3124	0.7777	2.0245	1.78	2.4243	7.7969	4.6673	1.8111	1.8086	3.9785	2.2218	4.7614	2.7747	1.6194	0.7774	5.8325	7.5907	1.7114	1.645	0.9804	1.9944	1.6588	1.8025	2.6595	1.8189	1.5785	2.024	2.279	2.307	1.5049	1.4694	3.2995	1.2072	6.0945	2.0379	2.1331	1.6641	1.256	1.2959	1.3651	1.0348	1.2817
FES	2.2376	5.4462	1.2776	1.0435	1.1531	1.8141	1.9486	3.753	1.7092	5.0971	1.2568	3.5018	14.5844	4.8116	1.959	1.8185	3.9885	1.3523	5.2188	4.7192	2.7567	0.6134	2.9962	5.7257	1.3777	1.8263	1.2839	4.0587	1.2196	2.5437	1.1793	2.2077	1.1656	4.0384	1.4699	1.8222	2.4646	1.6128	3.681	1.8969	5.0787	1.6791	2.8116	1.7104	2.2271	3.4434	1.9701	1.1433	1.8438
MSH2	1.4504	2.3623	5.0795	1.7537	1.7472	2.6829	2.6025	1.9295	1.8735	1.9596	2.3914	2.5441	2.2475	5.5159	2.4148	2.232	1.3507	1.9712	2.2135	1.3562	2.0658	1.4096	3.9798	3.4181	2.5633	2.4384	2.3814	1.3336	2.1461	1.9801	1.6231	1.7093	1.61	2.1073	1.7276	2.1383	1.1708	3.032	2.1635	2.959	1.9889	2.7599	2.8623	1.5434	2.2704	3.5717	1.6817	3.0878	2.0677
RAB8A	2.2119	2.266	5.3761	2.3712	1.8437	1.4841	1.7661	2.9387	2.1704	3.0921	2.4201	2.5766	4.6066	2.9782	2.0057	1.4738	2.279	2.2448	3.1918	4.188	2.6706	3.5392	4.8514	3.8056	1.5418	3.062	3.0566	3.3578	1.5491	2.439	3.0321	1.9384	2.5336	2.1219	2.0581	2.2095	3.0095	1.993	2.9175	2.2771	2.4872	2.2471	3.0545	1.568	2.1087	1.8466	1.1409	1.5985	2.3364
BCL10	2.6308	2.6584	2.5262	1.6192	1.877	1.4069	1.3647	1.7844	2.3807	2.8398	3.2297	2.9781	3.0579	6.1393	1.6586	1.366	2.0976	1.7744	4.0104	3.1476	1.6732	1.1484	2.9321	4.0003	1.9441	2.6238	1.8012	3.6906	1.6353	2.3796	1.6178	1.9867	2.2835	2.7749	1.9372	2.1362	1.9848	4.246	2.0839	1.7441	2.3467	2.3996	1.7599	1.2494	2.2753	1.5674	1.4323	2.0511	2.6393
CD84	2.571	2.9738	1.3448	0.8871	3.3696	0.5809	1.3505	0.8725	1.9727	4.2775	1.3399	3.7798	1.7364	6.0437	1.5427	0.412	2.3279	1.2718	4.3983	10.2227	1.9164	0.1969	2.2213	1.2086	1.6282	4.6028	0.7737	5.4231	0.3779	3.2522	2.0983	0.703	4.7403	3.1392	1.4312	4.0022	1.2611	1.0862	4.4901	0.8073	0.9262	4.8999	2.3869	1.5854	2.0681	1.0118	0.4045	1.0401	1.3264
PAK5	1.0869	4.1416	1.1927	1.7164	0.5551	5.2754	3.7392	1.5844	2.6401	1.376	2.5605	1.6608	0.3406	0.2003	5.5905	3.5261	0.0435	2.7324	2.0583	2.0457	4.3499	0.8402	0.0136	0.277	4.1495	2.7661	2.3717	0.499	4.9126	1.3195	2.1335	2.0551	1.3793	0.7557	1.4455	1.7159	1.6822	1.731	0.1473	1.7086	0.0098	2.7567	4.8405	2.2464	2.1122	6.6865	2.0991	5.6988	2.8068
LTBR	1.9485	3.5379	2.0086	1.9742	0.8994	1.1558	1.1477	3.2625	1.1445	3.0948	1.436	2.6697	4.556	3.1522	1.1921	1.3468	3.9357	1.2597	4.2522	5.0247	2.4289	0.8675	2.4363	2.6322	1.4129	1.8457	1.4309	4.9794	1.0558	2.5031	1.3428	2.3113	1.0599	2.9409	1.4305	2.7905	3.8268	1.5977	3.0358	1.9597	5.0508	1.367	2.3062	1.577	1.9664	1.6206	1.2589	0.8302	1.4109
BCL3	0.9887	3.33	4.1007	0.8689	1.0193	0.9596	1.0146	4.0569	2.103	5.167	3.152	2.3395	7.9077	11.3194	1.3979	0.8023	4.528	1.1389	2.4364	3.9807	1.4765	1.8625	4.6512	4.181	0.9868	1.5495	1.8605	3.4493	0.7032	1.5484	0.9583	0.9475	6.4928	3.166	1.2162	0.8198	2.41	1.2385	2.8772	1.088	6.9974	3.7235	1.6779	0.7611	1.6392	1.0758	1.4242	0.5118	2.1382
TNFAIP3	0.8832	5.5652	2.2962	1.2927	1.5007	0.9102	1.5085	1.8178	1.3161	2.0073	4.2101	1.8748	6.9639	4.4343	1.9806	1.3272	5.2959	1.0867	4.9868	6.5391	1.4332	1.2579	4.8756	4.8658	1.4167	1.3814	1.0099	4.9735	0.7569	1.6438	1.5973	0.991	6.516	2.6513	1.4447	1.8317	1.3675	1.1095	4.8458	1.6943	2.0425	7.7405	4.0687	1.8184	1.2753	1.4105	0.8045	1.1756	1.4868
UACA	1.5779	2.3763	1.8979	3.4443	1.4277	1.5967	2.0063	1.7377	1.6248	2.0545	1.1419	1.6054	3.5913	2.6188	1.6396	2.6001	3.9679	3.7415	2.362	2.0767	1.9543	1.82	3.9586	5.5918	1.5491	1.5896	1.8132	3.168	2.2159	3.3428	1.874	1.9649	1.0004	2.2563	3.047	1.735	1.3739	1.9747	3.1171	3.1227	3.8919	2.085	2.1236	2.2006	2.0823	0.7701	0.6595	1.4611	1.6585
CFLAR	1.8494	2.7557	1.4793	2.1304	1.4007	1.6977	2.3914	2.0184	2.7474	2.5381	2.0999	2.2387	3.8701	4.8667	3.0833	2.7899	2.2704	2.2512	1.8464	3.7974	1.8456	1.0057	3.08	3.2723	1.9405	2.0246	2.8137	2.797	2.0633	2.6501	2.3157	1.8133	1.6273	2.2043	2.3072	2.4049	1.6715	1.7033	3.6586	2.4609	2.2765	2.5132	2.8883	2.095	1.6171	1.2735	1.2152	2.1142	2.0165
PIK3CD	1.5203	3.881	1.5688	0.8804	1.9503	2.3896	1.8091	1.6128	1.3952	6.4705	1.0528	3.1491	2.6773	3.7429	1.5666	1.7922	3.108	1.5177	7.4448	7.466	2.6314	0.9229	2.7875	1.8345	2.8545	2.392	1.0275	2.3494	1.4021	2.4129	1.6319	2.1687	0.999	3.4586	1.3354	2.0705	2.424	1.3762	1.4514	1.6393	1.4794	1.621	3.198	1.7564	1.2666	4.2481	0.7836	1.8009	2.2362
ITPRIP	2.1719	4.6052	1.0384	1.2267	2.2169	0.7611	1.725	4.3914	1.5278	3.0765	2.6285	2.3899	3.0416	5.4078	1.1984	1.8917	3.5258	0.8167	3.3438	3.3932	1.7634	0.4433	2.3101	11.2509	2.3223	2.7995	2.304	6.7428	1.3054	1.9858	1.9999	1.6238	2.5113	2.7179	1.9718	2.4684	1.0621	2.9926	3.3666	2.572	2.6485	3.4104	2.53	1.9196	1.7916	1.2362	0.6538	1.3754	1.355
LRRK2	0.7074	2.7047	0.4714	1.455	1.2016	1.8752	2.5119	1.1662	1.1453	1.4269	1.5469	0.5376	2.3465	2.3979	2.1213	1.8259	1.8166	0.989	0.795	12.7712	1.139	0.9421	2.4608	2.1857	4.8182	0.6582	1.5803	0.7534	1.4212	1.2869	1.1981	0.9635	0.5779	0.7024	1.3819	3.7644	0.9671	10.8054	3.3173	1.2383	1.2406	1.5625	1.5946	2.778	0.4117	1.9615	0.4815	2.6864	4.5355
SCN2A	0.5153	8.6738	1.6769	0.881	0.2648	8.872	3.9014	1.9932	0.5912	1.0255	2.08	0.6916	0.4318	0.3421	2.6136	3.5063	1.0743	2.0412	0.7302	0.995	3.4157	2.8716	1.3226	0.7603	5.1224	0.7395	4.6254	0.2357	8.6194	0.5967	1.1008	1.8974	0.422	0.3473	1.1235	0.9066	0.3682	1.6133	1.1039	4.7248	0.9272	2.9597	2.7841	3.6127	0.7101	12.4881	1.1278	8.8325	0.9639
TRPM7	1.8167	1.6862	1.9386	1.7155	1.2908	1.8732	2.5182	1.3804	2.5331	2.485	2.0096	2.5604	2.548	3.8075	1.3974	2.4375	2.676	1.8747	1.7086	2.6767	1.6718	1.8221	3.2828	3.0399	1.6397	1.6647	3.0515	1.9367	1.7899	2.7115	1.9861	1.356	0.991	2.4103	2.2366	2.1016	1.1495	2.2079	2.6438	2.8315	2.2257	2.7996	2.8457	1.6877	2.0432	1.563	0.9849	2.7537	2.0583
BBC3	1.2674	2.2808	6.0727	1.8129	0.9626	2.1515	2.3936	3.3323	2.4504	1.2067	1.5065	2.388	1.5647	3.8406	2.2827	1.0986	5.5204	2.4386	3.2848	1.8386	1.5733	1.9021	1.2803	1.8756	1.4284	1.5	1.3838	1.3143	1.2953	1.9814	2.3272	1.0718	2.2739	1.3395	1.2531	2.6194	2.2187	2.2411	1.2368	2.3048	2.339	2.8906	1.4757	1.4179	2.2586	1.7598	3.2909	1.8379	2.0377
GLA	1.3478	2.0055	4.2621	1.3689	1.3424	1.3108	1.4782	2.4779	1.4377	3.2884	2.0118	2.6577	5.1823	3.9054	1.4464	1.5231	2.1251	1.3669	3.9565	3.2035	1.456	1.341	3.0909	2.5902	1.3126	1.8595	3.0277	1.8799	1.4047	1.3093	1.8118	1.7892	1.6253	2.7277	2.7333	1.8308	1.7661	2.348	1.7985	1.7144	4.1984	2.0227	2.5589	1.1261	1.723	1.5868	2.3065	1.2924	1.6729
GATA2	9.0769	2.0194	4.5925	4.4999	1.3426	3.3424	1.736	0.6923	4.8427	4.145	16.2054	4.6401	3.7808	0.4461	3.911	1.4469	4.5242	1.2244	1.0515	0.9417	3.0781	1.0016	0.7328	2.1911	1.2869	1.4322	5.6672	7.0017	0.677	4.2638	0.62	0.709	0.6531	1.4007	0.5946	0.442	1.5464	0.6414	4.5309	1.2085	0.4325	0.6227	3.8718	0.9817	1.7166	1.1022	2.2036	1.8011	1.0118
P2RX4	2.6165	2.1872	1.7858	2.2812	1.4929	1.3756	1.0626	1.5809	1.4148	2.8742	1.6123	2.6045	2.6304	2.7344	1.8686	1.5091	2.6871	1.9003	4.1764	3.3454	2.0149	0.9462	2.8418	2.1874	1.4865	2.4475	2.0545	2.5894	1.1857	2.4532	2.2775	2.0831	2.1109	3.4077	1.4379	2.0793	2.2888	1.2567	1.4184	1.1772	1.9328	1.9822	2.7795	1.4588	1.7746	1.3915	4.1706	1.5665	2.2178
BTK	2.3566	2.6948	1.5007	0.8361	1.8909	0.5683	0.9549	1.5422	1.1308	5.7898	1.5494	3.3721	2.9798	5.5509	1.2029	0.7877	3.0338	1.4316	7.2349	6.1461	2.2365	0.2189	2.3582	1.819	1.6222	2.4852	0.6078	4.0585	0.6446	2.7299	1.7081	1.6239	1.7831	3.6675	1.7281	3.424	2.7323	1.4978	2.7773	0.5317	1.9235	2.7817	2.2602	1.11	2.5047	1.1007	0.9912	0.9023	1.4845
EPHA2	0.4178	2.7594	1.3147	4.0175	0.6127	0.9844	1.8445	1.7618	1.3566	1.5033	2.6109	0.454	1.1991	2.9254	1.4076	1.7369	2.4262	0.695	1.3018	1.3206	1.0638	1.8	5.4939	8.8544	0.5329	0.6713	1.4404	10.524	0.4553	0.9176	0.5216	1.348	3.1372	1.9972	0.6609	1.4214	1.0651	1.2157	0.9793	1.972	4.5918	2.9867	1.1402	0.8105	1.03	1.0578	0.3978	1.3363	0.6075
THBS1	0.178	19.2344	0.1949	0.3625	0.177	0.4381	0.308	0.3317	0.1475	2.9909	6.636	0.1888	8.5807	12.716	0.3436	3.9286	1.6787	0.2498	1.0077	1.3093	0.4708	0.0825	0.4916	2.6654	0.6189	0.7616	0.5769	6.9264	0.5913	0.2742	0.3214	0.4429	3.5245	1.46	0.5458	0.4006	0.1357	1.2749	3.1924	1.3091	6.0318	4.3913	0.8818	0.4221	0.2873	0.9416	0.1028	0.9909	0.2527
MET	0.118	7.1421	0.0984	0.03	0.0878	2.6658	0.4966	0.1909	0.0295	0.035	0.1531	0.0449	1.3672	1.0563	0.1974	0.8094	0.6894	0.1941	0.5565	0.0858	0.1387	0.0477	0.381	0.5332	1.0127	0.1982	0.1347	0.0947	2.4316	0.0938	0.041	0.6115	0.0489	0.0231	0.2815	0.1899	0.0607	0.5055	0.0802	4.3113	0.2995	0.1444	0.1094	0.3406	0.0529	5.7963	0.0296	1.0221	0.0383
TRIM5	1.2716	1.5318	12.1131	1.9036	0.822	1.0283	1.3917	3.633	1.0909	6.1962	0.5579	3.0533	4.785	4.5622	1.1643	2.1507	2.3514	1.0785	4.2405	3.8536	2.0122	0.5943	5.7029	6.3678	0.5939	1.8464	2.3308	1.2315	1.2197	2.4304	3.2304	1.8346	0.1772	2.2099	2.2404	1.5686	1.1792	1.0094	2.6689	1.6354	4.2853	1.6591	2.3448	1.6191	1.4171	0.7578	1.2753	1.7634	0.7012
ACSL5	1.2608	5.41	1.1995	1.7507	1.0898	1.7958	1.8134	2.2035	2.3544	3.9359	1.4159	1.3976	1.006	2.6121	1.7895	2.4287	2.4229	1.5287	2.9444	2.3151	2.575	0.6783	1.6004	2.5384	1.9375	1.8234	1.9103	3.6935	1.3049	1.4001	1.3099	2.1426	1.0273	2.47	1.9606	1.7021	1.3863	1.9972	3.8429	4.435	2.5305	1.7157	1.9569	2.1157	1.9437	2.0519	0.9696	2.033	1.4608
SIAH1	2.5118	1.3843	1.7139	1.9398	1.1592	1.3126	1.6352	2.0232	1.9431	2.2393	2.0731	3.2307	1.9358	1.5153	2.0629	1.5852	1.2303	2.0303	3.5965	1.6308	1.962	1.9	1.8621	1.3921	1.7311	2.0086	1.5821	2.1473	1.053	1.8995	2.3749	2.1617	1.748	2.295	1.9294	1.4358	1.7343	3.0355	0.7449	1.4711	1.559	1.5544	1.8975	1.0746	1.9228	1.1578	3.838	1.7585	2.5764
G0S2	0.0572	3.9205	0.2935	0.0206	0.0603	1.0259	0.4954	7.712	0.0609	0.5767	1.6006	0	8.9458	7.7256	0.2124	0.6316	1.4831	0.337	0.2086	0.0884	0.3459	0.0937	3.5687	7.5952	0.5176	0.019	0.2063	1.7269	0.5151	0.0566	0.0967	0.2751	0.6966	0.2993	0.4339	0.1275	0.1391	0.1372	0.2204	0.4463	8.0215	2.8832	0.756	0.5817	0.0242	0.9253	0.2198	0.3859	0.1723
AP4S1	2.4926	2.6533	1.9764	1.4052	1.676	3.1581	2.5384	2.4666	2.0339	1.8807	2.3898	1.4791	0.7118	1.0856	2.6786	2.1946	1.3941	1.9822	1.5955	1.2248	2.3245	1.3384	1.7345	2.6656	2.6927	1.678	2.4263	2.1733	2.8726	2.605	2.1484	2.0822	1.7271	2.1778	1.9117	2.1531	1.9238	1.3812	1.3839	2.2684	1.6187	2.2797	2.0872	2.4735	1.5867	3.6542	2.9491	2.291	2.083
NEDD4	1.127	1.5424	1.5301	1.5033	1.6843	0.8286	1.6461	0.8677	3.0753	2.1007	1.3184	2.255	1.9597	4.1194	0.7375	2.0606	2.9695	0.7402	1.1544	1.9293	0.7154	1.4236	2.7547	3.1433	1.7829	1.9143	4.4766	1.3562	0.8109	3.0171	1.8201	1.9151	1.4981	1.6696	1.6938	1.2556	1.4345	1.9999	3.3362	1.3238	1.2874	3.9156	1.8689	0.9247	2.1983	0.3611	0.9943	1.102	0.637
SYNPO2	2.2955	4.7504	0.4352	0.8592	8.3422	2.0239	1.7888	0.6744	1.7678	3.7132	1.8267	1.7912	1.1363	6.2721	1.4573	2.0841	2.1021	3.4489	1.8305	3.9068	1.8068	0.1538	0.5811	0.3576	1.6314	2.9833	0.9832	4.5127	2.1826	4.1778	2.9918	1.2873	4.2353	2.5261	3.2579	3.5252	1.3725	0.9933	0.4726	1.5069	0.902	3.3783	1.5544	2.6435	1.7385	2.0707	0.368	2.3186	1.7246
HRK	0.6622	2.2863	1.2777	1.3718	1.0464	1.6229	4.7623	1.61	1.8133	1.5666	2.2369	1.6868	0.9907	0.5234	2.6308	1.7173	1.662	2.0379	2.71	0.642	2.5065	2.6377	0.4785	0.523	2.4747	2.4461	3.7676	0.3477	1.2581	0.7425	2.5711	1.9339	0.8365	1.092	2.3766	1.122	0.3058	1.7454	1.1694	5.2863	0.3347	1.4005	3.7534	2.1898	1.3005	3.9182	4.114	5.5665	0.914
NFATC4	4.6925	3.2771	0.3639	0.5411	2.5477	1.1641	2.1107	3.0892	0.7628	1.2212	1.8059	0.2612	6.7115	1.2614	0.6578	2.3147	1.2345	1.4563	2.2283	1.4469	0.8619	0.4845	1.6473	3.7648	2.9524	1.4265	0.3444	1.3583	2.38	1.6487	1.1496	2.1705	1.8424	1.0763	1.8651	2.1648	1.1148	0.7427	1.76	1.7814	3.2794	2.4953	1.3269	5.409	0.7269	2.228	0.9609	2.8575	3.3989
AKR1C1	5.4266	0.9028	4.384	0.4488	3.7892	1.2432	1.8419	0.6248	0.5192	1.9701	0.4728	1.7158	2.0003	0.998	2.133	0.6517	4.1997	0.8925	0.3466	2.7573	1.4359	0.1892	0.0698	0.0823	0.5673	1.2782	0.6551	5.7239	0.4817	1.962	2.4742	1.5991	5.084	1.762	1.1427	2.5479	3.8921	0.1577	7.3385	1.286	0.1021	0.7845	0.4095	1.4114	0.5302	0.9366	1.2227	2.3	0.4219
PTPN2	1.9615	2.1966	1.5716	0.9479	2.0149	1.1781	1.5482	1.7355	2.1126	3.2308	1.3509	2.243	2.7381	3.9454	1.659	1.578	1.9075	1.6676	4.4334	2.3439	1.6281	0.8437	2.2802	2.2281	1.4789	1.6039	1.7815	1.4666	1.5361	2.0768	1.7199	1.3497	1.6117	2.8295	1.648	1.6248	1.1739	2.5872	1.4818	1.5371	2.8472	1.8897	1.8379	1.2638	1.9229	1.636	1.7151	1.2511	1.5466
LGALS8	0.8215	3.4523	1.3121	0.942	1.1917	3.2039	1.7093	2.0701	0.9939	1.2834	1.006	1.5917	4.2059	3.9589	1.4057	2.2663	1.2289	1.8523	1.5113	2.0286	1.8573	0.5656	3.4961	2.8867	2.1342	1.4092	0.9478	1.1498	3.4489	1.2745	1.4145	1.6001	0.7841	1.3955	1.7956	1.4549	1.2464	1.9391	1.1347	2.5111	2.3379	1.4879	1.6392	1.7624	1.1707	4.2394	0.3956	2.7849	1.074
AR	1.5238	0.8803	2.9966	0.4336	7.1876	0.6147	0.3092	1.8088	2.5547	5.9207	0.5214	1.6368	1.7862	2.3983	0.4003	0.4888	2.0592	0.5484	2.372	1.5035	0.3582	1.6126	4.2734	5.2646	1.0907	2.4844	0.1584	3.1752	1.5364	2.3985	1.5118	0.3039	2.5457	1.7497	1.5064	1.8144	2.3972	3.8066	0.931	0.3728	3.4453	2.2438	0.895	0.6059	2.6836	0.3982	0.2086	0.2804	0.2492
TMC8	2.1817	2.299	1.4488	0.8759	1.6009	0.6262	1.0653	0.93	1.091	2.3831	1.1244	4.2272	3.3143	3.2109	1.1615	0.7697	2.2054	1.6492	6.2223	3.5985	2.3311	0.5323	1.8145	1.1358	0.9497	2.653	0.5247	2.1448	0.5609	2.7781	1.6953	1.7214	1.6296	3.6587	1.1837	2.9104	3.5263	0.8699	1.6166	0.923	2.0679	0.8507	2.129	1.1138	2.0524	1.1973	1.391	0.528	1.834
SCRT2	1.5122	0.4946	2.9441	0.7105	0.4405	1.7754	1.5958	1.0806	0.6222	0.3552	3.3202	0.0675	0.9818	0.0053	3.27	2.1823	0	1.5739	0.6567	2.5369	3.1902	0.1847	0.0212	0.0129	0.529	1.5606	2.5809	0.2137	0.7856	1.6417	2.0053	1.6566	0.7126	0.0074	1.4075	0.7727	3.5104	0.8922	0.0121	2.2126	0.8082	1.2629	2.3701	0.8292	0.0531	1.0024	3.115	2.0406	4.4178
MTMR3	1.8632	1.4257	1.1069	1.7075	1.9042	1.3791	2.0988	1.6166	1.5152	1.651	1.8633	2.1059	1.4878	0.8895	2.3839	1.8097	1.6112	2.5162	2.2217	1.2154	2.1302	1.2598	1.747	1.7119	1.6122	1.9085	1.237	1.4812	1.5185	2.056	2.503	1.7337	1.9093	2.0361	1.9099	1.7514	2.062	1.6788	1.2651	1.9652	1.6396	2.3921	1.5314	2.0342	1.5812	1.1926	1.9572	1.6316	2.5585
ATP6V0A2	1.2658	0.8872	2.4738	1.9287	1.0522	1.1411	1.7463	1.4769	2.0614	1.4864	1.4933	1.9933	1.9846	1.4409	2.0019	1.8242	2.0453	1.8337	1.8896	1.4652	1.3661	2.0963	3.1012	1.6214	1.5041	1.7059	2.1316	1.2135	1.4548	2.5019	1.747	1.6097	0.9795	1.8262	1.5004	1.5373	0.9541	2.522	1.7376	1.784	1.8171	2.1706	2.0639	1.08	1.5126	0.8616	1.3706	1.7954	2.5923
LPCAT3	1.1006	1.0454	2.3459	1.4226	1.1488	0.9883	1.2484	1.1414	2.2842	1.9378	2.3303	2.652	2.6125	2.0477	1.5789	1.1375	1.1027	1.7494	0.8859	3.3308	1.1274	2.3544	3.1787	1.5538	1.3978	2.0644	3.1642	1.2805	1.0302	2.0874	1.5704	0.8386	2.3063	1.1478	1.1946	1.261	1.7913	1.5498	1.7858	1.754	1.3413	1.7951	3.0956	1.0409	1.4786	0.768	0.5196	1.3649	1.0399
PLAUR	0.737	5.4081	1.6795	0.4737	0.7827	0.4393	0.4739	0.8565	0.4427	3.9108	3.1773	1.1005	10.4118	8.4083	0.4313	0.5637	3.4493	0.5174	2.3525	3.6323	1.2237	0.372	2.1614	3.3184	0.5528	0.549	0.5771	4.2264	0.2676	0.6746	0.803	0.7839	2.7851	2.1711	0.8144	0.8697	1.2301	0.5293	1.5857	0.9112	5.0363	3.0162	1.2511	0.4495	0.5094	0.8551	0.5807	0.2954	0.6265
BCL2L12	1.5614	1.4998	1.4058	0.8631	1.3357	0.4273	0.5549	4.6541	1.5884	3.0941	1.16	1.9989	6.2823	2.6722	0.7275	0.5128	1.7784	0.9408	3.7728	1.4751	0.9571	0.3778	4.0176	5.9584	0.8731	1.1644	0.6337	3.0018	0.6181	2.1619	0.8697	1.033	1.5073	2.4414	0.8919	1.087	2.6171	2.1225	0.8714	0.7547	7.2521	1.1618	1.3786	0.682	1.8194	0.5059	0.9267	0.2971	1.0784
MELK	0.4548	0.5691	8.1956	0.4325	0.1826	0.2911	0.9279	3.0302	0.1612	2.6478	1.2616	2.8698	5.8551	2.1649	0.0301	0.465	0.2245	0.3466	4.0699	0.5822	0.4228	0.8669	8.619	6.5326	0.3036	2.4536	0.518	0.0738	0.094	0.4174	0.6792	0.0911	1.4721	1.3511	0.3878	1.173	0.0789	10.9137	0.2565	0.9428	3.5725	0.6598	3.398	0.0455	1.1823	0.4413	0.6167	0.7147	0.22
GLUD2	1.0393	1.7323	0.5416	1.6555	1.652	2.1893	2.0899	0.5067	2.2535	1.0311	2.7271	1.939	0.3415	0.6945	0.9981	2.8463	0.6012	2.0194	0.9744	1.2282	1.3131	0.5814	0.9093	0.9781	2.9925	2.3312	1.1526	0.9173	1.9715	2.6592	1.2613	0.8404	2.0291	2.5896	0.6654	2.6704	1.6964	1.8202	0.7771	1.7917	0.1047	2.1967	1.238	2.277	1.6225	1.7419	0.2152	1.654	2.6623
CTSK	0.377	1.6263	3.577	0.7071	0.3129	1.1608	1.4369	0.8092	0.7303	0.6494	0.6307	0.7213	3.0205	5.3419	1.1727	1.1932	10.0101	0.5417	1.1196	0.6438	1.4348	3.102	0.8629	7.4011	0.4509	0.7587	1.0847	0.5912	1.0188	1.0757	4.2396	0.8415	0.2738	0.6151	2.0924	0.3097	0.2914	1.7808	10.3581	1.4836	5.7134	0.3781	2.8479	1.0069	0.4421	0.6227	2.7527	1.1248	0.542
IKBKE	0.6482	1.6198	2.8801	0.6759	0.8273	0.8551	1.286	0.7434	1.027	3.6649	1.1753	1.6643	3.6723	2.9812	1.0632	0.7928	3.6269	1.095	5.4953	2.6072	1.2911	1.8795	1.9272	2.4397	1.0087	1.3129	2.4096	0.8309	1.1605	1.2245	1.2346	1.2288	1.0929	2.2947	1.0277	1.5316	1.202	1.1257	4.9918	1.4151	1.9737	0.9327	1.7808	0.737	1.5897	1.1009	1.1059	0.7885	0.6038
CTSC	1.6467	1.7426	1.6115	0.9505	0.9629	0.4999	0.8907	0.744	0.8478	4.1695	0.6213	2.826	2.286	3.2614	0.904	0.3737	2.2247	0.6303	3.9244	4.7595	1.1537	0.3713	2.0731	2.0964	0.6454	1.6862	0.5483	2.1841	0.2588	1.1927	0.7389	0.5382	1.0999	2.9014	0.6822	1.7564	1.4699	1.4677	1.4563	1.6458	0.9295	1.2282	2.4168	0.471	1.5269	0.7294	0.5707	0.4626	0.9374
TXNDC12	1.6634	2.0999	1.8058	1.3041	0.8797	1.2272	0.8435	2.5543	2.1974	1.3923	2.3988	2.1351	2.5597	2.2094	1.0338	0.9764	1.686	1.0822	1.4835	2.8237	1.0661	1.4847	3.3755	2.5892	0.8813	2.1157	1.539	2.3443	1.0747	1.9323	1.0056	0.7432	2.0073	1.1983	0.9224	1.6765	1.8718	2.6444	2.1104	1.3878	0.7724	1.997	1.3576	0.8529	2.208	1.5355	0.4556	0.3044	1.5634
IRF1	0.5287	1.3877	2.6014	0.6078	0.6343	0.3157	0.6045	1.5444	0.5486	6.2265	3.2207	0.8084	2.9483	3.9481	0.7275	0.5998	7.6724	0.8705	2.3348	1.9818	0.9559	0.8	2.4968	7.0181	0.5422	0.6121	2.685	1.2469	0.3543	0.6244	1.4512	0.7125	5.9583	1.1736	0.821	0.8388	2.146	1.1244	2.6788	0.7456	6.1462	2.4826	1.7689	0.357	0.5893	0.4944	1.5208	0.6359	1.3971
SP100	1.0715	2.2462	6.9107	0.9651	0.6545	0.4894	0.7318	2.3503	0.7484	3.752	0.7804	1.5134	2.8016	5.5627	0.5363	0.7036	1.9012	0.8054	3.2485	4.9006	1.3753	0.2718	3.081	4.1565	0.878	1.1589	0.6748	2.3591	0.4891	1.1969	0.6728	0.7757	0.5351	1.6677	0.8498	1.4751	1.3361	0.976	2.6518	0.9834	3.2511	1.0941	1.7186	0.9374	1.2176	0.5344	0.5645	0.5086	0.9539
CLTCL1	2.8386	0.6251	0.9282	0.7683	0.8554	0.9164	1.16	0.8948	1.5528	1.6604	1.587	1.3198	1.464	1.7488	2.1529	2.4263	1.0921	1.4389	1.6975	0.8538	1.4515	0.9489	1.4553	0.8299	1.4255	1.5782	0.5422	2.6161	1.7411	2.9862	2.052	1.4503	1.8164	1.444	1.4539	1.0855	1.6557	0.8043	1.9921	0.9399	0.6376	1.2531	1.2178	0.8846	1.0175	0.5713	1.6024	1.37	2.6301
PRODH	0.18	2.5536	0.0638	0.0432	0.1827	4.4235	1.3434	4.3956	0.3606	0.6703	1.0065	0.165	0.9876	0.6458	1.0404	1.8027	1.1054	0.8051	0.2473	0.1289	0.3028	0.0318	1.2061	2.2298	1.8273	0.2978	0.0665	0.7273	5.6687	0.3558	0.5695	2.8646	0.2708	0.4209	0.7731	0.8179	0.5359	1.0531	0.0836	1.3587	1.3308	0.6833	0.9591	1.5398	0.2998	4.7045	0.4899	1.5064	1.7485
BRCA1	0.8245	0.7313	6.8803	0.7659	1.0905	0.8502	1.0104	1.3875	1.3583	1.8691	1.4296	1.3629	3.4654	3.0035	0.6663	0.993	0.9261	0.8743	2.4277	0.904	0.5836	0.8521	3.3484	2.882	0.804	1.44	1.007	0.8685	1.0079	0.9551	0.8716	0.6085	0.8576	1.0603	0.9272	1.3079	1.5135	2.716	1.6538	1.4657	2.4366	0.9648	2.8421	0.6061	1.017	0.5726	0.5448	1.1453	0.9353
MUC1	1.2492	1.6877	1.4459	0.2333	0.889	0.2348	0.4386	2.5551	0.7877	1.6716	1.8759	1.1635	8.299	4.2181	0.7329	0.7006	2.8277	1.1264	3.7386	0.8014	0.3261	0.2854	2.7267	1.5896	0.7979	0.4941	2.4966	1.151	0.4817	1.9052	1.1224	0.7748	1.0485	2.6527	0.7494	2.3503	1.8287	2.453	4.1838	1.2248	1.6104	0.342	1.6486	0.7749	0.8233	0.8519	1.6688	0.5356	1.0079
CHAC1	0.1956	3.4338	0.435	0.2111	0.6958	3.2942	1.1285	7.8157	0.1994	0.5894	0.9495	0.2212	4.9125	6.7726	0.514	0.9478	1.098	1.3583	1.0135	1.624	1.5909	0.2241	1.0852	2.33	1.9898	0.3571	0.5356	0.3738	2.8208	0.1853	0.8673	1.8406	0.4698	0.2789	0.5189	0.5055	1.0811	0.3297	1.0074	2.7003	1.4592	1.0249	1.0729	1.3109	0.2173	5.1628	0.3337	3.0016	0.2944
DCC	0.8781	0.7049	0.753	3.3478	0.444	1.6213	1.7556	0.6072	2.8545	1.3627	1.2086	1.0725	0.2351	0.1095	1.9462	1.2773	0.0247	0.8863	0.3217	2.0959	1.2918	0.9787	2.8651	1.9728	1.4281	1.1127	1.2681	0.3502	0.6662	1.1483	2.0122	0.4005	1.0294	0.577	0.5932	1.1027	0.7012	2.1977	0.0617	1.7163	1.335	3.9562	3.5425	0.6903	2.1422	1.2486	0.2427	2.6008	2.8363
TLR3	1.2639	1.5744	1.4864	0.5286	0.82	0.6061	0.9938	0.9778	0.7375	2.9568	0.7274	1.3848	1.4445	4.0102	0.9174	1.0984	3.3744	1.1796	3.2235	4.4415	1.4972	0.1318	2.3168	2.0216	1.0608	1.9011	0.9986	1.513	0.6614	1.2209	1.5242	0.9853	0.6614	1.7401	1.3791	2.2985	1.1414	0.8044	2.6589	0.4812	1.0038	1.3763	1.7758	1.2281	1.442	0.3975	0.7729	0.6985	0.8528
FXN	1.4365	0.8195	1.1996	1.2823	1.4074	1.2112	1.55	1.0653	1.1361	1.0487	2.0597	1.3986	0.8604	1.0602	1.0547	1.1039	1.5388	1.4229	1.6516	1.0028	1.2711	0.5901	1.1466	0.6383	1.5716	1.5017	1.304	0.8705	1.1674	1.4356	1.5692	1.2721	1.4508	1.0537	1.5128	1.1468	1.1947	1.5729	1.0771	1.4986	1.4315	1.3151	1.224	1.2802	1.3794	0.8194	1.3934	1.9015	1.1952
SNAP23	1.3454	0.8519	0.8373	1.6033	0.9725	0.8529	1.0654	0.9154	1.5888	1.3197	1.3417	1.6061	1.4903	2.1048	0.5431	1.2163	1.1322	0.9962	0.8627	2.4144	1.1829	1.4645	1.6897	1.1369	1.1623	1.3683	1.1309	2.277	0.9336	1.4821	1.234	0.7206	1.0482	1.1363	1.2341	1.5156	0.8869	1.2454	1.7159	0.9872	0.4975	1.5092	1.4639	0.9939	1.7043	0.6248	0.4935	0.9577	1.4185
FAS	0.2427	2.7153	1.0573	0.6437	0.3222	0.8516	2.8424	1.0391	0.3028	1.1419	0.8798	0.5694	4.6258	6.8914	0.6448	0.8739	5.4075	1.7232	1.0893	0.8804	0.7981	0.156	2.2144	4.7084	0.6422	0.388	0.3839	0.7802	0.7974	0.696	2.1717	0.9288	0.475	1.0896	0.9472	2.0733	0.3582	0.7489	3.1745	1.6003	3.3068	0.6953	1.352	2.4131	0.3538	1.2738	0.5944	1.2664	0.4916
IRF9	1.554	1.1399	2.4866	0.2065	0.182	0.345	0.8764	1.5959	0.7196	7.818	0.8742	1.1039	3.0044	0.6613	0.8785	1.2941	0.7435	1.4679	4.1452	2.967	1.1972	1.1458	1.3471	0.5521	0.3545	0.6971	0.9665	1.238	1.1652	1.8402	0.9637	1.3678	0.5828	1.6302	1.146	0.9352	1.2585	0.6838	0.8032	0.9823	2.7337	0.6869	4.4434	0.5396	0.7938	0.5777	0.4359	1.6342	2.6124
GCSH	2.1905	0.5435	0.8267	1.0856	1.0407	1.1728	1.6652	1.0158	1.0159	1.3285	1.0314	1.4246	1.3741	0.7716	1.2691	1.2694	0.7852	2.1237	1.2363	0.5703	2.2603	0.5322	1.0689	0.9734	0.9468	0.7912	0.6264	0.6547	1.2175	1.3615	1.856	2.0521	0.9838	1.9643	2.0989	0.9773	0.6493	1.2509	0.3342	0.7876	1.0233	0.9267	1.3558	1.3324	1.3525	0.3838	2.3506	1.2514	1.8175
ACP5	0.5841	1.0139	1.1397	0.5192	0.3622	0.3629	0.3023	0.4519	0.4507	0.3709	0.6244	0.7476	2.1279	1.2578	1.1524	0.2305	1.7803	0.335	0.9469	0.7218	0.6627	0.748	0.2852	0.5716	0.9321	0.3308	0.5192	0.6034	0.3092	0.5094	1.0665	0.5916	0.5886	0.4491	0.1693	0.3716	0.3089	0.278	2.4477	0.2381	1.538	0.0837	2.0786	0.289	0.5307	0.1063	1.0552	0.2987	0.2154
STXBP2	1.2836	1.429	0.7967	0.3946	0.5459	0.4201	0.3835	1.404	0.698	2.6366	1.1924	1.8149	3.7064	2.2845	0.6652	0.5772	1.7578	0.7519	3.7353	2.967	0.9074	0.1931	1.0443	1.1091	0.9941	0.8908	0.258	2.6092	0.4245	1.4123	0.8596	0.978	0.995	2.1638	0.5825	1.1285	2.3576	0.7743	1.0269	0.4282	1.3636	0.7289	1.1326	0.4687	1.35	0.7457	1.6692	0.2565	1.1877
FADD	1.0716	1.3621	1.9921	1.4896	0.3095	0.6295	0.559	1.7202	0.791	0.3697	1.505	1.4042	2.7169	0.951	1.2434	0.6654	1.0269	0.6157	0.9897	1.6599	1.2964	2.4703	3.4617	1.4713	0.5487	1.0526	2.2061	0.9949	0.651	1.799	1.4135	0.4938	1.194	0.4047	0.612	1.074	0.8703	1.4605	2.182	1.6785	0.8285	0.6201	0.9506	0.3601	1.1182	1.0299	1.027	0.1458	0.8395
ARSG	0.7461	1.0788	0.5211	0.8492	0.8319	0.8795	1.2123	1.0924	1.4358	0.9286	0.7616	1.0005	1.5899	0.6319	0.9626	0.8899	1.0158	1.0727	0.8496	0.7173	0.9872	0.8998	1.3361	1.279	1.2712	0.6444	1.1018	0.6953	1.0789	0.9756	1.1703	0.8109	1.1385	1.7621	1.131	0.5449	0.4698	0.3285	1.372	1.7211	1.8051	1.279	0.4768	1.5713	0.9858	0.8745	0.7989	0.7347	1.0807
SLC38A9	0.9435	0.9902	1.1775	0.8651	0.6111	1.0477	1.1067	0.7385	1.086	1.4111	1.2925	1.4008	1.67	1.2714	1.2088	1.0813	0.962	1.2379	1.5923	1.6892	0.9457	1.2449	1.1458	0.9992	1.0073	1.0792	1.0464	0.9371	1.1672	1.247	0.9649	1.1106	0.6279	1.1859	1.0296	1.1246	0.7098	1.3455	1.0702	1.0733	0.9365	1.3722	1.3899	0.6234	1.1208	1.0164	0.737	1.3108	1.0036
CASP4	1.1925	2.0279	1.3568	0.8041	0.6107	0.3371	0.5318	1.7333	0.6455	2.4636	0.5797	1.1185	2.7904	3.6706	0.3466	0.5228	2.4691	0.4816	2.8035	2.6336	0.7274	0.3005	1.9833	3.4306	0.4762	0.8742	0.5612	1.5111	0.1983	0.8898	0.5211	0.4278	0.4505	1.6342	0.5304	0.8233	0.4972	0.735	2.7292	0.6517	4.7492	0.9046	1.7566	0.4298	0.831	0.3778	0.3659	0.2963	0.5208
CBS	0.5099	0.3592	0.8691	0.9519	1.1814	0.6243	1.8142	0.7305	1.5928	1.7549	1.2144	1.4806	1.5912	0.2044	4.0777	0.1565	1.1934	0.9923	1.6797	1.404	1.4151	0.4064	0.7186	0.085	0.0824	1.1382	0.0922	0.6199	2.1421	2.3078	3.0834	1.9885	0.6366	1.9422	2.0136	0.811	1.8277	0.8238	0.5464	0.9346	0.5657	0.9053	0.935	1.2559	0.6661	0.0712	0.7282	2.6928	1.7126
SNAI2	1.8341	0.902	4.8534	1.2374	0.0537	0.3571	0.4145	1.7179	2.0698	0.4235	1.4624	0.4478	4.3091	0.2733	0.1701	0.6381	0.8843	0.2924	0.5918	0.203	0.7317	0.8256	5.4891	8.7958	0.5252	1.035	2.5045	0.2211	1.1248	2.2305	0.3486	0.3794	0.2888	0.1961	1.2569	0.3403	0.4605	0.3618	0.3237	0.9334	6.2466	0.2285	0.6446	0.3749	0.2328	0.184	1.4343	0.4989	0.2223
JAK3	0.3754	2.4182	0.7569	0.0927	0.1138	0.9304	0.6455	0.8684	0.2427	3.5542	0.6334	1.5477	3.2917	3.9808	0.3413	0.5004	1.8751	0.3222	6.4777	4.134	0.8621	0.1325	1.6359	0.8042	0.5968	0.5864	0.3673	0.3954	0.5843	0.3977	0.3948	0.6307	0.3158	3.2989	0.371	0.8195	1.892	1.1712	2.5254	0.526	0.9407	0.8873	1.4864	0.8769	0.8939	1.9111	0.2606	0.4675	0.3988
PRKN	0.7111	2.0902	0.4993	1.1405	0.74	1.9994	1.6988	1.3631	0.8014	0.4232	1.2477	0.4906	0.7223	0.9793	1.4955	1.6055	0.769	1.1201	0.8131	1.0269	1.2192	1.1524	0.6556	0.8806	1.3828	0.9359	1.0488	0.8169	1.5922	0.9851	1.018	1.0888	0.8614	0.7889	0.6923	0.926	0.6343	0.8148	0.8945	1.0729	0.3463	1.4297	1.027	1.5857	0.7818	2.6233	0.6404	2.2152	1.1234
ATP7A	0.5074	0.9623	1.3627	1.0757	0.5921	0.6275	0.9035	0.3496	1.2731	1.4954	0.8232	1.3178	1.131	1.6826	1.1385	0.849	1.1481	0.8582	1.1191	2.0642	0.7449	1.093	1.2898	0.979	0.944	1.3384	1.6845	0.9337	0.7541	0.9289	0.7738	0.6657	0.6235	1.1873	0.9293	1.0503	0.5065	1.3073	1.3616	1.2987	0.5169	1.5191	1.2012	0.6051	0.9872	0.5117	0.4584	1.2122	0.979
ZC3H12A	1.2087	2.043	0.3523	0.4962	0.741	0.3271	0.6786	0.86	1.2481	1.617	2.1269	0.741	2.9208	2.5562	0.7071	1.1224	1.352	0.4656	1.9732	1.8595	0.5354	0.3506	0.8245	1.9059	0.2934	0.4955	0.6927	2.9566	0.8915	1.1063	0.4727	0.8835	1.756	1.6809	0.996	1.156	0.9066	0.8897	0.8559	0.5059	1.1998	1.7186	0.7603	0.722	1.0092	0.5635	0.1868	0.2533	0.3092
STK3	1.4065	0.8677	0.9287	1.0193	1.2679	0.7194	0.6703	0.8627	1.567	1.2755	0.7527	0.996	1.2965	2.0793	0.3505	0.7356	1.2163	0.8036	1.5731	1.0644	0.5954	0.4963	1.2213	1.4611	0.9294	1.087	0.8207	1.1361	0.7646	1.2937	0.6788	0.8316	1.0103	1.6111	1.0479	1.234	0.6554	1.3198	1.5796	0.6806	1.3112	1.0394	0.6543	0.6176	1.0068	0.5418	0.2783	0.7143	0.7305
DEPDC5	1.0588	0.9632	0.8511	1.0136	0.6801	1.1602	0.8812	0.9577	1.0621	1.1796	1.0784	1.0185	0.7594	0.4832	1.1415	0.9209	0.7283	0.8161	1.2385	0.9376	1.0206	1.327	1.0122	0.8434	1.0514	0.8023	0.888	0.7606	1.0626	1.0054	0.8033	1.1044	0.7417	0.8881	0.9573	0.8498	0.8726	1.0243	0.517	0.9522	0.7848	0.8553	1.1953	0.8695	0.9174	1.2121	0.8675	1.0312	0.8167
TIGAR	0.5788	1.044	1.2554	0.9018	0.6492	1.3951	0.7016	1.3968	0.6645	0.5827	0.998	0.9838	1.107	1.4529	0.2971	0.6872	1.7265	0.8693	1.1296	1.4157	0.807	0.4624	1.8944	2.5301	0.805	0.9377	0.6566	0.5727	0.7935	0.9411	0.8118	0.6209	0.8961	0.6562	0.7204	1.1908	0.596	1.5068	2.1429	1.2764	1.7034	0.5539	0.5791	0.4856	0.6336	1.3915	0.3986	1.9123	0.7138
FANCD2	0.3201	0.4098	2.595	0.4931	0.3658	0.2834	0.7371	1.1759	0.4116	0.8074	0.8812	1.4336	2.4219	1.1064	0.3922	0.5889	0.2532	0.5812	2.7831	0.5823	0.3922	1.0129	2.5871	1.9026	0.3517	0.9297	0.3517	0.2967	0.2538	0.6151	0.4979	0.3115	0.5097	0.9897	0.4309	0.5025	0.3024	2.2487	0.2673	0.6661	1.7295	0.4608	3.2862	0.2558	0.9395	0.4651	0.5156	0.4459	0.5463
FZD5	0.7409	0.4317	0.8035	0.3127	1.9073	0.6065	0.3802	1.1131	0.8006	1.051	0.7237	0.6907	1.4519	1.8796	0.4295	0.9751	1.009	0.9619	0.7367	1.0851	0.3841	0.4525	5.3489	1.2701	0.7172	0.9436	2.0879	1.0657	0.8128	0.9693	0.7973	0.7303	1.0768	0.7077	1.4984	0.5801	0.5296	1.1485	1.2482	0.4227	3.7158	0.6968	0.5342	0.6291	0.416	0.3308	0.3677	0.5637	0.4253
TRAF5	0.5642	1.035	0.7945	0.23	0.375	0.8094	0.8065	1.358	0.201	0.616	0.9687	0.3137	2.854	3.0868	0.488	1.1586	0.672	0.4683	0.7216	0.3537	0.5528	0.4531	1.3371	1.1827	0.4758	0.3524	0.7212	0.6362	0.8967	0.7343	0.8333	0.6721	0.2296	0.4544	0.6551	0.5799	0.2377	1.4291	0.9974	0.727	2.5024	0.8669	1.48	0.8765	0.461	0.9099	0.8393	1.0452	0.329
CHEK2	0.5357	0.6939	2.6421	0.5422	0.4863	0.3858	0.5989	1.1166	0.5025	1.0883	0.7281	1.6014	3.2954	2.1991	0.3002	0.3894	0.6072	0.4558	4.4791	1.2792	0.5654	0.972	2.1933	1.8155	0.4575	0.9263	0.4704	0.6227	0.2905	0.7133	0.4572	0.3218	0.5683	1.1405	0.4357	0.9728	0.5423	2.5117	0.7048	0.6671	2.7007	0.4787	1.8116	0.2229	0.9399	0.3493	0.6522	0.4396	0.4815
E2F2	0.381	0.2115	4.6956	0.3601	0.1226	0.1205	0.3284	0.7685	0.4492	0.707	0.7273	1.6575	2.2215	0.3593	0.0284	0.178	0.0833	0.1655	5.4201	0.5304	0.2176	0.7605	2.0686	1.0597	0.357	1.9201	0.168	0.1556	0.0413	0.6019	0.2443	0.0368	1.0202	0.8596	0.1635	0.8236	0.1561	7.2962	0.053	0.334	1.215	0.5877	1.5685	0.0354	1.2005	0.1547	0.3407	0.1661	0.1888
TRIM38	0.7002	1.3897	0.8879	0.7414	0.6024	0.2897	0.6006	0.9274	0.6777	2.2052	0.6418	1.1334	2.0917	2.6031	0.5432	0.5573	1.1542	0.6817	2.7602	2.7241	0.9033	0.2022	1.4793	0.9099	0.6018	0.8908	0.5241	1.483	0.2755	1.184	0.6454	0.5885	0.6513	1.7208	0.5489	1.0671	1.053	0.7228	1.6075	0.6111	1.9551	1.0866	0.9119	0.5765	0.9013	0.4541	0.3316	0.2909	0.86
CASP8	0.7789	1.027	0.6765	0.3513	0.4427	0.3102	0.713	0.6899	0.567	1.1484	0.5571	0.8174	2.2985	5.1437	0.4965	0.865	1.429	0.5324	1.8481	1.493	0.605	0.8137	1.6326	2.3576	0.8785	0.7171	0.5433	0.7296	0.4806	0.6614	0.7427	0.5933	0.235	1.0398	0.6009	0.8942	0.5046	0.5996	1.7249	0.5068	1.5316	0.6074	0.8288	1.2203	0.586	0.6643	0.1654	0.6092	0.6251
NOD1	0.5809	0.9839	0.7539	0.5873	0.5425	0.4871	0.5197	0.7444	0.8446	0.9736	0.6327	0.6717	1.8983	0.9675	0.5819	0.8332	0.8064	0.541	1.3632	1.2426	0.5468	0.2937	1.5595	0.8034	0.6272	0.6175	0.4974	1.1303	0.5435	1.0755	0.6583	0.3474	0.777	0.9331	0.6521	0.8023	0.8289	0.6236	1.5771	0.6305	1.66	1.0369	0.8896	0.5849	0.5881	0.4754	0.2007	0.4435	0.6418
CASP10	0.5457	1.215	0.8139	0.964	0.5369	0.6224	0.8415	0.3665	0.8255	1.8303	0.5035	0.8893	1.7744	1.2855	0.7627	0.5365	1.1853	0.8396	1.5578	2.2009	0.9131	0.4006	1.0802	0.9211	0.6201	0.8717	0.7391	1.487	0.2785	0.7627	0.6174	0.4874	0.4215	1.1884	0.544	0.8059	0.9482	0.7176	1.5181	0.6331	1.0084	0.5868	0.9384	0.5679	0.7278	0.6643	0.3104	0.5914	0.8893
SNAI1	0.3088	1.643	0.1774	0.1376	0.3513	0.6118	0.2121	0.7034	0.3128	0.4762	0.7218	0.1901	2.9123	2.5503	0.2273	0.3245	0.6096	0.3571	1.5407	0.318	0.2871	0.0867	1.5446	0.7974	0.3457	0.1269	0.2446	0.6685	0.4348	0.4941	0.1615	0.6124	0.9042	0.9645	0.6019	0.3742	1.0433	0.3349	0.1699	0.242	0.7823	0.2963	0.1378	0.3298	0.3485	0.3034	0.1129	0.1357	0.2508
PIK3CG	0.5489	0.9722	0.4323	0.4136	1.0097	0.2149	0.6372	0.2651	0.5289	2.505	0.307	1.1631	0.9743	3.4797	0.2735	0.2118	1.4556	0.3778	1.9092	3.675	0.7864	0.1332	1.3894	1.0664	0.691	1.4171	0.5318	0.7553	0.1038	0.6425	0.5809	0.4138	0.2813	1.1111	0.4773	1.247	0.8034	0.6309	1.7532	0.2825	0.6054	0.5099	0.8034	0.525	0.9401	0.3931	0.1956	0.4674	0.5831
PAWR	0.124	0.7879	1.1043	0.5837	0.1773	0.5414	0.4542	0.2826	0.7123	0.518	0.3364	0.2549	2.6294	6.3098	0.7395	0.9104	0.4564	0.5616	0.8162	0.2566	0.5397	0.1538	0.361	3.1139	0.4496	0.5212	1.1902	0.3882	0.5255	0.2665	0.7494	0.4667	0.2382	0.5478	0.7219	0.2767	0.3445	1.4362	0.2495	0.4653	0.1368	0.4876	1.4175	0.3734	0.2982	0.4293	0.1095	0.3488	0.2029
NLRC4	0.7149	1.0153	0.491	0.5478	0.4279	0.2881	0.4048	0.4643	0.5679	1.6338	0.4894	1.58	0.9963	1.5097	0.4747	0.525	1.0918	0.3555	2.4483	2.0245	0.7999	0.1387	0.3902	0.6634	0.411	0.9624	0.3891	0.6619	0.2595	0.9289	0.3802	0.5831	0.1823	1.1766	0.5017	0.7959	1.0035	0.9203	0.8768	0.4816	0.5067	0.4216	0.7896	0.334	1.1764	0.3915	0.4518	0.357	0.518
CRH	0.0195	13.6761	0.1174	0	0.0137	0.8597	1.505	2.9485	0.0138	0.042	0.121	0	0.0561	0.0131	0.5175	2.0549	0.2354	0.3438	0.9932	0	2.9134	0.0382	0.0791	0.032	0.3638	0.0517	0.0864	0.0644	2.5149	0.077	0.3453	1.2784	0.0249	0.037	0.2803	0.0372	0.1324	0.3617	0.015	11.635	0.0505	0.3163	1.4099	2.2921	0.0165	6.0119	0.0498	1.1466	0.332
MAP1LC3C	0.0208	0.7605	1.1401	0.1794	0	0.1197	0.1558	6.9385	0.0147	0.0149	0.1162	0.0358	2.0196	7.6956	0.0899	0.1239	0.1794	0.0306	0.1514	0.077	0.1738	0.4489	5.1802	1.9455	0.0501	0.0965	0.0115	0.2919	0.1068	0.0411	0.0877	0.1664	0.0798	0.0592	0.0472	0.0132	0	0.249	0.064	0.5038	1.8732	0.081	0.1416	0.1456	0.1055	0.2572	0.0177	0.2064	0.0625
SFN	0.2875	1.5488	0.185	1.9313	0.1347	0.1104	0.1438	1.3294	0.1495	1.2415	0.2382	0.1487	1.201	11.2923	0.0356	0.0572	0.2483	0.0564	1.5019	0.1066	0.0356	0.0377	0.3767	1.3701	1.4098	0.0764	0.287	0.301	0.1848	0.101	0.0971	0.2763	0.1842	0.2004	0.1598	0.2195	0.5403	0.5744	0.7677	0.4649	0.3979	0.137	0.245	0.1075	0.1136	0.5801	0.1962	0.1088	0.1346
MAEL	0.2151	1.1513	0.3555	0.791	0.7388	1.0706	0.6571	2.1016	0.6438	0.2522	0.3959	0.4256	0.7973	5.6486	1.1917	0.6033	0.4402	0.3575	0.3193	0.31	0.4961	0.2503	2.9037	1.6948	0.4561	0.2485	0.3843	0.1514	0.8242	0.4723	0.2758	0.4337	0.6325	0.2801	0.6761	0.4561	0.1316	0.4057	0.6073	0.5933	2.9917	0.3934	0.3529	0.5917	0.4179	0.7396	0.7203	0.3335	1.1107
PDK1	0.2162	0.8294	1.3854	0.4339	0.4	0.8108	0.9004	0.5036	0.3066	0.4339	0.2917	0.2824	3.3814	0.6325	0.5827	0.6548	1.3332	0.4114	0.2647	0.502	0.5731	0.4313	0.523	1.4209	0.6404	0.3286	0.6097	0.3951	0.583	0.2849	0.3024	0.6195	0.3635	0.5234	0.8116	0.4997	0.4038	0.3887	1.2097	0.8354	0.5731	0.5346	0.6692	0.741	0.3917	0.8097	0.3012	1.1135	0.444
SHH	0.2347	0.3266	0.0491	0.2689	0.0438	0.6163	0.1797	0.6148	0.4755	0.3965	0.0566	0.3426	0.0724	0.1487	2.6982	0.8885	0.0083	0.3948	0.0567	0.1125	0.9485	0.2478	2.3827	1.8969	0.3321	0.0922	0.3267	0.19	0.4618	0.5303	0.6959	0.5141	0.0675	0.0592	0.0799	0.0152	0.0559	0.023	0.0701	0.1867	0.0653	0.3113	0.4898	0.2988	0.1865	0.5733	0.2084	0.2686	0.2307
MLKL	0.7224	0.9342	0.9777	0.4216	0.2507	0.2312	0.4143	0.5724	0.4404	0.8274	0.5173	0.6947	1.326	1.0433	0.4276	0.754	0.8407	0.4829	1.0354	1.6031	0.737	0.3778	0.4179	1.1472	0.2894	0.5615	0.4983	1.8567	0.4388	0.6733	0.4465	0.6138	0.3075	1.1682	0.7412	0.6838	0.685	0.5306	1.1161	0.3587	1.5517	0.4838	0.7507	0.4693	0.6636	0.2727	0.3608	0.3595	0.5789
GDNF	0.5851	0.2154	1.1077	1.3256	0.0876	0.1526	0.7252	0.0605	0.7683	0.5341	0.4915	0.9431	0.1483	0.0366	1.1255	0.4007	0.0468	0.4624	0.4837	0.8637	0.4482	1.4332	0.011	0.0356	0.3233	0.6115	1.2137	0.2105	0.1219	1.2922	0.4576	0.4946	0.8605	0.4738	0.2382	1.2064	0.258	0.9124	0.3088	0.7368	0.0879	0.764	0.7894	0.0873	0.3531	0.0484	0.7996	0.4729	1.3425
GSDMC	2.9863	0.2904	0.0283	0.0135	8.6248	0.1743	0.4389	0.1123	0.9788	2.3383	1.8963	0.4451	0.0609	0.2535	0.1626	0.2744	0.1784	0.6426	0.077	0.0464	0.3841	0.0184	0.0382	0.1312	0.4416	0.4489	0.0573	0.714	0.6217	2.3202	0.349	0.3459	0.7819	2.1245	0.4271	4.6302	0.1278	0.2195	0.2025	0.5125	0.0609	0.238	0.192	0.1514	0.3497	0.1356	0.1041	0.0733	1.1494
IL6	0	4.7502	0.095	0.0174	0.0511	0.0155	0.0839	0.1642	0.0687	1.3343	2.289	0.4282	4.1105	1.4719	0.015	0.2096	0.9733	0.0624	0.6624	0.5915	0.1014	0.0159	0.4352	0.1294	0.0804	0.1046	0.1008	0.4707	0.0389	0.0798	0.0512	0.0776	1.1642	0.4032	0.2847	0.0771	0.0707	0.5375	0.0933	0.021	0.1179	2.7565	0.1342	0.0255	0.1128	0.175	0.0207	0	0.0608
DDIAS	0.2724	0.2342	1.9431	0.4461	0.1782	0.1443	0.6124	0.599	0.2797	0.5103	0.4289	0.9915	1.4644	0.5197	0.1974	0.2773	0.2109	0.2212	1.613	0.2292	0.3056	0.329	2.1321	2.3689	0.2406	0.6953	0.3802	0.1009	0.166	0.2383	0.3689	0.1053	0.2707	0.3661	0.1887	0.3555	0.2145	1.9449	0.1266	0.9722	1.6543	0.2686	1.3085	0.1317	0.469	0.1518	0.3526	0.4232	0.245
ATP2A3	0.2037	2.8792	0.4827	0.6832	0.1994	0.17	0.4428	0.6002	0.2115	0.6178	0.2531	0.4012	1.7472	1.1119	0.3036	0.5141	1.9256	0.182	1.1367	0.4945	0.5309	0.6955	0.6162	0.8009	0.4276	0.5965	0.2864	0.2856	0.2619	0.3571	0.2427	0.3496	0.3891	0.5532	0.3116	0.3101	0.7035	0.5297	0.5211	2.0354	0.6277	0.6879	0.7624	0.6603	0.2155	0.618	0.2048	0.3356	0.4489
HGF	0.1697	0.568	0.4466	0.0981	0.1716	0.4048	0.1958	0.5554	0.0966	0.3145	0.1677	0.514	2.0124	0.5118	0.1351	0.2177	4.0007	0.1911	1.1078	3.9981	0.2222	0.0657	1.0818	0.0929	0.3347	0.6145	0.8012	0.3548	0.3404	0.3252	0.1976	0.1318	0.2848	0.2884	0.3527	0.4988	0.3548	1.7672	1.2315	0.3385	0.1318	0.3425	0.4315	0.2198	0.3416	1.4606	0.1206	0.1624	0.1522
RUBCNL	0.3732	0.661	0.1463	0.102	0.426	0.2983	0.3716	1.6657	0.2534	0.7592	0.2544	0.4912	0.8323	0.6057	0.1684	0.2573	0.4719	0.3511	0.9526	0.7171	0.2781	0.0278	2.7252	0.6688	0.3284	0.4265	0.1126	0.2095	0.2976	0.3901	0.3418	0.3254	0.2209	0.3547	0.2124	0.4137	0.303	0.2576	0.1674	0.3928	0.9582	0.3797	0.3556	0.4149	0.3118	0.5729	0.09	0.3028	0.4818
ATP7B	0.4293	0.9088	0.5218	0.4519	0.267	0.512	0.6361	0.3401	0.6428	0.5094	0.3181	0.3722	0.1171	0.1403	1.0385	1.1854	0.2544	0.6052	0.3704	0.3608	0.4969	0.5822	0.4445	0.3078	0.4388	0.4602	0.428	0.6864	0.6109	0.7246	0.2669	0.521	0.2698	0.3662	0.6709	0.4902	0.2164	0.3036	0.6273	0.9481	0.1565	0.8569	0.3885	0.6624	0.5585	0.6767	0.1558	0.7171	0.3491
BIRC3	0.3335	0.8694	0.1971	0.0696	0.4851	0.4291	0.254	0.5556	0.1584	0.2184	0.4476	0.296	1.1384	2.1064	0.2763	0.6285	1.9643	0.3386	0.155	0.2349	0.2759	0.0284	0.5989	3.4797	0.579	0.3321	0.0462	1.0006	0.6216	0.2988	0.138	0.3205	0.361	0.3519	0.7609	0.3798	0.0875	0.2379	0.393	0.3611	0.2423	1.7621	0.2643	0.6872	0.1722	0.3946	0.1223	0.3195	0.1573
CD3E	0.0377	1.1964	0.7905	0.0543	0.106	0.0664	0.1741	0.2556	0.0401	0.2511	0.164	0.3494	2.1798	1.5016	0.0875	0.1743	2.4593	0.1388	0.3093	1.3692	0.2104	0.0432	0.4665	0.6043	0.0739	0.1816	0.0366	0.4598	0.1758	0.0373	0.1911	0.3172	0.2899	0.1972	0.1215	0.5819	0.1375	0.1921	0.8424	0.049	1.6945	0.1103	0.3696	0.1784	0.0239	0.0389	0.1287	0.0535	0.0851
CTSW	0.1038	1.0763	0.5902	0.096	0.1459	0.0949	0.1882	0.3546	0.1472	0.2988	0.3501	0.575	1.0998	1.6109	0.1008	0.115	0.6915	0.1964	0.9591	2.3545	0.3308	0.1456	0.6832	0.7187	0.1341	0.3544	0.1398	0.5024	0.2954	0.254	0.3757	0.2612	0.1709	0.1691	0.1461	0.5094	0.0865	0.4888	0.3883	0.1156	0.8272	0.2505	0.8338	0.2078	0.251	0.0816	0.6072	0.0947	0.5058
TP73	0.1223	0.2058	0.0112	0.0107	0.0781	0.0617	0.2116	0.4608	0.0631	0.0693	0.1773	0.2491	0.4029	1.9827	0.3665	0.0818	0.0512	0.2999	0.216	0.1969	0.2135	0.0315	1.0922	0.2892	0.1943	1.4268	0.3472	0.1011	0.1024	0.1123	0.097	0.2433	0.2444	0.1514	0.1517	0.2452	0.5185	0.7039	0.1969	0.735	0.161	0.2817	0.5746	0.1013	0.2728	0.0892	0.7239	0.3024	0.0372
IL1A	0.0249	0.6513	0.1499	0.0358	0.4717	0.1193	0.1936	0.1685	0.0705	1.0109	0.5561	0.1821	0.564	7.6836	0.0538	0.0519	0.5904	0.2287	0.3964	0.338	0.5662	0.0407	0.3538	0.6128	0.3747	0.2558	0.2964	0.8322	0.1119	0.0655	0.273	0.1394	1.8232	1.1107	1.1778	0.1186	0.1812	0.38	0.1723	0.0323	0.121	4.0394	0.1695	0.3224	0.1262	0.2907	0	0.15	0.9603
STAT4	0.049	1.5978	0.0722	0.0783	0.0191	3.9651	0.4711	1.1499	0.0232	0.0353	0.0913	0.0375	0.3763	0.1616	0.1447	0.5811	0.141	0.1402	0.0942	0.2153	1.0626	0.0071	0.0627	0.1744	0.5513	0.0325	0.0423	0.072	0.1959	0.0466	0.092	0.6888	0.0453	0.0724	0.0949	0.1178	0.0212	0.137	0.2222	0.3867	0.2013	0.4634	0.1299	1.3467	0.0322	3.9763	0.0836	1.3173	0.0655
EYA4	0.0391	0.1781	0.4481	0.0101	0.0314	0.1788	0.3836	0.0512	0.0059	0.0221	0.151	0.0313	1.376	4.816	0.0311	0.085	0.041	0.1007	0.0433	0.0863	0.026	0.0055	4.664	0.241	0.1347	0.0315	0	0.0254	0.2585	0.0755	0.0519	0.3087	0.0572	0.0664	0.3472	0.1599	0.0163	0.2645	0.0129	0.0895	0.0163	0.0799	0.0405	0.1175	0.0189	0.2094	0	0.0991	0.0589
TNFRSF10A	0.2227	0.6813	0.1963	0.4623	0.0963	0.1864	0.7364	0.4097	0.2794	0.5178	0.2714	0.5094	0.3084	1.0636	0.2648	0.5977	0.6066	0.3152	0.4995	0.8892	0.3822	0.2131	0.3715	0.6263	0.2427	0.4777	0.38	1.8974	0.1156	0.412	0.2822	0.1235	0.3347	0.5374	0.2987	0.4196	0.2331	0.3748	0.983	0.5342	0.4335	1.0856	0.4452	0.3842	0.3987	0.271	0.1096	0.2979	0.275
ATP2A1	0.4249	0.1916	0.4493	0.0953	0.1047	0.1271	0.1974	0.2771	0.1917	0.2621	0.7714	0.6277	1.4862	0.283	0.1876	0.2567	0.1239	0.2598	0.8295	0.3682	0.1693	0.3721	0.359	0.5032	0.0832	0.2052	0.1897	0.2964	0.2412	0.9743	0.233	0.2917	0.1449	0.3462	0.2969	0.3019	0.2842	0.6416	0.1402	0.4158	0.3043	0.2259	0.7523	0.1934	0.4483	0.2049	0.3954	0.1331	0.692
ADGRE2	0.0638	0.4615	0.3535	0.284	0.0285	0.1783	0.2344	0.185	0.1666	1.4762	0.3137	0.41	1.0134	3.5475	0.1256	0.1903	0.9321	0.0427	1.3718	4.5892	0.1187	0.076	1.158	0.5768	0.1836	0.6337	0.296	0.3429	0.2984	0.2772	0.1201	0.316	0.3252	1.2383	0.5718	0.2492	0.1494	0.4486	1.6379	0.1257	0.3858	1.1276	0.4771	0.0996	0.5721	0.1177	0.1064	0.1112	0.0524
RIPK3	0.5436	0.6568	0.4262	0.0782	0.2346	0.1243	0.2061	0.3343	0.2422	1.017	0.193	0.6625	0.9954	0.896	0.1824	0.1806	0.3152	0.2285	1.047	1.1707	0.397	0.1169	0.4946	0.2807	0.1779	0.2887	0.1765	0.8536	0.0799	0.6651	0.2951	0.2239	0.2685	0.7307	0.206	0.5582	0.5811	0.2606	0.592	0.222	0.3375	0.3028	0.6087	0.2122	0.414	0.1656	0.1987	0.1433	0.3584
TNFRSF10C	0.211	0.5224	0.2153	1.0394	0.1711	0.135	0.7584	0.3493	0.2071	0.3387	0.1311	0.2238	0.2221	0.8104	0.2508	0.242	0.967	0.3941	0.5618	0.5916	0.0603	0.2019	0.2419	1.1733	0.1565	0.4094	0.387	0.389	0.0522	0.278	0.2467	0.104	0.1663	0.2622	0.0615	0.1652	0.5836	0.3404	0.4874	0.4639	0.5685	0.327	0.2904	0.1479	0.1236	0.0558	0.2907	0.1958	0.1303
KRT18	0	0.6498	0.1528	0.2528	0.0402	0.0523	0.0801	0.1042	0.0695	0.0706	0.0914	0.0141	0.1706	1.064	0.0657	0.1316	0.9313	0.0421	0.2382	0.1767	0.1899	0.0909	0.1107	0.2618	0.0837	0.0597	0.1404	0.1891	0.1575	0.0377	0.0138	0.1439	0.068	0.0932	0.031	0.0156	0.1032	0.0588	0.6921	0.2901	0.3021	0.1858	0.0975	0.0802	0.083	0.0787	0.1394	0.0696	0
DIABLO	0.1513	0.241	0.4063	0.3889	0.1013	0.2237	0.4448	0.2211	0.2503	0.21	0.5059	0.2887	0.5759	0.1969	0.7172	0.3846	0.1929	0.5434	0.4365	0.3829	0.3818	0.4859	0.3247	0.3522	0.2041	0.2176	0.2697	0.2203	0.2524	0.5649	0.4169	0.2654	0.2123	0.2705	0.2676	0.2384	0.1821	0.1166	0.2802	0.5024	0.2033	0.2575	0.399	0.308	0.2317	0.3097	0.1813	0.3093	0.5674
DNASE2B	0.1529	0.1716	0.041	0.0733	0.191	0.2175	0.049	0.2031	0.9154	0.22	0.4116	0.2196	0.5994	0.0917	0.5356	0.0912	0.4108	0.125	0.9441	1.5009	0.0632	0.0222	0.2532	0.4885	0.3687	0.1353	0.0471	0.8143	0.0328	0.3022	0.3444	0.0544	0.272	0.2745	0.103	0.2486	0.2641	0.1018	0.2747	0.0736	0.6612	0.2098	0.1013	0.0476	0.3019	0.1402	0.0435	0.0603	0.0511
ST20	0.6214	0.1471	0.0094	0.0671	0.0437	0.0895	0.1703	0.3839	0.0881	0.1789	0.4054	0.5087	2.1368	0.3564	0.1153	0.2131	0.2281	0.2743	1.0615	0.2016	0.231	0.0102	0.4421	0.4467	0.0749	0.1753	0.1551	0.3852	0.2097	0.8905	0.4724	0.1493	0.1791	0.2363	0.1531	0.2669	0.3774	0.3072	0.2034	0.0673	0.6752	0.1716	0.0397	0.2286	0.2761	0.2885	0.2916	0.1102	0.187
TRIM6	0.0633	0.2196	0.1831	0.1047	0.1067	0.0729	0.2299	0.4034	0.1032	0.5735	0.0668	0.2671	1.3119	1.4298	0.1643	0.1396	0.508	0.256	0.5417	0.5315	0.2822	0.0414	0.5872	0.8574	0.1525	0.4409	0.0561	0.1516	0.3212	0.3876	0.3847	0.1925	0.0729	0.4329	0.3931	0.6801	0.1783	0.2616	0.9597	0.1534	0.3078	0.111	0.1725	0.4921	0.1285	0.0827	0.0863	0.3681	0.0698
BRCA2	0.1136	0.1805	0.8056	0.1466	0.0578	0.0815	0.2825	0.2498	0.0861	0.3608	0.1205	0.3865	0.5627	0.3211	0.1308	0.1927	0.1471	0.1542	0.5674	0.4368	0.1529	0.218	1.2965	1.2405	0.0933	0.247	0.2769	0.0825	0.0806	0.1471	0.0976	0.0565	0.1543	0.2141	0.1484	0.2729	0.0495	1.1185	0.2112	0.3274	0.498	0.1998	0.4389	0.0522	0.2304	0.0808	0.0835	0.3016	0.1238
STBD1	0.0733	0.6062	0.0221	0.0739	0.1133	0.3566	0.1692	0.4617	0.1196	0.0686	0.1367	0.1579	1.3569	0.2572	0.5258	0.2492	0.4242	0.3021	0.3473	0.6206	0.3339	0.0912	0.7402	0.5481	0.2077	0.0827	0.1829	0.0788	0.1696	0.4541	0.3034	0.1527	0.1268	0.0418	0.1945	0.2799	0.0285	0.2285	0.5025	0.2096	0.547	0.2763	0.3686	0.3494	0.3289	0.6303	0.2001	0.1665	0.3089
BDKRB2	0.0513	0.4439	0.1458	0.0158	0.332	0.2251	0.1458	0.1197	0.0416	0.0975	0.1206	0.0663	0.6727	1.1494	0.0272	0.1005	1.2021	0.0162	0.2503	0.0905	0.0272	0.0192	0.1266	1.2579	0.223	0.0195	0.26	0.0484	0.1507	0.1593	0.1021	0.1408	0.0516	0.1811	0.0389	0.247	0.1104	0.8737	1.6588	0.1301	0.038	0.1643	0.1654	0.0334	0.0403	0.194	0.0219	0.143	0.0184
LCK	0.03	0.4977	0.2989	0.0216	0.0369	0.0288	0.13	0.1018	0.0266	0.1675	0.2939	0.1424	1.2222	0.8411	0.0882	0.1254	1.1738	0.0829	0.2189	0.5429	0.1326	0.0639	0.1984	0.4072	0.0905	0.2094	0.0291	0.1552	0.0724	0.1237	0.1966	0.2285	0.125	0.1713	0.1252	0.2198	0.0876	0.0585	0.3528	0.039	0.5943	0.0878	0.2431	0.1263	0.0191	0.0207	0.205	0.0799	0.0678
IFNAR2	0.2445	0.1852	0.2327	0.2933	0.1107	0.1113	0.1568	0.1689	0.3159	0.176	0.2161	0.4074	0.3287	0.2163	0.1949	0.1523	0.23	0.2239	0.1485	0.4231	0.197	0.2099	0.2909	0.308	0.1507	0.2056	0.2501	0.2111	0.1013	0.2327	0.2387	0.0783	0.1984	0.2479	0.103	0.1383	0.206	0.2377	0.2344	0.2683	0.2538	0.1554	0.2917	0.0876	0.2943	0.142	0.1576	0.1195	0.229
LAMP3	0.0927	0.5059	0.8031	0.0238	0.0978	0.0424	0.1338	0.1056	0.0845	0.4815	0.0906	0.1256	5.3812	0.3129	0.0942	0.0158	1.0069	0.0829	0.3923	0.7531	0.1047	0.026	0.2424	0.8816	0.1038	0.11	0.0478	0.0931	0.0255	0.0829	0.0839	0.0318	0.0721	0.0882	0.0703	0.2318	0.1867	0.0715	0.4388	0.0631	0.1074	0.0431	0.2032	0.0418	0.0673	0.0683	0.0622	0.2773	0.0864
CD5	0.1443	0.5669	0.237	0.0173	0.0338	0.1283	0.1342	0.0959	0.0398	0.1154	0.1544	0.1036	0.9643	1.4933	0.1091	0.0622	0.5609	0.0531	0.168	0.4261	0.1565	0.0263	0.2717	0.3557	0.174	0.1171	0.0044	0.1458	0.1495	0.1532	0.1558	0.1541	0.1489	0.1067	0.0729	0.2143	0.0234	0.0577	0.5434	0.0695	0.1873	0.073	0.3416	0.0674	0.0136	0.3088	0.0616	0.1707	0.0885
RUFY4	0.0345	0.1235	0.7185	0.0083	0.004	0.2578	0.1527	0.0229	0.053	0.7869	0.3146	0.0843	0.3191	0.0155	0.2918	0.3226	0.0497	0.4446	0.1468	0.1173	0.1658	0.0264	0.0273	0.2506	0.0069	0.0038	0.3095	0.0238	0.2293	0.019	0.3645	0.083	0.0258	0.0164	0.253	0.0476	0.0391	0.0138	0.0443	0.1097	0.4928	0.0935	1.5151	0.125	0.0049	0.0158	0.0982	0.1143	0.0751
ATP6V1C2	0.0788	0.1491	0.1727	0.1597	0.166	0.1054	0.19	0.1598	0.0965	0.2061	0.1957	0.2962	0.3145	0.1063	0.1682	0.1751	0.1608	0.2476	0.3196	0.1283	0.1531	0.3469	0.1941	0.2941	0.1208	0.0998	0.1826	0.355	0.2025	0.2783	0.2117	0.1835	0.0917	0.1565	0.1791	0.1048	0.0765	0.1116	0.2702	0.1488	0.2833	0.2187	0.2257	0.2459	0.1394	0.1576	0.1466	0.1524	0.2299
GATA4	0.0056	0.0071	0.7931	0.0325	0	0.0903	0	0.0135	0.008	0	0.0245	0.0049	1.1786	0.6207	0	0	0.0244	0	0.0154	0.0035	0.0052	0	0.0497	1.9982	0.0034	0.0075	0.0031	0	0.0073	0.0112	0	0.009	0.0072	0.0054	0.0043	0.0036	0.0055	0.0068	0.0087	0	0.0329	0.0037	0.0048	0	0	0.0039	0.1396	0.3284	0.0057
IL7	0.0739	0.1773	0.1293	0.2553	0.0675	0.0899	0.081	0.6953	0.0943	0.1117	0.1102	0.1465	0.2715	0.5836	0.3016	0.194	1.181	0.174	0.1145	0.1964	0.1168	0.0581	0.5009	1.4271	0.0668	0.0785	0.2459	0.0977	0.0855	0.0731	0.1935	0.0947	0.0473	0.1405	0.3138	0.127	0.0718	0.2038	0.2733	0.0896	0.3309	0.3075	0.3086	0.1399	0.1126	0.0661	0.1703	0.1783	0.0964
CD70	0	0.1034	0.1384	0.0236	0.0345	0	0.0378	0.0914	0	0.0943	0.1731	0.0141	0.4131	0.2101	0.0203	0.0195	0.835	0.0362	0.0597	0.0506	0.0305	0	0.0111	0.0135	0	0	0.3635	0.0271	0.0105	0	0.0277	0.0525	0.063	0.0935	0.0373	0.0209	0.0159	0.0295	0.7699	0.0568	0.0319	0.0639	0.014	0.0459	0	0.0225	0.0419	0.0233	0
KRT8	0.0036	0.1817	0.0703	0.0551	0.0384	0.0163	0.0231	0.0581	0.0129	0.076	0.0136	0.0094	0.0577	0.2926	0.036	0.0152	0.107	0.0054	0.1793	0.0338	0.0102	0.0215	0.0642	0.4341	0.0066	0.0266	0.0647	0.0301	0.0281	0.0216	0	0.0642	0.0443	0.0173	0.0249	0.0209	0.0425	0.0066	0.3592	0.1578	0.0804	0.0118	0.0217	0.023	0.037	0.0075	0.0902	0.0233	0.0146
ZBP1	0.2551	0.164	1.3038	0	0.1891	0.0267	0.0455	0.2071	0.023	0.9748	0.0317	0.036	0.3341	0.1878	0.043	0.0775	0.2243	0.1775	0.5875	0.6506	0.1984	0.0213	0.0723	0.3544	0.0643	0.0647	0.0257	0.0613	0.1461	0.0183	0.2233	0.0446	0.0713	0.0706	0.4044	0.1535	0.1758	0.0334	0.2644	0.0121	0.3822	0.0573	0.2134	0.1658	0.0432	0.0191	0.0792	0.0494	0.2001
AP1S3	0.0928	0.3699	0.089	0.0546	0.0444	0.1862	0.1508	0.3899	0.0359	0.088	0.11	0.069	0.4585	0.8137	0.1851	0.176	0.1092	0.1024	0.1383	0.1042	0.1215	0.0248	0.3914	0.478	0.1957	0.014	0.0748	0.2195	0.2141	0.1667	0.114	0.1756	0.0351	0.1042	0.1087	0.1529	0.0983	0.2148	0.2111	0.1607	0.3857	0.126	0.0862	0.1537	0.0821	0.2668	0.0611	0.1376	0.11
CASP5	0.126	0.2386	0.0855	0.0227	0.0775	0.0101	0.0636	0.2134	0.0335	1.3487	0.1076	0.285	0.3289	0.7227	0.0487	0.0658	0.8705	0.0464	0.5452	0.798	0.0146	0.0206	0.2775	0.1941	0.0665	0.3346	0.1485	0.1822	0.0506	0.1038	0.0798	0	0.0706	0.4791	0.0836	0.1804	0.1378	0.1227	0.1213	0.0546	0.4496	0.0819	0.6173	0.0442	0.12	0.0433	0.0806	0.0335	0.0316
ASAH2	0.0724	0.1523	0.0499	0.1637	0.0363	0.2029	0.0994	0.0247	0.1979	0.1711	0.1991	0.2227	0.1191	0.1372	0.2003	0.1706	0.0893	0.1547	0.1821	0.1533	0.1922	0.1534	0.0047	0.0142	0.1205	0.1556	0.1911	0.0826	0	0.1362	0.0204	0.1325	0.117	0.059	0.1254	0.1184	0.0569	0.1694	0.0345	0.2836	0.0693	0.1904	0.0822	0.0942	0.1604	0.1967	0.2029	0.291	0.0657
DPP4	0.0295	0.0998	0.0178	0.0325	0.0659	0.1156	0.0702	0.716	0.0062	0.015	0.1166	0.0225	0.5543	0.1067	0.0483	0.0819	0.0525	0.0652	0.0681	0.0311	0.1389	0.0091	0.996	0.2327	0.111	0.1673	0.0212	0.0503	0.0435	0.0252	0.0382	0.0612	0.0579	0.0462	0.1053	0.0497	0.0422	0.0396	0.0669	0.0903	1.4517	0.1039	0.0637	0.084	0.0544	0.1852	0.0178	0.1122	0.0715
PTPN22	0.0112	0.1865	0.1715	0.008	0.0157	0.0285	0.0483	0.0222	0.0277	0.2327	0.0485	0.0529	0.534	0.602	0.0379	0.01	0.5826	0.0246	0.2489	0.4754	0.0363	0.0329	0.17	0.3619	0.0101	0.0333	0.0557	0.023	0.0215	0.0661	0.0141	0.0357	0.0286	0.1272	0.0127	0.0461	0.0217	0.0802	0.4552	0.0435	0.2351	0.0507	0.2185	0.0313	0.0613	0.0614	0.0143	0.0317	0.0168
BLK	0.0102	0.0258	0.0555	0.1766	0.0072	0.0753	0.5221	0.0082	0.0145	0.0184	0.251	0.0485	0.0331	0.0035	0.7776	0.3842	0.0397	0.0677	0.0093	0.0442	0.057	0.0737	0	0.0252	0.0031	0.0136	0.4962	0.0127	0.0197	0.0842	0.1209	0.0164	0.0164	0.0243	0.031	0.0455	0.0099	0	0.0709	0.4384	0.0033	0.0066	0.4923	0.0143	0.0173	0	0.0654	0.0689	0.0103
IL10	0.0656	0.52	0.1891	0.0157	0.1435	0.014	0.0547	0.0232	0.0672	0.8867	0.0589	0.1508	0.3413	0.3591	0.027	0.0478	0.1889	0.0751	0.3321	0.2207	0.0474	0.0095	0.0642	0.024	0.0483	0.0484	0.0283	0.0904	0.0047	0.0432	0.0308	0.0117	0.0093	0.7831	0.0608	0.0603	0.1275	0.0437	0.0449	0	0.0615	0.0616	0.1739	0.0204	0.037	0.0802	0.0311	0.031	0.0731
SOGA3	0.0116	0.0842	0.0594	0.1418	0.0448	0.0853	0.1472	0.0185	0.0822	0.0375	0.0756	0.0849	0.0209	0.0391	0.1505	0.1521	0.025	0.1194	0.0739	0.1469	0.2371	0.1329	0.1179	0.0286	0.1013	0.1694	0.3183	0.0287	0.041	0.1299	0.1371	0.0371	0.104	0.0276	0.123	0.0701	0.0338	0.1251	0.0223	0.1758	0.0226	0.1884	0.3211	0.0244	0.0442	0.0558	0.0495	0.2222	0.1512
BMP5	0	0.3668	0	0	0.0044	0.0283	0.0146	0.0101	0.0045	0.0091	0.0824	0.0327	0.0546	0.0767	0.0117	0.0716	0.0709	0.0139	0.0345	0	0.0059	0	0.0086	0.0104	0.019	0.0126	0.028	0.0104	0.0162	0	0.016	0	0	0	0.0191	0.004	0.0368	0.0114	0	0.0656	0.0615	0.041	0.0054	0.0177	0	0.0217	0	0.0224	0.0063
CHMP4C	0	0.3846	0.0572	0	0.0476	0.104	0.0312	0.0971	0.0576	0.0487	0.0505	0.0583	0.0097	0.2558	0.2176	0.0727	0.3391	0.1096	0.1973	0.0837	0.0503	0.0089	0.1101	0.2781	0.0898	0.1079	0.0375	0.0224	0.0348	0.0446	0.0572	0.0651	0.0087	0.0901	0.0513	0.0258	0.0132	0.1542	0.073	0.1055	0.2108	0.0704	0.15	0.0569	0.1031	0.0745	0.0462	0.0769	0.0815
GATA1	0.084	0.0424	0.0507	0.0363	0.0827	0.043	0.097	0	0.0477	0.0121	0.0522	0.0724	0.121	0.0567	0.2078	0.1904	0.2322	0.1731	0.1072	0.0208	0.0156	0.033	0.0114	0	0	0.0446	0.0746	0.1111	0.1296	0.1439	0.1703	0.0269	0.0861	0.0799	0.1529	0.1283	0.0327	0	0.0647	0.0437	0	0.0546	0.043	0.0942	0.0569	0.0462	0.0287	0.0239	0.1012
NLRP6	0.0314	0.0991	0.0237	0.0113	0.0055	0.0301	0.0181	0.1314	0.0724	0.0565	0.0244	0.115	1.6451	0.1271	0.0243	0.1873	0.0881	0.0404	0.0715	0.6597	0.2408	0	0.0213	0	0.0426	0.0938	0.0131	0.3828	0.0656	0.0724	0.0663	0	0.0302	0.2388	0.0536	0.1898	0.0534	0.0141	1.2273	0.0272	0.0102	0.0561	0.0134	0.143	0.093	0.0216	0.0469	0.0167	0.0551
CAMP	0	0.1062	0.0203	0	0	0.0431	0	0	0	0	0.0209	0	0.6786	0.0908	0.0416	0.0602	0	0.0248	0.0307	0.0416	0	0	0	0	0	0.0223	0.2053	0.1113	0	0	0	0	0.0431	0	0	0	0.3271	0.0202	0	0	0.0873	0.1312	0	0	0	0	0	0.0716	0
TERT	0	0.008	0.2989	0.064	0	0.0163	0.1295	0.1384	0	0	0.0026	0	0.4484	0.0029	0.1021	0.1137	0.0512	0.0467	0.3318	0	0.0669	0.2856	0.4133	0.1775	0.0026	0	0.0211	0.0035	0.0245	0	0.0572	0.0271	0	0.004	0.0353	0	0.0247	0	0.0098	0.1467	0.261	0	0.2274	0.0089	0	0.0553	0.3722	0.0541	0
LAT	0.0622	0.0393	0.0614	0	0.004	0.0145	0.0914	0.0632	0.0281	0.0285	0.0105	0.0634	0.1549	0.0191	0.091	0.054	0.0342	0.0625	0.0773	0.0489	0.0158	0.0667	0.0767	0.0372	0.0171	0.015	0.0408	0.0608	0.0255	0.123	0.0382	0.0906	0.0145	0.0645	0.0386	0.0504	0.0605	0.0441	0.0261	0.0343	0.0441	0.0221	0.0868	0.0397	0.0383	0.0234	0.0386	0.0321	0.0852
[truncated: 463 more columns]
