# Supplementary material for: Identification and clinical validation of diverse cell-death patterns-associated prognostic features among low-grade gliomas
Source: Sci Rep. 2024 May 24;14:11874. doi: 10.1038/s41598-024-62869-4 (PMC11126566; doi:10.1038/s41598-024-62869-4)
Supplement: Supplementary file 3 — Supplementary Table S3. [file 41598_2024_62869_MOESM3_ESM.csv]

Table S3��the expression of 2372 DEGs
	TCGA.VM.A8C8	TCGA.HT.8018	TCGA.DH.A669	TCGA.E1.5318	TCGA.CS.4938	TCGA.HT.7694	TCGA.IK.8125	TCGA.QH.A6XC	TCGA.HT.7855	TCGA.FN.7833	TCGA.DB.5275	TCGA.WY.A85B	TCGA.E1.A7YL	TCGA.DU.7290	TCGA.HT.8012	TCGA.HT.7877	TCGA.P5.A5EX	TCGA.P5.A781	TCGA.HT.A61B	TCGA.DU.6396	TCGA.RY.A847	TCGA.P5.A72Z	TCGA.DU.A7TJ	TCGA.HT.A5RA	TCGA.HT.7470	TCGA.DU.6399	TCGA.DU.6394	TCGA.S9.A6U9	TCGA.HT.7881	TCGA.HT.7879	TCGA.TM.A84S	TCGA.HT.A4DV	TCGA.DU.6395	TCGA.DB.A64S	TCGA.FG.8187	TCGA.HT.8111	TCGA.DB.A75O	TCGA.DU.7010	TCGA.S9.A6WN	TCGA.S9.A6WL	TCGA.FG.6692	TCGA.DU.8166	TCGA.HT.7471	TCGA.HT.8010	TCGA.S9.A7QX	TCGA.E1.A7YY	TCGA.FG.A6IZ	TCGA.DU.7302	TCGA.WY.A85A
GFAP	4743.3386	1664.9387	1106.2482	44.3101	6459.524	1052.4232	1248.1763	1944.183	695.7404	5985.5246	2124.2639	1578.4012	2705.811	1633.5314	1095.5274	490.9927	7688.9819	2139.3392	2993.195	1699.981	1832.0795	866.7067	1209.7522	1228.5982	1189.5956	2317.9686	2653.8753	5430.8707	1345.7197	2456.3489	2556.8529	1874.0281	1717.0557	2374.7254	3820.4751	5720.7266	9703.4001	1378.7923	5959.9278	1102.1269	1715.6728	611.9804	1636.9932	4024.4711	2466.8003	512.9511	1643.4863	477.3019	522.4448
FTL	1530.9182	1825.3491	1500.3999	733.0011	1942.979	994.6299	775.6998	1356.0932	1023.231	1821.9453	985.7706	2061.5128	3141.1682	2464.7939	1100.0975	683.9812	2895.8051	1111.6801	3369.4071	1879.4685	1186.2559	486.9689	1210.7035	1424.0612	1327.516	1353.0203	349.1159	1888.8133	967.076	1404.9054	1248.7584	1809.0786	1794.4833	2545.518	1158.9093	1647.3502	2396.695	1110.3249	1574.6781	745.4184	4517.6261	754.3166	2190.7321	915.3205	1606.2606	949.9621	1724.9116	596.5967	1096.964
CLU	1137.2763	1627.3382	2384.692	211.9695	383.27	878.2041	997.3974	2257.3935	655.1943	1258.8874	1175.1272	315.4303	3609.3298	1754.7093	687.2154	738.0821	3074.2727	1436.7882	541.3808	515.5867	961.1961	277.7913	638.4423	2724.9227	946.3711	1009.14	1132.131	1587.265	1037.2104	1374.8697	2286.1738	1492.4534	1232.4488	881.3395	1095.481	1996.1081	3183.0852	661.8912	6234.1794	720.8888	1569.8694	484.6646	1071.8655	1958.5962	680.916	861.1546	1076.2029	1000.0713	915.3233
SPP1	114.6183	227.1551	134.4793	8.124	63.6824	150.9832	49.2266	210.6301	28.256	631.5867	128.2342	297.1103	1051.6338	981.9145	86.013	71.6106	122.2037	105.2089	1287.8389	1209.8888	81.4997	25.7335	333.6506	357.1289	122.6441	65.9697	58.6591	531.7374	223.5683	109.2344	142.8153	340.1033	433.3714	781.8577	289.7116	275.5917	255.1899	136.5315	323.2397	39.3576	155.0476	401.7977	658.0966	49.6813	188.2031	158.0056	99.0553	70.0899	42.1595
HLA.DRA	70.9272	239.3053	231.5649	89.8854	62.9275	32.5224	88.5073	239.801	114.8551	311.8354	67.5872	238.1305	714.6398	1124.0801	63.9524	28.9934	1406.8633	61.3234	693.2408	976.5457	162.0821	18.2521	505.4081	340.0459	83.3987	295.0894	108.5158	185.7549	20.3387	93.9146	126.0281	147.2093	33.4718	333.0576	95.1452	377.6738	194.429	212.1296	1287.7287	99.4277	169.3399	164.0753	189.9406	124.6457	113.9311	59.1402	101.7778	44.1957	109.011
SCG3	362.4537	113.4904	341.0482	305.857	246.3788	211.3313	389.8969	52.8586	237.8272	190.4583	482.3954	135.2169	50.0298	10.7138	183.0187	210.2828	152.214	259.7802	28.8437	89.8901	321.0667	152.8948	69.0759	108.3922	226.0403	320.7794	364.4412	105.0448	121.5597	95.2025	228.08	146.5052	334.6451	173.1113	166.1269	145.12	165.4301	45.8771	231.3569	298.6376	28.0536	187.7894	245.9861	233.6952	242.6781	100.5703	261.5657	405.2257	390.3559
S100A6	158.213	304.5168	613.758	86.9485	175.9917	65.747	75.8625	415.4133	114.9787	133.3865	117.3459	86.0949	693.8458	425.1531	49.6035	57.5194	446.7329	82.3837	541.2448	447.1366	105.2782	113.1989	493.8574	382.2341	79.6834	107.063	292.2126	205.7974	69.2085	74.1105	167.0448	90.9901	105.2301	251.3944	139.1387	282.7612	505.2135	253.4782	1018.8063	180.885	994.4608	59.8262	110.0104	111.8049	43.5114	125.3559	297.8838	67.7992	63.9881
CD74	73.4001	197.0362	228.5635	67.0754	55.2533	26.3589	60.8069	288.5215	106.2983	263.6015	71.8121	188.7554	615.6814	621.5185	55.8562	22.2081	782.7254	66.4161	589.2919	671.8278	151.828	22.6035	436.2111	205.8976	85.9709	262.5638	61.6574	197.3558	24.5272	95.8404	98.5209	168.9566	40.841	321.7688	85.3656	263.3003	261.8515	146.7491	591.3967	74.6297	195.4419	102.4362	156.5384	96.0308	134.7532	63.0769	98.1914	29.2277	114.3966
SOX8	151.108	54.8226	196.9838	265.8333	65.6598	108.0087	144.7214	68.2837	340.8516	161.9258	124.954	305.2702	31.1121	5.3671	481.8518	204.8061	3.6718	111.0609	207.3755	210.3581	228.3631	404.1018	73.2143	22.138	121.1314	271.5708	142.5889	144.3127	68.6692	267.4805	217.6998	220.0879	262.7046	184.3133	106.7063	72.7285	151.6332	145.1434	1.9051	211.9057	32.9902	187.7703	217.306	42.1542	411.5357	24.418	661.7817	142.9108	183.1181
HLA.B	89.4114	343.2233	695.6158	93.4916	95.0825	45.591	63.4628	287.4519	69.7435	500.2004	108.6689	203.9141	527.7157	220.4295	90.1394	62.9376	425.6324	133.7058	407.1294	442.6123	142.1689	181.808	270.9442	723.3761	91.8364	174.2651	169.185	166.5513	59.3536	99.7063	124.7564	138.1223	142.2399	235.9813	122.0113	142.7881	188.9354	88.189	293.3087	103.56	828.5114	100.2924	350.8063	73.6341	87.2944	106.7624	459.9074	61.8143	102.7544
GJA1	586.8141	107.6666	6.0089	10.1991	569.3235	127.4888	101.6434	218.1485	92.062	359.4193	146.2841	114.693	256.2587	317.2998	39.9402	128.8908	119.0764	194.8522	51.1697	88.8875	125.0347	3.298	581.4852	395.1938	190.384	145.5537	20.1536	613.1912	145.9269	195.9389	240.2101	108.5792	186.9423	229.9049	196.3771	228.4128	202.6899	53.6103	39.0071	43.2967	246.3687	233.5424	45.6227	205.8848	50.0474	100.1575	30.7535	59.185	230.2463
SMOC1	160.1049	33.2685	374.7997	224.6369	65.6735	90.4093	110.7903	7.3518	315.0312	155.815	89.8924	263.5343	1.9094	20.5011	403.0937	204.6806	40.1691	242.851	116.8396	46.6646	252.2922	1010.9948	52.7249	2.1641	111.491	269.7522	183.0271	211.8376	76.5826	216.3676	307.3126	147.7518	175.6922	157.2233	157.6655	116.2187	226.9131	85.0682	33.4934	128.309	30.3053	95.4942	285.6637	77.256	152.5976	19.7049	481.3179	67.3589	146.8814
IFI6	66.1379	1676.8157	1767.6157	42.9237	30.7393	78.717	26.8194	479.8408	35.471	2736.9756	102.1684	35.2335	128.6472	123.6775	48.2001	48.0039	93.1703	60.7368	1057.3159	618.4195	137.49	35.4091	147.142	191.5053	42.5979	235.2669	55.2526	116.9037	68.596	58.6442	54.705	72.879	65.339	45.8273	54.1247	67.217	232.0391	103.1367	83.2952	66.2653	1038.9852	65.9923	698.7456	40.7171	34.7791	133.6239	196.9368	41.3965	157.2027
C1QB	116.3259	281.1637	172.2759	51.8215	76.9243	22.4161	48.2469	132.8655	83.086	782.2801	106.0753	208.0342	413.8231	365.0173	95.0803	31.2099	224.4846	62.4073	732.5681	771.0705	118.5196	17.43	99.8923	111.2363	66.8009	165.1162	53.7241	190.4352	19.8851	94.0048	76.1803	83.6571	115.0552	416.8008	76.6807	166.5416	361.2794	103.1848	164.5637	38.4736	100.8111	65.5072	261.8811	45.9215	170.644	55.1934	103.8568	32.2582	57.964
C1QC	139.1086	267.1369	178.6647	68.3416	84.6432	27.7111	52.9563	143.2132	95.1083	791.9214	114.782	271.1116	329.721	329.5903	89.8237	35.2957	203.7705	65.9563	697.6031	743.1732	132.0738	23.1597	110.7306	103.4735	72.9981	185.9372	50.0105	270.3133	20.4831	117.2898	86.5236	80.8622	117.3022	374.8069	81.3117	183.876	371.3999	95.4756	155.2933	44.856	109.6112	80.5936	285.2546	56.0155	186.936	62.5094	87.249	29.748	66.1542
NRGN	12.7951	533.5462	15.1473	1.2793	6.2459	570.3056	117.9249	718.3941	4.2356	2.5734	33.7389	3.5448	6.7879	9.3173	68.999	248.6868	9.7823	90.7085	23.4268	0.8046	399.3726	2.6122	12.7603	17.0836	357.048	7.7126	4.1953	12.9837	418.8826	6.4963	12.0118	423.7134	26.8343	7.1913	66.8999	49.8146	22.1576	34.1669	1.3372	205.6922	7.268	75.4562	26.8415	267.5995	12.5607	1203.4354	59.4461	177.0909	62.1301
AQP1	47.5301	25.5242	3.3734	0.3854	98.0961	173.8532	56.7704	626.899	24.4722	58.8226	66.2179	3.2836	1705.637	9.9955	27.3617	15.3094	10.5061	18.6516	30.2877	36.5819	9.2247	0.4709	162.847	491.8382	116.2737	19.4761	1.7608	18.111	43.1729	20.0438	34.8202	98.3221	31.7881	106.8476	46.8417	222.078	106.6078	98.4436	7.6015	101.1508	627.8752	25.1957	24.728	59.8975	29.8327	11.1042	6.6581	120.9165	44.8596
HLA.DRB1	41.007	207.2636	175.6611	51.2685	22.6798	15.3432	46.5653	156.3215	56.5011	136.246	27.2533	118.4263	269.1286	383.3139	31.8872	14.9048	978.3738	22.1117	428.4037	481.5196	76.502	14.6009	248.9383	84.021	32.7754	133.6606	35.7499	82.2502	17.6234	37.3952	55.2104	75.8754	16.9206	156.9451	38.937	112.0645	106.6094	113.1488	511.3821	42.8719	174.7419	60.539	56.0089	51.6593	56.7025	18.7613	92.49	21.8464	45.2746
C1QA	96.4505	257.4265	128.5529	49.0732	57.9843	24.0725	31.7785	84.1438	88.2913	528.7567	81.9671	216.7802	420.9237	187.1214	72.5549	26.2177	294.2699	50.8102	588.1696	524.6658	90.4011	12.865	71.2202	82.6654	45.3939	131.7812	33.928	146.4519	17.0137	72.0382	50.4968	59.1204	89.676	278.6189	47.8698	97.7762	215.1112	82.3529	125.0255	38.7911	121.6338	47.5223	195.1831	35.9659	130.8352	52.7833	119.9984	22.9117	56.0829
SNAP25	28.8079	534.3376	17.3838	10.5941	9.9669	590.5768	194.1985	295.1317	14.7486	10.9273	60.7835	2.8449	11.1609	8.084	98.4432	171.5889	27.1035	92.2116	9.2678	9.0267	276.1032	7.194	1.3766	3.5037	262.503	12.4416	55.6863	10.4817	482.1246	11.7318	37.5106	190.4387	9.9449	5.5306	49.943	42.1293	25.2601	33.7201	19.6438	165.3521	0.6105	84.9499	73.9118	205.3835	7.6866	925.4658	41.0164	399.2147	54.1237
CHI3L1	1.3644	241.0865	8.5752	0.0912	0.8121	4.8913	4.3188	65.3291	0.222	0.8746	2.6219	0.3277	550.1086	628.2671	1.6917	1.5162	517.8472	2.5838	7.5532	2.87	1.0465	0.9959	797.6621	1200.7887	9.0653	1.3167	95.7609	1.4234	2.2283	0.9088	3.432	4.5139	2.6979	2.6789	2.3395	7.6984	4.3402	48.8523	780.6242	86.5132	775.1641	1.4051	61.3985	4.9117	2.6439	211.8926	0.5597	4.0157	2.5955
IFITM3	26.0973	319.8293	179.5638	45.9325	32.8656	98.786	51.2668	272.1312	46.7535	545.358	64.2504	38.2584	208.0655	172.3063	64.0825	40.1315	95.6614	51.4679	251.9279	154.5588	66.6005	19.1563	177.9336	163.3767	44.6746	53.2663	50.6752	99.4007	141.5529	95.0728	113.9294	101.0099	39.5805	126.2084	61.4223	83.2095	122.6621	61.3744	50.4816	120.3304	461.718	27.5357	137.7617	60.2593	45.4826	140.9477	43.5434	49.5753	76.0545
PLTP	142.1617	66.6568	44.1591	40.0429	245.7456	32.7599	53.7548	124.9903	80.5071	226.1686	77.8569	115.5444	411.6329	298.15	79.0967	60.2966	172.91	108.8712	91.1562	78.8756	118.0125	15.3322	166.7675	114.5865	74.414	123.0317	40.0758	185.2404	62.9207	123.3835	180.3485	92.094	180.7166	160.626	116.4733	103.0742	206.6665	47.4939	113.9385	39.48	107.4723	50.2057	109.7544	102.2051	79.6783	36.1543	80.0405	43.589	123.9526
TTR	0.0115	0.1091	0.0278	0	0.0162	0.0074	0.0066	0	0	0	0.0143	0.0099	0.6472	5.7071	0	0	0	0.017	0.0105	0.1139	0	0	0.0234	0.0379	0.0208	0.0077	0.0128	0.019	0	0.0304	0	0	0	0	0.0087	0	0.1232	0.0069	0	0.02	0.0299	0.015	0	0.0162	0	0.0159	0.0295	0	0.0347
DLL3	71.6958	33.0373	73.1802	151.9663	71.8158	21.1608	86.4221	54.8013	106.9992	37.5556	307.6294	135.7835	26.2364	0.433	402.4744	55.9814	0.2729	45.6361	44.3597	193.5463	103.3776	114.309	41.6257	7.5456	62.3124	139.9384	15.1467	54.3318	16.4602	212.735	62.4574	97.1626	269.9045	127.6892	24.5143	108.2317	17.4797	38.3137	0.3762	29.94	14.0416	160.5899	93.845	31.9298	251.7659	9.3277	199.1183	90.0713	446.426
ANXA5	89.69	63.3978	64.9255	88.0229	88.5595	40.5297	51.3418	499.9249	39.3906	106.5724	65.3242	85.3871	250.5008	208.5058	51.5518	50.9288	152.1273	86.6879	119.5411	84.1347	77.4594	57.0492	381.0542	175.7413	49.0029	61.4587	128.506	97.2303	51.305	81.9338	127.6168	67.4409	92.4569	96.7849	77.3373	84.5196	41.1037	58.238	126.6814	47.2763	360.6233	88.2988	81.8918	62.8943	63.1095	37.3275	51.7326	38.0916	62.642
VIM	143.3099	141.897	16.443	24.9357	159.4946	15.2081	12.7838	143.9667	59.6599	59.2942	56.4609	47.0382	271.2208	259.2439	23.0465	15.8	157.5669	12.3326	348.2541	280.192	16.6788	4.3138	275.7222	296.9078	72.4727	60.8232	6.3959	109.9754	16.6479	71.1166	54.2332	13.1047	54.727	85.5036	33.3278	87.1274	88.5009	249.2637	112.3244	29.7164	352.8958	24.4675	34.9435	13.3117	34.8929	60.0603	20.0517	26.115	45.8385
LGALS1	47.421	211.2766	141.3456	36.4427	107.2339	81.6255	66.2034	196.4276	24.6756	62.2485	49.2329	31.2059	421.0533	137.7305	37.4404	45.6313	221.5238	64.4934	73.0248	26.9335	76.1469	71.4868	170.0468	373.7516	47.3417	32.3572	17.0314	110.9744	57.1971	30.47	108.9454	100.7569	35.4575	33.0588	105.6741	100.6738	169.1323	57.404	318.0118	78.3258	327.2375	28.2679	152.3513	112.5328	38.284	152.4156	84.5204	64.1171	56.7457
HSPB1	47.8141	88.9324	184.963	34.7757	37.6157	50.9236	30.8133	288.4077	25.27	24.9144	89.153	15.5231	339.0128	169.3464	28.0814	23.3562	164.1397	48.8106	111.569	103.0333	53.3063	73.7428	55.2422	179.843	23.6919	32.6983	162.5386	155.9631	28.9046	22.4339	150.0189	47.3355	68.8238	43.0415	70.4798	61.4775	143.6964	29.0633	164.4162	60.4324	299.0188	22.9614	48.7173	81.9506	24.6851	66.8472	159.9361	29.3585	23.6514
CSPG5	28.1911	56.4889	53.3803	149.0153	28.7667	71.2971	106.1039	139.2163	23.9167	28.1379	144.9853	37.7074	40.0245	9.4416	170.2853	134.0919	4.8989	82.4097	18.7577	7.5847	79.0692	40.5911	93.9235	10.4244	59.9711	86.0692	53.5464	14.2976	54.3136	85.1764	74.5804	100.1005	70.8555	81.865	43.0617	23.765	19.2171	62.3206	2.5735	104.2966	72.7959	122.3478	228.2629	52.3793	82.2426	44.8974	206.741	94.5372	135.2497
BASP1	53.7571	204.741	25.4389	44.6639	62.8082	190.292	95.3388	125.9786	47.7083	55.0815	73.0081	58.2669	37.1059	26.7582	112.0688	93.9158	36.3846	107.4697	55.1063	73.6639	124.4315	23.7314	6.2071	4.4442	112.2058	73.0171	48.4177	47.5676	141.2319	47.0198	69.1682	82.64	61.786	44.9685	63.9922	55.2141	70.9445	98.7399	18.5813	110.476	5.9045	110.9054	101.9321	83.1375	27.6081	264.585	56.3873	131.7953	86.2485
CD99	97.7027	32.3664	45.9742	4.7357	128.999	32.4073	29.6503	146.3756	103.4681	198.1659	128.8629	67.0143	240.8636	131.1275	29.6225	16.4248	195.0522	53.8391	98.2747	44.6589	79.1186	2.7036	118.3484	153.236	36.0913	107.5862	63.1575	279.8719	53.7337	168.6554	122.3759	28.7021	135.5561	136.0498	91.6234	103.197	194.1207	13.9103	172.2931	32.8106	132.6915	41.4852	29.6669	42.77	34.792	10.799	58.9632	16.7928	28.1063
S100A10	122.5426	82.651	179.2125	9.6459	112.4699	5.2649	28.2465	86.5464	39.9648	88.6677	72.8136	96.0793	340.308	532.1461	14.7975	11.1117	121.4246	57.7896	93.6743	79.9258	31.6903	8.9389	213.6889	491.5829	31.7679	98.5144	22.9993	61.861	23.0903	126.6754	89.1475	29.2071	70.7863	74.5625	38.9106	119.5119	170.5951	44.2792	319.1524	27.7279	60.804	9.3068	52.629	49.4008	34.5144	18.8306	66.4549	24.7023	69.2503
MAP2	58.4006	84.4333	55.1567	135.8912	45.7751	94.2437	113.0277	28.2232	107.6155	60.1306	83.4905	105.3611	13.5692	24.2618	81.5075	114.7234	24.8217	75.2589	45.295	96.0683	90.4006	145.2896	73.0864	51.0118	87.884	97.2802	123.0352	27.3845	77.0489	60.4461	50.9705	35.3958	57.031	47.1119	58.0202	47.0104	26.9254	106.5998	22.149	101.2381	27.0284	149.0674	76.9481	72.407	82.9662	93.5205	44.1281	136.8268	72.7235
GABBR1	47.0674	72.0452	32.1878	51.3997	58.1132	81.3315	132.2024	27.5641	44.5766	35.9256	68.3989	63.0175	17.8582	7.5025	97.7815	121.2509	114.1751	180.1777	19.8028	34.369	104.1225	79.2402	11.876	17.1397	74.2478	95.8969	135.1878	29.1924	98.5674	63.3958	153.5438	110.0314	61.0717	44.5825	96.861	55.6314	88.7818	26.1038	84.5995	108.0063	11.4656	93.1933	80.1504	245.1115	63.6508	90.8294	73.3847	100.2468	112.5937
C3	47.7622	103.2154	46.4318	20.7582	40.9025	8.0203	30.0399	85.9199	30.6803	125.4408	24.9981	117.1986	224.9358	254.9781	17.9612	14.2577	194.6879	23.6616	188.8925	296.8472	83.0106	5.4264	203.9313	60.7685	62.5835	105.7771	22.0828	119.5878	11.0221	56.2291	31.2561	37.628	41.7889	152.9219	42.364	94.4394	103.0411	66.3626	286.578	22.9675	63.0419	71.9246	74.7432	41.2622	76.9414	33.2068	28.2906	17.0399	46.947
TNR	45.5672	14.4299	108.8658	168.7757	39.5034	50.1765	113.3164	8.9792	96.159	51.2457	75.8779	29.0531	8.9549	2.2301	212.0118	107.8285	26.2929	78.7847	5.1283	73.0431	73.7962	313.0455	21.5212	6.1558	59.9729	99.1648	167.0725	39.2965	40.3994	49.5021	90.1221	41.0378	50.9572	15.8122	52.6344	35.0462	53.2328	36.8998	35.79	106.9248	6.1489	116.1294	108.7987	43.5606	32.2049	16.7717	42.4924	171.3704	29.4488
SHD	83.0323	10.6519	130.7341	86.1962	28.8941	20.7566	62.1363	11.1404	90.0828	46.0184	104.4008	112.2384	28.5923	0.2762	143.6403	49.4568	0.1818	54.0905	33.9449	45.0965	75.1068	154.7884	17.3311	2.5076	24.4487	87.387	56.9129	33.2202	14.6723	76.2434	71.0502	69.3617	115.763	56.9495	30.6786	40.043	49.462	27.9584	0.4864	60.5875	2.6326	68.6984	75.651	11.6549	71.7768	12.693	275.3555	46.8469	85.9887
ISG15	14.4599	211.9322	1126.7677	16.6702	9.6326	10.4398	6.3572	103.2108	8.7351	1559.9649	24.4013	13.7817	40.8406	32.8818	9.9056	11.4005	37.7869	17.619	515.6931	181.4753	51.937	10.68	37.4297	89.5704	10.2857	36.8069	19.0197	23.4236	23.2345	21.2836	21.3976	24.4571	16.262	22.1018	17.1414	22.5385	117.0023	27.4715	21.3592	13.5523	172.7143	10.976	263.2925	9.526	17.0594	19.772	101.7477	7.4906	75.3484
NSG2	51.2101	119.209	54.8797	83.638	17.8712	92.8375	146.3453	41.098	32.5633	29.9994	151.7184	28.6278	1.8226	2.6717	153.2627	63.6419	0.997	67.5517	7.3628	29.723	92.6101	21.1841	0.5702	0.9163	61.454	36.0085	75.5351	15.3372	126.4754	30.1478	47.3525	49.5624	37.6892	9.1825	33.8711	41.257	36.0121	11.9114	0.5375	100.3446	0.7701	106.9638	141.0281	57.243	6.2656	144.7944	140.748	144.4337	86.6938
S100A11	36.7022	92.9104	44.5983	18.1828	36.8943	12.2155	18.0327	50.4767	19.2569	159.1967	42.3434	68.9499	223.4388	359.783	18.9417	18.3405	203.2861	26.2378	165.4621	96.725	33.6499	8.3985	178.4379	198.4659	26.6197	42.6041	23.6518	59.3264	9.8332	35.8146	39.9408	32.0535	48.818	76.3484	30.5421	54.7127	69.5726	42.6035	117.2893	19.7108	127.5703	45.4951	76.3377	21.4173	34.4298	21.4708	23.8956	11.0211	28.3331
STMN2	8.7671	149.2586	1.1331	0.106	12.0538	234.7682	69.0161	115.0011	2.6292	3.6406	76.2763	0.3809	5.5443	3.9273	85.6411	68.521	1.3891	55.8798	7.4391	1.0394	94.8151	5.0491	1.0983	2.0579	120.563	59.9099	2.0563	4.1709	170.1989	1.9983	57.2588	84.1152	5.9058	1.599	21.1824	23.3417	46.8372	84.5471	0.1324	170.9631	6.4044	63.5676	89.6305	53.8619	6.1728	336.0642	111.8037	204.1368	29.7127
IGFBP5	65.2816	62.7405	44.572	8.3968	52.8901	26.5818	22.0977	68.3393	54.6997	80.2845	58.1323	13.6072	492.2952	92.3533	28.6283	20.0667	305.9036	10.8993	12.8805	20.6124	14.6165	0.5129	56.0844	108.123	51.74	29.102	52.7882	57.5467	23.3183	31.6834	34.3934	17.639	26.9185	78.3973	49.2397	37.1138	42.2376	57.4122	191.6296	32.5781	168.6203	62.1126	12.116	43.7925	46.3098	14.0985	2.9112	48.6836	24.3729
SFRP2	155.3145	6.0975	0.1212	0.2712	89.9052	14.77	41.9494	0.9613	13.743	38.673	50.5372	31.7396	6.5405	5.6877	78.0697	60.6081	1.7683	147.0461	4.1658	1.0866	274.6646	0.2056	0.9108	9.9898	63.8517	220.6761	1.5743	108.0468	106.4057	125.1584	301.0085	109.2723	117.9427	91.8956	232.4445	75.0994	93.7457	0.7529	0.4257	2.198	0.1222	248.7419	27.5185	156.7698	31.7773	2.2983	26.8991	5.9012	123.7199
SEZ6L	28.974	42.4647	47.3586	78.2453	12.0832	58.5594	136.4734	33.0584	12.47	44.3749	68.9741	25.5388	3.104	1.075	165.0548	99.6274	1.8899	72.0618	33.6951	40.8172	112.0767	36.3683	32.7256	36.6239	54.0025	44.0818	127.3551	9.9403	40.1233	36.8765	71.4088	38.41	13.4884	11.8752	32.5607	22.8216	30.1078	19.5806	0.9681	124.8136	15.4595	115.1815	129.285	35.405	27.7899	38.0486	58.2099	131.819	66.7739
TYROBP	67.3693	76.0438	46.0675	25.0664	55.6935	18.2778	18.6292	50.1559	34.8303	122.4669	45.6885	88.3583	128.0479	129.0097	27.8252	17.6573	153.9833	29.026	189.7203	172.0372	49.0041	7.168	37.9894	44.0592	29.4297	67.394	15.2836	102.8597	10.5897	61.3628	41.7251	37.8573	61.0637	88.8965	37.5063	74.799	87.8243	32.009	79.1569	18.2705	85.2746	44.2315	78.5075	25.1284	59.8473	25.726	55.9885	11.0248	37.025
APLNR	35.5578	95.7287	8.1212	9.2561	53.7241	27.759	34.8631	73.8098	8.3034	55.9954	41.9719	16.2748	71.2736	103.8861	51.6836	5.7583	197.8136	37.9063	9.4955	31.0395	22.9632	5.4247	102.9079	9.5366	45.931	9.2127	175.466	33.828	36.1156	30.5163	127.0029	28.5475	11.1824	45.8043	31.6622	100.471	220.6775	52.2434	638.6664	81.0994	79.9555	1.6745	44.4096	54.2445	12.9328	21.5442	29.7681	9.9978	5.0461
CACNG4	27.8796	15.1109	145.3659	139.5562	15.4112	24.1241	56.8357	5.5394	54.6878	25.7034	57.867	71.443	9.3382	3.2346	141.6649	56.9135	1.0455	27.0838	22.843	43.8132	43.4919	290.5415	40.6004	8.5661	18.0508	62.354	65.7596	13.0652	16.7721	39.5734	66.0394	48.51	37.2705	22.2904	15.9866	20.8623	23.5648	71.0082	1.218	51.8873	12.852	35.7141	128.2199	12.57	39.0351	11.9512	104.0521	49.5891	30.1184
GPR17	25.6273	3.573	204.2176	67.9463	9.1625	14.3119	62.0627	1.8408	56.335	27.5757	27.8912	25.6762	0.6693	3.0722	134.3767	53.8852	0.4702	34.2179	6.2089	39.7775	53.822	1141.177	20.5971	0.054	15.5279	42.4174	29.1406	15.5944	8.1754	33.0834	40.8094	44.5651	33.4692	8.1468	15.6249	12.3206	22.3785	23.286	5.2198	35.9485	0.7978	21.4622	108.5798	11.75	31.747	6.8893	90.2318	74.7813	23.6668
ZFP36	19.0969	167.0989	20.8928	6.1637	23.6467	22.099	18.0097	61.2671	22.4111	73.9101	151.6088	43.4877	109.8651	311.7001	22.6805	36.3167	24.6995	4.9017	28.9583	80.6442	42.2973	4.9519	25.5285	41.5416	23.3071	19.5699	8.3804	278.5193	24.4179	39.3689	11.3927	21.0554	132.846	94.068	76.1049	29.8772	23.8	10.9813	51.0606	9.5184	74.3652	55.8611	9.6333	41.2721	12.5432	15.5788	5.9864	4.16	26.8734
ATCAY	22.0432	44.8058	115.7588	105.6025	8.0422	62.6382	75.5117	22.7233	37.2046	26.933	34.8407	28.7118	7.0231	1.5056	178.9873	70.0537	4.4947	38.6579	46.3148	82.7304	70.3125	231.8466	6.2176	0.2019	34.4899	45.6778	88.8528	8.318	44.2871	23.1511	51.9542	56.1358	24.6777	14.8646	25.3753	27.5336	39.9001	29.8869	32.737	82.8825	1.3279	42.7096	111.2871	30.3045	40.0721	79.3617	106.6954	88.2322	32.8568
CD14	46.4497	100.135	48.2486	16.4343	72.5078	14.6558	18.7676	13.9475	27.7993	353.6055	33.8421	103.1847	73.4532	209.2084	25.9529	4.0923	139.8126	20.6431	324.279	172.3604	62.9774	6.1965	44.8265	43.385	12.9778	54.3641	11.4404	86.8519	3.0705	32.5088	31.4454	19.5925	167.0718	195.3691	23.2253	26.2991	62.0567	33.5099	19.9195	15.9464	26.6985	73.4753	128.0804	11.6012	31.5986	30.5254	36.1487	6.2296	27.8718
SEPTIN3	37.9975	66.815	23.5198	56.7448	50.8105	78.2517	69.2737	36.9766	52.7219	47.4062	51.7106	49.0202	21.5678	16.0462	53.929	54.4581	12.8835	62.5427	16.7786	22.1565	68.1586	31.6624	17.9737	1.7768	63.3815	59.4489	55.1416	25.332	68.4046	39.4952	61.4756	37.0887	45.6513	51.0459	48.1186	35.3021	22.6947	60.4526	14.1297	74.423	13.8872	68.3825	50.0545	66.1724	62.0559	91.8777	35.9064	98.0103	49.8349
LHFPL3	16.0221	8.4931	67.6027	187.7683	17.8375	11.6731	86.1431	36.3026	66.5899	35.1834	36.3784	70.7239	21.8993	3.1267	84.0087	51.878	4.6666	28.3493	14.6584	60.3746	55.3168	203.7345	140.8661	24.0171	17.7452	86.0404	82.465	10.875	10.2111	33.9035	36.0798	16.9208	40.1802	46.7427	25.7217	19.7764	6.2888	28.6047	65.4528	64.0562	25.3365	87.1372	80.6331	10.7082	66.8393	7.0154	6.2927	46.5524	49.4964
TREM2	69.7018	43.0133	33.1864	16.0334	59.004	15.9165	17.0425	44.2827	27.8112	40.0094	30.0762	70.6624	37.9104	126.993	30.1123	9.4091	102.3334	29.4172	139.1441	106.2668	30.4376	6.0423	40.5751	19.583	23.8248	49.499	8.9392	78.1408	7.4028	56.6962	51.755	39.683	54.07	80.5555	30.1991	67.7548	67.2493	25.0313	49.2718	12.1784	40.776	28.8546	41.8891	12.3408	43.8552	17.608	57.3545	13.308	23.2711
TAGLN3	12.6682	147.4554	14.8668	39.0108	16.4178	141.5174	63.2775	111.8178	15.913	20.5464	42.3967	20.0206	25.3696	25.7926	45.3319	53.4527	7.5079	47.4877	28.6336	20.2861	87.0486	64.7904	7.5051	4.2734	82.8319	17.3839	59.9022	13.1268	105.9151	20.0147	27.4719	88.0425	9.8165	20.0836	28.0417	25.5451	24.8075	40.1158	11.343	82.116	2.8247	40.7752	44.5333	56.0454	13.8995	254.9578	45.4116	108.1456	33.4958
MAOB	75.9478	53.1977	3.7349	0.2057	31.4953	35.1345	13.9266	131.2888	0.4606	2.3373	8.5777	0.4851	156.6394	427.8375	4.0911	20.3822	74.6753	7.0163	8.9794	43.694	32.5897	0.3516	160.3959	18.6065	25.0712	8.8782	64.7411	8.6828	33.2775	4.5195	152.1214	44.5295	6.1182	20.4911	32.3505	23.5832	71.5868	36.9368	3.5219	40.8792	171.9965	24.9405	15.1578	116.2148	1.5833	45.9708	1.7881	20.2388	97.8475
FBXL16	16.9536	142.3704	15.7627	18.9396	15.7098	112.832	54.4419	97.7208	19.1308	15.9475	29.0138	16.7172	7.613	5.8372	48.4949	130.0668	31.4265	42.2586	15.2555	20.3257	109.5224	35.1606	9.4843	2.0298	100.8592	19.5665	21.3851	14.7117	119.2374	18.3727	18.3331	57.4766	28.9194	13.8929	36.4047	23.4371	20.2958	35.7346	8.9933	45.5174	3.8574	52.6956	23.7922	143.4005	16.7388	237.5855	22.167	55.1852	45.6121
HLA.DRB5	20.9213	135.2973	23.5305	27.8452	3.4533	3.6333	5.5551	50.2884	18.304	43.6515	8.4873	33.7936	64.6712	99.7274	5.5808	2.7514	433.86	6.3759	245.1327	108.3836	14.9912	9.01	141.3461	44.3616	12.1765	30.0039	20.8337	24.2041	6.1883	9.3834	8.8777	18.5056	5.4983	20.516	11.2963	16.0921	20.2931	13.4642	176.387	9.1219	71.1793	17.1031	30.1147	13.7206	8.6749	10.444	19.5254	3.0176	15.5557
TAGLN2	15.9951	74.6545	30.8131	49.1618	11.6448	18.2052	19.2692	103.8162	15.4514	27.2571	19.773	15.7325	194.1194	326.4949	17.0098	22.1592	50.6485	16.6464	34.1635	21.1974	23.5441	24.1692	146.6563	179.3972	17.0459	19.8553	20.5855	43.067	18.5022	20.6318	16.8898	26.4891	21.9789	22.5376	21.1806	18.695	22.062	33.1099	29.0848	43.0822	162.7303	21.8706	32.8772	22.0471	18.6874	21.4466	21.3813	15.1104	14.012
BST2	41.3336	127.3017	75.406	24.4845	18.8994	17.1707	14.059	108.4695	17.7132	314.2666	18.8473	32.1262	72.2752	39.5084	16.896	17.7649	53.3364	25.7883	234.1977	70.2005	32.6004	6.7699	49.2427	185.8196	26.5641	48.5337	11.694	46.0944	22.4387	23.7673	16.9845	35.3814	29.6807	31.5184	16.7779	26.8905	49.6199	22.1242	35.7966	25.881	529.9619	29.2154	63.995	19.9825	21.5865	25.7042	39.3426	13.7203	41.2164
FGF1	27.3794	42.1054	14.9493	4.366	83.3441	62.9495	41.5689	30.8962	15.6144	47.8233	14.0678	10.5953	17.7737	99.1053	15.0819	33.3541	156.6419	55.6691	14.5131	6.4675	49.8061	3.5638	55.437	47.2987	66.6083	33.6676	26.4818	39.4106	70.1088	31.1194	54.5519	72.0859	34.9895	33.7069	91.3136	123.2031	69.1826	48.6115	176.9519	45.7707	27.2665	55.8116	26.2589	91.6907	27.6119	18.4128	15.6264	17.907	24.8619
EFEMP1	73.1192	19.9089	16.4736	11.9002	95.5044	11.6211	21.6703	24.2452	28.7621	77.7358	18.8423	37.199	127.5577	69.935	10.0165	17.5841	97.7343	36.5998	92.1446	48.0368	22.2953	1.1644	89.3473	28.2207	14.596	42.0157	14.0514	93.974	20.3538	19.6598	49.1172	24.9757	44.7944	57.0575	81.9231	38.8003	18.4384	28.0969	203.9803	8.1404	11.1381	27.0581	33.3941	82.6907	10.5084	3.0252	17.7464	11.3259	19.0661
CSF1R	55.6084	52.2203	14.7408	21.8165	46.6731	10.7799	20.6056	37.2664	45.7231	77.5592	20.7293	63.5631	40.3721	78.3247	14.6293	15.6967	43.6804	19.6488	106.2858	209.9406	69.2518	2.3171	28.4558	15.0362	48.8098	86.3226	10.6271	112.6574	10.7499	54.6755	22.8634	28.4962	31.5117	83.7439	38.0239	73.5526	88.9162	22.7112	58.3317	16.2838	9.6439	47.7363	33.9311	33.637	70.5654	22.77	13.7455	12.8497	35.2148
ZDHHC22	41.5964	22.6578	42.0154	94.5174	13.7869	44.6379	49.3548	13.5803	38.9251	31.322	61.4961	33.9717	4.9747	0.7141	95.3447	56.2363	5.7189	51.6064	14.8462	8.9375	48.3825	81.7311	11.9443	6.8752	36.1589	41.5303	69.8907	12.9369	22.7377	30.6019	59.0751	38.7767	31.5634	23.3399	23.0545	21.9078	36.0651	17.9414	8.6101	60.8203	2.9819	36.096	115.9587	26.2222	22.3577	37.1976	155.6227	35.4748	42.5001
NPTXR	25.4304	212.5253	14.4376	12.708	23.1829	73.327	58.8007	57.0379	30.2435	11.5753	43.7113	17.0189	9.2327	6.3091	64.4441	38.1302	3.7215	36.3915	15.9666	7.5814	43.7758	16.2233	21.2394	6.3386	57.864	32.5908	30.4123	9.4941	200.5394	17.3446	34.1314	30.3712	23.9909	23.0651	19.5066	12.0472	22.7456	23.6875	31.2905	128.8296	16.715	38.8478	50.0754	52.9163	18.8471	219.6867	59.7472	131.6598	23.5195
SNCB	10.5888	170.2527	23.2635	27.8565	2.0795	156.3676	60.4156	156.983	6.2063	3.4147	31.6074	1.3343	1.7895	2.3339	74.8857	46.8861	6.0819	22.0046	5.4263	2.114	95.6196	12.2887	0.5754	1.2002	77.6741	4.6425	18.0101	4.2725	91.2514	1.9827	15.5458	86.2394	7.2534	1.5311	13.0704	13.354	15.1446	7.7679	10.3763	58.2988	0.1053	24.4586	34.5037	65.1703	4.1109	301.6633	59.9643	75.4329	13.5545
TIMP1	2.653	157.9691	17.9566	23.9211	2.7537	5.8822	6.1327	99.1078	2.9384	18.7675	9.5239	4.0644	147.424	99.6536	3.377	4.3537	85.1152	3.2917	31.6895	8.8604	5.5286	10.0481	133.9018	214.2789	4.871	8.473	16.0482	12.64	5.8399	7.0262	5.126	9.4984	4.8086	10.796	3.3909	3.1771	5.6453	17.2509	17.8412	35.2666	301.9866	6.4796	38.7685	4.5086	4.0063	46.2391	7.1007	5.5618	3.9837
SH3GL2	66.3659	57.282	65.5211	35.9201	64.3396	106.1826	49.5497	26.7192	25.1582	27.8261	54.3144	34.0435	10.9559	13.8782	33.6119	30.4567	55.6887	46.756	11.9941	16.1538	48.4318	25.5684	2.0126	1.0479	66.9866	48.5676	49.441	37.9981	81.5408	47.959	37.6214	30.3621	30.3037	39.5781	25.0666	40.1488	29.9049	36.1362	60.8274	57.0268	0.1027	37.6543	27.8613	48.0518	30.6681	134.9626	20.6043	62.7799	37.2138
TMEM100	97.6966	7.5374	33.1798	73.8331	8.4822	18.3457	28.3104	19.1346	64.6019	18.5778	73.2726	53.6536	12.8744	0.8791	34.525	69.8945	16.482	21.8327	11.9324	27.1194	54.5384	10.1014	2.631	6.7481	25.1116	74.1651	31.4442	39.3703	24.395	56.3421	43.0187	31.9647	20.6834	30.4604	26.957	24.5589	13.5588	5.5847	21.41	48.542	5.2671	56.7349	33.9428	27.4108	53.6641	2.4747	24.2394	29.5361	45.7998
LAPTM5	36.01	47.5431	25.0963	21.884	32.0943	9.1975	18.6296	26.9595	25.5541	88.2234	24.2416	64.9755	104.6024	103.4323	17.8457	10.6824	45.2114	17.3173	104.1026	179.5044	43.9789	5.2182	38.1125	31.6831	28.0569	70.6553	14.8731	74.8535	6.4702	42.2725	25.3438	15.3149	45.3739	57.5979	24.4858	54.9712	53.9281	25.3895	75.9247	16.3025	31.0452	38.0517	51.7819	16.0972	54.9834	20.2109	19.0316	13.6091	22.5676
SYP	26.9305	178.94	25.4559	23.0213	12.3478	98.6893	44.1611	97.295	10.2747	14.0029	32.0539	15.4199	6.7185	3.7791	41.5398	40.1105	11.197	36.7938	13.7928	7.9268	64.5115	37.8653	8.3069	2.8151	60.8206	12.8345	58.3918	18.6319	86.6269	15.396	23.0304	63.7372	19.2642	12.8342	22.4811	18.017	22.8514	14.1126	27.4675	79.5368	7.8989	27.6259	20.9819	43.142	16.0885	254.4755	47.4014	77.3726	31.287
OLFM1	13.1487	128.9837	20.9195	8.3222	6.5586	109.5219	80.3335	59.574	12.652	8.6463	27.5254	13.8356	14.9582	4.1766	49.5637	73.0903	12.1965	32.681	17.0474	3.3893	59.5141	16.1952	1.1151	13.1799	50.645	13.956	15.7359	9.1755	76.8596	10.8938	25.1402	48.4802	15.8747	10.0315	26.5692	16.7278	13.1842	16.7125	13.3295	86.3891	6.4612	33.0314	25.0299	55.7384	17.8458	210.7333	27.5862	104.0895	29.4917
ATP6V1G2	31.0957	63.0208	19.5928	50.2226	26.4083	85.0971	50.5686	35.1465	41.7551	21.9026	39.7563	25.2799	4.3536	4.8139	52.0269	49.0876	25.6437	64.584	14.8981	16.3939	51.3188	37.7113	2.37	5.3757	52.0047	33.9929	26.0997	16.0805	63.1295	23.5401	30.2847	55.3333	25.53	26.927	28.2479	36.4274	20.9908	13.0836	34.2499	56.6894	2.7798	46.8149	43.1721	67.1405	28.5028	88.2441	33.0988	69.8312	37.6567
AEBP1	22.1782	20.5989	2.6071	2.6933	4.1611	3.3317	6.8272	147.1977	1.4484	64.2621	2.0371	2.2776	224.2661	134.6135	3.0125	22.1941	87.3836	6.3575	30.4987	62.2213	29.4539	2.1269	129.6133	55.1539	10.7151	5.4183	2.1397	6.3365	21.7985	28.0518	71.0313	28.8333	7.5785	9.1863	46.0147	7.878	48.1218	4.1263	84.7418	13.684	201.201	12.9251	5.153	38.4254	8.6742	5.8804	11.9454	7.9353	15.3479
CTSZ	37.3588	46.4191	24.4547	16.7291	34.997	19.3757	16.4258	40.4049	16.0826	98.9717	23.6614	63.131	68.3587	92.7029	18.1022	12.1237	69.8936	24.6828	74.2816	60.0674	31.5473	8.8872	37.1378	51.5222	23.2524	32.7478	9.0835	54.325	12.7111	30.1158	26.19	25.5294	41.241	56.1867	18.3262	37.1297	52.762	22.3605	29.0644	20.3168	68.2529	20.0001	43.2922	31.7851	27.9755	32.3917	26.5475	16.0787	19.9024
ARHGDIB	34.7614	61.1125	30.8743	40.4263	37.2141	12.1345	15.3235	31.9584	23.5586	90.0598	27.3047	59.1816	52.1534	76.8895	17.2861	15.0853	76.3587	21.9996	90.4099	74.4112	32.6779	14.9222	32.7909	48.6927	26.0623	45.4236	23.5591	68.9574	9.1232	36.2519	25.741	24.0329	28.9551	56.3743	26.6362	47.613	64.2714	28.7736	39.0175	23.3141	53.5291	23.6763	47.7709	18.5879	38.5748	17.288	15.8283	12.6605	22.5063
PID1	45.4479	17.4152	18.711	103.2361	29.8117	21.0769	44.907	14.0512	32.9366	20.7715	53.3017	29.847	8.8593	7.1656	58.9835	36.5377	23.3702	29.7802	14.851	33.7774	44.3023	113.4607	14.5985	21.3574	26.7326	24.7895	20.2882	16.9191	14.6174	24.4342	31.2666	23.9384	46.968	16.7409	15.5107	21.0731	11.5287	8.5645	13.8446	50.8684	4.715	57.8379	56.4716	19.0442	50.6904	20.0424	51.898	35.9923	54.6652
SEZ6L2	21.1507	58.504	100.1795	22.8116	5.6373	55.0408	44.0747	56.5387	5.0824	10.8877	40.1408	3.5013	41.8682	10.4396	97.2257	33.589	5.0998	29.1367	2.062	1.1308	54.7689	58.5083	2.9516	22.8892	29.2146	24.3948	96.0795	8.5815	44.7861	12.2875	25.1763	46.3547	20.4225	4.5522	19.4115	6.9202	20.1697	3.9999	54.3927	71.0958	15.5416	26.2463	63.3332	31.4038	4.8326	91.1801	95.2693	53.8023	21.9539
RAB3A	11.3434	116.4388	13.2512	8.7491	4.972	128.351	39.4624	117.0596	12.6714	6.678	24.1531	6.5451	8.179	5.0776	24.6159	40.4398	3.031	29.9563	9.2472	10.2703	78.2212	21.786	2.6446	4.8095	78.9845	7.1116	11.0702	9.526	112.9617	6.1233	10.1739	70.9429	10.6276	5.925	14.8334	14.2994	12.2382	9.7432	4.887	75.6385	3.479	23.5938	13.6845	51.7531	7.6398	256.562	10.863	72.705	15.8591
CPLX2	13.2261	170.5358	16.2577	8.9114	2.816	171.1505	52.732	75.1806	2.4362	3.2463	24.0161	1.7944	2.1066	1.3762	43.4788	78.2247	3.1215	27.4369	1.4936	0.8651	66.4619	4.8411	0.4792	0.0176	59.0252	10.1611	27.1979	2.7158	225.0679	4.2877	20.3693	44.4045	9.8065	0.7266	17.808	7.2987	15.1202	8.4918	0.3934	43.391	0.7438	28.205	22.4109	81.3414	2.2943	208.4575	39.5637	78.8455	19.4108
EEF1A2	12.3601	134.8234	16.0593	11.0596	6.1663	95.5253	43.258	125.2963	7.117	3.8136	16.5375	13.369	19.9534	4.3191	23.0444	37.8083	2.5619	23.8467	21.3425	12.1761	58.6494	3.5686	2.9326	1.0159	58.129	11.4139	14.195	5.0154	76.0927	9.0679	10.3168	62.1702	17.5822	6.7856	11.3531	11.1689	12.8148	27.8246	14.5647	55.6694	1.4729	23.659	19.0621	50.6018	5.4568	260.6982	44.4258	63.2846	21.0371
LINGO1	16.6481	61.4836	33.6334	46.0178	8.6739	34.5383	37.8124	24.8003	33.0077	17.4134	51.3507	34.785	7.0374	1.4682	45.3387	36.8726	1.5902	24.6621	11.8892	25.7728	47.3629	103.2116	23.1335	14.1646	25.0569	36.1573	36.7421	11.0231	37.8005	21.5902	33.4134	34.3666	18.2721	12.0332	14.8353	13.5997	23.1681	16.6612	6.9457	42.5522	3.544	27.4265	61.572	21.0249	22.137	73.6735	78.4031	42.5501	22.164
CHGB	18.877	61.4766	67.3554	39.5365	4.2156	45.074	57.1854	25.4259	9.0548	12.8258	40.3429	10.1258	4.8562	1.7539	70.0226	41.3096	1.7237	57.3257	5.2395	3.7381	60.0105	78.9465	2.6439	0.8152	23.007	19.7311	115.2432	5.6432	65.0779	11.973	51.8419	35.5179	15.4227	4.2286	24.0645	6.2236	23.4522	4.9572	12.0542	68.6677	0.5743	13.2939	89.3282	32.3986	5.4351	93.5661	113.2164	88.7994	25.1209
PDGFRA	9.8014	11.6191	21.772	106.5259	6.8838	23.3253	10.0917	5.1021	49.8511	28.9075	1.1341	62.6918	20.241	0.5955	99.7269	47.8459	8.3805	10.9723	61.3653	52.2779	22.2696	9.6559	3.1571	6.05	26.7956	24.7058	35.735	4.7797	6.3486	49.1518	20.184	19.9726	17.4476	26.2502	9.5869	12.7587	63.4489	72.5222	9.8988	5.8329	5.7246	40.2755	43.7798	6.2581	23.0562	6.1093	22.4707	137.0617	47.414
MSN	10.5579	39.9481	14.2485	30.5602	26.1212	12.8746	15.8315	53.2753	11.4915	52.7299	15.1884	18.6658	93.0904	127.8096	10.1526	15.7328	37.3677	10.2491	31.855	80.4033	17.6195	9.2029	117.3716	120.5135	17.6293	25.3411	14.401	55.0414	13.8436	19.1524	12.95	12.3021	18.1637	29.2397	20.8838	39.1906	20.8793	24.3063	29.341	26.5108	106.8785	20.4918	21.075	16.2223	17.566	14.7195	3.3049	13.0644	58.3431
VAMP5	33.1033	53.85	32.427	25.9922	28.4582	20.2128	17.4511	46.0976	25.7215	79.6667	12.6996	15.9729	75.1973	43.454	23.9792	19.5342	75.3475	24.474	36.4331	33.8868	21.5075	11.3469	29.5503	70.6357	14.426	19.1752	45.0559	24.4476	18.8286	28.0632	30.319	27.8576	25.6118	34.2118	29.3008	34.589	74.1506	11.6792	35.9561	26.2824	93.0241	11.5714	33.3441	29.2281	22.5096	19.6907	45.1913	12.59	20.1557
PEG10	14.7464	31.6411	26.51	49.5942	22.3499	45.8202	34.3242	24.4546	22.0381	22.0415	28.9123	19.6012	6.4516	9.298	46.6662	27.6692	9.6725	27.7603	13.5644	14.8484	25.2305	24.316	13.5435	0.3849	38.0367	27.4424	62.6604	10.8214	61.3588	21.9411	40.2786	9.9063	17.7675	19.622	16.4674	13.9414	7.7739	44.5958	2.5173	48.3728	0.3939	49.5765	51.128	19.1881	13.413	28.2599	21.9887	34.2634	47.0078
CAMK2A	2.597	154.2715	0.2545	0.2482	1.0721	194.6374	35.8977	64.2354	1.2544	1.4747	5.7736	0.4616	1.2449	2.1686	14.1222	109.3791	3.0873	17.4606	0.6765	0.0451	60.4688	0.1302	12.2114	1.3035	90.6863	2.9015	1.0576	1.7607	182.069	1.8769	3.4342	45.7752	4.2439	0.7753	17.2299	8.3954	3.2653	10.7176	0.2813	20.2495	0.8766	41.5376	4.0073	127.0966	2.3387	253.5927	2.7833	82.4903	15.2419
SLIT1	21.2502	19.9259	9.1393	45.0562	8.3991	31.9194	68.8075	16.5527	45.2047	34.1533	33.2842	42.9425	1.5544	1.6508	97.8674	42.1911	0.6869	16.2896	20.3668	18.2104	45.4747	86.0247	12.5114	1.3159	28.3597	30.9862	19.691	25.2993	27.8063	13.3975	14.5085	33.8911	34.0398	27.2853	13.2109	8.9687	31.2148	12.1916	0.6485	34.2221	0.9928	31.6184	34.7452	36.254	24.4119	27.5627	39.3325	34.4546	4.3035
VSNL1	1.9913	134.1783	1.205	0.0476	1.0274	210.0345	53.407	98.7769	2.0405	0.5142	5.6766	0.1368	0.7337	2.3169	12.4549	42.7812	8.2042	20.6638	1.6575	0.0531	79.2381	0.0433	0.2869	0.0217	93.1693	1.5109	10.9801	2.2035	81.0323	0.7977	3.1515	59.2118	1.699	1.2011	10.5252	11.8733	2.1088	7.7792	3.2914	33.3116	0.0472	28.9352	6.1725	68.1338	1.7581	264.2651	4.3459	105.6858	8.4956
AIF1	35.7039	37.1152	16.923	9.3195	35.7485	7.1269	17.1082	29.2656	16.5621	84.3833	26.9714	71.1142	53.9661	78.9054	11.9352	11.2121	58.1308	23.4062	117.9272	55.5128	35.0451	2.9982	27.9254	18.5605	25.4507	38.4225	9.2395	41.7289	9.1144	35.2729	20.4963	24.7485	35.9792	72.1336	24.9368	44.1079	55.1058	27.068	24.965	10.4662	17.6529	25.7467	38.4484	17.6431	28.5612	12.6534	35.1579	8.3023	29.4653
SDC4	19.009	24.4271	0.5614	0.2555	57.7729	14.3102	4.7446	29.4342	6.4906	36.2326	39.2419	6.8716	36.5414	75.3682	4.1944	19.9838	22.1172	12.8924	2.3516	17.4784	12.5143	0.2702	24.9556	92.3675	12.7258	2.9433	0.2767	131.0853	47.853	7.7195	64.0358	16.0762	4.8181	18.4521	74.5638	51.2494	42.2814	10.4148	1.0346	11.9939	12.7861	8.7368	2.0031	165.953	9.7209	16.8102	5.1082	5.7879	10.8013
FCER1G	35.6594	34.0335	26.4328	9.1342	38.4185	9.2395	10.6997	17.064	17.2983	86.6251	24.3377	57.0438	94.7217	97.5651	15.888	6.8563	56.132	17.8939	107.7222	79.8557	20.7685	4.0874	34.0512	33.3555	11.0695	28.2682	10.0962	36.6732	3.3936	22.9807	20.1452	14.6225	38.9628	52.0681	15.0026	35.8087	29.903	23.8967	28.805	11.1973	36.4463	21.2307	46.7172	8.7133	28.9247	10.6623	15.6214	8.398	19.4141
VSIG4	49.1581	38.552	14.3575	6.4194	37.587	9.995	8.8298	11.086	33.6124	212.9831	27.9856	68.8688	100.8316	43.1496	20.4989	5.9737	28.4192	8.8251	117.0055	164.4779	18.8115	1.3582	13.8588	14.9216	12.3484	33.8569	13.5106	83.3617	4.1929	27.8355	10.312	9.5364	45.2012	52.3461	15.3959	33.9205	33.3079	16.6051	27.0326	10.6592	10.0398	29.7191	56.0428	13.1887	23.2668	16.4474	5.868	9.5179	8.0327
NEFL	1.7946	76.7503	0.5066	0.0641	0.9078	225.8583	35.6371	102.5548	1.9853	0.545	4.3652	0.1097	0.5958	1.5674	8.955	50.3068	1.1651	10.8727	1.1016	0.1691	54.0915	0.0333	0.3234	0.1098	65.335	0.9337	1.1645	1.6042	110.3582	0.6038	2.4027	46.7341	2.2987	0.5928	8.0794	10.98	3.0181	8.8713	0.1029	64.0096	0.2105	24.2025	9.5759	42.3656	1.4596	257.2419	3.833	111.394	7.3805
INA	15.749	49.7966	25.5188	27.0851	5.9182	101.4389	52.0315	27.3959	5.1512	12.6823	58.1603	11.6643	0.2944	0.6922	57.7884	38.5406	0.6261	25.0317	7.3778	2.9164	49.7329	12.6301	0.2195	1.0518	25.1526	28.7309	47.2547	4.9209	41.5899	19.4724	28.0372	28.6344	11.262	7.903	9.8092	6.6633	16.3173	6.2447	3.1778	52.1623	0.025	38.4241	48.8133	27.2046	2.6109	79.6297	46.9267	76.808	35.7553
DUSP26	38.8123	38.1329	44.7074	32.1328	17.1722	38.008	33.7033	20.7176	52.0705	22.4838	46.4675	16.9371	4.3149	4.91	59.4994	25.8709	25.8388	24.87	13.8495	12.4189	32.9445	48.2451	0.7672	4.2222	27.7296	24.2309	36.4142	15.7707	30.3177	30.2658	28.5486	29.6665	42.2679	17.4127	22.9482	22.402	28.546	8.9049	18.3403	37.0243	3.986	23.6776	40.3217	24.4285	18.4534	48.8236	110.752	35.9555	22.5002
KIF3C	12.7306	56.2691	20.2254	36.4738	10.3992	60.6684	38.5942	28.3683	23.6879	18.1565	32.9755	17.202	8.7532	6.2141	49.4125	42.6973	10.808	20.723	10.863	35.8395	34.6093	42.5843	16.3613	5.3001	41.9181	23.7957	45.6305	14.2705	49.497	14.6334	21.1546	26.2252	14.1842	9.4091	15.807	16.5872	23.0349	14.9519	13.8046	44.1669	8.9778	33.412	43.3221	28.3998	18.2168	92.6788	26.4836	71.0568	20.5216
F3	12.25	95.4852	22.867	3.1636	40.5252	23.7445	24.4915	76.5007	1.7002	19.0629	21.5867	5.8173	136.0745	86.2658	9.2766	18.8395	50.1114	29.2332	16.4872	3.6181	13.2122	6.5932	141.7982	144.2131	13.2975	24.1278	15.3156	17.3048	21.9843	31.4888	37.5711	9.1006	7.8232	21.6864	18.7017	28.3771	12.8675	21.3065	3.6131	69.8145	132.4657	20.2811	15.9305	22.3096	9.941	56.7449	3.2019	20.4314	27.5256
PHYHIP	5.7214	135.8233	8.5672	0.817	2.6579	147.9666	33.0138	77.1685	3.0753	4.3836	18.9434	0.5387	10.3534	16.2734	19.4811	34.3463	10.6861	16.0742	3.0624	1.5409	43.715	5.5213	1.033	0.7965	71.7751	3.4005	6.2853	1.9821	140.419	4.7488	7.1383	62.1449	4.9225	4.3411	10.9309	13.1355	14.908	8.5628	15.7684	29.1056	0.8855	21.1572	7.3804	58.5152	6.8125	245.4987	18.8876	73.7145	7.5765
SLC17A7	6.1124	194.4496	0.6262	0.0482	1.4562	94.0044	54.6188	53.3643	0.9855	0.3887	5.9516	0.0974	0.9256	2.8307	20.0034	41.5223	1.4064	36.2078	4.4549	0.0388	61.2819	0.0247	0.661	0.1445	86.4968	3.6106	0.5479	1.8927	126.0095	0.9903	5.4951	49.0715	3.5929	0.7283	12.071	11.4451	7.5433	13.5692	0.1032	64.2786	0.2091	23.2112	4.8906	53.1369	3.5078	304.7192	3.811	144.5876	12.3485
CDK5R1	14.0228	63.4622	17.7003	35.5712	12.5985	56.027	40.7497	21.6328	29.3279	18.4185	36.8989	29.74	11.2967	7.9624	46.2157	32.0205	1.9306	25.5565	16.2759	16.7048	35.2795	30.0242	12.2435	8.1863	38.0052	29.1864	36.6723	6.2357	61.2902	20.4032	22.7119	26.2035	17.1849	15.8589	15.0862	12.6951	19.0655	20.1921	2.3918	38.1893	4.4537	33.8486	34.0536	29.6791	21.231	91.9031	17.7064	52.2018	25.6136
TNC	17.0096	34.3982	39.6298	0.9959	50.4957	6.2335	12.7914	44.9059	13.9249	10.0524	37.4122	6.2676	72.9809	91.5862	5.2703	11.1248	63.3623	14.4678	47.5913	78.3515	8.6008	1.4205	107.9669	95.0721	21.1143	21.4373	29.6413	7.3483	11.7869	20.9641	19.642	6.6829	18.8537	16.0078	18.4762	37.411	17.9765	43.5657	155.996	38.6268	40.9844	34.4088	12.0617	18.278	14.4947	2.7714	2.1881	13.4862	31.5616
SYT1	2.8492	124.6226	1.3657	1.2624	1.5747	167.7053	50.7668	45.2963	1.945	0.7117	7.8662	0.1319	8.1988	2.6111	17.7805	42.19	1.6403	24.357	2.5564	4.0398	62.6108	4.6717	0.7951	6.345	101.1241	3.8874	1.8629	2.1764	106.3005	1.1041	8.2636	46.9986	2.1314	1.1639	14.2036	11.8071	4.3937	9.0012	1.3299	56.3143	0.2368	27.6776	6.8784	46.1438	2.7069	262.7056	2.3939	141.9573	5.7444
PLPPR1	25.8632	6.1988	23.4478	49.7823	9.2029	13.1824	32.7959	3.0438	23.8887	19.1063	83.4237	34.1714	27.7549	3.786	56.1532	32.1433	0.089	25.7608	32.9099	29.4441	37.4791	39.8637	1.4798	2.6404	19.3748	26.2033	24.1292	9.3596	17.1219	24.7597	54.3336	33.274	27.3003	10.4382	24.8397	13.9026	11.2926	23.5263	0.2063	30.3324	1.3232	31.8757	37.6606	8.8464	11.6999	4.3362	81.362	30.5414	51.2673
PLAAT4	56.3573	32.9677	31.536	3.3867	35.7126	12.2708	9.3252	35.4393	14.6051	133.7322	19.1858	32.6268	43.6551	66.4526	11.6743	11.0081	31.6802	30.7529	35.1782	13.8953	21.3529	1.6039	37.4833	43.0198	25.5324	32.4097	18.8132	33.3955	18.7807	27.1945	44.8969	20.6668	53.3504	53.479	24.8375	39.2044	74.7326	12.9579	47.3545	8.9882	68.7795	18.3255	45.9326	16.072	19.0166	13.8895	49.5113	9.088	30.3793
WASF1	12.4521	41.6731	36.2288	35.3736	7.7881	59.0343	34.697	28.3441	36.5371	17.2634	26.9187	25.6303	9.5434	3.9132	33.9667	28.375	5.6391	21.7878	18.7649	35.9648	37.9992	56.9078	7.458	6.4766	44.5469	22.3861	33.8984	12.4209	51.09	23.4929	17.1501	30.8713	21.4471	23.3877	20.7243	25.6157	11.0027	35.2028	9.1398	26.0758	6.4365	33.2796	32.223	26.197	25.1584	71.2472	17.8606	46.3702	36.7137
GRIA2	31.428	33.4301	6.9735	38.7192	13.4434	38.5136	38.147	9.588	28.7613	24.4613	20.9662	58.6277	5.4062	1.3833	65.2905	48.1586	6.9723	17.1675	4.8415	25.9024	32.1832	35.6153	18.5543	7.5451	21.6773	16.5219	46.5622	13.9874	43.3447	50.8073	20.5051	19.0625	15.4009	26.9418	23.9104	15.7733	3.6901	6.879	11.6021	24.947	7.0914	56.3933	27.5503	27.0102	27.7352	42.9784	10.1295	32.7297	40.7074
CLIC1	14.2152	40.2996	20.511	29.2306	14.2985	6.5119	9.3785	52.2226	9.5022	55.971	19.7422	20.1719	103.8295	94.5879	9.595	10.295	52.6722	9.8325	63.7534	40.7728	17.1503	8.5639	62.2046	125.9476	9.6355	17.5981	13.8897	36.857	6.5972	15.0314	12.1047	12.842	23.0951	29.43	9.9035	18.0052	21.2806	15.7544	22.8302	16.3953	112.9981	23.9305	26.6775	9.0396	15.9535	10.2391	16.5112	6.56	11.049
JPH4	27.8709	49.6515	23.847	40.625	15.9194	52.7502	39.8404	24.9079	21.5736	16.2248	28.2458	18.6253	1.2544	2.1017	54.5251	39.4827	13.0606	28.8315	11.6781	18.6451	37.1937	50.7717	2.9509	5.8098	32.2898	26.15	32.1548	12.3546	43.8376	20.5464	24.5961	23.6849	27.0659	11.4061	16.3102	13.1541	15.1393	9.3135	24.8076	31.8831	2.6501	29.5904	32.282	43.684	15.8241	66.6259	29.338	69.0177	25.1453
TSPO	25.4084	26.1326	4.2751	22.891	19.552	8.9383	8.4031	34.4369	5.0883	39.1837	16.0498	45.1897	53.4457	35.2896	20.6259	11.7146	51.7879	22.8601	50.5052	42.6962	14.4563	16.5562	36.7168	86.1615	16.5072	17.3841	10.5306	27.7177	15.0048	27.7541	25.3925	25.3046	32.7375	39.9909	19.8065	31.9147	22.3624	11.0431	23.2618	7.6367	35.9976	33.3232	16.5413	21.7493	23.0707	13.5832	16.6974	2.3523	24.3411
ADGRB1	13.7706	26.8228	62.198	21.3994	2.6347	20.8917	18.0495	43.6947	26.0141	8.5313	50.148	13.0888	0.7241	0.4577	29.0085	19.6514	2.9024	10.1474	8.1019	15.1784	14.4006	63.0459	41.6813	2.8787	63.5454	22.553	26.1182	4.7919	12.9651	53.5666	8.3836	15.4994	48.7357	8.68	4.7072	3.8188	5.9361	9.0456	11.7919	31.0132	5.9239	30.4366	12.3578	13.5353	23.7473	32.9254	23.0017	20.6275	40.3346
HLA.DPA1	5.5617	36.1492	39.1951	6.2312	3.7488	3.2108	12.3422	34.5503	14.7901	26.7141	6.1144	25.9978	64.6239	120.0343	7.1469	3.3221	177.9115	4.6187	76.5129	132.161	17.8493	10.0825	33.6703	28.0886	9.9319	38.5902	12.1986	16.6741	2.0102	8.0761	7.5345	17.9	2.1651	24.4846	12.1341	28.6676	20.942	24.6058	124.935	10.3682	15.9942	12.3175	28.6712	13.9711	11.869	4.8035	13.9479	4.9496	11.4833
NPC2	35.0776	26.9307	21.402	15.7255	21.6012	13.1107	11.32	22.3776	18.796	42.1208	15.633	30.7635	73.2742	52.7475	15.97	10.3355	59.3199	22.2187	48.4088	41.1887	18.9506	10.7312	32.9747	30.9221	14.1028	22.1482	18.1548	37.7243	13.7144	18.6554	26.423	27.0736	23.41	41.0816	23.1012	30.3231	29.2898	18.6151	63.7744	13.8516	29.7682	16.5156	30.7811	17.348	21.4831	10.5517	25.654	8.9514	18.6227
BTBD17	8.1884	17.5402	54.7454	27.0814	5.499	21.4009	28.1704	15.9251	15.9145	9.2779	24.8971	26.2864	8.3748	1.6752	56.5149	27.8722	0.6645	17.4341	17.8167	6.9074	21.6472	8.9551	7.0736	13.0487	17.4953	18.3913	26.7211	7.7275	12.0749	79.807	58.2848	34.3927	42.4655	40.2425	9.6619	23.3226	15.9156	6.1431	2.6164	36.0428	2.317	15.0872	47.6515	6.8682	26.7865	11.414	117.8409	17.5248	44.294
GALNT13	28.0788	6.7252	32.6108	50.8954	34.636	18.6196	34.0757	0.9119	45.5299	27.0018	30.2848	36.834	5.8213	11.146	39.9843	27.608	21.5749	27.7248	6.5904	46.2481	32.4285	70.9511	1.3764	0.7568	18.6835	48.4935	60.335	26.8606	11.7523	26.6594	30.3141	12.5057	27.4665	21.9961	21.3111	19.3265	18.2764	17.5839	14.5154	27.89	0.3527	41.4868	41.3994	19.9539	36.2927	4.1861	19.1875	28.2818	26.5184
CHGA	13.2249	116.4742	62.93	3.2997	1.4216	129.3315	39.8493	85.7397	1.8636	5.4239	28.7722	1.5648	0.8479	1.561	33.3008	24.5813	0.4654	34.1525	3.7014	0.6096	55.894	13.9203	0.3315	0.0681	31.5091	7.4535	20.7456	3.4264	19.0359	6.7741	16.2405	50.0536	7.0361	1.3556	12.5503	7.4114	10.9266	5.2078	0.1788	45.4843	0.0215	17.9815	29.206	26.5853	1.9859	253.4967	58.2869	64.9869	16.4205
RUNDC3A	16.8826	46.0529	39.1659	18.0438	8.2419	46.2012	32.3988	30.8207	14.6891	15.3394	26.1096	14.6456	6.6755	1.6974	48.4662	37.7619	4.7333	25.1077	6.6517	8.618	38.0452	40.3076	3.1597	2.7219	31.2898	15.2752	20.0252	9.5796	48.8558	16.8367	19.2042	40.6593	19.3393	12.6215	19.7293	13.7301	21.7239	6.8332	7.513	33.5613	4.7696	22.9438	27.3672	34.3996	15.106	75.3904	86.1735	35.658	28.925
ENC1	5.1951	159.6004	4.0682	4.9282	2.2444	108.1104	40.019	40.4069	2.5866	1.8649	15.0784	3.2716	18.8981	7.6628	13.4169	22.5693	3.1452	16.6579	5.1826	6.0083	26.3577	3.59	27.0159	9.4065	61.18	4.4039	12.8262	1.9066	168.3484	3.7321	7.4948	22.2231	2.73	2.2044	4.7431	10.3218	4.1632	16.3697	1.392	51.5774	16.3267	21.9456	4.8057	40.2838	3.149	233.5028	4.6852	128.9186	9.0724
SEZ6	10.5913	18.8916	41.7344	32.4258	5.3511	19.868	48.2123	138.1799	5.8614	6.7019	42.4287	16.8564	17.9874	2.1583	55.1884	31.7453	1.0299	25.7214	1.7263	12.3451	26.8394	2.4286	15.1687	12.6117	13.4851	15.147	44.4244	5.212	20.6981	14.5458	27.6523	18.5421	15.1909	12.4211	11.2679	5.4426	6.2809	1.4748	21.0536	32.2323	72.5931	29.1088	72.2812	23.5928	5.2559	21.2705	26.4215	30.6227	21.6721
CD44	23.0659	14.1443	40.7179	1.5079	31.8527	2.096	5.9157	20.9436	18.4467	15.6168	22.9861	11.3788	68.6877	71.3351	6.0553	7.8988	95.4217	6.1244	26.6768	34.9226	7.1167	5.0492	38.6432	59.5184	8.9385	11.9952	69.691	18.2879	11.7253	16.2704	24.9207	11.2698	16.0438	16.5872	16.9257	41.1198	57.1261	21.3464	213.5291	14.9327	53.603	9.9625	17.5154	17.6305	17.9752	1.6017	8.7023	8.7343	7.5147
ASIC4	26.9312	4.0968	32.0163	33.8949	3.0439	10.7784	24.8214	9.3351	21.7261	27.6671	18.3354	15.6436	3.5356	0.0999	56.6521	26.7881	3.6089	19.7245	2.0276	17.0975	17.9754	57.5994	5.5016	0.1766	2.8358	13.181	53.333	15.8401	7.5328	13.0556	19.5763	18.4888	13.0821	13.197	9.915	3.0475	26.0939	0.9446	6.3926	57.5236	23.965	41.9849	39.6231	5.5194	14.3126	4.6646	95.2355	14.0952	16.8992
BHLHE41	26.0688	18.1425	6.231	3.6846	56.2953	17.7015	17.5405	15.5377	16.7906	52.7736	17.3048	13.3601	16.3745	95.9256	8.3745	6.8637	45.2896	24.8587	54.381	32.2909	16.6307	1.0735	32.7507	21.0104	28.755	22.9744	9.9788	54.4092	22.6219	23.6227	31.4699	28.6141	34.9914	35.1629	31.9538	22.5824	22.2682	18.388	21.0288	6.537	9.7114	29.9515	15.1222	25.7614	9.6025	16.7759	5.7778	11.6848	19.1827
CEBPD	43.2176	44.3697	24.435	2.7095	5.4884	9.0753	4.2059	51.134	13.3333	7.0042	27.3872	44.3534	150.1199	22.8109	16.7774	14.2608	14.1299	3.6397	19.1575	38.7429	56.7413	1.1802	46.8863	24.0703	7.1831	24.7173	7.8848	58.7585	9.7954	47.4885	22.9031	16.9364	23.9976	36.2834	40.3772	29.2278	22.6351	13.3827	47.458	14.4849	53.1498	13.3274	9.351	27.0464	24.6948	8.0994	22.5013	1.0943	11.8742
STXBP1	11.2774	75.6704	13.4466	14.0891	6.2377	81.6172	34.0912	37.0615	17.3731	10.333	16.2063	11.1684	6.298	9.4485	24.2222	25.3097	6.8305	17.6919	10.3304	4.4897	35.4837	14.0913	6.2493	3.7883	47.4974	12.1247	28.8079	7.2434	65.9412	8.516	11.0098	33.6796	9.5581	8.504	11.3889	11.5999	9.0043	13.5063	12.3727	57.5437	3.6085	19.6138	16.9282	33.4905	10.5693	149.6905	18.8649	69.9996	12.4027
FCGR3A	5.1803	33.0294	33.8076	9.5616	3.9053	4.417	13.0117	13.4888	10.7254	77.6843	5.4254	34.7301	78.3685	117.3713	11.8612	1.531	102.3141	8.28	116.0843	155.6272	12.7869	2.7835	40.4464	30.2443	5.9239	34.8876	8.3628	17.004	2.3419	9.427	6.194	8.6214	11.4676	38.7723	4.7773	16.5196	30.6447	30.5393	53.5654	10.0982	18.5878	14.8478	33.6493	6.1649	12.8023	7.0059	5.4556	6.4054	10.2558
SOD2	13.7528	19.4856	42.6276	7.1145	10.6158	13.8212	9.1188	31.0299	26.9488	12.9133	11.8455	7.3786	225.2266	47.1688	5.7073	10.2064	84.2759	6.9326	26.9511	57.6109	9.9991	7.9835	127.4847	78.2934	11.7534	8.7738	27.8922	17.5625	8.8829	5.9965	9.5629	7.2334	9.3257	13.5956	9.4531	16.8063	23.9496	16.4333	119.6255	21.848	230.3798	10.7519	13.0758	11.807	7.3798	14.0683	5.6943	11.7314	7.8276
CX3CR1	15.7532	31.0729	8.3016	7.5363	49.2044	3.4634	23.6779	12.9842	26.0782	44.2359	12.5704	50.7024	0.9927	122.8618	10.1976	2.0246	32.9891	17.0007	82.6871	83.3173	20.5595	2.0477	45.2084	8.4007	44.0297	56.5329	11.6792	26.5326	3.5308	20.8353	19.6601	11.1054	21.452	44.8966	15.8285	21.7766	22.6944	20.3785	8.6146	7.1346	1.8286	39.6631	20.1778	16.1786	18.678	18.0052	2.0302	12.0354	34.6773
SNCG	3.4714	68.2391	1.34	1.556	6.2726	75.7346	31.6107	65.8605	9.128	2.0128	11.758	3.0599	1.0428	2.9983	11.4303	29.9188	5.4989	32.0083	7.1384	2.2184	27.5482	1.0001	1.1425	1.6948	67.2273	6.822	1.595	6.0332	130.5429	11.7235	4.9593	32.9793	3.3031	4.9025	6.1795	22.2113	8.7329	6.3009	8.6468	29.3821	0.9651	23.9009	7.3185	16.9329	13.7831	101.8373	11.7784	34.3326	74.3898
FAM110B	30.6278	9.647	11.7235	18.6096	11.6772	9.6102	16.3189	6.3848	42.4789	24.3881	32.9602	50.3133	7.7589	5.1445	35.5673	19.6304	9.2693	25.615	8.4431	18.2096	28.6966	44.1911	6.3658	5.2841	16.7568	40.2341	27.4873	9.0009	10.0775	24.2002	26.0705	14.3236	28.4682	17.3195	16.6824	10.1106	12.8664	12.373	5.602	29.9264	4.5313	35.3622	28.2318	7.8246	17.1119	9.2945	59.6196	13.3472	29.0886
CAVIN1	6.8197	34.1133	6.1506	14.0762	14.2828	13.2568	8.5866	58.5346	9.4615	10.1591	8.8018	7.729	57.5026	112.945	11.277	12.4277	41.232	14.7075	29.3568	6.8912	11.7711	5.9278	72.5159	84.6051	12.5914	15.0845	5.3435	31.8213	16.1245	13.5492	11.1643	28.0668	14.16	12.2373	19.7978	12.8865	14.9002	25.0576	35.2397	13.9438	106.8123	7.6864	13.2852	12.5074	7.9413	9.7146	5.9019	5.8013	7.2294
RGS10	31.8043	39.2556	10.4575	13.894	27.4936	8.4777	10.9122	26.3257	18.8662	26.8249	23.148	36.142	17.1494	55.3652	11.9369	11.5849	23.1488	16.3636	78.1395	51.4867	29.2528	2.1005	14.1497	16.4111	20.9163	34.1818	5.3259	51.5791	8.083	34.1553	20.8619	18.2831	27.5032	38.2198	23.9124	36.0855	36.264	14.3901	17.6429	7.6203	7.4945	20.5924	22.8565	12.8552	26.2005	16.3117	19.2248	7.402	20.4753
CPLX1	10.1511	71.465	40.5067	9.1486	3.2403	56.5279	25.2129	69.4838	5.5551	3.5181	19.3325	8.3798	19.0558	0.5402	30.6214	35.2798	0.8204	16.8938	2.7034	5.0651	68.6315	11.4972	1.3092	0.7278	13.5641	14.797	19.095	4.7815	15.9302	10.9079	17.6526	32.8082	12.5034	3.2874	12.783	7.9046	13.4129	5.8918	2.7457	77.7491	1.6965	15.0324	16.953	32.8034	7.8052	142.1582	19.278	18.5274	20.4216
TMEM176B	8.0073	23.3438	11.6226	1.6959	18.919	10.7935	15.0877	60.74	7.3483	24.3532	25.4975	10.7981	143.6582	52.5353	10.5436	5.856	45.243	35.5088	39.9262	41.8815	7.455	1.5596	60.4406	9.2117	14.0303	6.6704	1.5457	24.0945	15.8956	11.9455	38.3212	14.1848	12.7314	43.8977	22.7114	26.7286	34.1684	12.0277	16.861	8.8894	25.5207	10.597	14.876	28.6007	10.6262	10.3614	10.236	8.0737	12.749
CRTAC1	13.3236	6.3119	26.6994	47.6005	17.6191	20.7911	27.2673	10.4578	35.3704	7.704	32.7929	12.4425	2.1599	2.0809	45.8257	28.2488	0.9995	13.8276	5.5998	3.1525	26.5871	93.1689	0.1387	8.7312	18.6712	14.0979	32.0226	12.324	16.0338	6.1096	18.567	20.029	33.3187	9.3644	8.9219	4.7411	16.5558	5.5786	6.098	60.6999	0.119	26.4763	31.0749	8.5414	9.8905	14.4014	84.5755	36.7472	9.6003
SYN1	7.8048	86.009	18.5496	6.5544	2.6997	53.88	32.2886	44.5742	2.6717	3.6349	19.6226	2.9809	2.1041	1.6498	34.4136	20.0248	1.4617	21.3845	3.6103	1.0998	40.4769	10.2385	1.2061	1.6278	52.1466	6.6265	13.7624	3.8137	46.162	3.62	9.389	36.1362	6.6418	1.9154	8.7667	7.7045	10.5811	6.0905	4.2986	36.578	1.4815	13.4401	14.6738	31.1484	3.9621	157.9514	24.3016	58.1539	14.1306
RCOR2	11.628	6.1977	34.2672	32.164	5.9058	9.4427	22.2048	4.2872	26.4946	16.8128	11.6189	33.0946	7.9238	1.587	32.8702	17.0379	1.6334	18.5639	13.6054	12.3775	22.8791	45.9899	5.2882	1.9592	12.6857	36.2033	13.0375	10.9221	5.74	19.6843	24.7757	22.7866	23.7476	19.0419	10.8331	10.4165	19.8758	14.7609	1.3427	33.814	5.1641	15.6429	29.457	4.8066	26.3566	7.6359	60.3837	23.6341	21.764
PSD	11.6078	53.6019	9.3658	16.0128	3.7484	47.1627	30.4569	34.4824	6.7912	6.92	19.1875	11.4523	1.353	1.4941	39.174	41.214	2.7886	22.1362	3.7823	4.7029	39.009	23.6613	1.8329	0.4169	38.2332	11.0114	17.3154	3.8056	54.5619	14.8843	11.7843	24.9328	10.3671	7.7452	13.9952	8.7829	9.125	7.2584	3.2846	29.8446	0.4598	24.877	22.1144	49.3316	6.2429	74.299	46.3483	29.0117	24.204
RAB33A	10.5866	17.7859	38.9822	23.9247	7.4578	26.6454	26.3302	12.6058	18.1352	14.8169	19.8649	16.6455	6.7831	5.4248	34.9248	18.8303	11.5254	18.3708	22.6496	24.4269	24.7376	48.2974	4.2071	2.3977	19.2414	21.3676	24.8212	9.5171	24.7104	14.0202	17.8386	40.6272	18.5562	13.14	25.4802	32.3255	10.4689	24.1545	3.4738	19.2136	1.2737	19.0883	29.3218	10.3203	15.7636	24.3266	66.8658	23.6671	27.5771
CAPG	22.8034	26.5824	20.1799	3.3119	16.5047	11.0726	7.876	27.5395	2.756	19.6923	9.6409	19.0972	50.8105	88.8475	10.7406	5.2483	40.2987	11.5468	47.8862	17.9707	12.1209	4.7848	41.5031	32.1968	10.2661	11.045	6.2249	21.3224	16.0022	15.0244	23.5941	14.8088	17.1204	17.991	13.1752	26.2191	43.1238	13.4181	14.0017	4.4084	41.5085	9.3296	25.9565	13.3446	8.8951	14.0019	22.558	6.3624	8.7974
BMP2	18.439	4.3796	57.9045	81.5763	6.6699	12.1189	27.1208	1.7986	38.7851	13.529	20.4523	49.4862	4.6962	1.2409	68.7646	26.5198	6.0042	17.1114	13.287	27.7811	31.3414	54.5418	0.9681	5.2528	15.5156	29.9827	32.2557	15.4675	4.8415	23.1653	31.226	27.4604	15.9314	16.1289	13.5471	7.5956	8.0079	9.0967	7.4844	12.198	2.6429	6.9868	39.1965	4.4662	29.463	1.9605	26.8153	49.6891	18.7827
HMOX1	10.0468	46.999	23.2804	6.5258	17.5656	5.658	7.5468	10.0631	11.9572	29.9373	21.0914	25.7206	49.9177	31.8717	8.4838	3.6314	57.0625	9.7845	78.1377	37.3197	14.433	2.4634	16.2904	16.8917	11.1296	20.0539	7.8142	33.5823	4.5076	11.1471	15.7777	11.2677	24.8046	36.1018	13.8785	20.1161	38.2839	9.3186	17.9452	5.9712	169.437	17.2912	62.5542	5.6771	14.5947	4.9883	12.0311	3.9891	13.0901
HPCAL4	4.0999	87.5312	4.1922	1.8355	24.7919	73.9108	41.1551	19.3951	1.8121	11.9723	14.2952	2.1752	2.296	30.4101	18.1966	38.4869	6.799	28.4954	4.3209	0.293	38.7865	0.3278	3.2067	3.1171	62.5209	8.7047	2.4956	5.2482	84.4047	6.3226	25.5842	23.7768	5.4101	6.8876	20.2348	15.4622	22.3751	8.3568	5.5236	25.7813	1.6136	22.0347	12.6307	58.1796	9.0269	99.9116	12.7634	59.5595	13.2383
TRIP6	27.9117	21.009	13.0315	4.2123	35.6799	10.1646	11.8598	72.2303	4.4566	13.4498	14.7305	4.4348	77.1203	32.1415	10.8752	8.5398	17.5227	10.6589	22.4314	12.446	11.9777	8.6043	52.4884	74.4317	13.8064	13.2104	4.5584	17.1756	16.9613	14.3458	20.3482	23.5327	12.1018	7.1417	20.084	23.4746	25.589	15.3213	21.6171	11.1188	70.6127	7.7485	13.4477	22.7072	10.8637	8.2817	22.1448	6.1539	16.1491
RPRM	25.4605	10.0401	8.9567	30.3642	17.953	8.0861	16.0906	6.0032	19.462	21.5386	39.9909	34.4198	22.1493	2.6952	35.2142	15.814	0.3799	20.4945	17.0882	7.0884	32.1557	1.2558	2.2177	0.7372	9.9917	39.1809	4.6737	9.3798	17.3708	51.3339	46.9329	13.4993	46.9013	24.1849	5.9881	10.8024	19.7845	33.3547	0.2575	8.9466	0.5137	47.3295	44.4072	6.1658	34.2801	16.1323	20.2499	8.1035	50.1155
GPR34	40.2789	26.1474	8.5662	12.254	19.897	4.6245	9.9897	13.1485	17.7039	31.9467	7.2312	43.0236	7.3782	43.4395	11.4213	8.1833	10.8266	9.1766	47.8801	61.5345	19.4952	0.9888	11.9621	10.4919	17.6418	35.4799	6.822	55.2176	4.5602	28.6313	12.7111	13.2823	10.8972	31.7534	19.4684	37.1047	11.9559	15.0114	26.5691	8.2206	3.8427	25.6522	19.8776	22.3168	29.3514	9.384	5.8419	9.155	11.8591
GABBR2	8.2053	52.8203	3.2189	5.3962	4.986	36.0416	30.5323	15.5343	11.132	2.6317	27.5168	8.8806	1.1238	5.7395	13.1693	23.3497	1.094	17.263	8.3464	6.0846	25.5131	0.4181	1.2865	12.7975	62.3467	7.1003	8.428	1.9727	35.343	49.7739	20.7307	11.3922	26.354	26.1446	3.8045	31.3647	12.912	70.1233	4.0077	28.2583	0.7886	49.6059	16.7351	14.8802	13.3974	64.5089	9.1937	40.102	50.5357
ANXA1	1.4583	18.3996	21.4288	3.9386	3.288	3.6436	2.9628	26.424	4.6351	6.4103	2.6414	5.2793	69.9918	391.1242	1.8033	2.8779	56.6007	1.5495	25.0642	29.3145	2.4652	0.9881	83.7155	95.3476	2.5661	2.8112	3.8312	7.7809	1.1798	4.4778	5.0127	1.5602	4.8683	7.7982	1.4383	16.0484	15.103	30.5669	11.8298	10.4228	57.3596	2.0602	5.7284	2.2493	1.9109	2.9008	1.3931	3.0167	1.1806
CD53	21.3683	29.6231	14.6094	6.4813	18.6344	5.6229	10.2582	15.8543	12.0363	52.7898	14.8838	33.6658	28.0245	60.3486	10.4452	5.9897	28.3946	9.3188	76.5644	66.7994	16.9388	1.7776	20.3142	14.4536	13.2676	25.612	7.1652	38.2003	3.6694	17.7329	12.3406	10.5438	21.8711	35.6508	13.176	26.2181	16.6563	12.5202	24.389	6.2068	12.6302	34.6948	25.5534	9.8069	19.6623	9.849	7.0971	6.2341	12.8112
FERMT1	15.4115	3.9754	51.6784	18.1816	8.5896	4.3591	22.4474	0.2434	36.8508	9.9176	10.4083	40.5385	2.9032	1.4771	43.793	19.5738	2.3195	7.5395	7.8454	29.1842	14.2729	95.8289	1.5325	1.8324	15.1897	36.4336	23.9711	7.7673	2.8572	29.7054	11.9111	8.5541	22.5279	17.3009	7.8058	11.4609	10.0939	8.9356	2.9852	19.5625	1.1851	13.2041	34.1163	4.7767	48.7169	1.3455	26.5563	20.9252	20.4821
GDAP1L1	17.0667	17.1515	35.4026	20.1482	10.6419	16.2181	28.1634	11.2738	11.5158	12.0486	29.5785	16.7894	6.5988	0.4722	39.7617	19.5046	0.4771	16.0696	11.7839	13.8766	24.6355	22.9288	3.5887	0.5688	13.1744	17.4144	21.2236	4.8763	13.0997	20.8927	20.1948	18.6051	17.9499	9.8163	10.6468	7.0339	17.0585	3.4521	1.1913	19.5111	1.9831	21.977	25.5628	10.0148	16.6944	22.2817	119.7289	19.2615	25.0735
STX1B	14.0298	54.1705	7.2969	7.6598	5.4658	48.2252	23.7002	38.4814	10.1968	8.5089	16.8655	13.5595	4.1066	1.3682	21.7226	22.9214	3.6435	16.3475	10.658	6.0975	28.7422	19.5366	3.1983	2.2474	32.0964	10.827	13.2256	7.9651	34.2214	9.2057	13.1395	30.1931	10.3518	9.1699	10.5171	8.604	11.8326	7.4558	7.0178	38.306	1.7059	14.3856	15.0484	28.1983	14.9716	108.417	19.7965	41.7612	16.4767
HPCA	3.9704	99.7212	2.7257	0.5053	0.5383	41.8124	60.6421	50.4164	0.9957	0.1746	10.9543	0.165	7.3918	2.7997	13.9235	22.316	2.0066	15.3678	2.6635	0.1578	36.9663	0.0669	2.033	7.8137	35.8168	1.5087	0.6584	1.1712	88.8238	0.3869	5.5424	36.3769	1.4227	0.4005	4.4609	8.5769	4.2432	5.2487	0.1278	22.2495	1.7227	13.4076	13.9889	32.1744	2.5391	207.3794	4.2694	87.5955	7.736
PACSIN1	2.3117	82.8147	0.8844	0.0075	0.825	85.3786	25.6058	49.1845	1.2394	0.4581	3.7382	0.1034	0.7553	1.6232	9.5819	48.4985	1.5998	16.867	1.3074	0.0871	41.8752	0.0547	0.2334	1.6419	61.9942	1.8743	0.9144	1.4491	81.446	0.8355	3.4466	30.8407	3.0913	0.6399	10.8886	6.5832	4.5286	6.5956	0.209	23.4906	0.044	20.656	3.3302	61.5749	1.9299	157.5412	2.0166	51.7044	11.5906
SELPLG	20.2389	23.7087	7.0098	11.1305	21.9315	7.1022	12.1247	19.2622	15.1468	10.7197	9.6875	20.9846	16.2258	26.8441	8.559	10.7084	32.0522	13.6316	22.071	46.7578	43.4967	4.1292	13.4242	7.6064	29.8747	32.8017	5.708	49.4146	8.5192	24.448	15.4595	27.016	10.0771	13.8288	26.3806	44.1552	76.3526	10.4082	12.5781	4.7671	10.0916	14.5964	7.6002	24.1801	23.9455	11.5892	12.2591	8.9502	24.0004
VAMP8	21.5715	22.4046	13.2131	10.1811	16.4576	6.0069	6.1744	13.1091	11.6201	54.5346	14.604	31.5779	43.7593	44.7267	9.7516	6.5662	43.8386	12.739	65.3641	39.397	14.6353	3.0634	14.5604	18.0211	9.5586	16.5722	6.1985	25.2377	4.4115	14.4896	14.434	11.3075	18.7495	34.2192	11.7	22.0651	26.5726	12.2735	21.7698	7.4984	36.6209	10.3413	30.6019	8.3837	18.8967	5.8	25.143	4.6917	13.0693
SEMA6B	15.8852	38.9983	36.5635	21.1737	9.4231	19.8679	18.7294	18.3452	18.7214	11.5695	18.5556	21.7861	6.8967	2.8019	39.7394	21.2492	4.0778	14.2382	19.8409	14.4989	25.7022	48.5767	2.7488	3.6168	18.2789	19.1312	16.4161	12.8472	23.0715	15.2819	10.6249	18.8691	23.6168	14.3558	7.5252	7.942	10.0315	12.4076	12.484	24.8682	2.6799	28.1857	18.5518	18.6954	16.5437	52.627	39.9021	16.6858	17.9502
GNG4	11.2671	26.0494	46.3339	27.3367	6.34	16.2832	28.2642	9.0432	15.9603	11.3599	19.9008	19.7934	10.7039	5.5115	24.0411	18.892	1.0672	22.5586	12.4418	6.5143	23.4956	27.9486	9.1167	4.9455	14.9169	20.8579	25.7922	4.273	15.1878	13.1963	20.5213	12.4948	13.9126	9.0764	14.7236	8.6884	13.2345	21.959	4.0189	36.2244	8.54	17.4306	32.3628	15.9823	18.916	18.378	36.4639	25.0927	17.4495
TNFRSF1A	19.4202	18.5334	18.9512	6.0732	14.7596	7.5654	10.4208	37.5245	10.1739	19.7243	20.0481	11.9824	42.9253	34.1379	6.3092	7.2546	38.5269	11.4793	13.4491	16.9699	11.028	18.0164	43.7889	44.659	13.409	15.2085	30.8352	23.8014	11.4961	8.6251	23.1078	11.5315	13.3598	16.2878	12.162	24.7859	24.5498	7.0801	42.5644	13.4596	44.7443	6.2494	12.7651	10.5654	8.8484	7.5313	12.2896	7.4058	8.4352
METTL7B	2.1716	10.8159	6.1304	0.4859	2.4621	5.5013	2.9059	82.2045	7.6468	5.9489	2.8119	3.1137	5.1121	39.3053	0.9477	1.4475	199.1176	2.0946	11.2552	2.7512	1.374	1.171	124.5835	72.0059	2.4971	1.4417	386.9738	1.84	1.1494	0.9258	5.4871	3.1274	4.0204	9.072	1.3693	10.0772	14.1877	3.117	158.8101	12.282	220.5714	0.8183	7.3546	1.5347	2.7491	16.6056	1.8059	5.8014	0.8422
MATN2	33.3783	8.8857	107.3013	11.1549	33.2253	2.4462	7.2738	17.079	25.272	10.8585	5.7166	15.0419	24.5783	28.5168	3.7968	5.5928	44.7944	16.9259	13.2497	31.4688	7.1926	26.2881	50.1584	20.1121	6.6265	13.5768	17.2893	18.0417	12.1081	14.7659	21.5134	4.6461	15.3387	23.3598	15.4424	36.5159	12.7647	16.0684	64.4767	28.2616	9.3222	15.1704	13.2783	12.8331	17.7564	3.0263	6.0711	2.8351	9.1073
ZNF488	16.6086	7.112	52.9714	46.3258	6.6698	15.5965	18.6713	6.0201	32.4004	6.3071	2.8889	16.3713	0.832	4.0854	32.8824	20.1549	0.2032	13.4537	2.3194	28.4068	12.4026	151.7558	0.7297	0.4628	12.1572	18.9855	23.0388	14.7817	23.0503	10.52	9.7336	27.3557	11.249	12.9811	26.761	37.3659	9.654	47.5428	0.5547	32.1889	0.5737	4.3147	15.3364	7.6717	11.2378	10.7075	24.1406	16.6996	6.6894
DHRS3	55.6252	17.2132	4.7153	5.5235	27.0878	10.6426	4.7535	19.3904	8.067	28.4183	29.4777	19.05	46.8955	34.1509	9.4865	7.8235	11.5874	13.489	23.4474	15.0074	11.9022	1.6441	21.8578	7.3956	21.4058	15.0696	4.0861	33.345	12.7915	31.4468	14.6166	13.1162	20.9008	21.9147	11.9759	20.2449	69.9684	11.5684	7.1692	4.7515	32.9343	16.0585	8.6976	15.0578	15.9861	5.343	14.7757	4.6874	27.2087
HLA.DPB1	4.1677	14.99	15.0587	6.4166	3.0164	4.0136	5.5599	21.0821	8.4838	15.2346	4.1229	18.206	50.4731	47.2481	4.8418	1.6294	91.576	3.2715	39.7412	49.0904	10.0602	1.7889	27.2327	24.0188	4.0899	16.0569	5.4902	8.9129	2.5985	5.5362	11.692	11.6357	1.7528	18.836	4.7421	20.2955	11.577	13.9968	72.8995	6.9332	19.7109	6.244	12.8749	8.4127	7.2048	4.0027	18.1547	2.644	7.77
MMD2	3.4875	14.4402	17.0357	33.1096	4.5441	21.2677	41.9206	6.3058	3.965	2.2756	17.7393	3.0404	0.7395	0.2744	26.5095	53.7138	0.5971	16.4888	4.1129	3.5684	16.1808	23.9674	6.3524	1.5871	20.0366	9.2279	21.5156	2.1429	25.7089	21.3903	18.9191	19.347	9.2859	5.7506	7.7683	20.5121	10.6323	20.4991	0.3367	28.0423	0.6662	21.9644	38.3097	23.943	7.2886	7.1822	23.6113	52.0577	27.2766
ITGB4	41.6172	13.1602	1.9236	0.2402	32.2023	4.7901	2.0391	20.4368	12.7529	37.502	15.7331	7.7851	57.2542	54.1453	2.9899	5.2042	52.6517	6.8054	10.0244	8.6272	7.9357	0.9203	19.3149	4.1588	9.5705	11.4638	2.7228	46.6775	8.1018	19.1223	19.7118	7.8941	14.1035	20.3226	23.7382	27.9987	48.54	30.9297	34.0906	1.9081	12.4454	9.1609	4.7525	21.2917	4.8963	5.3949	2.5943	3.8264	7.1844
MMP14	7.5648	19.3446	23.318	7.9655	7.9559	3.1751	4.8838	38.3474	10.5598	18.3757	11.5845	14.715	57.3409	24.2134	5.6785	2.5426	22.2846	6.8159	13.3686	61.5936	5.2648	2.5926	47.1027	72.9091	9.3306	12.6922	8.2526	13.2573	6.9226	21.4746	19.192	4.7385	6.8944	25.4054	6.3434	14.7101	19.2511	18.2023	7.4113	10.0994	111.5512	6.7621	12.0286	4.8366	8.411	3.4275	8.5361	4.2825	21.0244
CCN1	183.0265	43.4607	0.3435	0.849	5.1171	5.0992	1.9677	15.6365	3.8219	32.267	46.7025	6.6376	55.0191	150.1665	0.8091	13.6191	6.8566	0.8381	11.2485	11.8517	6.5736	0.2042	9.3543	28.308	3.417	6.0095	1.0076	160.5983	5.26	15.43	1.2771	8.7313	15.3287	35.6022	7.1126	7.8292	2.9981	11.6908	8.7465	7.9757	10.7633	11.7607	2.1202	5.0465	6.5532	6.0626	1.6833	1.2317	13.5501
EMP1	11.2387	21.7081	4.728	3.225	11.6854	2.5917	4.7796	17.0785	26.4408	18.4354	43.9617	6.4273	12.8353	57.3341	2.2581	6.8267	18.1701	1.4603	13.5577	11.6296	1.458	0.7797	56.0835	64.0869	9.8797	6.7432	27.7654	26.7467	3.2548	10.5979	7.1187	2.825	20.2219	7.7346	5.7768	14.8846	21.244	11.9383	58.2042	5.0242	38.0741	11.7994	6.8459	3.8138	7.1818	3.4588	1.5539	6.024	2.2961
PSRC1	15.0528	14.8675	10.011	2.8756	7.5414	18.0776	5.7156	45.1625	3.5805	9.4232	9.4236	10.6182	81.8583	38.0752	4.3384	10.3025	5.1952	8.4587	18.9145	17.7062	4.5471	6.0035	73.4661	24.0043	13.0289	6.0814	3.0097	18.0734	28.1894	9.1135	6.0529	29.005	6.8339	11.5119	26.0406	20.9077	13.9632	34.2174	5.8911	4.4046	128.5257	4.8285	6.2109	8.5308	8.3692	15.0893	5.4395	6.0701	4.0177
CYBRD1	19.3383	13.715	7.8711	4.9017	24.1054	11.3226	10.8469	8.6411	17.6368	24.1316	10.6931	9.4333	20.2071	27.2497	9.2257	11.3713	57.2854	18.5096	14.6368	15.7109	12.5594	1.0951	33.9873	21.017	15.3807	14.1522	4.1588	14.8369	17.6921	9.8092	24.6992	12.6877	11.5065	13.2532	31.5273	20.2142	16.9374	14.013	43.5749	5.6858	13.709	10.1922	5.2295	30.9454	7.9843	5.6552	5.4511	12.9214	10.7098
NXPH1	20.5092	12.4884	3.983	23.5468	6.9188	19.48	23.9955	13.0919	16.1856	15.6915	51.1943	13.4716	6.392	0.3452	38.2623	24.9978	0.1434	6.5554	15.8945	25.3442	19.3115	5.4899	12.4344	1.883	24.8189	15.7556	3.2789	13.4912	7.7887	21.5146	9.0682	12.2693	11.6246	22.3748	7.4024	11.9575	6.3985	15.5088	0.0409	9.3171	2.6118	40.8322	42.3091	13.7125	6.0501	11.6525	9.8282	18.6413	31.6468
KCNQ2	11.8352	31.6121	11.3847	36.0241	7.0383	21.9969	19.7685	22.4763	9.204	6.9283	16.5468	16.9076	2.2823	0.4423	25.9121	21.0452	7.3075	12.578	11.4099	19.6511	17.1069	24.6168	5.0252	0.3563	15.3608	12.6846	15.9161	5.2711	25.8652	18.5797	8.6786	17.0703	15.4198	10.8843	7.6557	6.4384	8.069	9.2112	8.1309	23.4508	4.9776	18.0791	16.398	17.9974	11.2039	50.0825	28.1376	24.3377	18.4925
SNAP91	6.8913	34.9153	7.8784	16.53	4.477	42.2093	28.7673	14.497	11.6888	6.5328	13.1615	8.0665	4.5338	1.3711	24.6062	23.4206	3.9914	16.5904	6.4397	8.0315	24.7054	21.7841	0.2325	0.0279	29.891	9.7662	21.2145	4.8169	32.0662	11.5225	12.2017	16.1158	8.0038	8.2635	10.2809	9.5192	5.4626	10.3885	8.4546	32.8181	0.2592	18.2157	18.0394	17.8816	9.2302	64.1601	17.2933	54.2422	14.0052
C1R	9.6699	23.9592	14.5647	3.1498	8.0034	3.3325	4.0186	33.0311	2.604	20.2888	9.9303	11.9746	71.3641	29.6658	2.5432	3.4427	79.8066	7.7255	10.5063	32.7518	4.8438	2.3001	82.3928	38.6454	4.7353	8.4165	13.8201	7.6206	4.5433	5.3065	14.1124	4.7682	12.2256	6.9821	10.0771	12.337	23.2923	7.0435	88.0422	6.5796	76.906	4.7961	13.5297	7.3887	1.5688	5.0492	10.1185	5.8256	3.2641
RGS1	36.3115	34.2479	22.0971	1.2224	3.8188	3.7226	12.4991	15.3561	6.8816	18.2254	22.0221	33.4821	47.7474	18.6923	4.1438	8.6073	3.6673	0.557	16.9612	50.7623	41.208	0.2821	24.493	12.8174	13.5417	14.2032	1.2798	57.8293	6.788	11.2486	18.1264	9.0098	2.8892	73.3261	49.2515	39.7384	12.5365	5.6803	63.1539	2.5323	7.3743	23.6504	8.0443	15.7134	11.9384	2.5145	9.1832	1.6378	27.2541
KCNIP2	7.5877	17.6714	7.8038	17.587	4.7873	27.9394	28.2385	8.8493	2.4754	6.6555	50.4967	2.6206	1.7647	0.6325	27.6227	28.6965	4.2771	42.4537	1.3785	0.5701	27.4375	7.0755	1.3904	0.5457	8.6275	7.4486	8.6117	3.5504	27.449	7.4941	32.0191	15.5461	5.9184	3.8659	16.4647	5.9872	10.6235	1.3227	2.5125	17.0195	0.5315	10.2796	26.6154	26.0457	5.6346	20.4644	16.5987	27.4354	21.9485
SNX22	15.8258	2.1268	11.2363	31.9263	2.4044	8.0812	24.4977	2.7172	10.0279	8.9296	28.0887	11.8995	1.5373	1.8189	18.7063	17.4713	0.3116	5.9822	3.9847	11.82	10.2775	189.0549	8.0695	0.6215	4.909	5.8337	17.5349	5.7817	9.624	15.1078	5.9196	23.4259	10.8261	8.0795	10.9638	12.4416	7.6309	9.417	0.673	7.7769	0.8772	12.455	15.948	11.1035	8.1798	2.494	61.98	14.9975	21.3905
TMEM130	2.1178	87.2007	0.3584	1.6874	1.2908	78.4575	24.5407	39.8887	1.176	0.5482	9.3721	0.838	0.5875	2.355	20.2453	18.4559	0.9565	15.4516	1.2354	0.1001	25.6826	0.1592	0.1757	0.1598	54.8119	2.127	2.4327	1.9736	87.9597	2.0859	2.9113	27.1885	1.8062	0.909	6.6952	5.6988	4.0166	4.5525	2.3633	19.5192	0.4977	13.9074	5.5286	36.0688	1.3854	122.6117	4.6598	46.6306	5.122
SULT4A1	1.5523	76.0766	2.6447	0.0379	1.0477	84.8447	23.3465	51.1396	0.8084	0.5554	7.5033	0.1285	0.6695	1.2723	7.7483	25.4089	1.03	11.099	3.8831	0.0325	32.0626	0.023	0.309	0.0072	47.4274	0.7744	0.5836	1.109	60.5781	1.1672	2.7037	30.7765	2.2467	0.8086	5.8097	5.2893	2.9916	5.0458	2.1748	32.3236	0.4722	13.9239	6.5011	28.6974	0.9723	161.8532	5.7611	55.9857	4.32
RASL10A	18.578	13.1706	3.1618	0.1489	13.2729	7.8439	16.1046	5.3611	11.2731	5.5513	32.0432	12.6909	6.5652	0.5896	39.3274	19.5266	2.2735	33.5397	5.9281	3.026	31.5357	0.3689	1.5191	0.7934	9.8132	19.5394	1.1475	6.1665	21.9011	49.2571	64.2907	28.0437	36.2396	21.4186	16.9307	11.5853	14.7366	2.8731	3.0811	8.0163	1.2231	10.4075	27.1728	12.5448	16.2387	15.2373	48.4209	17.4582	30.4949
KCNJ9	6.2057	34.7339	18.2786	48.8668	5.8157	40.457	17.3616	20.915	9.3712	5.2388	7.5298	5.718	2.6857	1.5421	16.6716	19.0851	5.9724	13.9838	3.8706	12.5022	23.7398	13.8233	2.5837	0.9461	19.514	13.0812	16.6702	5.2966	33.8877	3.9669	9.5003	18.0728	6.9782	4.0668	11.2843	12.3491	6.808	6.6266	5.8546	28.2209	2.009	9.3767	19.3252	21.01	13.7361	54.524	14.666	21.6417	7.0161
UCP2	14.2487	12.4702	23.1644	8.168	21.6929	3.4149	4.9179	9.546	9.7688	22.0984	8.0314	36.8134	15.943	51.0932	13.9788	2.3284	16.545	21.1549	43.4991	20.4847	9.6411	5.8482	14.443	9.1906	10.4679	27.9288	4.0587	10.8031	2.585	20.1905	12.7388	11.3457	20.2758	43.0521	8.2321	14.1652	23.4606	14.6687	8.211	4.441	17.2707	5.9045	24.7523	5.3073	17.4178	6.2366	7.6197	3.5483	8.2244
SHC3	0.8291	25.1003	6.5763	65.4025	1.7778	30.5128	51.483	7.4542	1.9666	0.6491	2.3415	0.9245	2.5275	4.696	44.0552	33.6169	10.1193	8.7808	7.3244	11.5602	8.363	33.1199	11.2701	9.5171	13.5109	1.8965	23.4988	1.9248	8.0513	1.9798	4.2759	18.426	1.3629	1.612	7.558	4.6145	4.1068	55.097	14.2311	15.2771	7.7369	5.8175	26.6558	20.1907	2.4303	26.5875	17.612	49.7393	3.4481
TGFB1	21.0635	14.7743	9.8639	7.7947	15.3466	3.5991	4.6182	18.8056	15.7516	20.1997	13.5932	21.9315	19.5944	22.8956	9.5178	5.4518	18.6414	8.7723	28.9946	32.8925	20.9079	5.0199	21.545	17.0142	11.3824	21.6498	8.2044	39.1789	4.3695	26.5161	11.893	9.6954	23.0394	20.4236	7.8371	16.7581	29.4662	7.7253	21.0614	10.1341	12.7276	13.2995	11.3955	9.2062	21.0187	7.0589	8.3492	4.9878	17.425
EPHB1	11.5313	8.45	34.2743	62.881	10.063	13.2483	19.4166	2.3412	18.1457	12.8417	15.2563	26.877	8.0811	1.9331	15.7672	18.7252	2.2686	15.6622	10.2987	14.6439	14.5845	49.7012	2.4028	0.9592	18.5101	24.9939	26.555	7.6452	8.9008	16.0689	18.5054	9.4772	27.743	18.0619	7.1943	14.6037	8.7201	13.9169	18.3	11.7802	1.8982	18.8171	22.4878	5.5056	22.9952	6.5483	17.5694	19.4906	25.2994
IGFBP2	0.6874	6.4447	3.0902	1.8226	0.3678	2.2912	1.6657	119.1069	2.8905	2.3325	2.28	1.6495	182.8878	16.077	2.2328	2.2515	21.3244	0.7781	6.3057	3.1559	2.0643	1.0387	94.9123	285.8552	1.0295	2.0255	6.4359	5.5718	1.0467	3.2295	0.6342	3.9719	1.6255	3.8449	1.2183	1.0092	1.5878	22.0969	2.6836	12.0135	193.2005	4.2163	2.0184	1.8195	3.0296	3.4695	2.9095	1.2757	1.1936
LTF	0.1194	0.3769	0.0417	0.095	0.0883	0.0563	0.1922	0.5963	0.0312	0.1357	0.1953	3.3475	513.2501	75.1409	0.0583	0.105	0.4614	0.1295	0.3035	0.2175	0.1636	0.2922	88.7382	0.5835	0.1705	0.2879	0.2788	12.977	0.0566	0.1532	0.6902	0.1913	0.2496	0.1195	0.1429	0.08	0.7086	2.9346	0.1065	0.7078	6.6262	0.0817	0.1018	0.1674	0.0426	0.6744	0.1877	0.1918	0.0694
NEFM	0.5656	33.7297	0.1914	0.1737	0.3199	153.7332	9.7344	102.4555	0.8754	0.1588	2.2543	0.0713	0.3626	0.3584	3.5141	25.024	0.4408	5.5677	0.2891	0.1492	27.103	0.0813	0.1309	0.0283	31.24	0.3893	0.4858	4.1845	63.0831	0.4227	0.9438	21.0024	0.9056	0.3934	3.6284	5.7356	1.7563	3.6916	0.0637	22.1668	0.0179	12.5607	3.2031	16.7458	0.4612	107.8346	1.9772	51.2244	3.0241
FBLL1	8.4081	19.5391	25.5262	14.7606	4.3982	20.5129	14.3249	13.6906	7.8062	5.0197	32.8793	11.291	2.3487	0.5852	27.6007	15.7293	9.1822	14.3014	22.4651	7.5714	22.2382	26.2682	3.4747	0.7899	10.2508	10.3509	16.9566	3.7862	16.6971	8.0116	16.783	20.2912	10.9993	4.9997	13.3032	9.0673	19.3656	5.8413	6.0254	24.1192	0.0367	14.6654	23.6129	15.4188	10.1794	30.2384	73.6452	14.1539	15.0551
RNASE6	16.0719	25.0336	7.7045	6.1999	10.9389	5.2861	5.9134	12.2908	14.6603	37.691	9.1368	21.94	24.0468	34.3993	5.8408	6.5554	22.4741	4.6341	37.0793	38.0881	16.5414	0.8559	8.5556	14.5461	9.4557	29.2894	8.0887	30.0038	2.7496	10.2761	8.0295	9.2786	8.7711	17.3104	9.2096	28.2935	20.9605	14.208	13.6361	6.4075	18.7134	11.6806	14.1499	9.7231	18.354	5.8644	10.2392	5.9028	10.2527
SYN2	2.6266	64.0735	3.3475	2.965	2.4108	51.799	32.1761	21.7338	2.9662	2.6143	8.5438	0.8159	0.7732	3.7372	13.3148	15.4686	1.4575	13.3769	1.9057	3.1332	22.9205	2.3087	1.0845	3.1733	51.076	2.6328	3.3546	1.2704	91.5187	1.1328	3.992	19.1376	2.1744	1.303	4.9216	7.8108	6.2641	5.3778	1.1716	19.1587	1.4469	12.1446	5.2558	24.6942	2.3235	128.2818	5.0055	59.6866	6.2162
HLA.DMA	9.8702	17.5975	12.8	5.8428	5.9919	2.9231	6.4811	13.9753	9.1993	21.9676	6.6951	20.1324	38.9361	40.9413	5.4688	2.6821	64.865	6.3253	45.1149	36.419	8.9437	3.6809	21.5683	12.9315	4.7144	17.0364	5.7437	11.5126	2.9865	10.9544	9.3115	12.1595	5.9008	25.1672	9.4721	19.5725	15.2489	11.0794	30.9576	5.8434	17.0533	7.2939	13.5645	6.6315	12.0332	4.9821	13.2249	4.2505	9.7325
RTP5	20.8496	6.6379	3.2032	5.0406	1.866	6.8541	16.9588	2.7458	7.0743	7.5886	13.7674	27.5603	1.3511	0.1753	59.9264	26.6191	0.1163	10.3005	1.2535	0.9868	17.2702	15.8318	0.7237	0.0237	7.6154	8.17	14.1601	5.5266	27.0673	27.4108	10.2151	17.907	3.3521	13.1149	8.2917	1.4691	11.2392	24.1839	1.7487	18.4684	0.1997	7.9911	24.4629	7.4444	6.9377	10.6413	65.469	7.0529	21.0814
PI16	10.0511	3.5361	0.4068	0.0548	16.1974	6.9485	1.2803	20.4383	62.8584	48.4012	3.7173	17.1826	9.9722	40.9726	2.6565	2.8934	5.1573	6.203	6.9371	1.8886	2.3863	0.0997	18.9437	6.3897	19.7771	7.5831	0.4403	34.9185	6.607	17.7528	7.6442	14.4436	19.6252	17.3401	14.8739	10.1039	73.1864	4.0811	15.222	0.7255	6.8168	3.1035	0.8156	8.8663	2.0898	1.9902	1.2435	1.9607	4.8782
TMBIM1	6.6659	25.4069	5.4991	5.3674	6.9259	19.3853	7.6692	33.1776	5.3686	10.4302	8.6443	7.4159	44.2177	35.612	6.7542	11.3333	13.5369	9.8638	11.4372	14.3941	7.6104	4.0037	26.3512	24.1054	14.9605	8.3511	3.9176	18.6435	17.0078	8.3654	18.0217	22.1103	10.0707	11.746	16.9224	15.8891	11.2866	15.1185	14.7528	14.2176	23.5253	6.3029	10.596	11.4102	6.879	18.8	3.7044	10.9768	6.8357
SPI1	15.3759	18.1849	13.4323	4.2368	9.6128	3.5715	5.1058	12.3452	8.4619	38.6261	13.8452	23.5878	27.0316	32.8677	6.6492	4.2002	31.8853	7.5966	56.4468	44.3275	14.5213	2.6558	15.5495	13.0358	6.9869	17.381	4.1985	36.1124	2.5753	15.7669	11.2325	10.1384	19.1912	25.8665	8.5055	17.7502	27.4849	7.7419	16.3095	4.2799	9.8632	13.2436	19.3847	6.4002	18.3909	7.7352	11.9641	2.477	10.1113
RAP1GAP	5.9863	41.6933	11.9429	15.4258	2.2227	26.3466	27.8819	36.8769	8.0842	6.0857	7.409	7.0209	11.9195	4.3334	18.8342	24.9857	0.4252	16.0222	5.9896	3.7311	15.9809	9.4854	15.1954	6.4069	19.6663	6.4301	6.7575	2.5854	30.1055	9.536	6.0093	23.1747	8.2258	5.4211	6.2842	7.2704	4.0012	18.4345	1.4562	31.9837	7.7584	13.5682	14.9789	14.1007	9.9261	83.7835	5.9768	38.2628	16.5003
CYP27A1	22.8796	10.6801	2.2002	1.9296	17.7668	15.349	3.4675	29.7567	2.0442	16.7735	2.3867	5.3312	20.0117	33.3105	6.0127	16.688	20.6514	13.0126	10.0086	4.7417	5.0083	1.3814	17.3549	18.7344	9.8147	14.4033	12.0023	26.0093	31.2909	16.3927	10.3652	54.5112	7.8972	27.9564	24.0313	14.1443	7.8093	10.2212	16.2677	5.1403	21.7187	4.7634	5.042	6.421	5.7408	8.25	2.9472	3.376	4.5368
CPNE5	3.1624	30.2244	1.3283	2.4821	1.3553	18.9539	20.5792	13.2072	19.749	6.1678	21.7433	0.7449	4.5454	0.3869	33.741	28.4977	1.0804	18.3403	1.7888	6.5302	18.7846	1.8915	4.1004	13.2044	18.3907	3.3311	19.5046	3.0804	24.1146	6.4254	16.2686	28.2412	6.0427	3.6213	9.6669	8.6308	21.2813	3.8635	1.9672	16.0595	8.6824	14.8862	15.0163	20.7691	7.0918	45.3104	18.3592	34.8795	16.8309
S100A9	4.4196	27.2889	5.8062	5.4163	1.9679	6.2737	6.7913	0.7325	2.6682	87.7942	11.3374	10.3322	62.3942	14.3797	2.5972	36.8749	24.7519	1.5133	42.2177	32.2282	5.2065	0.4584	5.0111	26.4945	2.8752	4.0963	7.8377	4.4122	0.8437	2.1335	1.8849	2.383	12.7513	18.3432	1.5588	1.893	7.2294	4.5107	6.2345	4.1694	20.6942	28.7222	47.3886	3.0361	1.074	1.4447	2.3145	6.8003	1.5365
TMEM35A	3.2289	28.1206	17.1763	11.3343	5.1872	32.4822	19.8934	12.7539	12.2641	11.2671	16.3077	10.0118	4.9123	6.1791	25.272	14.7677	5.281	13.7431	7.2549	3.3743	14.8915	11.7065	1.6814	1.8509	16.523	10.8841	8.6303	2.8917	19.2918	4.8705	13.9256	10.7758	8.458	7.8162	7.4759	6.6647	6.0843	11.2376	9.1793	19.1287	2.3439	26.5306	18.4978	12.9374	11.2735	37.655	11.4792	29.765	10.364
CYBB	18.8552	22.2547	6.8924	4.182	19.4757	1.6764	6.5669	8.0178	10.2766	55.9625	6.0178	27.6572	6.5622	53.8933	4.2166	2.8471	22.1184	5.8404	51.539	36.9476	14.7248	0.743	18.9282	13.6682	8.9238	32.5855	7.3667	23.5126	2.048	17.3394	7.3965	5.2965	13.1145	27.0804	7.0979	21.9605	10.4598	12.5609	9.291	6.4486	11.5069	12.6672	15.9925	9.6478	15.2107	4.1705	2.694	4.5143	8.8947
FAM163B	4.9395	90.079	0.3377	0.0722	2.0262	35.9109	27.891	33.4723	0.6696	3.8734	7.1922	2.6793	0.4514	1.1336	10.2314	18.009	0.8373	11.7212	4.264	2.7215	37.1827	4.7338	0.3851	0.1785	23.2062	7.3134	10.2658	2.0239	24.1839	2.8029	13.942	39.6377	5.3956	1.4221	10.2118	5.4342	24.0099	6.697	0.0708	41.3597	0.1627	10.1571	5.5546	30.5058	1.2237	138.2592	19.6723	39.6303	6.5906
L1CAM	2.8388	21.4895	69.7911	0.7571	0.6447	34.9735	30.278	11.6257	0.5747	1.2114	13.9649	0.3656	0.852	0.4236	46.7494	16.7432	0.2026	9.1724	0.5782	0.422	20.2899	81.7472	0.3132	0.0567	14.6594	11.7756	15.482	1.1204	19.7092	1.1454	7.9071	10.7181	1.2636	0.3672	4.055	3.9435	8.9001	1.6352	6.4925	25.6149	0.0783	7.4245	49.0735	11.7536	0.6977	40.7075	12.2535	40.9631	5.6269
RAPGEF4	7.0346	22.5769	1.318	8.1444	2.8166	22.756	21.3858	9.5519	11.4975	8.8307	8.4486	15.73	2.0325	6.2024	17.2405	48.8229	2.9631	26.9082	8.6371	16.0445	38.7177	7.0302	5.1388	1.7115	46.055	9.4179	3.5458	6.9832	29.2431	13.383	9.9157	13.4993	8.6545	8.3827	29.055	13.9524	1.751	11.9583	1.6668	15.2595	3.5294	27.2153	12.7974	35.4606	16.0678	36.9362	5.6622	22.7946	49.9354
FBXO32	50.9843	8.0085	10.237	2.9012	24.1688	8.4419	3.1026	10.4437	32.6514	20.6692	4.8369	7.293	50.3922	26.5511	3.5679	5.5669	27.7933	5.2939	16.6712	47.3314	3.2085	3.7542	21.5073	7.7381	7.3193	14.6049	8.3311	37.4382	13.8338	12.6285	4.9429	10.5463	8.8858	6.2042	13.0989	23.6267	7.9478	7.606	98.3501	6.7109	29.2433	5.4757	5.726	5.3513	10.7579	6.5741	2.074	4.7495	2.5648
SYNM	34.8299	11.6021	1.5192	2.0054	45.2014	14.4155	3.9208	15.4855	10.7847	21.27	17.4945	10.4478	16.2378	52.5939	3.721	4.7261	20.5446	2.4396	8.0482	16.2734	6.5388	2.889	31.1286	6.5262	12.2684	9.1927	1.9084	22.7086	9.0092	22.9865	11.2318	13.7516	19.7846	29.3	12.9883	23.9686	18.7347	20.6191	2.5411	6.191	20.8983	8.3864	3.1191	11.1574	7.0807	11.8129	1.4969	8.2578	5.4134
KIF21B	7.8226	9.2599	23.1262	9.1866	6.773	9.0572	13.4971	3.3225	11.372	12.9247	24.6834	13.3348	1.9936	1.9125	19.2986	26.6911	1.3155	21.6855	7.4215	19.3283	14.5832	45.9826	6.2059	2.7721	15.1956	22.0317	9.1021	5.8928	24.8634	24.1567	16.2315	12.1727	12.1651	9.0111	10.7178	11.5638	14.3171	15.9202	2.5908	10.6076	3.9742	18.9393	20.7159	10.6917	16.8415	12.3445	6.9726	18.8839	19.106
IL13RA1	11.0323	19.2028	3.392	6.1271	10.5563	7.3512	8.4029	17.9758	10.4296	18.8587	11.3876	11.3658	31.8843	46.4963	6.1208	7.853	22.6217	5.5624	21.7672	38.4807	15.4078	1.1545	21.6855	23.8326	12.1828	17.4986	3.6778	30.8835	6.0476	16.7687	8.503	8.7142	15.7474	22.3421	11.8932	24.3736	17.1619	11.7792	17.8152	8.2811	20.8378	11.9426	7.9667	13.7707	12.2028	6.9539	4.1033	7.1324	7.7304
AGAP2	5.0199	36.1059	4.1717	15.1929	1.7572	22.6914	17.7711	22.4799	4.3335	3.0734	5.5827	5.466	7.6166	1.71	20.5781	26.2887	1.5802	20.9388	5.3407	4.3405	23.8441	9.1922	3.9269	3.2668	23.5416	6.1534	13.8275	3.616	28.8608	6.6173	9.1819	12.7917	4.6972	3.0394	7.2143	4.6731	3.6254	5.3961	3.9665	25.3148	3.4669	12.2284	8.8689	26.7426	3.2739	66.6786	11.2517	25.5201	10.1472
CXCR4	16.25	14.0417	7.1366	11.4245	9.6873	4.8189	8.5763	5.5219	5.7488	6.2761	14.8097	18.6029	49.271	15.5857	9.0991	18.1162	17.4853	7.8207	6.6936	50.2375	11.9491	2.5578	19.0526	19.0129	4.874	11.2108	21.8509	27.1798	12.6632	19.1462	25.9734	8.5849	18.1455	17.9832	20.3301	19.6724	17.525	4.1719	53.7152	5.1444	13.7169	10.7599	4.7218	13.0918	11.0811	1.6246	9.7266	4.2145	4.3634
SLC14A1	47.0258	2.0384	0.0274	0.0126	27.1156	4.1026	3.0093	2.449	43.8305	61.2639	12.3793	3.2883	2.8259	21.7459	7.6431	7.4455	4.3415	4.0304	0.2894	0.1359	6.2892	0.0389	0.8445	2.587	2.3087	7.0439	0.2091	153.5565	13.01	8.6212	15.3747	9.4724	2.4058	4.4435	58.6491	14.8057	56.0088	0.249	7.6413	0.7409	5.0233	5.9966	0.4254	35.4336	1.7787	3.2033	1.2092	0.4112	1.422
CCL2	2.7018	35.5259	5.749	0.2181	10.6105	0.7111	3.6566	3.0998	5.3083	108.9532	90.9779	5.0373	29.8851	124.9246	1.4909	1.6414	47.7002	5.2021	2.3234	42.1629	4.2718	1.0251	3.9952	29.7677	3.6151	1.8859	13.2739	21.9644	0.4138	2.5454	3.0071	1.2133	185.7288	15.6011	10.3635	4.3132	5.4354	2.1489	82.6468	2.7449	10.377	55.5716	7.2719	3.3888	0.7586	2.8222	1.691	1.6485	7.1057
CHI3L2	6.8105	30.4425	9.9087	1.1938	8.0369	0.4627	2.6606	29.2441	3.9332	3.6252	5.4656	5.2854	458.69	76.9545	0.7904	0.2587	20.0694	1.299	5.8373	6.9069	0.4669	1.3204	50.7854	85.2522	3.0826	3.7133	5.8148	8.7734	0.9439	1.7498	4.0042	0.8288	3.8062	35.6817	1.1535	11.8173	13.6812	35.5267	18.2084	19.4447	109.2798	0.3808	12.799	1.7492	2.3893	1.3818	1.8632	1.2582	1.2902
LY86	17.7786	16.5106	7.3915	5.4596	20.2847	4.2422	5.5075	9.9189	7.1377	27.6131	11.1887	33.4076	16.1503	38.9292	5.7859	3.5799	18.3773	7.8826	59.5285	27.6233	16.3324	1.4466	10.2959	5.6334	11.044	18.7361	2.7045	20.8261	3.2552	16.6162	14.8931	11.9511	19.4354	26.7063	11.3269	18.975	19.4857	9.0062	13.3871	4.5676	8.4236	8.6689	13.7454	7.6688	14.5702	7.3112	15.3985	4.94	10.455
ITGB2	16.3859	15.179	9.0858	3.935	9.3803	2.9672	5.0418	11.2435	5.4376	41.8377	6.9808	23.3593	35.6425	37.3455	6.529	3.2785	19.1471	5.0681	40.3319	54.2961	14.0779	1.8189	16.3373	14.9341	7.6487	14.7733	4.6191	24.6416	1.8581	13.7471	8.1949	8.3313	13.4703	25.7316	7.08	16.3024	20.004	6.1867	29.5683	4.123	7.1159	10.0986	14.3287	5.7432	12.4683	6.9671	6.577	3.3078	7.467
NMNAT2	10.5126	28.7831	14.9852	9.0232	3.299	37.6627	18.8918	10.8962	12.1011	6.2138	38.1312	4.1982	6.2884	7.2472	27.1125	15.1301	1.8556	13.1664	1.9609	1.0532	16.8921	8.6002	0.4282	0.1216	18.931	8.7753	14.4847	1.6774	29.2669	15.2804	21.0588	9.3415	8.8259	3.6627	6.8595	4.2757	9.2373	3.134	15.0855	21.8626	2.1436	17.6186	23.0226	17.0182	3.1236	45.2443	5.5117	30.5472	10.7605
OLFML3	13.1544	24.988	14.4523	20.1674	9.4685	2.8786	7.087	14.0925	6.283	17.6728	6.1575	18.4975	11.1821	30.7433	7.6219	4.7972	13.5553	7.5339	29.3372	32.4782	9.9805	5.4066	19.3874	32.7858	14.9541	14.8704	6.9791	16.6237	2.3079	14.8218	8.1078	8.0433	12.3297	18.0463	11.0147	10.2066	20.6703	9.8174	15.7849	12.9419	19.8292	9.2132	19.7206	5.0954	12.8931	8.7115	5.4595	4.598	8.6227
ACTL6B	10.0779	19.9496	29.7866	8.1638	2.7363	22.6541	19.9947	13.8045	1.459	5.5741	20.6143	2.9373	2.4471	0.2492	28.1987	11.9829	0.5924	13.5572	2.74	1.1802	19.7758	6.8821	0.9654	0.1387	9.7076	7.8959	14.969	1.5612	15.2134	4.2274	11.8635	15.6684	6.8261	1.4946	7.2307	1.9201	10.2351	1.3345	1.8286	19.7077	2.0058	13.387	25.2484	13.5269	2.7597	36.3424	48.3992	23.0347	15.9335
C1S	2.2854	26.2893	6.9411	3.1972	4.2535	4.0456	6.0937	18.0914	2.4485	12.5402	7.3892	9.1685	42.2743	24.7082	3.9967	4.045	73.1623	6.7863	4.6591	16.4488	3.8196	2.0833	43.6722	16.3178	4.4582	4.4643	16.3655	8.0107	5.0327	4.9417	12.2341	5.3012	4.0879	8.5531	8.6553	10.5111	5.3659	7.2577	87.2395	12.2878	39.7685	3.2958	11.9317	8.6475	2.1444	5.7593	8.077	6.399	2.9818
CD4	12.9466	16.4759	10.742	7.7172	10.6596	3.4442	5.9586	8.4959	12.3278	41.6706	7.5381	23.6081	22.3834	28.6996	8.7597	4.1805	20.0138	6.8784	37.6355	38.9532	14.3566	4.9538	12.2404	9.7909	8.7034	22.5279	4.9947	28.5853	2.4967	14.1745	8.8903	8.1782	13.5704	31.569	8.662	15.5982	19.7419	8.2043	17.6152	8.0784	6.4428	8.539	17.515	6.6673	16.871	4.916	6.1116	5.193	8.5671
CA10	10.5843	13.9003	66.3246	56.2908	2.7876	13.6359	21.9195	6.721	7.8772	7.1126	7.8965	7.8014	0.5006	0.7169	54.046	23.4969	0.0878	8.2037	2.8727	15.5027	12.7435	36.813	0.0268	1.7595	12.5258	2.1047	14.5934	4.4603	23.2779	8.2656	9.021	13.1965	4.448	2.6643	1.6148	1.8012	1.5267	7.1562	4.6089	16.5742	0.0477	15.4392	44.0233	6.7842	2.7548	21.9915	7.3616	27.7657	19.8823
VSTM2L	4.5857	129.4494	0.7437	0.2126	13.0248	40.7046	12.0355	31.2406	1.4572	0.5176	21.7081	1.8486	5.6612	0.6761	7.9258	14.1645	1.9523	9.1299	6.4714	0.8572	21.2773	0.8495	3.6731	0.2533	19.7375	2.0638	3.3905	3.5883	51.3846	6.4743	9.9705	20.3268	8.7613	5.0427	3.5244	5.2709	8.164	3.9877	2.76	29.4516	0.1667	19.1916	10.5616	20.7052	2.0981	126.3923	13.2377	32.5227	8.9949
SAPCD2	10.5579	1.7594	74.2005	34.4602	1.3304	6.6861	14.3222	4.5121	15.1209	7.7067	4.3052	9.5459	2.779	0.692	34.0648	16.3924	0.3293	5.6401	7.6123	5.3861	13.5419	21.5487	10.6067	5.8491	4.7001	10.4489	23.9583	3.0807	5.1634	4.5263	6.5021	14.2676	9.4438	4.7555	5.2619	3.7976	8.0372	6.6901	1.4784	24.8962	3.7104	3.5162	12.4297	3.1284	6.3038	2.5095	28.3564	13.0436	5.5335
ALOX5AP	13.5516	18.2287	4.6267	1.4607	7.9286	2.0156	4.8307	13.087	5.7249	30.2556	4.5623	12.6814	56.2009	62.1874	1.624	4.8332	18.5985	3.1627	25.2225	43.8946	14.0537	0.6254	15.3823	31.3028	8.3311	10.4041	4.0884	10.4724	2.3981	6.0377	2.7859	7.8168	5.6682	17.5347	7.1154	15.9897	19.4648	9.3114	15.2413	5.4038	41.8942	10.6499	18.3375	9.3406	10.0544	5.6459	3.5651	3.7492	8.2951
KCNIP3	13.859	9.4341	5.2015	21.2333	5.9682	12.9721	22.8406	6.3319	16.0161	6.7149	8.7679	12.8745	1.5959	3.2798	17.3922	20.3735	1.737	9.908	3.7203	15.6424	19.2824	19.8096	2.7671	6.3023	7.5468	8.4008	7.2437	5.0558	7.8306	17.8979	7.8542	18.8737	16.2159	12.5658	6.4108	10.2493	6.4795	3.9058	2.4455	15.3369	0.5062	20.5863	21.8463	7.7744	19.2826	11.8901	23.5868	13.833	13.9649
SLC1A1	5.6658	14.5322	20.9636	34.503	2.4961	11.9858	17.3421	4.1594	20.6855	9.9118	9.7416	16.8171	0.9769	1.0984	24.0801	12.4851	1.0516	10.6915	7.2024	30.8168	19.5771	41.0978	1.2099	2.2755	11.4635	8.0301	17.3292	4.8861	8.074	14.8572	9.7043	10.4189	5.0591	7.4248	5.5044	11.0787	3.6361	24.7337	5.8212	24.9049	1.3753	18.1893	11.3486	6.5886	13.9849	17.2458	11.6212	18.8359	19.5719
NPTX1	3.1145	38.9394	6.1567	0.4755	0.7153	43.518	27.0635	21.3142	3.7354	0.3264	3.888	0.8864	0.5196	1.3376	8.7978	12.6253	0.4843	11.8262	1.2853	0.3178	21.7102	0.3695	0.2662	0.2259	45.0623	1.3516	5.116	0.8354	65.4536	0.6519	1.7256	19.1417	1.6813	1.4429	4.3857	4.2379	3.5683	3.9708	6.2139	29.543	2.4051	8.1382	1.6799	22.3986	2.3004	62.8537	5.4056	47.7995	2.5191
GNG12	9.4923	14.6047	13.6952	2.5411	16.5803	5.6467	4.7556	10.229	6.6247	10.4665	13.8276	8.7803	24.8272	69.2872	2.0746	3.6282	9.0884	3.8854	10.5712	11.5625	2.1898	0.4283	40.6795	33.1241	22.1833	10.9553	13.441	8.5264	6.7811	11.811	4.8868	2.419	10.3774	6.3539	3.2205	16.5539	9.0389	60.4235	34.3488	6.8265	21.6061	13.0705	4.2683	8.7471	3.0334	4.1185	1.2521	5.4944	5.207
CYBA	14.7373	15.3497	10.3946	7.5492	7.534	3.6162	4.6694	12.7986	7.4434	28.5994	7.0734	20.0927	29.5132	24.6322	7.2197	3.7556	24.8016	6.5221	38.3689	33.6276	13.5057	3.6186	12.8433	14.8555	5.4177	12.9929	5.5394	23.5512	2.4671	13.6101	10.2406	8.9628	11.8623	21.2473	7.3436	14.5346	22.7118	6.2408	17.1851	5.3212	9.5055	7.6891	15.1578	5.9313	13.5815	5.3333	13.8747	1.9527	8.5061
CAMKV	3.1507	35.3106	1.7286	2.2424	4.2085	46.7015	16.0719	24.8667	1.4023	0.889	9.0937	0.305	0.5248	2.4023	12.7046	18.4591	1.5522	15.4669	1.3973	0.6861	20.4945	14.7954	0.9922	0.1881	34.9569	3.4694	3.8791	1.6633	61.2504	6.9592	1.8991	21.6416	4.009	5.3499	5.2075	5.1789	13.7112	3.8389	6.0288	7.6584	2.4266	11.5368	11.2704	31.1664	2.9132	69.637	3.351	20.2698	3.6691
PDPN	2.0291	6.7584	1.8072	0.1752	4.4392	1.065	1.1278	43.5982	0.8249	4.2737	4.1185	4.3308	107.7253	74.262	0.9911	0.5325	3.6858	1.0003	15.6087	6.6491	1.8359	0.2967	39.8748	106.7282	3.6085	1.5358	0.5514	7.0324	2.8692	1.5419	2.5194	1.4409	7.3815	4.0955	1.1791	5.3144	1.5184	10.8558	2.9796	1.8807	92.1804	6.8837	2.5992	1.6165	1.5742	2.889	1.4253	1.1327	1.045
NRSN1	7.713	29.2955	2.9973	3.9441	1.9192	20.1481	22.5312	11.4387	2.5187	4.3774	26.4975	2.5214	0.9681	1.0261	29.2629	23.7544	2.0855	13.3824	5.309	1.4282	24.0365	1.7963	0.4204	0.5097	13.7104	9.7004	14.5921	2.1416	13.6876	10.4843	13.1166	15.2767	3.1945	2.2377	9.8343	5.6578	8.0219	3.3576	2.778	45.0497	1.6692	14.259	31.7091	23.6516	2.2806	36.6504	21.8837	31.3682	6.6274
SERPINE1	1.7478	34.8022	8.1602	8.9762	1.0607	1.2255	1.5906	8.0494	2.5236	1.6752	10.2822	0.5066	20.0189	12.8394	1.8076	4.994	35.8279	0.2572	2.6853	13.7889	3.4636	0.6399	10.8639	40.2969	2.6197	2.9749	184.351	26.9671	0.6076	3.5595	0.6777	3.6393	3.4701	6.7665	0.6503	0.839	4.8333	3.5568	222.3486	9.483	10.5192	7.3368	4.2241	7.3608	0.9413	1.9891	0.4609	5.1022	0.2949
MRC2	15.9586	10.138	2.8474	6.9837	8.4794	1.7336	3.1013	40.3418	4.2887	3.0114	2.5385	6.8221	34.1707	16.113	3.4057	4.8733	35.6845	9.0383	9.1323	17.9485	4.6855	2.0152	48.584	47.5388	5.5382	8.0846	6.5564	14.9282	5.7435	10.7201	12.3641	6.02	9.8381	13.658	12.7072	7.5826	8.0929	3.7915	13.1518	5.8918	57.0551	12.3392	4.3629	9.9473	6.2621	2.8756	5.5237	2.1677	10.2818
PDE2A	6.916	41.025	11.3955	10.5544	1.8841	22.3609	17.7536	10.9288	6.7279	1.9345	10.952	7.0911	1.5261	1.1119	14.8243	20.0754	2.9395	10.7092	3.5432	8.1754	15.2298	19.9631	0.5465	0.8059	21.1443	8.0869	5.0044	3.8693	32.5339	4.8143	9.0172	11.765	9.6904	6.8395	5.0277	4.109	4.8992	3.1699	7.4826	16.6474	0.838	10.2053	27.468	15.7374	6.8193	49.5737	8.9351	24.1794	7.1521
RGS4	0.4666	45.3743	0.7643	0.3968	0.5179	49.9199	15.2586	25.4228	1.0263	0.4197	3.0011	1.2245	1.2868	1.61	3.5436	22.9915	1.7583	6.0001	1.5167	0.9533	26.9789	0.4444	0.3126	4.1119	25.8284	0.4717	4.3602	0.5521	10.1246	0.4576	1.5987	22.5808	0.7165	0.4032	3.1547	3.6936	0.4431	4.7188	8.4893	32.1395	0.2545	13.8243	4.3008	19.8577	0.4981	128.8636	1.2032	63.0476	2.7873
PTPRN	3.7574	61.1092	19.5886	1.3991	0.5546	28.3167	16.9875	16.7566	1.2618	1.4057	7.7666	0.1707	2.087	1.0672	21.3879	10.2646	11.2476	7.0002	2.2543	0.4368	14.7808	5.3156	0.2602	0.5132	18.5261	2.8102	93.573	1.2845	30.9226	1.024	4.512	12.9538	1.6609	0.646	3.3676	2.3265	5.5321	2.4692	50.3853	58.0371	0.2708	5.7749	24.929	14.7854	0.7196	75.0823	19.4747	30.4106	4.0967
OLR1	9.2026	17.8818	4.3037	2.3079	8.7145	1.9844	5.4988	9.3955	2.1575	13.7763	13.3721	13.5425	11.4116	58.3116	4.6958	1.7023	13.9325	4.8219	40.0742	29.8949	3.1488	0.8378	14.8506	5.7679	9.7255	3.9207	1.8011	40.4557	2.6885	8.8247	10.3568	6.2401	17.5185	21.9781	11.1964	8.349	5.4362	5.8741	9.0329	1.3072	6.0498	35.0044	6.7929	4.7998	6.2404	7.0969	2.596	4.7785	5.9493
BCL7A	6.3896	8.1073	12.9295	23.3539	7.3939	11.0395	13.4395	6.3387	15.3514	8.8309	16.0652	12.283	2.7202	1.7138	19.1456	14.3522	0.9136	10.8361	10.2541	17.2574	12.9192	16.4276	5.484	2.4882	11.7557	16.3753	9.8059	5.0347	9.085	13.6111	12.6518	10.7541	12.2155	9.8965	8.0911	8.2759	8.6408	15.3475	1.5266	7.351	2.8543	15.2797	16.2451	6.8871	9.8845	9.5042	13.4046	14.5648	19.3422
HCLS1	11.3084	14.6301	5.799	4.1664	6.919	4.068	3.8261	12.9587	7.4839	28.3004	8.8003	16.0325	43.1754	29.0144	6.0633	4.7036	15.6032	4.2672	38.734	57.2662	9.0199	1.5473	10.1949	8.3681	5.799	10.0801	4.0459	33.9709	2.3036	10.3019	5.2643	6.7261	7.0722	18.6906	6.6831	14.7396	26.7882	7.0252	24.5576	3.1727	7.2882	9.1057	8.9894	4.7821	13.4413	4.7745	5.775	3.235	5.1515
PRR36	5.0293	9.8955	28.3456	14.3276	2.1536	10.7779	11.6974	11.5217	13.3045	6.8184	8.8653	10.3997	10.2187	2.1362	34.0581	9.8552	0.412	9.338	11.9099	8.5906	16.0546	38.8555	3.4612	1.6739	9.931	13.1921	12.2948	6.5689	7.9802	8.7168	9.7189	9.5028	10.0944	4.4658	5.4755	6.0564	10.5172	9.3217	4.7249	9.8942	1.8389	7.7845	15.424	9.5238	8.5983	18.2727	20.6437	12.4553	11.9495
TMEM119	9.1978	17.2431	6.73	4.1596	7.7526	2.8528	4.7434	13.44	8.8051	12.0424	7.7502	16.5311	8.6823	34.9433	4.9369	4.2127	5.4405	5.406	27.1476	43.0805	17.4218	0.8766	13.0576	2.9501	11.3171	16.9551	1.4935	22.9226	2.9609	14.0815	4.6094	10.9102	8.2056	21.8425	9.6336	22.3394	28.6453	7.8769	10.771	4.0723	1.8391	10.4555	7.1057	9.5092	21.0537	5.7739	5.3275	2.7717	9.1565
ELFN2	5.7756	15.2414	2.6956	14.3944	4.0165	11.689	19.1875	4.0448	17.6908	7.3275	15.4795	11.3701	0.4519	1.6455	30.2265	15.1168	0.1232	9.1626	5.054	22.9696	21.0191	14.8844	2.3772	0.0351	13.6138	10.0133	4.3811	3.5524	11.2025	14.7912	10.2962	10.1507	9.0511	5.3084	5.1365	6.2348	4.0053	8.2819	0.3888	5.7885	0.2128	16.2189	15.568	8.7972	12.0838	16.359	8.4653	22.5551	25.7328
C2orf80	9.4025	17.3955	6.6052	20.5456	7.278	18.0544	8.4283	9.6922	6.4751	7.9979	15.9369	15.569	3.9693	0.5834	13.4752	9.0881	0.9022	11.0932	6.3672	0.9794	11.2182	10.721	11.571	8.2869	8.5346	14.3147	8.1906	1.0421	25.2267	6.3849	7.2114	7.3568	13.1742	6.9001	5.8024	5.6725	1.0503	2.0511	0.2358	13.7146	4.1483	19.8184	8.7789	8.7357	11.4029	18.5962	12.6931	10.9031	20.1853
SPTBN2	8.7248	23.2799	10.7872	9.6277	3.747	20.7491	13.4036	13.2507	10.3896	5.3978	8.9709	15.2327	2.2572	2.2351	10.4524	16.8135	1.1128	8.2109	8.3031	4.9692	15.2861	22.3366	2.7547	0.8546	12.7986	13.7646	13.055	3.2079	15.6341	9.0633	6.0001	10.4103	9.3409	5.6355	5.2287	4.9212	6.7688	6.7664	3.191	20.3891	2.4837	12.4381	12.2256	13.0666	16.3782	39.5322	14.8349	17.5055	9.6672
GPRIN1	5.4896	21.7175	18.4333	20.0681	3.0711	17.4887	20.261	8.8513	4.8538	4.7006	15.7774	5.4503	2.7678	2.9211	28.5328	12.0398	4.0044	8.841	8.3786	6.1215	15.8317	12.9356	6.9502	2.3644	13.2692	11.5748	25.3155	1.8305	16.1573	3.6559	13.4499	8.6599	6.6865	2.8427	5.5344	5.5232	8.2183	6.108	5.4364	11.0953	3.5766	9.4098	22.6961	11.8409	4.6961	25.2006	18.3948	23.5037	7.3136
GPSM3	11.5176	16.5604	7.4168	8.5051	9.2469	3.3533	4.5617	11.7657	7.468	22.0896	10.6748	17.4107	22.3022	25.6969	6.2499	5.4169	19.5386	6.4415	36.2273	37.2219	9.9688	3.6275	11.1971	7.4619	7.4131	14.5942	4.4299	23.5378	2.8398	14.6184	8.0298	9.662	11.5903	19.6598	7.1954	15.9517	22.8917	7.4356	11.1036	4.1589	10.9415	7.9563	14.7905	5.1001	12.4566	6.4166	9.1841	3.3974	6.7793
HES5	6.1737	6.5505	26.1101	0.1635	7.2659	7.1999	5.0807	2.8683	11.2789	17.5668	24.38	9.2043	2.1548	0.0128	5.6786	4.8791	0.278	3.6229	12.8707	0.5968	2.1828	5.5552	1.3859	1.0113	13.3225	3.0552	0.294	1.6591	5.1365	33.0526	2.6072	13.5281	44.4876	13.6269	5.2392	2.1807	10.3984	3.212	0.0292	1.0334	0.4054	13.5011	4.1792	0.9821	13.1585	2.6572	36.4644	4.0585	10.5255
AGTRAP	10.6884	9.4764	7.8376	2.5862	12.5541	5.4769	3.8438	11.2291	15.1202	27.1287	7.9589	10.9944	31.953	27.0148	7.1685	5.1708	18.6119	6.978	22.8148	11.5285	5.5612	2.3194	17.5485	18.2809	9.1496	12.4286	6.9035	13.1315	8.1934	12.2052	9.3495	12.2706	13.9017	17.1778	7.0165	16.0238	23.6468	13.7742	7.2879	3.434	23.8543	6.6919	7.1067	5.2104	9.8127	4.2778	8.1346	4.3331	8.8223
GIMAP4	7.3942	18.2016	9.6541	13.3588	9.8546	5.4438	7.1884	8.0083	10.4092	28.8322	4.1712	14.4219	12.9983	16.4837	6.0635	5.742	21.7666	9.7035	28.9918	45.2662	12.603	2.8862	10.1667	8.9206	11.7015	16.7101	6.1405	12.7259	3.7774	10.8455	7.2846	8.361	2.6088	13.1261	8.3117	13.535	18.9343	9.357	14.2135	7.0464	9.4464	4.3551	13.8525	7.25	11.0196	5.7431	3.6076	5.7303	10.3064
FSTL1	5.1853	14.8825	7.2656	10.6191	11.4097	3.4496	4.5892	14.159	4.7956	10.031	2.5281	6.3415	33.0997	125.6806	3.1986	4.2068	14.8838	5.2229	14.2799	7.1579	4.4043	5.7182	41.6602	49.187	4.6842	7.7876	6.424	7.1319	3.9189	9.8024	6.263	2.2957	6.38	11.5804	4.9829	7.0084	3.8593	19.519	41.2089	14.557	45.8851	5.8852	7.7463	5.8506	4.1779	3.76	4.0775	3.0113	6.7499
SERPING1	1.7441	26.5139	11.519	3.768	1.8981	5.544	4.4953	19.1803	2.6282	25.4175	3.6238	1.7451	63.3713	84.5435	5.6404	3.9995	35.32	2.7555	16.4902	24.5677	4.7414	1.612	30.2988	26.4927	4.9184	3.4163	3.6149	4.9349	4.0562	1.565	9.2607	5.6705	1.9853	5.5077	5.3537	4.3017	7.3328	4.7049	21.4759	5.1421	49.4161	2.436	10.9435	5.5651	1.7931	8.7028	3.2156	4.7441	3.0126
UNC13A	5.6364	21.5442	10.9863	8.5332	3.9623	36.9623	20.7025	14.1581	4.079	4.648	11.7216	4.4516	5.5616	1.0329	14.1913	21.2715	1.9451	10.1611	1.3986	2.2211	16.1596	11.0146	3.9363	2.3585	14.2353	6.8235	21.6874	2.6283	30.2014	7.7211	7.9331	11.0306	6.1044	2.812	6.3292	3.7983	5.7629	2.8474	8.8698	23.198	7.0847	12.0755	15.1637	19.2326	4.5957	47.3596	10.8942	32.4206	8.1279
TNFRSF1B	9.2383	16.9533	8.5979	8.4774	8.3385	3.6489	5.5713	6.5602	9.9523	20.5989	11.4428	18.3415	36.0796	37.9043	8.543	5.7827	17.7787	6.0259	32.0334	51.8362	11.4191	3.4678	12.1604	8.1785	5.7651	13.4389	5.9657	33.8595	2.1115	11.6226	6.5305	6.8457	14.4345	27.808	8.5767	15.1748	22.8516	7.6885	24.9274	4.3001	9.2609	8.4149	8.618	4.6001	13.7275	4.4781	8.9855	3.2496	6.6449
EMP3	4.0849	17.0868	1.8294	0.8665	2.1636	2.517	1.9699	48.6017	0.5512	3.8501	2.3581	0.8144	80.5463	60.9907	1.0837	1.3545	13.9396	1.2	3.8465	2.3733	1.8561	0.4791	65.6168	58.453	2.242	1.0018	1.5468	2.3935	2.2336	1.2252	2.3688	4.2235	1.4448	1.7531	1.4672	4.6158	2.6515	5.9834	4.2494	5.1623	102.2226	2.2981	4.7533	2.8308	0.8643	6.8564	1.5084	1.9037	1.7738
DDN	0.9201	56.2866	1.0782	2.9892	0.4526	39.0924	8.6229	25.7348	0.5406	0.4635	1.3639	0.3568	0.3124	2.0533	5.0834	46.1971	1.4871	7.0556	1.4849	0.3695	24.8161	2.3497	0.4231	0.0594	34.9998	1.453	2.0555	0.5486	49.9009	0.6625	1.6487	13.169	2.7949	0.2686	10.1026	2.6468	1.8331	4.7543	0.6985	15.9176	0.0384	13.9841	2.7664	53.809	1.246	66.4109	1.598	17.6761	10.9455
DSCAML1	9.1905	3.8981	16.225	16.8026	2.101	7.8828	9.7826	2.2584	14.9807	9.1476	11.2014	18.1954	0.8802	1.2312	21.7968	14.877	1.1202	9.6073	3.1459	12.0111	11.4118	31.1949	2.3882	0.8344	9.0654	13.138	11.835	6.0319	8.2959	11.0611	9.2856	11.1016	8.4764	7.7266	7.906	4.124	7.2243	5.1023	3.6364	13.5912	1.5096	9.6783	17.7902	4.2408	10.2814	4.7551	8.4821	11.3442	9.1381
SCN3B	3.6195	38.5908	11.0285	7.4192	6.2758	19.6325	20.8816	7.6249	2.5503	0.8117	13.727	0.8489	4.0759	1.4225	22.8494	22.7838	2.1971	15.8023	4.4736	3.59	20.1407	7.1461	0.2497	1.0235	19.9138	5.9394	15.0966	2.0468	39.5065	1.3311	8.9576	10.1654	6.7424	1.239	7.0866	2.4734	3.7441	3.3575	30.8465	15.2333	0.7464	8.5017	23.66	13.33	2.1405	44.8807	10.0827	36.3502	1.8081
PLEKHA4	2.8498	13.9121	35.5116	1.3124	5.8332	1.4433	1.467	24.6039	4.3054	51.0174	2.392	7.7732	12.5492	58.3697	1.4508	0.9512	22.9402	2.3662	11.1059	4.6485	3.6577	4.327	54.0139	27.585	6.1113	4.1226	11.8307	11.6309	1.6972	4.3712	2.9205	2.4707	5.869	9.3694	2.17	7.5434	13.1492	3.5648	44.8323	5.1523	58.2788	1.559	5.8033	1.814	22.2935	4.1226	3.7473	2.3377	2.3804
MFAP4	6.5606	22.4748	6.4029	2.0602	9.0778	3.7487	6.8753	17.7814	1.7423	4.644	8.3823	1.4597	16.768	57.7838	2.5444	4.9655	27.2364	5.0291	8.7808	14.9763	6.3646	0.4999	13.2641	3.8513	5.4649	6.8899	5.6489	10.9923	3.9177	4.5662	6.0753	4.9865	8.8083	2.0069	13.4804	3.4757	7.6742	5.9193	32.1255	4.8562	16.9313	9.9382	11.9423	12.0048	1.4234	2.1167	3.8874	7.0003	0.6582
ATP8A1	7.6951	15.2965	8.3761	15.8284	4.4744	23.9472	12.3943	4.8634	8.8579	5.6408	6.1208	8.7536	2.6023	5.6321	18.8658	16.919	2.4246	17.8872	2.4212	2.9383	12.2998	14.2128	2.614	2.2403	18.0678	10.301	9.7622	6.7429	32.4799	8.8921	8.7914	16.051	6.0224	7.3572	20.5556	13.1856	3.1463	11.9435	3.0951	14.2658	2.4343	12.2936	10.6639	10.0956	8.9683	19.7405	4.4218	20.7971	7.9604
CCK	2.9048	79.5849	0.0733	0.07	0.4612	57.2934	12.7904	54.2848	0.6205	0.3236	3.7002	0.0733	0.3589	0.5495	4.3208	16.2365	1.0601	4.2925	3.8644	0.0901	31.7691	0.008	0.1565	0.02	19.203	0.6133	0.1281	0.7936	43.1204	0.3523	1.6117	31.2245	1.0742	0.543	3.7954	2.9228	4.7719	5.4922	0.0468	53.5862	0.1262	8.2146	4.5773	29.4038	0.7817	119.2574	3.5876	18.5517	3.7555
NECAB2	8.2882	53.3829	5.5149	5.9645	5.7192	12.2655	16.3607	9.5575	3.231	5.2341	9.1494	9.5003	1.5334	5.5188	7.345	9.9156	1.6498	8.9829	5.7651	1.832	13.2351	1.7655	2.5957	5.1987	15.6906	5.2318	7.1617	3.6511	39.4317	8.8894	15.8917	9.2112	14.1784	4.3695	8.816	4.5386	7.8323	4.848	0.2146	18.2541	2.3624	6.9965	9.1984	22.1817	4.202	27.0252	22.9611	12.0454	14.1346
CDK5R2	2.7994	30.9601	10.5553	8.4204	1.0472	26.7473	14.0771	37.5186	1.0567	1.587	11.3806	0.7029	0.6164	0.564	19.0445	15.7342	0.6261	11.0768	1.1559	0.6408	19.432	13.1539	1.5216	0.6287	16.9541	4.2051	18.8513	1.7394	26.9044	1.725	4.9585	16.4348	3.2632	0.4882	5.3274	3.0494	4.482	2.5226	4.1878	19.5817	0.4246	10.1499	13.0587	14.679	1.0738	52.7346	12.7399	20.3723	5.9099
GRIN1	4.31	42.855	2.5743	1.587	0.718	46.1314	10.4387	30.5329	0.4308	1.1849	6.1292	0.7243	0.27	0.6117	6.6035	14.9564	0.438	6.86	0.5224	0.0681	24.528	0.0401	0.1312	0.004	24.8634	2.8143	2.9267	0.8627	34.168	2.9689	3.8556	17.8919	1.3747	0.5147	4.5371	2.2962	4.7363	1.7313	0.083	18.9766	0.0111	8.1642	2.2005	21.881	0.4852	85.676	5.1778	19.0794	3.2645
ATOH8	18.7754	4.0656	24.3234	7.3371	1.9731	6.1355	11.6092	2.3221	7.5081	4.3887	6.7671	10.5595	1.8569	0.495	21.8524	13.3208	8.2108	8.3552	2.6834	3.5914	13.2983	55.5932	0.4569	0.257	4.0795	10.8267	15.6225	14.6949	7.0627	7.8815	8.4588	15.8116	7.6301	3.6791	13.4296	4.9918	14.1522	2.3148	6.1798	15.3872	0.9361	2.6328	19.3278	8.9337	9.8454	1.8626	60.258	7.7594	4.6705
DSCAM	7.2863	4.3101	13.2365	12.3469	4.2838	6.988	10.015	5.9572	24.1187	13.4006	6.731	28.0974	1.4263	1.8246	26.7283	14.0106	1.461	6.5674	2.8354	10.6351	10.5446	34.9267	8.2145	6.911	9.6428	11.6445	13.54	6.5403	2.6809	10.8506	6.5756	5.3727	11.8755	8.5675	3.1615	7.2558	9.8422	6.4734	2.662	12.9135	2.5867	13.2259	22.8304	2.9274	12.4912	5.0939	9.8916	12.0736	9.894
JPH3	10.2952	18.2806	5.0607	13.333	8.581	20.3753	11.6486	13.1974	8.3066	4.8707	9.8501	10.1848	0.5914	0.4712	17.4546	17.9134	0.6989	8.9617	6.8674	1.988	20.5191	26.1306	0.1452	0.0652	14.5384	8.347	8.6988	4.2757	14.6416	8.3986	7.8244	11.0058	16.757	5.1778	7.4034	5.7017	3.6474	3.2551	12.1483	10.6532	0.0849	14.8485	10.8003	26.4198	6.4601	31.4298	18.3412	9.3552	10.8739
FHL3	8.02	8.8056	12.1568	7.9414	11.2801	3.7718	3.2484	15.2399	11.0623	7.9954	6.1258	7.6337	23.3996	12.2334	6.9775	3.5444	14.1653	7.2912	15.411	16.188	6.8037	5.661	20.0679	22.7882	5.2947	9.0875	15.4304	16.2866	3.86	11.6893	7.5031	7.3346	9.6397	14.7355	4.3244	12.0912	16.9379	7.0336	11.5919	8.7027	26.7526	5.6674	6.9401	4.4545	9.8689	5.542	8.3151	4.2351	3.6653
VSTM2B	6.7233	23.995	10.3357	5.954	1.4683	14.5384	11.8705	8.852	12.4492	4.9354	4.9835	10.4841	0.3762	1.319	11.2307	9.2052	0.1746	10.9974	3.3159	11.5046	11.7319	10.2059	0.3083	0.0415	11.6408	4.7322	3.233	5.4453	18.3357	10.969	6.4473	16.9221	5.4175	9.7064	14.9687	12.6499	5.0438	10.8158	0.5321	10.8448	0.2405	9.2863	6.2742	6.8259	9.0842	30.2496	6.9146	9.9725	12.9155
GMPR	2.1749	4.9578	2.1749	0.5596	13.8181	8.4173	3.1923	11.6691	5.6729	19.3332	2.9757	1.1945	9.6247	65.3644	6.6537	1.7675	7.7173	10.9035	8.4596	4.4283	5.1328	0.3247	13.8214	14.0813	5.2172	10.4593	0.8124	15.4326	6.9604	1.7819	15.6953	6.0646	4.2365	8.7943	24.6248	25.8024	73.8685	4.5047	0.4687	3.0455	13.9045	3.9254	3.5239	19.6732	2.6704	3.9917	2.5765	4.7421	5.3249
VIPR2	6.2537	1.6992	52.9962	0.007	4.5181	2.4141	10.1845	0.331	8.1614	5.5622	1.0716	1.1452	7.0861	0.778	12.5116	10.376	0.2489	8.8901	3.0401	6.6322	8.2883	60.021	0.1192	1.8022	3.3251	28.8169	14.1207	3.618	3.3788	4.1751	11.7485	3.8109	15.9769	1.6533	2.744	1.5852	14.7619	1.9003	1.3809	14.1392	0.1299	16.5933	8.6464	1.0717	15.0469	1.6802	23.679	4.6805	3.485
CTSS	9.1585	13.0041	11.2443	4.6406	8.3486	2.2391	5.078	6.962	6.1355	28.2956	4.9824	18.3059	24.0265	24.113	4.7333	3.2104	17.3395	4.5726	26.6025	35.2923	10.0648	0.9921	9.5156	13.4239	5.9516	11.5026	5.1777	18.7171	1.4291	6.5293	7.3922	3.8374	6.9976	13.9922	4.1875	12.5153	9.8463	7.1019	22.8819	2.7048	7.8313	7.7051	15.8223	4.0661	8.8718	3.2026	3.9671	2.465	5.5797
DLGAP1	8.9328	18.4996	7.9243	11.8873	9.3624	18.2886	11.5007	8.031	7.5465	5.4648	3.0647	18.5838	1.4427	3.5777	12.5783	13.8888	1.3589	11.0254	6.09	11.7455	14.7836	1.5156	3.5871	5.8754	12.7083	25.2731	4.7786	5.6414	12.4022	9.714	8.6058	7.2452	9.586	6.9026	5.2082	11.1681	2.3585	27.3094	0.5804	10.1239	1.7157	20.6391	14.2763	8.6786	27.7912	28.4531	5.4318	17.9474	7.8788
SUSD5	0.741	9.7359	25.7035	19.3142	0.4901	7.0303	21.2908	1.3681	5.1533	1.1331	1.3846	1.3804	0.4002	1.9706	10.8063	7.4215	32.0563	14.0832	7.4803	30.732	7.3132	54.0976	0.1292	0.3581	1.6718	6.4315	54.7458	0.9681	6.8986	6.5836	27.0359	7.7579	1.0678	1.2326	11.5836	1.2132	6.6928	5.4759	24.165	18.1367	0.1096	7.9492	1.8709	1.9359	2.0104	8.9489	13.21	25.3861	0.9894
COL6A2	1.4572	19.8647	5.089	10.0401	0.806	0.7341	2.43	6.0442	1.2832	2.7976	3.6946	2.074	30.5546	28.9311	2.4471	2.3297	14.0133	1.8643	6.2867	12.1405	2.4382	3.9459	13.7095	83.1522	1.4565	4.4378	1.9706	7.3194	1.1148	4.3267	1.8383	1.8295	1.993	3.8606	1.9097	1.3218	1.1284	4.4005	23.8427	11.5882	5.3122	1.4144	9.4724	6.0354	1.9096	2.315	3.9621	0.9173	1.3771
PLD4	11.2415	11.2515	8.6779	3.6864	5.6533	1.6102	4.7997	16.2745	6.6519	6.2496	4.0855	12.1988	1.1898	22.1852	5.1177	3.1987	11.7443	4.7344	25.4072	24.3669	16.014	1.8864	12.7765	5.0474	9.8897	17.8813	3.43	24.1125	2.412	15.147	8.3028	11.4628	9.8583	18.8617	10.8049	19.9238	28.1595	5.4883	19.5787	3.7181	1.3465	9.9712	5.3835	7.9134	14.6504	4.3114	9.0167	2.0739	9.9453
NOG	3.8141	2.7219	11.573	19.4492	2.5973	9.077	8.9006	1.1702	18.9208	5.5273	8.1599	9.115	2.6712	0.796	58.4509	8.8564	3.1127	19.5869	2.4837	4.7214	10.2829	24.9826	0.5951	2.5304	4.3614	7.823	13.417	5.7304	6.9415	12.0899	15.6757	8.6911	11.7184	5.3074	4.9871	2.3598	6.0632	4.7288	0.1918	4.757	1.2924	6.0648	22.0564	3.6008	10.8597	2.407	30.9288	12.9283	10.559
DCX	4.4111	2.1995	14.0315	15.3327	4.0201	5.8245	19.2941	0.3781	6.2744	6.9837	25.763	9.7903	4.2898	0.2139	19.8642	13.1596	0.0424	11.1077	5.7225	6.7478	16.8059	12.7618	0.0883	1.4698	4.8664	12.9626	12.0806	1.4156	3.6186	8.5296	15.9368	5.3137	5.8422	5.8515	5.9847	6.4038	4.3227	9.6807	0.1098	12.3952	4.0398	13.6693	16.2172	2.9589	4.4258	2.3004	11.8767	13.6231	17.655
FCGBP	2.0835	13.2793	3.1771	3.6642	1.0413	0.3467	1.3729	1.4835	6.8417	43.7249	8.6253	15.669	38.6987	11.1701	0.6507	0.21	96.1002	0.5978	48.5165	29.0457	1.1419	0.8373	30.6733	45.5714	0.8746	4.0355	4.5313	2.6605	0.5496	8.1714	1.1291	1.8839	16.7409	9.8968	1.1701	4.2744	4.3391	20.3811	11.5852	5.3522	5.8256	1.9135	47.2774	1.7639	6.323	2.6971	1.6966	1.4593	1.8341
FGF12	6.8931	12.0006	20.4661	20.0506	3.028	16.1007	9.1656	4.2339	15.5879	4.8207	3.2894	14.7358	1.748	1.1249	12.3448	7.0589	3.2914	8.5033	3.6058	6.7193	8.3056	40.8756	6.6252	1.9437	8.3023	16.3637	10.8529	5.3561	7.3818	6.7944	4.9324	5.4165	10.2615	7.3202	3.2118	5.0273	4.6714	7.4716	4.9175	19.445	4.0161	13.6186	9.8179	6.8856	15.8828	19.6374	5.616	11.3965	6.057
RAMP3	1.0542	10.4918	1.738	0.2276	12.6927	4.7234	4.055	36.4872	0.9219	9.0029	3.5044	3.6491	25.4588	62.4355	16.6971	4.9461	19.5288	24.2926	9.7487	1.9759	13.1317	0.2991	2.3336	1.992	3.9826	2.0881	0.799	14.4493	9.4524	3.0794	26.1049	7.4297	3.9161	9.1693	5.4337	7.4561	31.2659	6.2446	3.3559	4.916	14.2141	1.8727	15.66	5.3936	1.3086	8.3026	7.8697	5.7356	1.798
KLRC2	19.2023	0.9819	3.8134	6.6325	4.6781	2.2911	11.4553	0.1333	13.0101	12.1455	28.2579	12.7279	1.1564	0.2709	26.9296	5.0477	0.0578	4.9599	10.5757	16.0813	16.5902	2.3548	0.6347	0	1.7948	0.0222	7.745	2.281	0.0215	17.3797	9.3103	6.5638	12.5552	14.8026	5.0966	9.8541	2.6659	5.283	0.5153	7.1285	0	15.36	5.3446	2.0398	17.9785	0.4372	11.8726	8.4394	14.4317
WWTR1	2.4824	9.3579	6.9466	3.0307	28.3682	3.6696	5.3116	8.7004	2.2986	8.0617	4.8342	6.172	15.9726	31.2028	2.5871	5.7394	16.3857	5.7271	18.3553	9.0027	5.8317	0.967	44.7489	10.0392	6.0437	3.5414	6.3053	12.1612	4.858	11.2949	15.1741	3.7886	9.3104	16.7203	6.9211	50.4543	8.9849	14.8111	48.1749	6.6355	31.9358	10.505	5.4785	5.5391	8.8382	2.2236	2.6146	3.8235	10.775
SOCS3	0.9721	55.8673	3.0698	1.9469	0.5349	1.8138	1.7726	12.7133	0.8973	12.302	40.0238	0.7113	52.6373	125.593	3.7423	6.35	13.4877	0.7423	4.1609	9.3271	3.7851	1.3571	16.7604	13.2529	1.7193	0.2131	29.1149	10.8692	1.3263	0.7674	1.3788	0.5876	49.8427	5.0561	5.978	1.4878	1.6578	7.1343	27.701	0.985	20.0913	30.5395	2.0942	1.6197	0.6753	1.9239	0.712	1.7116	0.9753
MGP	0.8077	54.8691	6.6943	7.8	0.3418	1.1006	1.6285	0.9554	2.1553	4.5938	15.4654	3.8469	33.7363	15.8817	1.5303	3.4807	32.3335	0.8819	3.9483	25.1782	1.1141	7.734	3.8606	36.5884	0.6335	4.8954	278.2529	4.4647	0.7592	3.0213	1.3497	0.5982	1.1625	3.715	1.3297	0.547	1.2323	3.4614	92.2033	13.7519	33.9628	1.682	10.2861	1.0287	0.8453	1.5173	4.7716	1.0416	0.4182
TCIM	2.6458	9.3886	21.2822	8.9775	0.6454	2.0883	4.2394	13.824	12.2374	6.4322	9.5823	10.1007	54.0807	19.7866	1.5426	6.6469	8.7725	1.6946	16.9106	39.099	2.2428	0.3142	12.9866	66.0423	4.6691	3.2765	16.0325	12.5197	3.1808	5.2387	1.8642	1.559	10.404	25.9837	5.4136	3.5584	1.5321	10.6561	22.1713	1.6031	20.9259	6.9848	1.9273	0.8359	5.8939	2.5081	1.38	2.0234	4.5111
GABRA3	2.3623	14.1904	8.1697	19.7917	1.4944	14.1303	12.2842	6.709	4.0568	3.0218	9.4936	8.7574	1.1617	1.2598	21.3331	10.3485	1.2157	10.0513	5.4878	4.9836	11.8614	15.8994	0.1146	0.005	10.1797	7.3406	16.8087	1.3033	8.0849	2.9617	11.1808	6.4643	3.7572	3.285	3.7231	3.4517	3.065	4.1532	15.1504	24.0685	0.0353	11.9208	17.3229	5.9916	4.0958	18.8706	14.7106	25.0255	10.8681
UNC5A	5.5177	31.3523	6.456	10.746	1.2693	24.4499	12.5663	14.876	11.5059	5.4545	6.8457	7.4777	1.3803	0.4977	25.9733	11.7321	0.4314	5.1625	3.9844	5.1174	12.5093	18.7869	0.3109	0.9305	11.9217	5.7031	15.6657	3.0194	19.0123	4.4505	4.3317	11.5353	5.3044	3.9916	3.1124	3.7801	6.6774	2.374	5.068	12.9246	0.3278	8.5532	14.3268	11.0148	6.8621	51.0342	9.5285	20.2079	5.0869
PPP2R2C	1.7454	33.1382	1.2949	0.499	4.5148	33.4709	11.3556	13.5106	0.3777	0.996	2.5183	1.0774	0.3952	4.3571	5.7069	19.5484	2.2749	19.1462	0.9853	1.2455	20.4081	0.2174	0.1995	1.4406	22.3107	1.9071	4.072	4.0423	32.9364	3.8222	2.8875	15.3504	2.5718	2.9518	11.9595	7.8686	1.4309	6.8124	4.0327	13.2177	0.1285	9.8524	6.0447	26.323	3.8743	57.7473	1.5896	25.6518	12.1128
TNFRSF12A	2.9236	11.6963	12.3767	1.603	4.2067	0.7574	1.1165	14.4052	3.0502	3.3162	6.0377	2.1955	20.2923	57.1827	1.3944	1.7768	61.9297	0.881	13.9899	16.0256	1.4494	0.9845	43.7541	40.4999	1.0491	1.5898	50.8449	10.7123	0.9395	4.2561	2.046	1.048	6.7407	3.7848	1.3929	4.9069	11.568	21.193	34.4174	8.7068	46.4312	6.3967	2.7283	0.8976	2.0619	3.0259	1.1402	1.067	0.838
KCNJ11	1.4164	3.7294	4.6774	5.7555	0.5719	15.1518	9.9287	6.5315	5.0048	2.1851	12.0584	3.2438	2.1923	0.264	30.7865	23.8024	1.7504	29.7981	1.9749	1.1363	18.7534	3.7611	0.8166	1.4851	2.6276	7.7726	20.1269	2.6971	16.5028	10.3843	24.6281	13.0106	3.7339	1.0414	7.7822	2.9872	13.8264	1.332	3.3992	5.6669	1.0001	3.7279	15.1629	9.4005	2.4174	8.4345	36.6126	14.0387	0.5888
HAVCR2	10.6242	11.5052	6.2618	4.3761	10.6691	2.2334	3.7247	7.1686	4.9813	20.8301	7.8912	15.6941	17.8766	31.4729	4.4402	2.6397	10.921	4.6926	37.8773	30.7192	9.3824	0.8536	10.0397	6.1309	7.1762	13.2002	2.883	13.8195	2.2929	10.6105	6.7186	6.9017	11.7337	20.4203	6.3309	9.3168	11.4478	6.7135	9.1862	3.32	6.5428	10.4405	8.8462	4.4752	10.8612	4.4671	4.6617	3.4123	6.0694
TMEM151B	0.98	21.1135	1.7843	11.1031	3.7298	23.4497	12.3023	12.0472	5.8318	3.9251	4.6978	2.289	0.7256	0.445	24.1833	26.1024	1.3921	10.7627	1.0097	1.1743	14.4653	1.3644	0.8131	1.7119	10.9213	4.7948	9.3023	3.433	14.2729	4.4416	5.5352	9.0075	4.728	2.564	6.1474	5.1657	7.4637	2.8215	7.2761	26.7884	0.1961	9.4972	18.8238	20.4065	1.7751	44.965	2.3754	30.181	5.031
GAD1	3.9548	28.9742	2.244	14.044	2.2061	20.4801	15.2105	9.8676	8.2094	8.8249	6.659	18.2148	4.3268	0.2299	6.5134	9.5777	0.4545	5.455	4.3458	4.5281	10.0219	0.2709	3.1148	0.6773	11.1775	1.2926	13.2967	1.056	13.8239	7.4763	3.5408	6.1687	1.0969	11.5987	2.8869	3.2612	0.8603	5.4004	0.2062	27.6794	4.918	18.9303	8.5798	19.9412	2.8965	35.793	4.1344	16.3075	5.3441
C3AR1	10.242	14.2488	4.4748	3.0547	6.6015	2.3675	3.6881	7.3228	5.4591	30.0867	5.3417	11.2337	6.9723	22.7493	4.1875	1.7776	12.5292	2.9647	32.8871	32.8306	7.4375	0.4609	7.8503	4.8739	6.5767	13.6139	2.1826	39.3678	1.5603	8.5037	4.7439	5.1307	13.2477	18.5357	8.0678	11.5834	8.2783	4.8727	9.16	2.4823	2.7257	18.1199	8.5064	6.9565	8.9841	4.451	3.9215	2.5535	5.5916
EMILIN1	5.8366	15.2955	17.8526	3.581	4.927	2.8891	3.6675	17.3207	2.8636	5.5725	3.2075	3.6409	20.1835	17.9892	4.6804	3.6187	18.9805	4.5071	11.6233	11.1282	4.5361	6.5965	18.0781	54.902	4.5441	5.9126	12.1878	5.9382	4.1062	6.8449	3.2811	5.7386	7.5541	12.4631	5.5043	7.4183	13.285	7.1691	64.2552	11.0791	19.7356	3.8557	8.1353	5.6745	5.8037	6.4876	8.5508	2.6245	2.9116
TMSB15A	0.6328	1.9471	26.1899	10.1888	0.8059	7.7964	6.7312	3.9723	1.6824	0.7969	9.19	5.896	27.0278	1.6545	5.3059	9.34	0.1366	4.5104	34.6608	3.9586	5.9922	4.9719	11.577	3.0216	11.7771	7.9295	3.3115	0.523	3.1773	2.2148	13.0273	2.8505	3.3687	5.6765	3.8968	8.7558	2.6904	56.2683	0.396	4.6932	0.1026	7.5563	30.159	1.6076	3.0123	2.4753	12.5848	6.0057	4.5231
GRIK2	5.1001	4.9954	18.8391	10.0367	2.1596	7.3827	12.6439	2.8507	7.1335	3.3403	12.5514	5.8255	8.2336	0.6102	18.5849	14.9724	5.6413	10.0038	6.3776	11.6651	14.3282	53.228	8.9687	3.2833	3.9245	9.9565	33.5203	2.0514	5.8894	9.2225	12.3915	5.8492	5.0908	4.92	4.6709	3.5947	4.1329	6.2761	8.2184	13.8419	3.7434	11.5893	22.4336	4.4585	8.373	5.0911	14.1265	12.5446	7.851
COL1A1	0.7572	28.5393	3.1598	6.3425	0.3599	0.0748	1.211	6.2712	0.7066	8.0954	0.9063	1.8784	34.8981	3.5465	0.3907	0.5329	18.6217	0.8091	8.07	3.2629	0.7142	1.152	9.0318	18.6137	0.4867	5.284	1.8601	1.8958	0.3167	3.3198	2.7439	0.4013	0.7791	4.6942	0.5613	0.5596	0.3706	5.4005	3.5267	8.3263	4.959	0.6585	15.8066	0.9189	1.3641	0.2815	1.9355	0.2509	0.5362
DNALI1	13.904	5.3666	5.1585	2.049	16.5239	4.6748	2.1394	9.1011	9.6309	13.5652	8.2194	9.9405	18.7697	163.3276	4.3869	3.037	7.1383	3.7345	15.0612	8.8795	2.7303	4.1597	10.5656	10.2347	4.4266	7.1652	4.5463	10.7288	4.0397	8.2267	5.5273	3.1364	8.7967	7.809	5.1819	10.0987	9.2034	25.724	1.7941	3.0999	10.1333	8.1401	4.2383	5.3593	6.5194	3.3787	2.9475	4.0808	3.3194
PRKCB	2.2738	40.2387	0.6665	1.6788	1.735	36.7897	14.8093	15.2569	3.2775	4.1872	4.4823	3.3655	0.8138	1.8681	6.3221	23.3418	2.9083	5.3131	2.1108	5.7193	15.3504	0.5394	0.8135	0.9303	20.4759	2.9515	5.6439	2.7458	14.6773	2.7945	2.0432	11.2894	2.8006	2.9358	5.3166	4.939	1.7952	4.178	9.5668	18.3928	0.5815	10.0565	5.3154	19.5159	2.4257	56.899	3.1073	31.6545	5.9466
MYT1	7.0913	2.4283	8.5252	20.2365	1.8048	5.0603	13.6189	0.6698	16.2727	10.4666	7.198	9.6749	2.0285	0.3747	30.191	15.5876	0.0316	5.2312	3.7378	8.4561	11.4719	31.1488	4.9043	0.1561	3.3894	8.7902	12.03	3.1946	3.2452	13.6484	6.8072	8.0109	4.9534	3.6777	3.5722	3.4888	3.6712	2.102	0.3601	6.9052	1.5358	9.7418	19.2659	3.5949	4.8173	1.5454	10.4071	16.4653	5.9121
VCAM1	13.3139	8.4012	0.3025	0.3997	27.0098	0.5067	1.9563	5.4685	3.947	7.8779	11.7517	11.9734	31.6563	14.5192	0.715	1.545	8.5302	6.1334	9.0481	11.858	1.5489	0.1927	24.1219	33.8217	23.7929	11.1042	0.8183	4.5049	2.4324	16.4518	7.4467	1.3411	33.3111	29.6019	4.4582	16.1759	10.808	66.562	1.1716	0.7181	6.7898	45.3127	2.9067	3.088	4.1115	0.1625	0.5906	0.7412	8.1008
TMEM179	15.0927	14.0919	1.3383	0.0505	1.6613	11.0595	3.1061	13.427	4.5938	2.5637	8.7609	4.8733	4.3422	0.3443	18.8393	10.8968	0.1051	6.2346	5.8003	1.5851	8.9295	1.4683	1.253	1.6845	8.4379	8.4041	0.366	2.7316	12.3574	10.709	0.3519	17.3356	10.3137	5.4778	4.0379	4.3751	12.8115	2.772	2.019	19.4601	1.482	5.1203	23.6217	8.737	5.2258	23.4505	21.1032	14.5272	2.7804
GEM	15.1501	10.2621	19.9995	13.5601	8.3371	0.9454	2.6223	5.6083	18.8586	10.9775	22.6856	5.3039	15.7517	29.6658	1.2821	1.7901	13.4106	3.0237	16.4076	11.1277	0.9858	1.2276	13.8977	15.1924	4.4009	6.7768	49.8453	19.9636	1.2902	6.9749	2.8472	1.4408	28.9873	17.7042	6.4593	7.4216	6.3403	7.644	15.8828	6.1761	6.0014	13.0088	5.2765	4.1808	6.8036	2.4488	0.3474	1.1423	5.2818
OPCML	3.4752	22.1232	10.6254	4.9993	1.7845	24.1519	8.188	5.8093	4.6959	3.5288	11.1103	10.3719	0.631	1.0687	17.8285	9.6094	0.1142	7.1674	4.5879	15.0468	12.1192	38.5554	3.8919	0.7416	19.2049	6.0589	7.1289	2.8968	11.2062	5.7035	5.4096	7.5415	4.2163	1.3546	4.1653	3.9548	2.9981	5.7092	4.5608	12.0895	0.2531	15.4891	13.3036	8.3285	7.5809	32.2423	3.9182	20.0617	6.4488
MEGF11	3.4365	2.1724	9.7354	12.1155	1.3786	7.1261	15.1434	0.5532	11.1066	6.1486	9.2382	8.8689	0.553	1.4048	15.3964	14.2597	0.3129	5.9056	1.3318	6.7073	11.388	45.3005	5.3626	0.7944	6.0395	7.0496	21.6525	4.6093	8.6579	6.6026	10.7914	7.3961	5.905	3.4436	3.6741	2.4217	9.3448	4.9035	5.7942	10.1632	0.4767	16.5021	19.7206	2.0723	6.376	2.218	14.3628	21.4008	4.3588
ARHGDIG	10.8814	28.3301	1.743	3.1538	3.1939	18.6797	14.1375	21.2312	1.7027	2.0211	4.2572	3.6947	0.4104	0.6866	6.4089	15.6575	1.2186	7.3177	4.3881	0.2431	18.3506	6.0589	0.0827	0.0334	16.677	2.225	7.4109	3.0837	20.0571	4.7647	3.2088	17.7329	4.9356	4.4366	6.0778	4.7475	4.8655	3.1794	3.7513	19.9323	0.3169	5.1318	6.9364	14.9955	3.4793	48.1631	22.5251	12.7668	6.8876
DNM3	6.6485	12.2153	10.0353	8.6197	3.8881	19.6507	10.3533	4.5412	18.0979	9.4702	6.0024	13.8199	1.9062	3.0585	11.9006	10.9158	2.7924	7.7808	6.8898	10.9659	8.2477	8.5936	1.9451	0.8109	12.0008	7.5115	12.2987	5.3028	13.8096	7.8379	5.2641	9.5428	4.7087	7.8955	8.7986	9.6873	2.4886	10.5835	4.8237	10.2353	0.6605	11.8202	8.4709	7.0389	10.2027	19.0192	4.8695	15.8766	11.2529
CTSH	78.4681	4.8698	6.7131	0.8368	76.811	1.3229	3.5543	4.3093	3.8019	18.2287	9.0616	26.6395	9.2074	7.9214	1.2756	1.1294	24.1967	2.7371	8.1396	7.9066	3.0106	0.3353	9.9667	8.3177	4.8497	21.914	1.8576	45.8289	1.2324	21.2946	2.5139	2.5251	13.0992	16.928	1.8042	19.1219	6.5236	4.5517	2.4831	2.0239	3.6322	5.1466	2.4661	9.2723	8.2879	2.1198	7.8709	1.0838	10.4902
MAST1	6.2588	12.7261	11.8776	7.4589	1.1056	14.4789	9.0531	8.1553	6.5218	5.1116	12.7009	7.1825	7.9394	0.5852	20.7786	9.8248	0.2916	7.4654	8.0024	6.6365	12.26	17.5282	1.3574	1.7434	7.9275	7.6991	9.3268	2.0107	9.1553	8.1184	7.5325	7.4185	4.9988	3.633	4.5548	3.6938	4.4938	3.9235	3.8981	17.0519	1.0082	8.8108	14.1642	7.8234	5.3911	27.1329	18.2348	11.5895	8.1655
SIGLEC8	16.2412	8.0106	4.087	6.834	8.2123	4.5549	2.0621	8.0681	10.1419	10.948	6.3081	14.0913	8.2908	9.0758	7.1864	4.777	2.6085	3.8632	10.9136	34.1112	9.1435	0.5695	2.1164	3.6702	5.5483	12.6149	1.8767	51.0978	2.165	15.6813	6.7253	8.84	3.631	10.2445	10.7339	14.9859	22.208	3.2082	9.1527	1.7876	2.7905	4.5889	3.4158	5.065	12.8553	3.6874	2.6848	3.3891	3.6411
APBB1IP	9.1668	10.7404	4.8637	1.8734	6.5516	1.7957	5.2287	8.7689	6.296	18.241	5.6713	15.2032	7.0008	23.4304	3.9491	2.0584	9.3137	4.215	25.3217	23.3895	9.54	1.1406	13.7762	4.883	9.3607	12.3106	2.8872	17.1476	1.8409	9.3412	6.3814	5.3714	7.0116	15.1883	6.2013	11.9794	11.0455	6.3307	7.4216	3.4305	2.2983	12.0251	8.9837	6.173	9.9006	5.5107	2.4602	2.6205	7.606
CELF3	4.9599	25.492	15.2117	4.5735	1.623	12.2483	15.2394	5.4911	2.1336	2.9167	13.709	3.6331	2.6975	0.2922	21.2279	17.4104	0.4635	11.9997	2.4954	2.6667	13.4875	8.7057	1.0534	0.4683	8.1108	4.6347	11.8309	1.499	16.3272	6.7236	9.1977	8.7505	2.2402	3.0364	6.9156	4.1257	4.4641	4.3546	5.4903	18.0733	0.3962	10.6395	10.3256	12.0133	3.0762	30.8229	8.0902	16.8314	8.1361
GPNMB	8.7073	4.1991	9.6352	2.0164	10.7427	2.0787	1.0386	3.0188	0.4455	0.6294	1.8016	11.5499	11.3702	20.8265	6.121	1.509	12.3628	1.6244	3.9451	4.3308	3.4215	3.0439	5.6644	3.8993	1.341	3.4302	0.3272	4.5719	0.3902	2.7468	10.9008	1.5572	8.3037	6.7554	1.0844	4.4971	4.427	2.0966	7.1866	2.9603	9.9369	0.6153	5.0462	0.8688	2.7989	5.8459	4.2122	2.392	0.2087
BRSK2	6.8105	14.029	11.1945	5.3951	2.3507	12.5309	10.0466	9.1265	9.2765	5.5153	5.5179	10.7739	4.4363	0.7304	14.66	11.676	0.345	6.4436	3.2363	2.1635	12.3204	15.257	4.8118	0.8266	6.7111	8.3944	7.2974	5.4426	10.8744	13.105	6.6574	11.4958	7.4859	5.9489	6.9323	3.9146	5.7785	4.3646	0.9931	16.0303	1.6047	6.534	9.1794	9.149	4.9124	26.9067	11.5026	9.2147	9.3579
GPR27	5.7416	10.543	2.6616	12.826	9.8899	7.5139	9.7136	3.8659	0.7738	2.8616	5.8966	4.7843	0.4511	0.9029	17.4208	13.6291	2.2702	24.9919	20.4394	0.9265	23.5365	34.5131	0.1543	0.0312	5.0802	1.7453	10.6622	2.1648	12.0226	14.3315	21.1056	12.3732	8.9347	4.285	19.4865	10.0166	3.1358	6.6774	12.1913	10.6621	0.234	9.0232	19.9974	13.8411	3.3091	9.2104	25.2527	16.3919	9.5783
GMFG	10.5316	14.2757	5.8071	8.0469	6.3723	4.8446	3.8459	9.2161	5.8918	18.3038	6.1282	11.3173	17.7833	15.115	4.1101	4.1801	16.7859	5.5427	27.6157	15.3806	8.3624	2.6614	6.4632	11.4273	6.3813	8.0475	3.2857	13.1831	3.1813	8.0339	6.3472	5.7867	6.2937	12.8097	5.2988	8.7459	11.3234	6.0844	8.2917	4.9133	12.5392	5.5412	10.2356	5.0008	8.5615	6.5728	10.8649	2.7689	7.4123
SYT4	2.0371	18.8977	16.8319	0.0796	0.6789	36.5372	15.8129	11.3485	0.26	0.7958	3.5331	0.0602	10.4282	1.1586	15.9447	11.6698	0.4423	10.5263	0.7264	0.1942	24.4703	0.1677	0.1301	0.0813	17.9707	0.7071	32.9913	0.5436	20.0209	0.4257	12.2062	11.4383	1.204	0.3043	7.1333	2.2476	3.5408	1.5487	0.0448	13.612	0.068	6.7328	17.0595	14.9619	0.399	49.0231	11.3508	27.3251	2.2422
CDHR1	6.4525	2.619	6.0458	14.6003	2.8062	7.1531	13.3002	2.6352	5.0764	4.4193	17.415	5.4682	0.8761	0.7859	13.8334	14.9516	2.1096	8.722	3.0146	3.5699	14.2816	9.444	3.5656	0.1546	7.1849	7.3638	16.8219	2.6785	4.7018	7.9854	12.6782	8.3344	4.8015	3.9933	5.9578	3.4962	2.5758	1.4329	7.4877	17.7987	0.5787	11.3088	20.6288	5.1974	6.6579	6.569	36.6844	11.2963	10.7076
STX1A	2.675	36.6113	2.2931	0.855	1.1307	21.0458	11.3012	28.9231	1.396	1.2215	4.9609	1.4803	4.8405	1.1637	6.4183	18.3183	0.8912	6.2895	3.0742	1.3886	20.1768	1.4093	2.0197	2.0973	24.7411	1.1359	1.0391	1.7171	33.8368	2.3485	1.8523	24.1741	2.622	1.4327	4.4308	4.341	3.2925	2.7914	1.0092	13.744	3.5632	6.3053	3.0429	16.8444	1.4882	57.3878	3.6491	17.0122	4.8089
ADGRA1	4.5998	9.3917	9.4041	9.0954	2.5631	9.6221	10.1373	10.8067	6.2111	5.147	10.0089	9.8948	2.4546	1.9825	17.2781	8.5334	0.7359	7.1123	2.8839	4.6622	10.4332	31.1539	4.4755	2.6671	7.6678	6.9064	14.0002	2.1605	5.7221	4.8292	5.8619	9.109	7.1389	4.9551	3.2644	4.9894	5.2459	4.7071	2.5715	11.0113	1.2757	8.7927	7.9667	6.7771	4.787	17.1715	14.5258	14.679	10.0573
IFI44L	4.5886	21.5481	26.0935	1.0079	6.4953	0.4514	1.311	9.9976	2.5226	176.0643	7.0409	4.8532	3.5267	10.7231	0.8235	4.3356	3.5271	3.6429	63.3358	44.9986	4.8731	0.2902	7.0981	7.8432	5.7286	19.7061	1.7869	8.6048	4.1815	10.6896	4.3183	3.1492	9.1598	6.3308	4.6212	7.0988	14.7655	9.7059	3.2228	1.2217	13.6433	8.7378	19.1024	2.4694	7.5618	0.6484	1.5876	1.6351	10.8996
SHISA7	5.6058	8.5546	8.45	9.5692	3.3049	9.2549	7.5839	3.0854	13.6161	8.6763	6.7483	16.549	0.4957	0.9902	18.9909	9.919	0.089	5.7473	5.3249	5.5138	7.2569	13.3544	2.2903	0.0339	9.5514	8.6969	9.6068	3.3351	11.9058	15.7352	4.4006	7.6847	8.4185	6.7822	4.627	4.1223	6.5615	3.2707	1.1936	8.3869	0.238	7.9157	9.293	6.9706	12.5898	13.2681	6.5758	11.8462	13.2453
SLC2A5	12.3855	7.2975	3.2083	1.325	6.9897	2.9788	3.7365	8.8364	7.6397	20.9685	6.2014	10.8427	25.3994	16.0567	3.9059	3.5783	7.2743	6.2452	19.7017	31.0312	10.5255	0.3614	5.0776	3.1215	5.4857	11.988	1.2495	16.8044	2.5029	13.5433	7.3062	7.3937	9.0751	19.8554	6.8602	15.5404	13.7782	4.0513	5.273	3.396	1.5672	10.0737	5.7018	6.4015	9.9734	4.5403	3.7543	1.5561	6.4215
SCN3A	5.5649	3.4743	20.1549	11.103	2.5013	4.7149	8.9217	0.9038	9.6236	6.1451	8.5006	11.4836	2.4745	1.8563	11.3592	7.6565	4.8058	7.1126	3.2667	9.7392	5.7432	35.0823	5.8392	1.3518	3.7885	11.5185	28.0316	2.254	3.9766	5.2434	6.7455	2.6458	5.1912	5.5906	3.7234	4.1403	1.8203	4.5668	4.6197	32.5124	2.1883	10.0522	11.7164	2.2212	18.7049	4.1377	5.0083	13.556	7.4947
NPPA	3.2909	5.7088	0.8641	13.2106	1.7147	7.7376	13.1618	2.32	1.8413	2.916	10.0984	3.5305	6.4004	0.0604	11.6543	8.9855	0.174	1.6143	4.2627	16.6126	3.4336	12.8409	0.7433	0.1839	5.2497	3.8793	3.3519	3.5525	3.0648	7.9355	2.4581	6.6694	6.0362	3.3835	2.698	7.3349	4.5036	5.1655	0.2069	0.2715	0.915	7.6964	34.3923	3.9852	1.6863	2.4637	44.9778	8.9599	12.6448
CD163	10.5166	13.9676	5.391	1.7501	0.8666	0.7258	0.816	0.3128	7.9213	111.2974	0.6537	7.0377	89.795	3.5118	2.6419	0.6969	13.2786	0.1142	9.1333	146.4448	0.7455	0.0536	0.4061	5.2037	0.2183	2.0726	1.5637	18.6807	0.194	1.2898	0.295	0.2624	0.8947	9.931	0.2876	1.1165	1.7265	2.0958	49.5324	2.9058	6.4951	1.2666	14.0014	0.6134	0.5948	1.0232	0.7946	0.6058	0.1081
TMEFF2	10.8754	5.189	6.3888	10.541	4.0498	7.0979	5.2594	4.4576	19.241	8.5998	15.7357	24.6438	2.2108	1.5457	10.5862	6.1744	2.0781	8.21	4.5093	13.0504	9.1621	13.9926	0.235	0.007	9.6506	14.9467	3.2101	4.5154	15.9916	11.7835	6.0864	11.2675	12.1972	13.557	6.7308	9.5912	0.7698	10.5543	0.6958	4.5692	0.1083	11.3808	8.7193	3.859	8.8671	10.6048	11.0131	6.5295	15.9365
FKBP5	8.7054	8.284	0.6503	7.1883	3.4897	9.0616	0.8779	25.6688	4.0329	10.5159	4.6936	5.7189	20.17	5.6991	3.0368	11.906	1.9681	0.7499	1.4895	21.8579	4.5877	0.1267	3.736	16.9396	2.8258	5.0654	1.3318	30.2944	6.3276	8.0906	0.9883	7.2097	0.9866	3.0476	10.7075	12.5927	7.6142	3.8741	21.7576	3.9175	17.1948	9.4292	0.9006	7.0716	10.5363	1.5837	1.7188	1.9638	0.5799
RIMS4	2.1628	16.1509	11.9717	6.379	3.3227	15.3073	12.3394	15.9191	2.2789	1.0332	8.6469	1.0656	0.8938	0.3281	10.1276	16.3621	1.0879	7.858	5.0968	3.6685	11.4728	6.4076	9.4743	16.406	12.7334	6.1894	16.7572	0.532	10.1027	6.8381	5.1947	5.6301	8.5719	0.4622	4.7283	3.8657	1.3367	8.6515	5.5534	14.3414	3.9538	13.4296	11.2226	13.1128	1.5208	22.25	7.4516	18.9167	4.1723
FPR1	7.3528	12.2658	3.1969	1.7148	5.4812	1.0707	4.2984	3.6827	2.917	41.2319	7.1972	13.1336	32.0927	38.2089	2.3752	3.109	8.416	1.8034	48.8315	39.7702	9.7279	0.2802	8.6665	5.8009	3.4474	7.471	2.4863	14.9432	0.8627	3.6013	2.9245	3.1623	11.4675	38.1449	7.0991	11.4286	6.9094	4.0977	29.4447	2.3084	5.4451	17.3125	9.5384	2.6311	7.4576	4.1944	4.7461	1.4908	4.2543
TRIM22	7.2217	9.2259	18.1754	3.1206	1.6392	2.5109	7.8002	12.7511	2.6798	68.1377	2.4637	5.9798	13.0594	26.4004	3.1244	6.9686	13.9412	9.0538	16.1023	21.6693	9.0813	0.6546	17.4848	28.3684	3.2244	7.878	4.6339	8.9668	5.032	10.2194	11.2979	4.1416	2.2558	6.8606	7.8173	7.3291	5.9852	4.1815	19.4141	5.6343	19.12	5.4965	9.2192	8.8276	4.3876	1.8627	2.0693	5.6126	3.8553
FOXJ1	3.7896	1.8965	6.0501	1.095	16.7746	0.8933	0.8667	12.779	2.2128	13.9077	1.4995	5.0948	24.6942	165.266	2.3909	1.4104	13.8356	2.4889	3.4966	0.5809	2.1893	0.5839	9.7003	17.0874	0.9114	2.3615	2.3164	11.3026	0.3488	3.9336	6.2215	0.9314	5.3631	4.2471	2.0349	2.3123	2.562	14.2428	1.1943	2.3927	7.8217	2.0471	4.6494	1.6302	1.4929	1.2533	7.1109	1.1073	1.3127
SCRT1	2.5766	8.0206	3.5032	3.8581	0.9872	17.1613	14.6517	12.58	2.2379	0.7299	9.8404	2.7742	0.372	0.085	21.8159	13.1914	0.1578	7.4723	0.3444	1.413	18.4232	2.5121	0.064	0.0207	3.2318	5.0776	9.4114	1.057	4.1422	2.5361	6.348	7.9613	2.2151	0.7426	4.8323	1.2986	4.3163	1.2837	0.1213	24.0488	0.1022	6.8414	4.8364	11.2411	0.981	19.7893	10.1633	7.4479	6.5226
GBP1	2.2124	10.2211	36.1171	1.4771	4.0007	1.0827	2.1482	8.9783	3.3603	36.6999	6.3058	2.2443	14.3093	61.12	1.1797	1.7193	11.8821	2.1363	10.6087	15.7057	2.8379	0.4255	12.7969	88.7164	2.3564	2.965	8.2932	10.1568	1.823	4.1419	3.6066	2.4119	3.2698	5.5834	2.8886	4.5145	13.4717	5.0193	31.3483	2.171	41.5578	4.2128	6.5076	1.5288	2.4485	1.5855	1.2671	1.6468	2.9077
AMPH	3.2158	22.3283	2.9286	6.3346	1.0978	32.737	12.4765	9.442	2.2607	0.9303	5.8466	2.2398	3.1152	3.9762	10.2124	7.2901	1.3294	4.44	1.9476	9.7966	8.849	4.5643	0.5572	1.1634	18.9231	1.9015	4.4151	0.9023	19.9909	2.5131	3.4415	7.0676	2.9255	1.9235	2.7214	3.406	1.9755	5.5438	2.4028	13.8289	1.4402	8.6417	7.6714	9.9051	1.8595	45.0042	5.6935	29.3714	3.7808
COL4A1	0.8037	13.4485	8.933	30.3602	1.1668	0.7936	2.5564	4.3282	1.9376	1.7881	1.3792	1.1038	22.5208	2.3321	1.5119	1.8307	21.1865	1.9063	12.0805	10.3021	1.0492	7.0801	25.2468	75.8399	1.837	5.6768	10.969	2.1738	0.7749	12.6948	1.287	0.5012	0.9715	2.8967	0.8723	1.0336	1.519	13.67	17.4005	17.4378	31.5743	2.4339	11.361	0.8054	3.0017	0.7916	0.6857	1.2863	1.1992
MGST1	4.6198	11.1642	1.8413	0.0436	9.7153	7.2704	9.0169	6.5326	3.4093	7.8276	4.9221	2.0994	20.2817	25.5684	2.3792	4.7145	6.9549	6.6249	6.4498	3.6539	6.5558	0.1103	6.7884	7.6266	8.7386	4.1387	1.9377	3.4951	10.9328	7.735	11.4014	8.603	5.4966	8.1004	5.6087	17.716	8.5994	14.2313	0.3503	3.8119	4.1402	6.9222	4.2952	14.7149	4.0952	5.4396	4.4041	5.3945	9.5028
CPVL	7.9369	4.8627	14.9819	4.3811	5.6988	2.4101	6.1187	10.6887	4.6736	7.7887	3.4744	15.1302	21.5368	18.5064	3.7686	2.806	24.2624	1.9024	24.5959	20.9164	3.2767	0.6545	14.4438	8.1259	2.279	7.8343	3.7886	10.8645	1.3913	3.6299	2.5076	4.1893	4.7125	18.3539	2.3015	7.3447	9.6783	5.5901	18.4361	3.3789	16.1244	2.7451	10.8997	4.3931	6.1829	1.22	14.2733	8.6883	1.4855
NKAIN1	7.7486	5.5297	3.2021	10.2502	3.7361	7.1879	7.7081	2.8356	7.2075	5.3099	13.1481	14.0837	1.1639	1.5849	7.4569	5.6796	0.1631	5.7181	13.8709	6.0289	5.6372	8.6489	0.6653	0.0745	9.2328	12.7607	4.6821	1.523	4.0143	7.5584	6.3214	16.2574	7.5841	5.7071	3.9097	12.795	8.1322	18.8607	0.1687	7.5165	1.2003	9.615	7.9536	2.5565	10.9169	8.3268	16.1848	9.1536	12.2365
FLNC	0.8483	7.5394	1.5791	0.0878	22.99	4.0229	1.5247	15.2493	3.6205	2.245	4.7708	0.6633	73.8734	34.7726	1.2953	1.6665	2.46	2.6643	6.8275	2.033	0.519	0.3283	11.4144	29.5967	5.5731	1.3064	0.4419	2.3453	4.9648	2.2268	1.33	5.4047	2.1004	2.8881	3.6567	7.6439	3.9958	5.9549	31.4941	5.2049	12.7036	1.1766	1.8198	2.1218	1.2823	3.3127	0.2174	1.9214	0.9381
SLN	0.2491	7.1446	46.4355	0.0398	2.8198	0.1063	0.5589	0.8383	1.2754	0.0597	9.1306	0.2623	12.4761	50.7944	0.154	0.3466	55.2323	0.6516	1.3867	45.0745	0.6174	1.0148	0.9189	0.7503	1.3346	1.5618	2.8391	3.4995	0.3557	0.8935	0.7948	1.0195	0.1595	0.7892	0.2727	1.5494	2.3668	1.2937	106.952	7.8149	3.6805	0.2698	1.0375	0.3103	0.0234	4.0164	1.5347	7.2074	0.5553
PIPOX	9.723	5.3695	1.3084	1.5517	13.1058	5.2597	12.3536	21.4233	3.2022	2.8244	5.2896	3.4954	8.8483	19.7935	1.4307	3.0229	11.5362	6.0319	1.9465	2.9368	3.5382	0.6758	18.9638	99.0838	3.3091	2.5533	4.0028	3.8631	2.7718	4.7472	9.6727	6.6231	4.063	6.124	6.5724	6.1314	4.1464	1.7493	6.1515	5.0852	43.8077	6.729	4.5484	11.7902	4.9406	3.9791	6.6348	2.4632	6.9977
RPH3A	0.937	14.7376	1.2421	1.2467	0.6601	24.1085	10.3204	17.3499	0.1349	1.2081	3.0548	0.1977	1.3917	1.6168	17.4632	18.8796	0.2992	5.6481	0.4668	0.0784	19.6804	1.767	18.0948	9.1267	9.8196	1.7285	11.597	1.095	12.819	1.0192	4.1259	13.4009	1.4377	0.4128	7.2793	1.7308	1.0244	2.7126	0.466	7.4016	7.1373	6.668	13.0375	19.6553	0.3779	40.1556	3.4825	18.7762	2.0048
TMEM176A	2.2355	6.1858	2.9966	0.2802	5.9085	3.9786	5.6833	15.7393	1.8662	8.5989	10.583	2.784	57.5918	12.1357	4.2712	2.2149	10.7861	14.2254	8.6721	8.2919	2.5807	0.2739	21.525	2.5297	4.0906	2.3316	0.3599	8.4512	7.2026	6.2384	16.5	4.9088	5.3805	15.1693	8.7781	11.0749	9.6502	2.2776	3.982	2.6047	6.7926	4.0866	4.2826	12.5286	3.4909	3.6307	3.3406	2.052	4.7966
ADORA3	13.8198	6.4913	5.9485	4.1162	7.8667	1.9245	2.8481	4.2005	7.3889	6.992	4.9596	21.4215	9.6701	8.9089	2.9733	2.2781	4.9396	3.7907	22.7805	18.4454	12.1725	0.6798	4.7719	4.0473	4.8178	15.4697	2.0693	14.0607	1.8948	10.0604	7.1806	6.071	2.1139	9.7196	4.3725	17.6902	14.4871	5.4473	5.6724	1.9513	6.8113	7.5364	4.2728	5.4639	9.6486	1.6101	5.3644	2.933	7.2025
LRRC55	2.8827	5.8654	1.6883	8.685	6.3865	2.5927	5.6662	4.5406	1.5806	3.5487	8.2789	5.6394	19.722	11.3554	4.5561	3.4136	14.5248	12.9177	1.9634	90.6596	6.3071	3.411	37.3379	9.1648	7.7893	3.2709	7.173	1.6777	6.3092	13.7596	25.8243	2.0637	1.8759	6.1192	2.2623	16.1758	31.164	3.6443	24.3394	4.7733	13.8184	2.0813	13.2686	1.9781	1.9534	2.7765	4.5549	6.433	0.9718
FXYD5	6.9746	7.9794	6.6587	5.3269	9.7138	2.4789	2.6021	6.5756	3.7505	10.5874	4.5471	7.094	9.8463	16.7267	4.0271	1.5598	47.469	4.3177	21.3003	8.5515	6.7171	2.4152	5.9475	8.0302	3.78	10.7582	4.1466	11.5426	1.7134	6.6445	10.0331	5.8407	7.3285	4.542	2.8974	7.3705	9.8007	5.1195	10.659	3.1877	10.349	2.6641	11.6856	6.868	4.8102	3.1309	8.9539	2.3438	3.4734
RBP1	0.7256	4.0812	0.7513	4.6808	1.313	2.9138	1.9819	14.306	0.8786	0.4713	0.5306	0.6197	56.8699	5.5458	1.5244	2.6844	6.898	2.641	0.9652	0.7895	1.5876	1.5093	19.7662	14.8122	2.4849	1.2959	0.705	1.7512	3.4831	1.0238	1.8331	5.1421	0.8389	1.416	2.9249	1.3439	1.4539	1.6085	0.5291	4.4494	18.5651	0.8137	1.986	1.8675	1.4998	4.1381	2.717	1.0161	2.3705
GBP2	4.4988	9.229	6.4547	2.5281	2.9369	0.7088	1.5201	3.5614	15.4395	16.9521	5.267	7.5564	22.1388	11.0935	1.2255	0.824	11.4696	1.0319	21.1447	49.7712	1.2197	0.5182	16.2988	18.3744	3.1724	4.8145	12.1253	7.8696	0.4708	3.9339	1.8559	0.9897	4.2863	10.2059	0.9077	5.8326	9.6012	7.5021	42.7348	3.055	8.125	3.4968	6.4894	0.8393	5.5614	1.6809	1.1787	1.0198	1.8562
TTC9B	4.7856	16.5968	17.6923	2.2959	1.0231	9.0863	7.332	12.6223	1.9433	3.2205	15.5854	2.8047	1.0177	0.4912	11.1004	11.0906	0.3791	5.4039	3.2577	2.4938	12.9573	6.3231	2.2272	0.9147	10.0873	2.9924	8.169	2.4156	19.7556	4.9024	4.0963	10.4258	3.6752	1.8216	3.5055	2.9765	7.5641	2.8296	0.3051	15.6723	1.396	5.9558	7.4801	8.8462	2.8723	24.1308	24.286	6.9818	8.5067
MAGEE1	2.526	19.1111	3.688	4.8375	3.7101	22.7142	9.1027	8.8961	6.7186	4.4501	6.9553	5.1327	2.1322	2.7337	8.214	7.487	2.7655	6.3477	3.1124	5.3005	10.2582	3.674	1.2206	0.6634	13.6961	4.4904	4.9293	4.0784	19.8505	4.861	4.541	8.7328	4.5041	5.0646	4.279	4.4742	3.2463	5.2985	4.4754	8.3934	0.1254	7.746	4.5339	8.8805	4.0828	32.232	2.1373	13.5221	7.0486
SLC6A17	1.0051	48.5073	0.8887	0.5982	0.3452	32.4909	13.7513	18.0718	0.7555	0.3453	2.8077	0.0684	0.2939	0.7419	4.8567	10.2462	0.2969	4.7207	1.9655	0.4903	11.9697	0.2375	0.3072	0.149	18.381	0.6121	5.1396	0.8119	20.7247	0.3411	2.3233	11.444	0.7889	0.4274	2.629	2.161	1.4835	3.5054	0.646	41.4574	0.3088	6.2346	6.5161	15.8274	0.6108	94.4488	1.8825	38.3471	1.4518
LCP1	4.7964	8.8798	4.4658	2.1613	5.4287	1.9065	3.5396	4.0164	5.0924	25.2385	5.8129	9.8926	9.0105	20.3955	4.7368	2.7338	17.0162	3.3874	24.4586	16.9542	5.9554	0.8506	4.907	9.9342	5.3807	11.0584	4.736	9.602	1.7239	5.6694	4.1179	3.8926	6.3936	10.2453	2.9578	9.4466	7.0087	4.6005	8.8943	1.8997	6.2679	10.7413	8.7586	3.6661	5.5726	2.5991	2.2208	2.976	4.1578
GFRA1	3.1081	2.5752	0.9301	33.0414	1.7666	8.9005	17.224	0.5663	6.0345	2.2443	8.0675	5.3614	0.4203	0.1978	26.0638	14.1094	1.4185	5.4812	4.3834	2.2092	6.7381	4.2397	0.0125	0.0738	4.6928	4.532	14.6288	1.3924	2.6291	1.0613	5.9195	4.5087	2.6299	5.5574	2.8382	1.6515	3.7545	4.4852	16.1844	10.5288	0.0651	8.0711	17.8675	5.6446	1.6672	2.719	12.1541	20.8978	5.2641
PGAP4	4.0938	19.0494	5.3742	7.7879	3.8007	15.6088	9.4061	5.2301	6.478	3.4403	8.4477	5.1828	1.0348	1.3019	10.2835	7.4377	6.5557	6.1009	9.9663	10.0201	8.2535	7.0061	1.3656	0.0111	11.3695	5.5769	10.2582	2.2407	15.918	3.9298	5.637	9.1986	5.1193	4.4025	5.9421	5.4734	2.2088	9.2236	8.4075	10.6891	0.4837	5.5119	7.4306	7.3881	4.9829	24.9658	8.3227	17.6965	4.8596
SYNGR3	1.7873	30.2637	6.4499	4.0393	1.3908	21.2434	10.9552	20.9942	0.9845	0.4092	5.4193	0.3119	0.9095	1.0665	5.6346	9.6636	2.0409	6.434	1.4803	0.1278	13.6204	3.3657	0.3703	0.358	15.9073	2.5448	6.2947	1.0926	19.6281	0.5353	1.9088	14.325	0.7757	1.039	2.8549	2.401	1.7154	3.3374	16.9839	22.2625	0.9966	3.5374	4.5749	15.2795	0.8938	57.4012	2.2178	19.192	2.6896
FGFRL1	4.3887	9.353	4.6252	0.5943	9.0814	2.6649	2.059	9.4413	4.2049	5.5686	2.6479	2.3737	6.7743	16.1319	1.8494	4.3979	40.3241	4.6016	5.2662	1.7019	1.9861	8.776	20.1716	16.6043	2.8823	2.3923	12.844	5.5887	4.4353	4.6379	3.819	3.2464	6.2909	2.2066	7.1825	3.8538	10.7694	4.8175	22.4722	6.5676	25.916	2.3005	2.9719	13.2259	2.4045	10.3069	1.5568	3.102	3.3659
PSMB9	3.8008	8.3874	39.4415	2.7568	4.4391	3.1972	3.142	10.6404	3.7441	25.1467	4.2937	5.8452	17.6616	10.715	3.4413	3.7272	20.0509	6.1017	16.1913	13.5244	5.6906	7.7809	9.9153	19.9817	3.4323	8.3183	11.7838	4.3581	4.4899	5.1668	6.7315	4.1748	6.8024	8.0683	6.6613	7.0201	6.6211	3.9616	14.6996	3.6762	24.5303	4.4862	22.5161	4.938	3.6617	2.6194	31.2786	4.0351	3.5419
CASKIN1	7.4435	13.647	2.308	6.6051	2.2493	13.6259	9.1684	7.5074	6.1145	4.8034	4.3429	4.6624	1.0588	0.4025	10.6663	12.6487	2.1838	6.5741	1.5844	3.3507	14.135	23.987	2.7497	2.326	6.8522	5.7004	8.1807	6.072	8.4614	10.6526	6.216	5.5305	5.1599	3.0745	7.4344	4.34	5.3886	2.5578	3.8724	14.2305	0.9756	9.6803	6.3924	17.7844	5.4179	26.9506	4.0423	6.8351	8.6181
ARFGEF3	2.7336	10.094	3.2832	20.4251	2.113	12.1462	14.9843	2.4455	11.8925	3.1111	4.0155	4.7042	1.4619	2.6792	12.0509	11.0005	0.4896	6.1534	1.3375	11.5626	7.9949	12.7439	2.5796	2.2347	11.4223	5.8704	10.8002	2.3639	12.3889	6.1682	4.8701	7.8352	3.722	5.33	7.1317	8.0558	0.9479	7.1621	4.0793	10.8864	6.4345	8.2697	11.6762	5.7995	6.7578	10.1149	4.598	16.2169	9.526
ABI3	5.242	6.9519	6.6027	5.5354	2.7607	1.9072	2.687	6.8971	4.0767	12.143	6.3837	9.5387	9.1475	18.2371	4.319	2.3957	10.9695	3.7921	25.3967	34.2847	8.3196	2.1245	10.0207	4.8596	3.4594	8.6091	3.5372	9.577	1.2129	9.0889	5.5181	6.328	6.0572	13.3225	4.3831	10.3139	22.5869	4.7621	7.9638	1.8163	6.429	3.6004	8.5851	2.243	13.4775	2.1861	5.9032	1.3078	3.6869
TRIM67	0.7125	0.6483	27.6569	15.1784	0.2229	3.1508	28.7604	0.2272	0.1048	0.3347	1.607	0.0904	0.5363	0.0454	11.7338	17.248	0.072	6.2116	0.3037	0.2359	11.8935	28.9377	0.0291	0.0972	0.4376	0.9978	10.718	0.1933	2.8288	0.5438	13.5455	3.4622	0.5717	0.1866	2.859	0.4088	4.3451	0.9748	0.4038	32.6992	0.0122	2.2068	18.3814	1.5244	0.1684	1.1798	15.5648	17.518	0.7121
CAPS	6.0251	5.1742	3.9362	1.3722	6.5959	2.1515	2.1606	8.4855	2.7527	3.4164	3.9512	3.2949	17.1293	310.6106	4.1262	2.6789	5.8059	3.8185	5.8115	2.9879	3.4262	3.1407	3.9895	4.3119	1.345	1.5465	1.2917	7.3517	3.2408	5.0318	3.2792	7.1315	2.9019	4.4005	5.1479	3.3642	6.7246	5.007	10.1131	2.5797	7.5814	1.9993	2.5962	3.7749	5.2656	3.1977	12.0496	1.388	3.5203
FMOD	0.4132	11.6429	0.6031	0.3747	0.18	0.6506	1.8834	20.1653	0.4453	1.0824	1.0475	0.7905	12.6407	20.5772	0.8533	1.2371	2.7762	0.6324	0.9863	0.914	0.6299	0.698	8.204	38.1492	0.4683	2.0959	0.2887	1.7827	0.3771	1.6879	0.1954	0.4765	0.5928	1.846	0.2255	0.368	0.2811	1.7533	0.9674	17.3521	59.9541	0.6123	1.6196	1.3669	0.4127	0.8981	0.8108	1.0497	0.3565
FLRT1	5.2763	4.7572	3.546	9.7964	5.7377	3.9908	6.6305	2.9407	11.6598	4.8525	6.3435	10.2373	0.5853	1.054	10.9013	6.7705	4.4524	5.2044	0.7867	8.619	7.2713	40.1399	3.158	0.772	5.9824	12.0139	10.3549	3.3742	4.0727	7.1284	6.8537	5.1356	7.2219	4.4601	4.851	4.6615	4.56	3.147	4.6601	17.9734	0.1812	9.7464	11.7126	3.3997	8.9201	6.2668	5.4005	7.9524	6.7457
SLC8A2	2.778	36.8894	2.7313	2.4236	1.3471	19.6745	8.2006	15.2437	3.2749	4.1592	2.3733	4.3206	0.4077	0.5264	10.023	9.4442	0.1643	7.2942	1.1398	0.5584	13.5925	5.9117	0.1451	0.1016	15.6223	2.7223	3.416	2.6773	32.2921	3.5008	2.5433	10.2552	5.0603	1.1666	3.9264	1.9641	3.7677	1.9272	2.1871	7.4909	0.1049	8.7024	2.8696	12.7884	2.335	54.3809	1.0227	13.6407	5.6981
WAS	7.5401	9.5388	6.0272	2.7513	3.582	1.978	2.696	7.8731	4.4651	17.8604	5.8264	10.6434	17.1005	15.9874	4.5239	4.3131	9.7306	5.3682	24.5458	23.012	8.9339	1.5159	6.196	5.4616	4.142	8.7922	2.2025	14.4647	2.5392	7.9487	6.4762	6.2255	6.4342	13.86	6.1497	8.567	19.7849	4.2452	9.4874	2.6401	4.1681	5.335	8.0986	4.6294	9.6619	3.6376	7.1665	2.1402	5.6361
LY96	8.5223	13.4482	20.2354	4.2285	4.7909	1.8374	2.8208	4.0404	2.1308	16.8172	3.6787	11.7506	19.6393	14.4371	2.1631	2.0063	56.089	4.1584	42.7438	14.3282	4.9199	1.9971	9.0575	6.5223	2.3524	6.1941	14.5009	4.8192	1.0955	4.6694	5.9101	4.3824	5.2283	15.6048	4.0117	5.7358	3.7488	6.7205	48.7764	5.8668	11.9884	2.8859	15.1344	1.8233	5.1248	3.3319	5.8164	2.2599	1.665
CELF5	4.1417	20.8541	3.1561	5.0419	1.9315	11.5852	9.7992	8.2309	5.1551	4.1347	10.1573	7.669	2.6135	0.3905	12.7446	8.66	0.1249	6.6058	4.3118	7.1051	9.8016	4.4387	0.8067	0.5943	11.4121	5.2991	12.1643	1.8277	18.4613	7.473	4.3082	7.2891	3.8279	2.605	3.7314	3.7026	3.6595	3.6688	0.5444	12.8071	0.1984	11.2904	6.2232	9.1078	0.8711	33.1155	5.0568	14.4283	7.6758
TLCD3B	8.6687	5.1404	19.9265	5.7395	4.2329	6.2334	6.8333	5.074	4.3397	4.9584	17.1303	6.469	4.3196	0.2304	10.5805	8.4737	1.0827	9.0445	3.5704	3.7723	8.7591	18.026	1.3468	0.628	5.1581	7.7211	10.1454	7.9774	5.3423	8.3574	8.8068	7.0116	6.2862	2.645	6.5357	4.899	11.619	2.5259	6.7272	9.716	1.1042	5.2925	7.3211	5.9682	5.3266	9.4817	10.8562	6.571	7.8481
PLP2	3.3867	11.0044	5.8726	2.0495	2.3393	1.3302	1.4766	19.8034	2.1421	5.1237	2.0564	2.9683	53.3935	35.4871	3.9499	2.8691	10.0538	5.2671	25.3675	1.9142	3.4165	0.945	21.7497	17.5319	1.6704	1.597	5.5915	4.7075	4.1927	4.1078	10.0769	2.0958	4.9296	2.0669	5.557	2.02	17.5976	9.3991	14.2863	2.3502	38.6485	2.8888	4.3449	5.4754	3.0943	2.0912	6.3532	6.5272	1.0232
FBXO41	2.3648	19.4934	4.1475	5.0808	1.4934	20.1431	9.9871	8.24	2.5923	1.9728	3.5283	3.2687	2.4828	1.4383	9.1516	16.7053	2.2921	8.3773	1.7377	3.451	11.3441	9.7002	2.8612	3.4459	13.2578	3.9478	7.4075	2.1165	13.9395	2.5893	3.6348	7.715	3.9936	1.609	4.6368	3.0605	2.3436	3.3194	6.7483	12.9374	2.4627	8.467	6.3684	17.2235	2.6203	32.3363	3.743	16.735	5.5223
SERPINH1	1.8523	7.597	5.1861	13.3526	4.2021	1.2494	2.4183	9.3302	3.4361	2.9072	4.1694	2.9585	23.2829	8.6467	2.8284	3.5283	19.8984	4.914	11.9652	10.8897	3.0205	6.0877	15.8515	49.3178	2.5556	3.8377	5.1158	8.5715	1.6421	6.4465	4.009	2.858	4.6096	4.728	3.2254	2.7378	3.4179	5.572	13.6503	6.8777	50.4575	5.0978	5.8129	1.4828	3.2738	1.9797	2.3226	2.2124	2.2588
LRRTM3	4.7885	5.9128	1.4619	12.2986	2.498	8.1824	12.4245	3.7006	7.295	4.9513	10.471	7.7078	1.4864	0.531	12.3264	9.6546	0.601	5.464	1.7616	5.4776	8.9906	15.2836	6.9022	2.3227	8.1903	7.8022	9.7773	3.0818	4.0206	5.6691	7.6816	5.2567	5.1054	6.1116	2.8922	2.9559	2.3749	6.1781	1.7236	7.4599	2.047	13.6917	11.5496	4.1485	3.2361	7.4847	7.9815	12.9692	9.3185
RAB32	4.073	10.551	2.4565	5.7096	6.9318	3.0741	3.8713	8.1826	4.073	12.1817	4.0227	7.811	16.5306	21.4625	3.4643	2.5414	15.391	3.9496	18.5532	7.5788	4.8803	1.5724	12.7308	21.1017	3.9455	5.5645	2.0758	5.9736	2.2395	4.8552	4.2952	4.2611	4.9758	12.0847	3.7117	5.1675	5.2624	5.3053	4.6598	2.9978	19.5648	4.6513	10.1304	2.145	4.5828	4.3398	2.7115	2.5728	6.1647
IFITM10	5.494	2.7511	2.3479	6.0133	2.0333	4.1327	8.0543	2.244	9.8683	6.3033	5.026	15.0691	0.6293	0.2471	17.8442	7.767	1.1658	2.8913	0.8342	2.5831	9.2655	9.5176	0.39	0.5631	2.476	7.3958	4.4741	5.8726	2.2364	9.963	3.4118	10.8277	9.6544	6.1325	2.209	1.9074	6.1884	2.1731	2.6636	12.4094	0.3021	6.2228	10.3343	2.886	5.2032	2.9079	32.3985	6.4049	9.5433
LPAR5	7.6822	7.8818	4.1476	2.2856	8.5648	1.6216	3.8163	4.9554	4.9978	9.6828	5.9875	13.9889	5.8776	20.0879	3.2224	2.3151	6.1263	5.3463	15.737	25.1756	9.9587	0.8117	7.8422	3.2783	7.2383	11.9368	2.1576	13.349	1.6459	11.2379	5.5638	5.5218	5.3489	13.3919	5.473	12.3884	15.3186	4.1431	5.8467	2.8295	2.0662	5.6394	5.2967	3.4879	8.554	3.7529	1.8913	2.3565	6.8629
CACNG3	0.9286	36.0038	0.1262	0.0565	0.3125	25.9352	7.3728	24.2206	0.2504	0.2259	0.9183	0	0.2449	0.5825	4.3102	9.7272	0.192	6.0919	0.6673	0.0162	14.3344	0	0.1684	0.0107	19.7825	0.521	0.4352	0.6594	39.2505	0.112	0.7181	11.8363	0.6283	0.3108	2.5974	1.9555	1.9321	1.9754	0	13.0176	0	9.2652	2.4518	15.4549	0.2657	59.609	0.9819	19.287	1.7059
LGALS9	9.3071	9.6083	7.5189	3.6662	5.1556	1.9295	2.3621	7.6711	3.3882	24.6026	6.1317	9.3931	6.1115	10.3071	3.6924	2.0203	9.3525	4.6881	30.8944	17.3223	5.5841	1.6234	6.5803	4.0736	3.5525	7.5251	1.8761	13.1539	2.025	8.5173	6.7269	6.2833	6.8403	11.0576	4.0444	8.805	12.0301	3.9632	3.4808	2.5923	7.9422	3.3394	9.0406	2.4633	8.5119	3.486	7.285	1.9213	5.1859
SYT7	1.9688	56.5159	1.602	1.4479	0.5739	24.7101	13.928	15.5755	0.5838	0.528	4.9467	0.3605	4.7963	0.6923	6.0658	9.3202	0.3383	4.3435	5.4143	0.3303	9.5673	0.2522	2.1643	4.7378	16.0835	1.435	0.8303	1.3555	20.537	0.6913	2.6584	9.1838	1.4076	0.789	2.1969	2.7142	3.4041	4.0711	0.4756	18.3223	0.8982	6.1408	6.1472	11.9601	0.9891	73.7032	2.0507	29.2076	2.7247
MS4A7	16.3944	9.6707	6.6128	6.279	5.523	0.9788	2.3739	2.3783	4.1979	17.8486	5.7618	17.2559	8.1618	11.4636	3.8211	2.2749	8.4868	2.7557	17.244	20.3627	4.0499	0.4572	3.5662	3.4371	1.7045	10.4209	2.4896	17.8277	0.7047	7.1859	4.3135	2.6249	8.2934	19.6374	6.1978	11.3957	3.7743	5.9797	11.5861	2.2643	3.9345	5.0779	12.9954	2.7744	11.648	1.5162	3.3821	1.8673	2.9699
PLXDC2	14.086	6.6482	2.0878	2.1049	11.2063	3.4939	4.821	2.9424	5.4096	7.9644	5.9404	11.7174	7.9284	17.2623	2.8187	4.2491	9.6334	6.226	9.0576	21.0483	6.6118	0.4063	6.0853	5.7172	10.109	8.8353	1.8598	11.4439	4.6935	9.1559	7.8631	5.3048	6.3124	9.293	7.3496	15.3755	6.3444	9.798	14.8833	1.9564	2.1576	11.2406	4.1055	8.3842	5.0877	3.0685	1.8519	2.6943	6.061
ANXA2	10.5068	9.2943	2.9072	1.6354	5.3844	1.2798	2.7698	6.0943	2.0874	3.0011	8.0249	3.3921	23.6775	45.1641	1.3675	1.4341	10.4075	1.4218	9.4459	4.8227	1.7137	1.2937	26.4647	26.4186	1.5593	2.773	2.3606	5.323	3.946	3.8767	4.6092	1.2595	5.3319	3.2495	1.4794	7.5583	6.0634	3.7522	4.0142	4.5168	27.849	1.8669	4.7309	1.7475	1.4594	1.3768	2.1753	1.3021	2.695
COL4A2	1.2048	12.1924	9.3547	22.5662	1.6229	1.0601	2.228	7.8545	1.8293	1.7968	1.1673	1.5507	19.2568	1.6154	1.818	1.5139	17.7935	2.1301	11.1815	6.5873	1.1792	7.7935	22.0184	52.2704	1.7357	4.9765	9.5844	2.4034	1.1507	11.1014	1.3957	0.8169	0.9308	3.6126	0.9181	1.0297	2.4138	10.6182	17.1468	14.9465	23.6336	1.6015	8.7724	0.9383	2.5227	1.4238	0.9635	1.2511	1.2492
PRSS35	2.5648	13.6442	0.3341	1.2403	2.1844	10.5326	7.9908	0.4989	2.3131	5.9432	10.7088	10.114	6.9817	0.7684	2.4928	14.0541	1.6568	17.6563	5.6827	10.2943	5.4644	0.1747	0.577	1.9722	10.0807	8.8955	0.5291	4.1038	7.6819	19.3996	10.2943	4.9296	9.041	7.938	4.5879	7.0817	5.4238	10.2066	0.0948	5.6252	0.173	22.9022	6.6347	3.3793	3.447	7.2469	1.1641	9.6316	17.312
SYT13	0.921	32.1441	1.733	0.3413	0.4724	32.3502	9.971	11.1041	0.3036	0.1259	3.522	0.119	0.1459	0.5624	4.8314	10.3892	0.2108	4.4725	0.5789	0.1821	10.0505	0.3045	0.0936	0.2535	15.9809	0.5197	1.4785	0.6774	32.3996	0.4733	1.2135	8.3638	0.5957	0.2801	2.1989	2.5663	1.0427	2.7294	3.9968	14.3356	0	6.4431	1.5655	12.3636	0.6041	56.0448	3.7007	24.7464	2.1112
HLA.DQB1	2.4848	16.53	10.4599	2.123	1.7245	1.2501	3.0266	4.5771	2.0337	2.8626	0.4384	1.7095	17.2538	35.946	0.9167	0.4116	48.7064	1.1926	25.4888	17.3656	5.2707	1.1215	17.9535	3.5619	1.0972	8.9683	0.8988	3.1016	0.5554	3.116	1.654	4.6924	0.4814	8.0628	0.6588	12.6566	2.3701	4.1459	32.9817	1.5014	5.6818	1.4786	0.7406	1.3294	7.8538	0.4326	1.9149	0.4136	1.2926
NEFH	0.7202	20.81	0.526	0.2187	1.0121	58.1716	5.9352	38.2632	0.9978	1.4692	3.5263	0.7629	0.6281	1.6718	2.0669	7.3408	0.5934	2.7613	1.3242	1.5309	10.9811	0.0735	0.2731	0.1628	8.4197	0.6097	1.1468	1.2177	8.5567	1.6324	2.7456	8.5399	0.8463	0.7662	1.6275	3.245	2.8059	2.4075	0.4172	28.6664	0.24	4.9121	1.8803	6.5659	0.6207	47.6156	1.2908	22.3311	1.4914
FZD7	7.407	4.5154	0.435	0.1777	8.0631	2.1085	1.597	7.6345	2.4048	6.0551	1.9983	4.8769	14.58	24.5696	3.989	6.7579	9.1909	10.379	6.5646	1.3007	4.8438	0.0723	9.7918	10.3288	8.6404	8.6835	0.1765	9.5478	5.3663	16.2375	10.9209	4.8808	6.2502	2.0443	15.0599	4.7578	6.7943	12.7334	7.2357	1.9079	13.2689	11.08	3.5708	6.9033	1.6442	1.8189	0.5709	2.9232	1.936
LST1	7.7056	8.2983	2.8044	2.207	4.7041	2.1318	2.6764	6.9487	3.4994	12.9969	4.2823	10.7515	11.597	15.8212	3.0515	2.7141	9.9295	5.1036	17.5854	10.6293	7.3876	1.4539	5.9142	4.425	5.1752	7.5169	2.554	7.813	2.8048	7.6915	6.3413	6.1622	6.8851	9.7905	6.5487	8.6577	13.5777	3.8407	6.7302	1.5711	5.8332	4.6863	7.7645	3.382	8.3635	3.0091	7.6241	1.3573	6.6388
HLA.DOA	1.5722	5.2199	5.0332	2.2809	1.2904	0.801	2.9644	8.2166	2.6754	6.3902	1.3676	6.6063	10.8783	20.5939	2.0568	0.6639	31.0433	1.4668	15.687	26.5237	3.677	0.663	14.0542	6.7216	1.9865	7.5071	2.7445	4.2984	1.0024	4.1559	3.1605	4.0291	0.4592	10.1683	2.5454	9.2182	6.7351	4.5982	42.0204	2.1953	2.7375	3.4658	3.9277	3.4025	3.3957	1.7388	2.4519	1.0934	2.7193
FUCA2	3.8028	7.0159	6.1197	1.0678	11.8189	3.668	2.8194	11.219	2.5514	9.3032	7.4085	3.568	19.285	13.9393	2.4885	5.8341	12.9366	4.6482	8.5317	5.3855	7.524	0.3432	19.3806	14.9272	2.9565	2.3419	0.6898	5.6543	7.3325	8.9684	6.8816	4.9381	5.5424	4.89	9.6235	8.2981	7.2618	8.5465	2.0733	3.3479	22.5485	6.3748	4.1335	5.5046	2.865	4.4795	2.4862	2.0933	5.794
PRKCG	0.871	26.4116	2.1279	0.0956	0.5135	16.2279	2.9597	22.0174	0.6699	0.324	1.0502	0.7378	1.1162	0.6624	2.8476	7.5802	0.2486	5.116	0.8406	0.1003	12.9194	0.4833	0.3151	0.1455	21.3707	0.9115	0.6344	1.3055	66.7817	0.9434	0.5112	13.8201	1.4796	0.6314	2.7861	1.4369	1.6427	2.1499	0.0625	3.9384	0.8427	4.015	0.6415	13.2582	0.5622	45.2289	0.9697	10.2713	1.5995
SHANK1	2.6625	31.2999	2.4692	1.9504	1.1723	15.1428	10.9128	10.5777	1.2455	1.6752	4.5039	1.5921	0.7831	1.1692	8.235	16.3945	0.6047	8.4815	1.0321	0.3352	11.5614	3.3568	0.3012	0.7069	15.1868	2.5816	4.4332	2.3782	12.226	3.3982	2.814	4.5094	3.1945	0.7679	4.3621	2.1226	2.9893	5.612	1.0713	16.0422	0.4155	7.7288	4.305	19.3077	1.3127	44.404	1.7005	14.8892	7.5481
ARPP21	6.1739	11.0951	4.2211	2.2278	3.4638	9.1819	9.3475	3.2837	5.2565	6.1719	7.3679	5.9092	0.4938	0.565	10.4008	7.5064	3.4565	6.8461	2.4061	4.8893	9.8314	7.4507	2.064	0.3	7.6787	5.92	5.329	1.77	12.8547	6.5101	6.8599	5.9253	5.2	2.9497	3.9169	2.2935	4.8145	2.5507	2.1009	7.571	0.2289	10.7405	11.3277	5.8662	4.0329	12.5755	6.6385	11.4422	11.0495
HCK	6.5632	7.2792	4.2478	2.464	7.8523	1.4731	3.8242	4.6354	4.1057	20.4258	4.2446	13.6315	5.8041	16.6446	4.3193	2.1487	12.312	3.5127	19.9608	20.8138	8.8753	0.884	5.6708	6.1068	4.7016	9.6813	2.8953	10.6336	1.427	5.7389	4.8016	3.6343	8.1098	13.9693	4.7095	7.6784	10.1247	4.3234	5.3803	1.6625	4.3474	5.8298	10.734	3.2318	7.3648	3.3283	3.4691	2.2623	4.2509
PHF24	1.074	28.5601	0.5827	0.3073	0.8547	25.5427	9.621	13.7055	0.6239	0.5711	2.2914	0.223	0.7206	3.3617	3.2028	14.2718	0.4097	4.7638	1.4736	0.8955	13.1471	0.4011	1.6748	0.2764	17.7566	0.6472	1.9757	0.688	25.2558	0.4348	2.6194	10.8603	1	0.6355	5.3388	5.1233	1.3875	4.2085	0.0764	15.2065	0.3078	5.5279	2.6241	18.5972	0.6753	49.441	0.8648	24.4041	2.683
COPZ2	10.1718	5.055	1.5641	1.4795	12.6053	4.0852	2.7677	8.5798	5.0113	7.3103	4.1243	3.0222	9.754	12.5668	3.4061	3.0612	24.8095	4.3403	3.8316	1.3699	5.3584	1.6453	10.6349	6.502	3.7422	4.8263	4.7464	11.9494	4.0936	6.153	6.8323	5.1868	6.9964	5.9648	6.5182	6.8303	5.8764	3.3662	19.2274	3.7245	16.5273	3.982	4.9804	6.3566	4.003	2.5323	8.5173	2.832	3.4241
FERMT3	8.0911	7.6014	6.1652	2.3796	4.3775	1.8081	2.1292	5.0701	2.7382	20.0356	4.8496	10.6875	9.6603	13.5088	4.5936	2.644	11.5634	2.9377	18.9825	19.5027	5.2974	2.8815	6.7109	7.271	2.2099	6.3041	2.8342	13.6307	1.186	6.3853	4.2411	4.0016	6.2016	10.19	3.7502	8.0252	9.7596	2.9261	7.2688	2.7157	6.7902	4.9771	7.8611	2.8553	7.974	2.718	4.2767	1.5354	3.1618
EPOP	5.2843	3.6369	9.3894	8.3816	3.3831	4.7036	4.2266	5.3484	7.1657	5.5268	4.7861	10.8467	2.7237	0.6497	5.296	7.8052	1.1575	6.4954	7.502	4.017	9.2942	7.7978	2.8604	1.8479	7.5226	5.5284	4.2502	4.1509	5.1738	6.7755	7.8075	7.8345	8.5397	4.9791	5.3423	3.0384	4.312	1.1772	3.2629	4.5639	2.7884	5.8972	5.2245	6.9318	8.0318	5.3724	14.9768	5.5865	7.8053
SERPINB1	4.4107	11.5569	3.8613	2.8069	4.1923	5.2353	3.124	6.7499	2.4447	13.5314	3.4102	7.3679	10.1631	25.3813	2.493	4.7751	8.7764	3.6147	14.6189	10.0773	5.0638	0.722	8.4199	10.6476	5.154	4.9825	2.1812	8.3857	4.1677	4.5109	3.225	7.1568	4.5429	11.4592	5.8005	6.7953	4.8223	4.9761	7.1043	5.0751	7.4683	3.2622	6.9484	3.045	5.9684	4.8732	2.429	2.4934	3.1454
CALY	0.958	46.8116	0.1708	0.03	0.2517	23.2461	6.2383	20.0605	0.3367	0.2578	2.7845	0.1938	0.198	2.1472	7.5193	5.3356	0.6474	4.2843	1.2218	0.0566	11.5761	0.1909	0.0847	0.0205	11.6047	0.6305	0.4111	1.5766	23.2202	0.4007	1.0765	11.1006	0.9229	0.2851	2.2288	1.8761	1.8215	1.3729	1.4114	19.4025	0.0054	3.4322	1.455	14.9278	0.5217	63.8379	3.2406	15.8006	1.5461
GABRG1	0.9127	4.7072	0.0627	0.1629	13.3773	10.1496	9.0184	1.393	0.7445	3.7834	2.1277	0.6203	0.334	51.2577	8.4851	12.1876	1.6437	13.2539	0.2062	0.094	7.9633	0.9134	0.0805	0.0213	12.0484	7.5942	0.1255	14.5286	10.8001	4.6372	7.9221	7.8976	2.5092	3.0436	9.491	12.5244	10.0599	8.3318	0.0114	3.4195	0.077	9.7075	1.7988	29.3229	2.2985	6.663	2.0289	8.175	8.2224
PCSK2	0.9988	13.8653	7.4805	19.7047	0.1604	17.4297	10.4304	5.9459	2.0916	0.5545	30.1645	0.2336	0.8297	0.1757	13.5657	4.0591	0.1294	3.3648	0.2047	1.5032	9.1783	11.1576	0.0193	0.1758	8.3068	4.8218	9.6966	1.138	16.6199	0.557	1.9644	4.148	2.7803	0.4205	0.9193	1.5591	1.8547	1.3618	0.0879	14.4791	1.8467	3.7857	10.8963	5.68	0.5344	22.327	10.3865	22.906	2.4228
SLC12A5	1.0416	33.4493	0.6588	0.3099	0.546	40.8533	7.0277	14.1979	0.5349	0.3201	2.1968	0.3299	1.267	0.6249	4.4642	9.9354	0.5105	2.8356	0.4257	0.1148	11.5057	0.2617	0.1278	0.2336	15.7647	0.5868	0.8149	0.7841	30.3004	0.5249	0.9772	8.3187	0.7987	0.2917	2.0313	1.9288	1.3651	1.6517	0.7003	9.5926	0.1936	5.9475	2.3962	16.2072	0.4693	62.0572	1.8156	19.4747	1.3951
S100A4	1.2192	17.6668	8.0887	0.6485	1.0616	0.7634	1.6515	3.7397	1.3719	6.9428	2.0585	2.8779	21.9694	17.3304	0.5899	4.1256	28.6572	0.8581	14.3916	13.4288	1.7739	0.5727	16.9005	29.8313	1.0385	2.8331	1.6902	2.6068	1.3628	0.9605	2.3058	2.0377	2.9197	3.376	1.0848	3.3387	2.7819	6.0362	12.0638	2.9157	51.2391	1.7742	12.2177	1.6532	0.5608	1.7501	2.9169	1.0157	1.2498
TMIGD3	2.4165	9.4255	1.9744	1.843	2.3076	4.1112	1.8411	10.1584	3.002	9.5718	5.9351	5.4463	16.1155	18.1594	5.0759	5.235	1.2753	5.524	16.2102	26.8051	4.4541	0.4868	3.2889	1.841	6.0882	2.0294	0.5211	3.6359	2.3894	3.7218	1.2037	6.9304	6.4021	19.1022	9.3536	5.8669	17.6031	5.8115	2.3859	2.3168	4.8972	4.7314	8.0423	2.2798	8.1193	4.6382	2.0527	1.5682	2.2689
RARRES2	0.683	5.5629	0.3565	0.8034	0.4984	2.7154	0.6972	14.6581	0.3259	0.4253	0.8895	0.5772	21.4521	24.0978	0.8933	2.2873	2.7449	1.266	0.5744	0.3652	1.575	0.1462	12.4513	4.0032	1.8369	0.7063	0.153	2.1168	3.4865	1.4192	1.1426	2.9242	0.7066	0.8864	1.5232	1.103	0.6638	0.8895	0.4552	1.7976	3.1697	0.589	0.9624	2.4946	0.4558	2.8818	1.3334	0.5313	0.9092
TUBB6	0.9352	7.6381	1.2241	3.1637	4.8731	1.3153	1.9969	10.0673	1.3127	3.3011	5.8465	3.6843	4.1235	6.856	1.0778	2.8268	7.6646	1.4933	15.5049	7.0641	1.3425	1.3581	11.9549	20.9386	3.4364	3.2229	1.6864	10.4534	1.6807	4.938	7.0987	1.2942	3.4105	7.3116	1.0947	6.9579	8.5573	22.7026	1.7541	1.6478	24.7393	3.1465	3.2309	2.5059	2.7784	1.8335	0.9716	1.0971	2.1638
ACY3	4.8281	1.0274	0.2206	0.6186	2.1076	0.3043	4.1362	11.6484	4.6811	0.5001	3.8634	0.4886	2.5287	13.7475	1.4134	1.3525	0.3317	5.423	4.5653	0.5085	23.8341	0.0958	2.2307	5.469	17.2425	19.5728	0.4766	8.6156	3.2913	15.1343	3.7999	16.8138	3.221	2.6945	18.5887	21.9438	29.5393	2.9813	1.7324	1.8693	4.1406	16.5801	0.2649	13.4837	8.6367	1.0315	1.217	0.9604	14.77
WNT7B	2.4975	13.8918	14.1698	7.1785	1.5018	5.042	12.0372	0.3502	4.273	0.8063	4.3424	1.897	1.1872	0.05	9.3959	4.9276	0.1748	7.8008	0.643	3.7755	9.6807	51.2179	0.3378	1.1475	4.1863	10.8072	6.0324	0.3467	3.4896	6.195	9.1798	3.8262	11.1965	0.8398	3.1575	1.3722	2.0146	1.4968	0.4714	16.8192	0.0416	13.1578	6.7583	2.1481	18.3464	12.3538	11.2512	7.9262	11.8
GABRB3	2.7338	12.3822	7.6527	6.3997	2.152	12.9788	12.2713	3.0141	2.2341	2.0375	8.3997	2.972	1.2236	0.6129	7.6003	9.4356	0.4787	7.2794	0.5231	2.5984	9.9533	7.1424	0.0428	0.0208	8.3509	6.1703	12.1397	1.0372	14.1634	3.644	8.1151	5.3764	2.7407	2.1026	4.9393	2.6192	3.5974	2.291	2.3057	11.8854	0.0152	9.0275	13.0667	8.1193	2.0539	16.0522	9.2504	15.8566	5.6683
CRYM	0.335	34.1549	0.1557	0	0.3482	19.6082	11.6157	19.0696	0.1385	0.1406	1.3485	0.1143	0.3518	0.1742	4.0082	5.7642	0.1687	4.9704	0.2543	0.3018	11.0665	0.0046	0.1939	1.8403	12.3215	0.2595	0.1587	1.0151	14.5995	0.8506	1.5089	10.1266	1.4302	0.2123	1.5868	3.4807	0.3933	1.7231	0.0322	4.3038	0.4663	5.0839	0.8384	7.6785	0.5374	65.8007	2.1254	16.5398	2.4014
TMEM132B	2.3153	10.3759	10.4662	0.1609	8.1369	16.3938	10.8495	3.7167	2.0639	1.4478	1.4236	2.7121	0.7221	0.4191	12.0143	8.6171	0.3447	7.3511	4.7408	2.3806	5.0776	24.3437	2.5697	7.6358	5.14	6.8408	5.9209	2.2118	6.8678	5.5852	2.8915	3.9973	2.5535	1.4722	1.9691	3.0445	2.1073	11.2078	3.0485	8.6748	6.6159	7.7038	9.5684	4.803	3.4365	9.2033	4.0457	10.6804	7.1734
EVI2B	6.2531	10.5971	3.2505	3.073	3.77	2.7643	2.4918	4.8878	3.6746	11.5302	2.5851	5.8185	9.3568	16.5578	2.8582	1.988	11.3256	2.8824	20.3825	19.1078	4.6252	0.5815	5.5893	4.0478	4.6276	6.8977	1.5516	12.8197	1.7984	5.2903	5.4049	5.1052	2.5868	7.8289	4.1034	8.4519	4.7647	4.1559	7.7859	1.2224	2.3992	4.6094	5.297	2.0207	4.5818	3.7654	1.8682	2.3827	3.0391
ST8SIA3	2.0449	18.7897	8.2584	4.095	1.2851	19.1153	19.7826	4.5845	1.4051	2.8261	10.83	2.072	0.1014	0.3228	9.8487	6.7757	0.1342	4.6426	1.2324	0.4982	9.8588	8.5173	0.0609	0.1377	9.9687	5.9482	10.4374	0.3432	15.4364	4.0276	8.2627	5.5082	4.5201	0.4963	2.9711	4.2305	1.7584	1.1586	5.4373	8.6925	0.1576	5.6805	9.9267	7.4977	0.4152	22.4542	5.3746	19.2576	5.1801
LILRB4	7.6948	7.7332	4.3518	2.495	6.2062	1.192	2.8004	6.1497	3.5707	12.2697	3.6854	13.8425	6.9053	11.9299	3.9196	1.8196	3.237	3.5131	15.71	22.286	5.2964	0.9911	6.2344	3.7825	3.4825	7.7656	1.6259	18.4238	0.8149	9.346	4.4912	3.8967	8.1636	13.2765	3.9643	10.174	11.6445	3.1868	4.3485	1.9907	1.8147	4.872	7.6874	1.8578	7.4546	2.3928	3.4919	1.4452	3.1682
RPE65	7.9022	6.039	0.3831	0.1385	37.9843	1.1582	2.3546	1.8031	10.2708	12.4263	2.4041	7.5231	8.7129	41.3006	0.9938	1.3605	0.7232	0.687	19.3617	13.7438	2.3352	0.0063	5.2373	1.8266	6.748	12.0648	0.8593	17.1748	1.4909	23.4769	3.4307	1.48	15.0041	30.6315	1.036	15.9823	2.8343	15.327	0.3113	3.4266	1.6484	13.2799	1.5664	0.7758	9.5389	1.2645	0.312	1.8988	3.9591
VSTM2A	0.748	11.1928	13.3762	1.7448	0.3219	21.2364	3.6996	11.074	1.8978	0.9525	3.1147	1.5209	0.3994	0.1049	14.1252	10.583	0.352	9.8506	0.088	0.0883	8.8159	0.7539	0.074	0	7.161	3.7467	6.9788	1.6982	15.6455	3.9618	7.4426	2.7527	2.9576	1.3341	5.3029	0.7833	2.7687	1.0476	0.0453	12.0587	0.0872	9.5279	14.5005	7.4743	0.2809	18.9741	6.3989	10.1741	1.6104
CREG2	1.062	32.4107	0.1864	0.0997	0.2221	33.9791	18.1367	10.887	0.5264	0.7004	1.9244	0.0735	0.4655	0.9731	3.6894	7.804	0.1902	3.1728	0.4854	0.0944	9.7831	0.0837	0.154	0.3618	20.8811	0.5495	0.2482	0.1791	31.2356	0.1521	0.771	9.1197	0.2798	0.287	1.5292	4.0043	1.2427	2.7589	0.104	10.1871	0.0346	6.7151	0.46	11.0428	0.5291	43.9609	0.4939	27.4994	1.9849
SSTR2	10.6117	7.3692	0.5892	11.3147	0.7448	6.4835	7.8797	2.7357	3.2572	1.8379	14.1466	2.1734	0.2736	0.3124	4.0778	25.2995	0.2619	4.7074	0.7824	1.0336	10.2143	0.2864	0.1774	2.6385	10.4172	2.3611	3.2981	5.4538	12.2272	2.6839	8.9333	14.9768	0.689	3.9844	12.0672	4.2347	5.7521	2.5141	0.8064	5.608	0.7249	2.1764	11.7646	6.4168	4.939	11.7189	13.1166	16.4991	3.7217
ST6GAL2	3.679	2.3777	33.9607	4.2815	2.1875	2.1299	10.4687	1.2525	2.4056	1.4678	3.9189	1.4156	6.9223	0.1712	6.7032	9.5681	0.1376	14.234	0.9691	3.2621	9.6518	1.0756	0.6062	21.2108	2.8688	3.6693	4.708	0.7017	9.7178	3.2406	13.9189	4.3244	3.9312	4.267	5.8015	3.0856	6.7051	5.0298	0.1428	10.3268	5.8137	6.285	4.9779	4.4113	2.9512	2.9533	3.5494	11.4448	9.7643
CELF4	1.6797	26.4741	1.2783	0.7755	0.3703	21.0437	12.6423	12.3986	0.7022	0.6871	4.3642	0.4199	0.6819	0.7164	9.6456	9.9021	0.3216	7.716	0.942	0.2619	10.9557	1.6991	0.2362	0.0879	17.0086	1.6123	4.5212	0.9528	20.793	0.9579	2.6669	8.6106	1.1468	0.3653	3.4982	2.1751	2.3717	2.1369	0.0366	9.8076	0.1748	6.0658	3.7233	12.1638	0.7544	37.1483	5.4246	17.1489	2.6152
PCDHGC4	1.6232	4.0887	0.1034	25.2664	1.8809	5.4753	12.7038	2.19	4.3712	1.6179	4.9048	2.6412	1.3904	0.8776	16.194	7.4317	1.6717	6.0013	1.8737	2.4388	6.0728	21.9067	19.764	3.4994	3.1451	6.2115	7.8102	0.375	4.591	0.6543	4.9815	2.5594	2.3664	0.6469	5.0129	2.5496	1.0631	1.1178	2.5662	2.8906	1.6482	12.7601	9.5481	5.5501	2.3464	4.386	0.1376	19.6814	2.4983
FXYD7	0.5584	17.4567	8.5969	0.0201	0.157	11.938	3.1816	16.1146	0.2376	0.221	1.2924	0.4692	0.6736	0.2544	21.8549	11.0653	9.1749	5.5573	0.2035	4.6753	15.8842	22.6428	0.9366	0.2867	5.0579	0.4356	12.2086	1.5115	9.2332	0.5059	0.7193	13.7965	1.207	0.3185	2.2962	1.4566	1.7502	0.6861	0.1075	1.8744	0.2445	5.5798	9.7899	11.0659	0.5435	26.8865	24.7732	2.8532	1.8488
IGFBPL1	10.1039	1.3048	3.0406	0.0506	3.2363	1.2331	2.5152	0.5381	0.4337	4.7108	42.5685	1.2482	0.3089	3.1219	2.5648	3.6105	0	0.2173	0.5253	8.4847	3.8235	2.4723	0.0143	0.3812	1.0851	15.8064	0.7369	0.6102	0.9084	3.7154	12.7031	3.4123	5.8406	4.4579	2.1051	7.873	0.8473	7.7874	0.157	4.4948	0.374	6.5207	16.709	0.5174	11.8717	2.1231	19.4832	1.6765	7.1105
MAN1C1	12.7562	11.7515	2.9689	0.6977	4.4389	6.2142	2.6477	10.9415	2.3911	3.2785	7.1991	6.9758	24.022	26.1977	1.6728	1.8257	4.9491	1.2223	3.905	4.1829	1.7275	1.9044	17.4064	10.3861	7.3849	4.087	2.2583	5.6731	4.3101	6.0985	1.2576	2.3715	3.3767	9.9786	1.3833	5.0616	3.5393	4.0123	28.0667	4.6079	8.8249	1.5833	2.4593	3.2649	2.2875	8.1796	1.2774	3.5641	2.3494
EFEMP2	1.338	7.6273	1.2105	2.0628	1.5964	4.0322	2.2864	12.5954	0.9553	3.8448	1.1806	1.0569	27.1232	15.6525	2.2088	3.1669	15.7193	6.0129	4.0971	1.1999	2.2456	1.3567	16.0805	27.0758	2.6017	1.2091	0.6544	2.1541	5.0553	1.7968	5.835	3.7652	1.0176	2.2699	4.5143	4.6286	16.8634	2.0715	1.5779	5.2476	28.3424	1.5791	3.4004	6.9417	1.4509	5.3108	1.2049	2.3143	3.5469
HAPLN1	4.5592	1.7925	2.5497	5.0801	3.4823	2.5841	9.0187	1.7188	1.3969	2.6085	8.8601	6.7352	0.7516	0.3276	8.8065	9.9738	0.9887	10.3615	0.0074	0.0625	11.616	1.7694	0.1864	0.8907	1.0267	9.5856	1.7946	0.652	3.0057	5.6799	15.0957	4.1987	4.433	0.0615	5.09	1.4464	0.3499	0.3152	0.0654	19.5391	1.4382	9.859	8.6001	3.3767	6.4537	2.0201	12.169	2.2593	1.9765
POSTN	0.0046	1.8711	0.0028	0.175	0	0.1322	0.0318	0.6475	0.0033	0.8124	0.0399	0.004	0.5221	0.3282	0.0113	0.5063	1.8982	0.0034	0.0251	0.0255	0.192	0.1352	31.6859	0.3808	0.0581	0.0914	0.2799	0.0872	0.0324	0.0181	0	0.0808	0.0029	0.1221	0.0209	0	0.0624	0.0468	0.2368	0.0755	14.0808	0.1193	0.0235	0.0965	0.132	0.2778	0.1174	0.0847	0.0138
GYPC	11.4911	6.955	2.5351	2.2349	10.467	2.5435	2.1124	2.819	3.7585	5.5796	4.1915	11.0161	7.82	5.2177	3.8014	2.3286	5.9878	4.8563	9.5765	5.3916	4.1654	0.9326	3.0883	14.035	2.7097	7.523	0.759	11.972	1.8085	7.5025	9.2187	3.8279	8.9835	6.1483	3.7862	8.3626	6.8126	2.4816	1.5517	3.0029	8.2433	2.5284	5.2389	2.7705	6.5266	3.1204	5.5596	1.765	2.781
ELK3	3.6822	6.3933	3.7448	4.5537	5.4026	1.8868	3.7505	3.9983	3.698	6.1933	3.7907	4.769	7.3447	13.1009	3.1144	2.8754	9.591	4.211	9.3605	11.7092	5.2346	1.7287	9.9988	19.5919	5.9528	6.4127	7.2394	7.2199	2.3424	3.8739	5.4312	2.9489	3.5235	7.3903	4.8248	7.1824	4.864	3.9315	11.9545	4.6393	7.9263	5.3579	3.5745	4.325	4.9761	2.0982	1.3358	2.8007	4.2737
SERTAD3	7.1231	7.0739	2.2258	2.3824	4.6908	2.7181	1.7535	9.1717	5.5796	8.6997	8.7335	6.6646	10.5623	11.673	3.1877	3.1962	4.8509	2.6555	7.2435	9.2299	3.9854	1.4303	6.4725	9.8201	3.6233	3.9455	2.4076	13.9049	3.4533	5.167	3.1515	5.5415	7.6728	9.5825	8.5562	4.9202	7.6346	3.5291	2.9467	1.8216	12.0233	5.5374	2.1965	3.718	4.5472	2.753	1.7478	1.2228	4.6961
CCDC163	25.0007	3.5246	0.9599	1.5773	18.8078	2.8872	3.6572	4.2411	2.2891	14.6733	6.9163	3.2681	3.2616	8.4442	4.2284	2.0556	2.2305	3.58	2.0548	3.4558	3.9902	1.8043	6.0517	6.1864	7.8068	13.211	0.6455	15.0328	3.4838	10.4321	4.6242	4.2243	7.8223	3.6222	7.9065	7.0993	20.6464	2.0276	2.0172	1.2053	4.5429	2.9552	3.1693	9.0189	3.5867	0.6631	0.6983	2.2136	7.7371
PNMA3	2.6291	11.418	0.7384	0.6884	4.7762	19.4567	6.0444	11.7589	3.3914	3.7407	7.9182	2.3348	1.5561	0.6997	1.8364	6.7666	0.5431	6.2071	6.2349	2.7281	8.3018	0.1095	0.34	1.0937	8.2026	1.6833	0.4823	1.6919	11.562	3.9052	6.8483	9.6221	4.85	5.1953	7.1495	3.8475	5.2336	2.6101	0.7058	7.0638	1.6925	5.7823	1.9665	13.3012	2.6893	29.1356	1.8948	10.6243	4.5034
MGAT5B	3.1079	21.3158	4.5546	2.2618	5.0575	17.2823	5.4872	19.6801	2.1539	2.032	6.7779	3.3293	0.9676	1.3587	5.6369	10.1409	0.3733	3.4617	2.3524	1.2056	8.58	0.918	5.9485	1.9453	7.9495	4.2017	4.207	2.8229	12.5059	5.3348	3.2566	6.5373	3.6342	2.2064	3.1468	2.4009	3.5351	4.3391	5.054	9.601	3.906	7.5121	4.0584	12.8204	1.7766	33.4495	5.356	8.62	5.7241
GABRD	9.9885	29.2009	1.2946	0.1176	3.2017	14.8429	8.63	14.3656	1.4415	0.2711	2.5715	0.1877	0.4608	0.2511	1.7817	9.194	2.0105	10.0943	0.5871	0.4683	15.3342	0.2407	0.1999	0.425	9.4956	2.0759	0.5209	1.8866	13.5982	4.2698	9.5405	12.6912	4.6329	0.2545	7.2338	1.7063	3.0079	1.4415	2.0132	10.1931	0.1178	4.8162	3.1437	12.5758	1.0408	44.1242	7.1586	10.2087	7.3165
SVOP	1.9075	13.2935	5.0344	0.5745	0.5287	13.7874	9.577	10.081	0.1828	1.1414	5.3948	0.1553	0.1425	0.2932	14.7574	9.9395	0.1129	4.8475	0.5825	0.048	11.0001	1.397	0.0814	0.0377	10.298	1.6276	5.189	0.4876	21.0673	0.6563	4.001	9.5109	0.7873	0.1914	2.7846	1.2203	2.5644	1.0056	0.0653	12.1323	0.016	4.3871	9.5684	8.0559	0.2182	25.4556	11.4066	16.3213	1.9952
HK2	3.2878	5.1587	0.9174	1.3141	4.1175	1.0684	2.3296	7.0013	4.1906	8.7017	3.9013	4.2973	23.5577	14.8835	1.9751	3.2242	8.8947	3.1486	9.0978	12.5236	4.0526	0.6519	5.7534	18.7575	5.7747	6.3768	1.3697	13.8035	3.9839	6.7275	3.2887	4.6077	5.3347	6.5444	7.5209	9.2697	9.0214	2.7068	9.3451	1.3432	5.0188	6.589	2.888	4.932	9.1615	1.7485	0.8675	1.2026	4.6629
BSN	1.6473	21.799	2.8986	4.7018	1.5969	17.7005	10.0572	6.0402	2.9533	2.3842	3.7582	2.0914	1.1618	0.6188	7.867	9.0599	0.8573	4.3677	1.4135	0.7631	7.2242	3.8818	2.0159	0.5416	11.9236	3.5239	5.8515	1.2147	15.8079	3.3374	3.3316	5.2373	2.4066	1.127	3.0401	1.9212	2.6691	2.1346	1.5195	12.9382	1.6515	7.7386	6.2931	9.4955	2.2277	36.3232	2.5525	22.7763	3.44
MX1	3.8297	15.1964	14.3501	1.3215	2.1676	3.2782	1.355	12.9654	0.8666	88.9749	1.8642	1.3542	5.1575	15.3481	1.8352	2.4714	5.0036	2.9378	25.4173	21.9869	4.2145	0.6688	5.8094	13.613	2.4595	2.4904	1.9607	2.6384	3.8437	2.1072	1.9787	2.8479	2.777	2.9764	4.1666	3.9176	4.5844	2.1539	3.7271	2.0847	21.5217	2.1711	10.3448	3.5508	1.3226	3.5348	2.1078	1.9556	6.0084
PARP14	3.9609	8.1905	16.3426	3.8831	5.7056	2.2353	3.1836	4.7585	4.6512	44.4596	3.9819	5.1379	6.4852	12.0561	2.8412	4.5003	7.4755	4.7281	13.1691	21.0609	4.6914	1.3583	6.0477	10.0869	3.906	5.6564	6.7449	5.9139	2.9662	5.7388	4.8605	2.916	4.0716	5.8482	3.8697	5.8115	5.5072	3.307	11.606	3.19	10.0264	5.8191	10.9024	3.549	4.1928	1.8078	1.3721	3.0064	5.4281
SMIM18	3.0088	1.3635	5.0098	12.8065	2.042	6.2547	9.7926	1.1685	3.7926	3.0536	10.6255	7.0251	0.6852	0.1215	11.3682	7.8065	0.5774	6.1496	0.7731	1.9067	7.3388	9.5643	0.4705	0	2.4029	3.8074	9.6686	1.169	3.719	4.0495	7.6892	5.437	3.7222	2.4934	4.3467	2.1923	2.2243	1.1713	0.5545	3.4973	0.2836	6.7185	15.3821	3.3162	1.2841	3.5199	20.7106	10.4201	5.3922
SULF1	12.6839	4.0647	0.3485	0.0347	8.1591	1.3168	1.2565	0.9256	0.7208	11.8752	5.5935	17.9737	25.4182	71.6982	0.4251	1.5956	4.4337	0.6437	1.3674	13.0375	0.8555	0.0175	2.2208	10.4181	4.8899	14.6786	6.639	2.66	2.1615	10.9235	3.6584	1.9369	9.369	5.8847	3.8974	10.7349	4.1314	15.9666	0.3091	0.7485	0.0486	5.0908	0.4149	1.9462	2.2416	1.9929	0.2533	2.0371	2.2653
UBE2QL1	2.8497	15.9983	5.4743	3.0945	0.8369	17.6083	9.5092	11.5856	2.3553	1.9222	3.4778	1.873	2.1992	0.4506	6.5795	8.3608	0.2461	4.9573	2.6117	1.0722	10.2322	2.4647	0.245	0.7443	10.4945	2.1715	3.5379	1.044	12.455	1.4376	3.808	11.2475	2.0321	1.6172	3.1594	2.8765	1.7072	3.1354	0.701	9.0043	3.0186	4.1629	4.9251	7.6132	1.5767	31.2735	8.0954	13.2532	3.8404
PLSCR1	2.4483	10.3902	32.1089	2.5949	1.8465	2.3635	2.4845	16.1164	1.7646	32.5221	2.5533	3.7558	14.6261	13.236	2.0254	2.5613	7.1627	3.0748	24.3564	18.3854	5.1919	1.6372	21.5517	13.3902	2.9832	3.8542	4.7951	5.4342	1.7224	2.9745	3.5003	2.6328	2.7468	7.2348	4.2291	5.2767	6.9131	9.9521	7.3416	2.7424	25.2211	5.1683	11.7325	2.8841	2.6942	2.3448	1.6344	2.5712	3.6118
IRF7	4.3581	8.0889	38.7266	1.5267	3.1906	1.9784	1.1188	9.9708	2.3754	40.184	3.0716	3.9293	13.5216	7.0345	3.6678	3.0857	7.0961	3.4963	29.1659	17.1707	5.2379	2.7656	7.4804	6.7822	1.3136	4.7735	4.3809	7.0689	2.906	5.4076	4.8161	3.2288	3.9162	4.4711	4.7439	4.8246	11.3907	3.1699	5.1159	2.2201	12.4983	2.9383	16.0312	2.1797	2.1285	2.5024	6.3714	1.0082	6.7221
MNDA	4.0489	11.7702	6.6912	3.2969	7.0912	2.0922	3.2933	6.3368	2.1421	38.5736	4.7313	10.5635	6.9729	8.3551	3.5597	3.1975	8.7254	6.1861	30.8747	20.3809	5.3865	0.5675	5.2272	6.4492	5.3667	15.7506	1.9294	10.6939	1.0664	4.9927	3.127	2.598	3.3544	13.2409	3.3317	6.7509	3.4896	4.779	5.7025	2.6277	1.4619	9.5436	11.0776	2.6554	3.7096	4.2582	2.5246	2.6447	2.9937
AP3B2	4.6868	9.7225	8.5594	3.3354	1.8408	10.6226	8.2299	6.9976	1.8285	2.4815	6.9706	3.6662	2.8763	0.8434	5.8948	6.3843	1.8008	5.4827	1.2397	1.3794	6.9054	9.1562	2.0268	2.1912	6.1611	3.9324	8.2879	1.6767	9.7487	4.1233	5.0908	6.4624	3.4367	2.1027	4.244	2.5309	4.6781	1.9052	3.7682	9.9572	3.7514	4.9161	7.0049	6.1965	1.83	17.6148	11.497	10.2733	5.3971
LTBP1	4.2381	8.8825	1.0517	1.1198	8.1502	2.6951	3.7583	8.2447	2.3879	4.7221	2.7244	4.6049	8.0306	19.3896	2.7785	3.2276	6.9692	5.5061	5.1978	2.1864	3.5684	0.2368	3.8476	8.5445	5.4778	5.9944	6.8498	6.65	3.1275	4.1098	5.0005	2.5141	3.147	3.396	7.5263	5.1146	7.7565	4.902	21.3022	3.5883	10.4041	13.585	2.262	5.6606	1.6201	1.9691	0.6434	1.5642	1.8828
RGS16	0.9371	11.8238	2.9579	1.1315	1.0536	2.8658	2.1928	16.493	0.8564	3.6118	13.0556	0.9601	26.4849	48.073	0.8305	1.8381	4.0195	1.3867	4.0886	15.8332	2.9231	5.6453	9.0314	8.2806	2.2722	1.0231	2.4136	4.8967	5.0997	1.3035	2.612	1.6011	11.8503	2.8406	5.4141	4.4251	2.0846	2.4088	6.4955	1.2086	7.0792	17.8107	2.1116	2.4374	1.7801	2.9077	0.8084	0.9015	1.2118
CGREF1	6.98	11.7722	9.3227	4.649	3.8482	5.232	7.3867	5.2386	3.8916	2.8054	5.3672	5.3858	0.3075	0.3382	7.5598	6.2442	2.1162	4.8809	4.2055	2.359	6.1489	15.9395	2.8261	0.1271	5.9124	3.5865	7.3123	1.3501	9.2071	2.6378	5.2892	5.4015	5.2312	3.5527	2.5561	2.9486	3.518	2.3586	6.891	7.9864	5.5076	4.2828	5.9368	4.4408	5.4884	14.9602	12.2368	7.9391	5.5934
INPP5D	5.1845	6.0108	3.0625	3.1926	3.9537	1.7951	3.7211	6.4054	4.3804	8.5989	3.372	7.8429	21.2389	18.8582	2.834	2.806	4.9313	3.3918	11.657	18.9811	7.8183	1.1877	7.7485	4.5322	4.7812	8.2207	2.2551	11.2124	1.8546	8.516	3.2568	4.4642	3.559	7.8274	4.3565	8.7927	9.4511	3.4603	7.4073	3.0673	3.2509	5.3966	4.6636	3.9027	8.0129	3.1031	2.1043	2.025	4.6972
CRB2	2.0654	7.4508	0.5312	0.0568	14.0642	4.4488	1.6724	4.2153	1.9909	11.115	3.2438	5.1763	26.9468	44.5107	0.9767	2.002	8.7308	1.7464	2.2055	3.7114	1.6226	0.0931	17.7905	1.9045	4.4899	1.0593	2.0607	3.2607	6.2771	9.6924	4.5498	4.8073	2.9542	5.5971	3.6339	10.8137	8.7276	10.6129	7.5458	3.8587	2.5568	1.966	3.0184	7.8992	1.4472	6.6848	1.2702	3.0687	2.504
UNC93B1	6.0769	7.224	6.1884	3.8476	2.89	1.9561	1.4974	10.7568	2.7149	13.8033	3.0312	6.74	11.9747	11.8376	3.4415	2.2371	13.3373	2.1913	17.5134	18.3313	5.7147	0.7661	6.4723	6.8799	3.0563	6.5767	1.3369	11.176	1.7547	6.1016	4.3601	4.2931	4.119	7.4076	2.8217	6.7578	8.9723	1.6999	10.3213	2.8008	5.8835	1.9908	6.2171	3.762	6.2113	4.3456	4.3314	1.2127	4.0549
RAB34	2.1027	9.8227	1.2179	1.8956	1.3389	4.0133	2.606	22.5895	1.281	2.7041	1.6319	1.8251	18.7562	13.6766	1.6427	3.0106	5.5788	1.7259	5.2076	3.4286	2.4062	0.6661	22.3709	18.4535	2.0181	2.2679	0.7198	3.3816	3.6593	2.1657	1.8466	3.1734	1.4877	3.045	1.7089	2.5162	2.1173	2.2384	2.5197	4.925	23.5591	2.0128	2.7295	2.4153	2.3964	5.8791	2.3832	2.0847	2.7645
OLFML2B	2.4376	9.1668	3.2946	3.4503	4.0501	1.1654	0.987	2.1363	9.4641	6.5676	3.6084	9.4781	15.6349	3.3095	1.4072	4.208	8.6105	3.0361	11.0235	38.819	3.2896	0.3702	6.1295	7.7087	4.5322	8.1941	0.8061	5.2004	2.402	12.5726	1.8852	1.8816	11.6945	14.9213	2.3151	4.2413	4.0386	16.5407	8.069	2.3786	7.3018	4.0272	4.9109	1.1526	4.3621	1.8584	0.9145	1.2192	3.0201
PLEK	4.248	10.7551	5.0581	1.475	6.9652	1.0515	4.8567	3.1805	2.6237	31.1783	5.2982	8.8114	3.8198	22.6889	2.6506	1.0264	11.4312	2.6594	22.565	11.8959	4.5014	0.712	6.0116	3.9269	3.2635	5.9886	1.7873	8.9745	0.8146	4.0205	4.3016	2.4434	10.4216	9.8458	3.1724	5.5097	3.9459	2.9304	3.2234	1.5722	5.2223	16.4779	7.9124	2.4618	4.0256	3.051	1.208	1.4934	3.9792
PTAFR	4.2961	6.7059	3.3637	3.3703	9.5423	1.4836	3.3106	3.9376	4.9261	9.142	5.531	9.8742	4.6772	23.4486	3.1019	2.0504	7.8729	2.9769	17.1702	22.0418	6.6576	0.6438	6.5087	3.6518	4.964	9.0354	1.9924	6.4808	0.8923	6.8153	3.3669	3.2926	5.438	8.881	2.9853	9.9357	13.2202	4.296	6.195	1.1045	4.3448	6.1067	4.8688	1.8082	7.4634	3.1024	2.4756	2.5328	4.854
CPQ	9.4626	8.7915	1.9639	3.2292	3.2249	5.6463	3.1438	9.0646	1.2448	6.579	1.7697	3.7602	12.0237	19.6225	1.8105	4.0577	4.7056	4.0146	3.9222	5.2301	3.2164	0.6725	11.8518	20.3594	6.1873	2.7567	0.921	5.0151	7.8049	2.9469	4.43	8.5523	2.3653	4.21	9.8778	8.3513	1.8406	5.2564	2.9566	4.6883	10.4343	2.1493	3.6869	6.6318	2.2626	5.6617	0.9881	2.9413	2.3313
MMP24	2.3893	4.4738	15.7825	5.8758	1.2683	6.3959	11.6431	1.964	1.5031	3.9131	7.3408	2.3898	1.2956	0.8313	12.537	6.9368	0.4453	4.6417	1.0179	1.3347	6.4553	4.9898	2.7644	2.7019	2.815	5.2724	10.5106	0.9566	3.9258	3.341	5.972	3.4782	2.521	1.1655	3.7262	1.4982	3.6751	1.5247	4.1877	10.6906	1.5723	8.4304	15.3639	3.6703	1.0038	6.4199	8.0166	11.1204	4.4895
HLA.DQA2	0.0172	0	2.8938	1.1262	0.0846	0.4513	0.2084	13.6951	3.6824	2.4751	1.1967	4.4311	24.001	23.5218	0.2233	0.0615	13.4553	0.5188	27.0105	4.3778	0.2238	0.6756	6.1995	10.257	1.752	3.6193	3.7764	0.0569	0.0111	0.9744	0.3341	2.4239	0.9362	0.9481	2.2029	0.9519	0.2674	1.6078	46.5934	0.6107	0.0223	2.9505	5.4802	3.218	0.1747	2.0463	1.1737	0.122	1.2077
PYGL	5.3776	5.525	9.9497	0.4882	4.4532	1.9134	2.2848	9.3518	1.9045	10.5818	3.7216	6.3263	12.0231	10.793	1.2413	1.625	10.0788	2.1225	16.1951	9.3308	2.4661	1.7877	14.4339	19.9871	2.7497	3.5044	1.7617	4.7453	0.9394	3.6521	4.216	1.7845	3.7867	6.5272	1.8018	4.7581	3.9933	3.2758	18.3587	3.8937	12.4087	3.1902	6.5746	1.9984	3.2675	1.563	4.9218	1.3934	3.1485
MS4A6A	9.3306	9.8905	5.147	6.0447	3.5689	0.6346	1.3964	1.5428	4.5005	23.1164	2.3727	15.2605	13.3046	12.0224	2.0104	0.3202	10.3461	1.0832	21.0837	22.9026	3.3808	0.5982	6.7216	5.7446	0.4907	6.7207	2.605	6.8241	0.2087	4.7269	3.7192	1.0402	1.8995	12.6803	0.5185	6.7625	4.6749	6.098	6.7857	2.2765	5.2721	1.1537	14.2402	1.1895	6.0242	1.2478	2.8479	1.4348	1.1164
PTPRT	3.0782	7.0713	0.0514	4.8738	3.0588	15.4061	5.6309	2.528	4.9928	3.0628	6.4286	3.7912	0.3125	0.2013	6.845	12.2535	0.1121	9.3078	0.8154	0.9169	7.2804	0.2943	0.3557	4.8525	12.2163	7.6076	2.9843	1.545	4.4563	9.1133	9.2136	3.6055	6.0149	3.9186	3.4315	3.0294	3.1252	4.2482	0.2805	7.4823	0.1219	15.6213	11.8218	7.0925	2.9856	14.3104	2.1171	13.1778	6.0093
EBI3	7.7456	5.8593	3.7686	2.8589	5.1903	2.2744	2.1308	5.331	4.8408	11.8233	5.6932	8.894	6.2536	9.6853	5.3443	1.8811	6.396	3.2609	18.66	23.6084	5.9196	0.5751	2.8272	2.0664	2.7197	7.5546	1.5055	14.3541	1.5397	6.9316	3.9118	4.7002	6.6867	6.3569	4.5544	6.8074	14.7057	3.3141	2.6598	1.6254	1.4764	5.7084	5.6132	3.05	6.7412	2.1283	3.4062	1.1758	3.2245
CYTL1	6.0338	2.6564	1.2538	3.3752	3.0108	2.8072	2.2672	5.4364	4.0445	4.3787	3.7175	7.6248	3.0855	18.3218	0.5016	0.9072	2.7367	3.6562	5.0121	8.6625	7.3056	0.498	1.2713	21.786	3.0566	7.8099	1.2512	5.0497	1.4013	5.7962	1.863	3.2485	4.5625	4.7233	3.5165	10.9356	5.79	4.3607	4.1393	3.4478	4.5722	9.0289	4.2123	4.975	5.9863	1.7089	2.7901	2.2488	3.4337
SHISAL1	0.9659	13.8658	1.1585	14.6604	1.157	8.8942	9.5225	3.147	3.5799	0.7952	3.1621	2.9259	0.108	0.4518	8.4693	13.2537	0.3096	6.0761	0.6233	0.0949	9.4276	4.2188	0.6446	0.009	14.978	1.1708	2.5929	0.765	12.059	3.0543	4.4315	4.8874	3.8031	1.3146	2.9618	1.7807	0.2027	2.0502	0.4508	11.0765	0.0166	5.3286	8.9845	9.3798	4.3196	19.4603	0.9832	15.4975	9.7345
FAM155A	3.6241	5.1918	3.1668	8.0811	0.9471	8.2338	10.2267	2.2007	2.702	3.7241	7.7574	3.1557	0.5048	0.3671	13.325	9.191	1.1733	6.2253	1.2206	2.6105	9.1805	13.9082	0.2366	3.7044	5.7464	4.0053	12.9734	2.389	6.4347	4.1104	3.9937	5.202	3.3108	2.9432	3.5039	2.0422	2.512	1.1419	3.556	8.59	1.6733	7.0692	7.3981	5.9808	1.9722	6.8246	4.7958	10.5519	6.772
APOBEC3C	4.2579	6.3749	26.0867	2.5182	3.9983	1.4507	5.4823	4.4526	2.9988	13.1234	2.2685	5.0831	12.8321	16.2151	3.125	1.0293	10.0486	2.3794	10.2897	8.4492	3.244	8.1778	9.3563	21.3078	2.4524	5.1249	4.8064	6.278	1.0301	3.9551	2.5791	3.0378	5.4418	4.0834	2.2138	4.9291	3.6772	2.2563	21.8664	1.9222	9.9785	2.533	8.4115	2.8977	2.7047	1.3958	4.2474	1.5612	2.074
GBP3	0.4682	11.674	1.8073	1.1499	4.5611	1.0302	1.0738	5.4727	2.8966	40.628	2.2328	0.7666	10.1958	39.4658	0.2352	1.8919	6.2119	2.515	12.8399	12.375	0.8487	0.8125	16.562	37.8751	5.4264	8.6264	0.7432	4.9678	2.5542	5.3794	1.2309	1.7718	6.481	8.3062	2.6262	10.3366	0.7679	9.106	8.7987	2.0684	18.3617	7.1889	6.6127	3.0846	3.0612	0.9823	1.3482	2.9281	1.5619
CSF2RA	8.1309	6.9752	1.453	2.0447	3.9701	1.5294	2.5986	6.9199	3.8248	3.1753	4.1408	7.5935	5.4641	10.0851	2.724	3.0258	4.1101	2.5193	11.2187	16.3943	6.9435	0.3301	4.7821	3.1893	4.566	7.1715	1.2234	17.6333	1.62	8.8294	3.6052	5.117	3.9244	10.2864	5.6915	10.6331	9.2952	3.0015	9.5492	1.6558	1.9536	7.6029	1.8965	3.2576	6.7373	2.7692	3.7867	1.7468	3.9276
HLA.DMB	3.7395	6.6044	3.8388	2.2609	2.9028	1.1167	2.2485	3.7436	3.6689	8.1438	2.2965	6.684	15.1599	16.6659	2.4901	0.8331	14.9502	3.3234	15.539	16.9531	3.754	0.6015	8.0882	3.9429	1.8644	5.8496	1.3563	2.8121	0.7232	4.9886	3.5258	3.3256	2.6909	10.4469	2.4348	7.3309	6.175	4.2641	10.1888	1.9963	3.0571	2.5221	6.0809	2.2018	5.2257	2.0263	3.807	1.3037	3.7408
TNFAIP8L2	6.1493	5.6308	3.2648	1.9477	7.4706	1.8155	2.511	5.3162	4.36	13.525	4.7759	8.8257	4.0541	12.8573	2.4766	1.6142	10.3217	3.8714	24.7959	9.6191	4.5487	0.7514	4.3136	3.8956	4.7903	7.0295	1.813	6.496	1.3221	5.4354	5.3767	4.231	6.0322	9.9204	3.8403	6.805	10.5844	4.3991	3.185	1.688	6.3912	3.0395	6.5125	2.6252	4.8378	1.9063	4.9505	1.7516	5.0397
SASH3	4.2353	6.7209	4.2151	1.8235	4.326	1.1183	2.8869	3.4491	3.191	13.3238	3.3761	9.6093	10.9551	16.8079	2.4206	1.5166	8.9662	3.0019	17.6177	22.2238	5.9097	1.0242	6.4589	4.99	3.7718	6.723	2.4653	7.6888	0.8584	5.3761	3.4846	3.0182	3.5854	8.8344	2.8011	7.682	9.7967	3.5306	10.2645	1.2916	4.2193	4.6132	7.919	2.7054	5.7522	2.825	2.786	1.6163	4.0288
RAB3C	1.5715	17.0799	2.7758	2.0893	0.6959	21.0792	10.7464	5.013	0.5081	1.4554	4.1323	0.7658	0.5236	0.3183	7.4054	7.4076	0.2386	4.9933	0.3585	0.3172	8.4474	2.9197	0.1448	0.0086	13.1416	1.777	6.3746	0.4976	14.9178	1.0234	3.1521	4.6333	0.8462	0.4781	2.1946	1.5254	0.9472	2.3944	0.6684	12.1382	0.0761	7.1033	5.6447	7.894	1.1932	30.9137	4.6846	22.5474	2.0707
PRKCE	3.1788	13.0999	4.7953	6.8012	2.1825	14.9579	6.3198	5.1741	6.3802	3.897	3.5114	4.4544	1.5708	2.4654	4.3067	6.2209	2.22	4.4967	1.1676	2.4361	8.5702	10.1964	1.9871	1.6206	7.8467	5.4221	5.075	2.6895	12.5655	2.5215	2.7974	4.6608	3.6162	3.184	3.1427	2.9911	1.6875	2.0075	2.4655	8.526	0.8509	6.8671	4.7704	6.2379	7.2457	23.1689	1.5821	11.7477	3.3605
C1orf162	5.8426	6.1293	4.6056	2.0404	3.0553	1.0204	1.8553	3.726	4.3545	11.0036	3.2925	8.1183	16.4974	14.4985	1.4169	1.1183	7.7444	2.0862	20.3507	10.4606	4.0754	1.032	3.1182	5.693	1.9276	6.1583	1.7129	7.8085	1.7583	6.6486	1.9892	2.7131	1.5374	6.6731	1.7508	7.5436	9.5603	4.1693	8.6994	1.6634	8.0683	4.7213	6.1051	2.4061	3.9481	1.2772	3.4853	1.0285	4.7529
SRRM3	3.3361	3.406	11.9977	2.2381	1.0709	4.6976	8.1766	3.665	0.729	2.0177	7.086	1.4139	2.3394	0.2977	10.1777	4.9294	5.8659	4.4023	1.0629	2.8768	7.4866	4.1181	0.3459	1.252	2.1605	2.0019	23.2447	0.7955	3.03	2.2341	10.6212	4.8937	2.7811	0.6689	5.936	1.1621	5.2972	1.9688	10.0552	6.149	0.764	4.1181	7.1172	9.227	0.6542	6.7885	23.3379	6.6286	3.9212
ELAVL4	3.7484	10.0012	2.8716	1.587	2.6446	12.5886	5.1362	3.5088	5.4408	5.4209	11.3527	6.2771	1.2407	0.3417	6.1153	5.5432	1.0842	3.5937	1.7771	2.2031	6.4117	0.0314	0.1137	0.0222	6.3671	6.2644	6.6446	1.0277	5.5927	4.1655	3.8747	4.1177	2.4007	3.2954	2.4346	1.3153	3.2119	6.269	0.0854	7.5398	0.0505	8.2662	5.0168	3.6497	3.0101	17.2025	6.0046	13.6996	4.6294
RHBDF2	6.0489	5.7922	2.4457	1.8364	3.6387	1.7538	1.6055	4.2921	4.6189	10.1613	4.794	6.7134	9.4825	10.3121	3.0411	1.8122	3.1582	2.6542	13.5148	18.852	6.6502	1.0007	4.4842	4.8847	4.1306	5.7951	1.8841	16.775	2.0398	8.3619	2.9628	5.0776	3.0296	9.6044	4.5633	10.1001	10.3237	2.6561	7.2204	2.1149	4.2838	6.1415	3.1069	4.1247	6.0578	2.9896	1.2765	1.2156	3.4693
DLGAP3	2.3696	22.2205	4.0743	3.6784	1.0287	13.7138	5.5331	8.2036	1.8825	1.4687	4.5904	2.5445	0.8309	0.3307	6.0712	11.0801	0.3643	3.6332	2.2606	2.3074	8.684	3.5256	1.261	0.2293	8.2081	4.9133	3.144	1.6714	14.6881	2.5749	2.122	3.8053	5.0455	1.2854	2.5954	2.2298	2.8575	3.2047	1.0654	10.9668	0.3743	8.7925	4.0381	14.8944	4.494	29.0387	3.7468	8.0336	4.487
REPS2	3.5279	9.4406	4.545	1.4485	2.2039	13.057	5.2398	3.1067	4.8349	5.7748	3.7724	5.8516	0.5909	1.3627	6.9565	6.6206	0.7449	5.5269	5.2574	3.2321	6.2092	1.3397	0.2293	0.1236	10.9921	5.0662	4.234	3.2174	8.443	4.1533	5.6812	5.2786	4.414	4.3353	5.006	5.3867	3.4543	13.6126	2.2043	7.905	0.1421	6.4671	3.8409	4.6055	3.7064	15.6575	4.2513	12.4561	10.3761
SKAP2	2.6752	7.3036	1.4866	1.0367	2.8823	4.9274	3.0249	11.3154	1.6746	5.6242	2.6618	4.3448	25.655	10.0832	1.5037	2.2482	3.5382	3.3622	6.8772	8.5076	4.8214	0.2879	5.4353	6.97	6.0955	5.2415	1.1074	6.2041	4.0912	2.607	1.9989	2.7942	2.5191	4.7258	3.2188	5.3589	2.759	2.5395	4.2863	2.3862	2.0055	4.5866	2.3711	6.9916	3.6099	7.4857	0.814	4.2416	2.3414
HLA.DQA1	0.7213	4.7666	7.2064	1.3003	0.7091	0.4687	1.7865	3.6966	1.2785	2.3672	0.5047	2.3921	11.506	26.803	0.8558	0.176	41.381	0.595	12.9564	19.1858	2.411	0.3649	9.3357	2.9269	0.7181	6.767	0.8949	1.969	0.1967	1.0801	1.0154	2.5381	0.2683	4.2972	0.5274	7.1983	1.0798	4.3773	21.7005	1.1012	2.8689	1.6738	1.3285	1.182	2.5281	0.4159	1.2649	0.3102	1.0964
PCDH15	7.1198	2.8791	0.0039	2.8498	2.5227	2.1007	2.0835	0.1247	14.4004	7.0446	5.3198	16.2103	0.1819	0.1001	4.6065	5.7594	0.1295	4.3502	6.9185	11.4686	3.8825	0.0139	0.064	0.0013	4.2055	5.4627	7.3469	4.4621	1.7387	12.5216	3.8017	1.4617	3.7792	7.7406	2.3777	4.5597	1.4998	8.331	0.0075	3.2509	0.0106	15.3491	5.4417	1.0199	7.2435	0.575	1.7782	5.3808	13.2526
PLAT	0.6228	6.0454	18.3298	2.3176	0.7755	1.6751	1.6198	6.1712	1.2264	1.5304	1.5839	1.0734	8.1429	7.5907	0.8858	1.7725	3.2159	1.2038	4.4686	2.1833	1.3078	9.2885	29.0257	17.5898	1.9161	1.414	1.9129	2.7897	0.7861	1.5967	1.1338	1.8762	1.0209	1.2791	1.4039	1.0614	1.2795	5.4751	4.282	2.2921	14.4006	1.4303	1.6415	2.1485	0.7702	1.8555	0.4818	1.3717	1.0392
SYK	5.7173	5.878	2.116	2.0433	5.9283	1.3707	2.9321	2.8044	4.1425	11.7163	3.5852	9.1281	5.7011	13.1618	2.3685	1.6733	8.096	2.8966	10.606	16.8095	6.7193	0.5546	4.6634	3.329	4.4938	8.3105	1.8334	10.8864	1.1754	6.4019	4.1502	3.4687	4.7743	8.6688	3.841	8.4229	7.1418	3.6111	5.2482	1.8217	2.0324	4.7634	5.0068	3.7641	6.0932	2.6415	2.0118	1.9671	4.2343
CELSR3	3.1355	3.3321	10.946	4.152	1.2556	5.2896	10.0554	1.7072	2.4234	3.696	5.9728	2.5336	3.6595	0.3616	14.5015	7.7596	0.3268	5.1697	2.4888	0.8098	6.5479	7.3008	2.1934	0.6351	2.5144	5.6647	9.4376	1.3032	3.9783	7.0684	4.9955	3.7927	2.0232	1.5677	3.6184	1.3026	3.9058	2.0843	1.5866	9.2363	2.2408	6.4168	11.2497	3.4422	2.4177	5.4452	5.9353	8.2386	6.5021
SPHKAP	1.4483	3.2322	0.1223	13.7313	2.0855	4.3777	9.6394	1.0694	2.7401	1.6774	7.1482	7.8811	0.2793	0.1873	15.6055	7.3579	0.0615	8.6641	0.1653	0.2836	15.5833	0.6268	0.0482	0.0117	3.0547	11.4821	7.5716	1.7882	8.2887	2.1992	13.1016	1.4477	4.7837	7.7935	2.1443	2.5967	2.03	0.4905	0	5.5268	0.0208	18.9452	10.1908	4.3644	12.5195	5.5193	4.4384	19.2245	6.7974
LAT2	5.6601	4.6835	2.4755	1.3061	4.6519	1.5077	2.7341	6.0248	3.0979	10.465	4.7713	7.4781	5.1885	18.5532	2.0499	1.4838	6.0171	2.6547	20.2697	11.8245	5.564	0.82	6.5083	5.6063	4.0173	5.7027	4.2645	8.166	1.0744	5.3722	3.914	4.5506	4.3882	7.8606	3.6588	7.5354	10.4064	3.627	5.6635	1.3428	5.0462	5.7686	3.9438	2.6716	5.0798	2.6333	2.7768	1.5385	4.5328
PCP4L1	0.642	31.3828	5.7112	0.1155	0.1754	16.7446	11.6471	16.1065	0.8851	0.3978	4.5096	0.0922	0.9118	1.2876	3.2305	7.8277	0.3388	5.4455	0.7311	0.2204	10.8247	0.1168	0.3988	0.4249	8.0734	0.4262	1.1175	0.5159	7.3012	0.3877	1.5514	6.2553	0.3084	0.3221	2.2303	2.2804	0.5026	4.2751	0.2747	33.4586	0.1735	4.9024	3.9963	7.9613	0.5735	39.0053	0.9889	17.78	1.5207
PARP9	2.7576	8.4675	21.6025	3.0847	3.6291	2.1313	2.6333	6.8294	2.9059	29.6477	4.5596	4.2209	7.4303	14.1421	2.0639	2.8224	7.8444	3.6576	15.7432	16.1925	4.0106	2.1748	7.0847	13.1295	3.2283	4.4047	7.0002	3.3641	2.7208	4.2104	4.2247	2.3095	2.9914	5.6318	2.8364	4.8705	4.771	6.3585	13.4964	3.3217	14.9974	2.8896	13.1894	2.839	2.5475	1.7944	1.9313	2.9323	4.5818
CHRM1	0.8332	23.4719	8.3243	3.1591	0.2223	17.7371	5.6352	13.5054	1.0503	0.8272	2.5166	0.3324	0.3	0.3071	7.8083	5.1118	0.2932	4.0871	0.5061	0.1764	10.9866	1.9146	0.1255	0.0063	11.7709	0.8195	4.3423	0.3698	17.3502	0.6151	2.3784	10.8617	1.0228	0.418	2.0993	1.8455	1.7469	1.0958	4.5453	5.5266	0.005	3.3693	4.516	9.6135	0.5746	42.5678	4.7784	11.7158	1.4474
SLITRK1	3.7348	6.5378	1.2109	8.7583	0.4045	9.1875	6.061	2.4615	6.2644	1.0409	4.5524	2.4682	1.2643	0.5201	11.1339	10.0021	0.0452	4.0644	0.9666	12.1233	6.656	19.209	0.2869	0	7.9102	4.2864	2.7096	2.2885	11.345	5.3573	1.2699	4.7475	1.8039	1.4246	3.6495	5.9206	1.3178	1.1976	0.011	4.2036	0.1173	9.0348	4.7552	4.7749	2.0375	11.4045	0.9823	11.2091	5.3746
HLA.F	3.3877	10.3871	19.4751	2.2706	1.078	1.5732	2.2227	6.8972	1.8787	10.843	4.1519	4.041	24.2288	4.3836	3.5495	1.7639	10.1918	3.1596	13.8328	12.0778	4.3643	4.8169	6.9221	10.6741	1.9581	4.1472	4.3114	3.8516	2.2446	3.7826	3.092	5.6494	2.5902	5.3798	3.3253	3.5415	4.9695	2.3925	9.635	3.9511	15.3536	2.1638	9.011	4.0072	2.4933	2.454	20.9892	1.538	3.1422
TGFB2	2.5778	4.9101	4.6692	0.2535	3.486	2.4935	2.1185	6.6074	0.8962	1.8879	2.163	1.7107	26.4849	33.1221	0.5022	1.5374	3.6936	1.4576	6.9737	24.3778	1.3445	0.2469	23.1995	6.2341	1.7763	3.1862	1.2571	2.0962	1.9392	5.199	2.1353	0.7634	0.5627	0.6106	1.8345	2.3756	1.5829	101.8285	6.9357	3.1806	8.6384	4.0454	0.8863	4.4178	0.5963	3.8938	0.1662	1.9057	1.4386
SIGLEC10	7.7927	6.8561	3.8507	4.2994	2.7044	1.8682	1.9286	5.5472	2.7384	9.3515	3.5804	9.9141	22.0045	7.989	2.5358	2.442	2.8926	2.9675	12.7791	30.3551	3.9968	0.7027	3.4879	3.0999	2.7568	5.0194	2.4108	14.3048	1.3752	6.1838	3.6605	3.4817	3.0952	11.9168	3.689	5.8884	11.7253	2.921	11.5293	1.5158	2.3991	3.1586	3.6461	2.199	7.463	2.5859	1.8661	1.6202	2.5854
KCNJ4	1.0442	33.8142	0.3003	0.2621	0.7594	16.4991	3.9161	19.8906	1.894	0.8651	0.8827	1.8834	0.3935	1.9254	2.132	7.6976	0.2202	2.3675	1.7035	0.2626	10.5193	0.0159	0.4114	0.3192	7.1512	1.7251	0.2963	0.6623	17.4031	1.216	0.7179	9.7628	3.546	2.6546	1.6382	1.2746	0.9086	1.9648	1.3746	14.3775	0.7562	3.5431	1.3553	10.7392	1.2948	60.2892	1.9371	8.22	1.7176
RTN4R	1.1149	16.1252	4.5232	1.6104	0.9356	10.2317	5.1322	8.7981	4.635	0.7619	3.1795	1.7073	0.2079	1.3693	7.8701	5.1137	0.5472	3.8007	2.3311	0.8029	9.894	5.8297	0.6033	1.8978	5.5508	2.8437	2.3262	0.8419	12.4604	3.8684	3.3128	9.6609	6.2774	3.7207	1.7813	1.9085	2.9153	2.3699	1.044	5.8083	1.0043	3.1068	11.0169	6.2847	2.6271	27.2534	10.3601	4.3201	5.6409
CD37	6.3271	7.55	3.4163	1.5004	5.1363	0.9179	1.3872	4.7603	2.4139	6.0146	2.8642	7.5503	12.5975	8.9291	3.1742	1.6567	5.7398	3.6446	16.7878	10.8904	5.7694	0.6076	4.414	2.396	3.2947	6.433	0.6282	17.6051	1.1541	6.6223	5.1608	3.7544	5.9008	6.7761	2.9642	6.314	9.6333	2.4124	6.9519	1.4197	1.8177	2.8196	4.6928	2.0904	6.696	3.9001	2.046	1.0434	3.9114
INSM1	3.3126	0.734	8.337	3.0179	0.9782	2.1823	4.9356	2.5564	1.2306	2.2063	12.9677	2.9609	12.7969	0.0892	9.4505	3.2313	0.8141	2.1457	5.0165	3.805	4.0538	6.2244	0.7821	0.3257	2.2412	6.0188	7.6066	0.6844	1.0476	3.5002	5.1419	3.7112	1.3372	1.0049	1.4557	0.9192	5.6851	6.4681	0.4953	6.8758	4.2351	1.9066	7.8745	2.0005	0.4697	1.5149	13.6417	4.2387	5.4623
CACNA2D1	2.1283	11.7013	1.1356	10.9379	1.0349	10.2532	5.9883	2.039	4.3609	6.5117	7.967	4.2065	3.8045	0.9411	7.7122	8.3293	0.8672	5.5866	2.1702	1.6735	5.6758	2.5478	0.3761	0.1077	7.19	3.7686	11.0424	2.3353	12.5048	8.3841	3.9769	4.624	0.8754	4.5525	4.888	1.9733	0.8187	4.4969	0.0752	7.1639	0.0615	8.2771	7.6173	6.1774	1.9924	13.4298	2.4201	11.0529	7.5361
SLC1A5	5.8018	3.6716	8.3827	2.0686	2.7814	1.3631	1.1939	9.9337	4.0336	8.6591	5.1711	7.1916	6.1019	22.3369	1.4423	1.8445	15.447	1.506	9.31	9.1224	5.9667	10.3916	5.4867	4.2657	2.4541	7.5539	1.8361	15.9961	2.1184	6.5892	2.5678	4.5921	4.0194	6.874	3.8956	9.369	10.6845	2.1648	7.6093	1.1994	4.8085	6.9786	1.5581	2.7213	8.3493	1.0817	3.8069	0.8864	1.9251
THEMIS2	6.1856	6.4422	3.2562	2.8973	2.1504	2.5457	1.5872	4.1696	1.8928	9.4104	5.5593	10.9322	23.5817	9.5597	1.617	3.9414	4.475	2.1799	7.5484	26.0629	6.3198	0.5827	3.3459	4.7117	2.6069	6.2177	1.0982	15.0005	3.1352	6.2848	2.5023	6.7527	3.8434	16.9481	6.1073	13.3972	10.5147	2.8812	12.8498	1.2455	4.8681	2.5354	3.9714	2.2892	6.9066	2.605	5.5595	1.2514	2.0686
ECM2	7.1558	4.1594	1.7657	2.0848	15.1784	0.8618	0.9858	3.4559	4.5059	9.3045	1.9458	3.3624	16.0547	149.0325	2.0402	1.3354	10.8134	1.1746	7.0722	8.4363	0.6875	0.364	7.9975	16.2955	4.7195	3.2	1.4651	7.3432	0.7474	5.3196	2.5934	0.7516	2.7243	3.4616	0.951	5.2989	1.9926	7.9353	12.9861	2.7082	3.5106	1.654	2.5771	1.5907	1.2863	0.442	0.3873	1.1546	1.1257
CCR1	4.918	6.9383	6.3039	1.0843	7.1049	0.9765	3.007	2.5381	2.8622	26.5338	2.2667	10.6566	1.6037	17.7055	2.1326	1.0059	7.3978	3.3677	17.1107	17.6	5.9545	0.4716	4.3343	4.7021	3.8844	9.7829	1.7813	5.537	0.6578	5.2132	4.0819	2.14	5.638	7.4852	3.3685	4.841	5.7465	3.4132	4.7509	1.3872	3.3134	8.4615	7.9045	1.6072	4.4429	2.3073	0.6548	1.5601	4.7058
HMX1	4.9429	1.3225	14.0752	4.2985	2.0824	2.1042	2.6849	0.2584	4.6784	3.7154	7.5161	7.7411	1.0837	0.0234	6.1765	2.9824	1.9294	3.2196	6.6863	5.9008	6.6069	8.891	0	0.8464	1.7585	5.5642	5.1225	2.2005	1.8675	7.6041	6.3651	3.393	8.3257	4.2033	4.2466	4.1978	4.815	3.8018	3.4591	2.6772	0.0075	2.8211	3.8467	1.6875	8.396	0.637	18.5663	1.7251	7.1191
SYT5	1.5098	31.1171	1.1986	0.4999	0.6779	12.6028	7.5282	19.9413	0.3318	0.3194	3.2938	0.3242	0.6565	4.8791	3.9068	6.0873	0.3749	5.409	1.7842	0.0626	9.7076	0.3411	0.6635	0.6935	10.0523	0.7238	1.851	0.9648	18.0284	1.6367	1.4993	11.0868	1.7269	0.4769	1.6964	1.8505	2.4892	1.9918	0.5349	19.9638	0.2535	2.9373	3.0209	7.7788	1.0084	40.563	2.4568	10.6968	2.2261
ATRNL1	3.4851	10.1027	11.4713	3.1369	4.4362	15.6615	5.2769	3.6574	2.5907	2.5842	1.743	3.114	4.1746	1.0178	4.6225	4.5039	6.5523	2.6811	1.5623	0.862	5.5757	7.3341	1.075	0.631	6.8386	7.4665	14.9624	2.7326	11.4509	4.0682	3.1074	3.0331	2.8046	2.3697	1.9755	1.3842	1.2016	2.1325	19.8105	7.6322	0.1862	5.4562	3.0039	4.9574	3.265	16.8543	4.6919	10.8129	1.5714
PTPN5	0.6249	33.5819	0.1733	0.1411	0.2981	20.7312	13.4189	12.1299	0.3881	0.2757	2.7802	0.397	0.1839	0.2647	4.2132	5.359	0.256	3.1313	0.7272	0.2959	6.2243	0.1195	0.5502	0.9668	8.0345	0.2211	0.908	0.3883	19.0354	0.4117	0.9824	7.2473	0.2775	0.2081	1.3967	1.8891	0.6561	1.3258	0.7342	12.7934	0.1124	3.0799	1.7839	11.5018	0.6756	49.7765	1.7044	17.537	1.6474
CHRNB2	1.7818	10.4102	11.0012	4.942	1.3569	10.4879	7.0782	5.0054	1.2543	1.635	6.0572	2.0902	1.013	0.2445	6.8523	6.4192	0.3644	5.4544	1.3942	1.82	6.3677	7.1231	2.2964	0.928	6.0362	4.4942	11.8876	0.7152	8.5756	2.5277	4.5005	4.3628	1.9957	0.7415	3.2277	1.4997	3.0904	1.4664	0.8404	13.4662	1.1946	5.15	11.2995	5.3416	0.8009	16.847	4.5967	14.1628	2.7456
TAC1	0.3808	21.1143	0.9893	0.0632	0.0617	4.1527	10.8666	7.1917	1.1319	0.1581	2.9301	0.1641	0.2004	0.2569	1.5212	3.258	0.1391	6.2394	0.7339	0.0362	3.8255	0.0096	0.2481	0	4.4055	0.0583	2.1278	1.9609	4.5748	0.2605	1.5092	2.2285	0.2908	0.2227	1.3099	1.3045	0.2135	8.6546	0	129.031	0	2.37	1.3477	2.5353	0.0496	36.8789	0.2874	21.6485	0.9257
TNFSF13B	33.2372	3.2336	3.767	0.4896	3.0872	1.8677	9.5717	2.6659	0.3603	17.5129	27.1647	5.0292	5.0468	8.7443	0.3446	2.4295	5.8822	0.5307	12.1794	9.9821	1.7372	0.3059	8.5479	6.7002	0.6127	1.8774	4.018	1.0568	0.4425	0.9073	0.9762	3.7416	5.8689	3.0464	0.6151	1.3819	0.7408	2.2106	4.4882	1.0011	3.7807	1.0494	2.7866	1.5625	1.4013	0.8569	3.3425	0.5351	1.5953
SERPINA1	2.2403	6.8639	3.3595	0.9202	2.5915	0.7104	1.6497	5.0437	1.2258	14.5801	2.1706	5.4613	30.4294	23.2144	0.6072	1.1531	13.1103	0.8619	30.2523	22.9792	4.3885	0.3617	8.5576	8.7866	1.5972	3.2193	1.7501	3.551	0.595	1.6749	1.9614	2.2366	2.6698	10.8326	1.1825	4.7998	5.294	2.8632	16.0997	1.2893	2.8736	2.7524	6.3281	1.3264	3.3116	1.0343	2.1644	0.8203	2.0885
LYN	3.2989	9.9262	4.1314	2.5438	3.6788	1.8303	3.5391	4.0727	2.6217	13.5972	3.3109	6.1134	4.7016	17.9346	2.9022	2.5108	9.5901	2.1969	18.9926	17.2666	4.5412	1.1373	8.0266	14.9712	3.0897	6.2249	2.8354	7.3525	0.9621	3.4787	2.9547	2.3129	4.6242	7.1957	2.559	5.595	3.799	3.6129	8.4709	3.52	4.1984	5.4801	7.8226	2.3576	4.3893	4.7955	1.8358	2.976	3.2933
LYZ	0.2182	3.874	4.6402	0.607	0.3679	0.27	2.123	0.3478	0.7425	3.7469	1.2199	5.0133	7.2163	17.0564	1.2409	0.8414	9.7841	0.3959	4.1605	7.791	2.7309	0.8666	3.0945	8.7103	0.3858	0.618	3.6292	1.8751	0.2804	0.8145	0.7493	0.3494	2.0026	3.3594	0.452	2.6093	0.7632	1.4992	12.4105	0.7559	1.8587	3.724	10.744	0.5504	0.2708	0.6102	0.3474	0.6502	0.7004
RPS6KA1	4.2528	4.8308	3.8551	2.5054	2.9735	2.6565	1.8489	3.6789	2.9579	8.5374	2.8356	6.015	6.5487	11.5995	1.7757	1.9975	6.9847	2.7968	12.2329	14.9446	4.5196	0.9905	7.2795	4.6071	4.2282	6.06	1.7841	6.9311	2.339	4.7954	3.1997	7.3235	2.7018	6.2055	3.6917	8.8217	7.8933	4.8141	5.1196	1.5946	3.7817	4.1236	4.1465	2.4668	5.251	2.9573	2.4357	1.648	2.9798
F13A1	2.2904	12.8238	0.259	0.0792	0.3598	0.5815	3.9454	0.3862	2.0612	65.5068	0.7389	7.2593	7.3868	7.1778	1.2867	1.609	21.9717	0.5469	2.1067	11.8862	1.0338	0.0577	1.179	0.7825	0.7103	2.5003	0.2778	2.2161	0.4919	0.9395	0.279	0.5468	0.6241	14.9575	0.3714	1.5693	0.1231	3.6429	1.5731	4.3304	0.8429	0.6548	6.549	1.9371	0.5405	0.977	0.3664	0.7541	0.4198
SLC2A13	2.4115	12.7095	2.9662	13.5072	1.0196	8.262	9.9242	2.4349	5.7752	2.7364	3.8531	2.2075	0.4828	0.7951	9.3975	5.5768	1.7196	3.3813	1.6819	4.1625	8.3132	11.1908	2.2071	0.9392	6.6307	2.0163	8.9031	1.0627	5.6355	2.1229	3.9068	3.6061	1.3923	1.3602	2.4706	2.3332	0.5421	3.8096	4.2443	10.4856	0.469	3.6661	4.425	5.1211	1.6217	12.2732	1.9677	16.8767	4.6229
RDH10	2.5915	2.565	4.099	1.4013	2.5812	1.4269	1.9728	5.7814	2.0609	1.8853	2.0719	2.2414	44.6755	9.794	1.9134	1.8878	4.0577	3.2357	5.4419	20.3221	2.0723	1.4906	14.0901	7.6004	1.8599	1.6956	7.3315	2.2118	1.5629	2.5721	3.035	1.7176	1.3465	2.821	2.6523	2.4596	2.6145	12.4901	19.6688	1.8537	6.3068	2.1366	2.4526	2.6766	1.7674	0.854	1.5609	1.6421	1.6421
SFRP4	1.1865	8.7749	1.2588	0.0926	8.3174	0.6725	1.7939	27.2235	0.5929	1.9854	2.3714	1.1456	15.4469	10.0366	1.0296	0.9037	5.5614	4.2704	4.9293	1.4441	1.4085	0.365	22.904	10.3288	1.1849	3.8864	0.8284	5.9014	1.4746	4.4691	6.2905	1.0418	1.7212	1.7868	3.4401	3.4559	2.2019	14.8771	2.2899	4.6991	20.2535	3.2934	2.3386	2.0838	0.9618	0.2507	1.25	0.8369	0.3299
PDYN	0.0569	74.1113	0.2489	0.0051	0.04	2.6732	12.4753	0.397	0.0908	0.1485	1.7462	0.0245	0.0769	0.1056	2.2567	0.4753	0.3318	4.5861	2.6253	0.0088	0.4365	0.0512	0.135	0.0351	4.1175	1.0203	0.9469	0.0882	29.7798	0.0422	0.4567	0.2963	0.041	0.0541	0.5069	0.4708	0.3526	5.7694	0.0877	44.5221	0	0.9202	2.9767	0.8178	0.4757	34.0951	0.8377	33.0659	0.414
LPAR6	3.212	6.7739	3.6902	3.6063	2.3422	1.3472	4.4883	3.2362	3.8598	9.7689	2.5081	4.8402	6.9145	10.5646	2.1428	1.8296	12.1264	4.765	13.0029	11.9541	4.0096	1.3253	9.347	8.0586	2.8088	2.8867	2.5998	3.6413	1.2824	4.301	3.2926	3.1219	1.481	7.6741	3.0858	4.6153	3.116	3.463	7.0526	2.8422	8.623	3.5528	6.3974	2.5179	3.3382	2.245	1.8154	1.6819	5.4267
CHD5	2.0021	19.6678	0.6817	0.3682	0.5289	18.0151	6.9695	11.6531	0.7785	0.833	2.6237	1.2715	0.5009	0.5163	2.2284	10.2485	0.2896	3.9332	0.9686	0.4343	8.9497	0.1269	0.2104	0.0204	11.8519	0.6151	1.1777	0.8561	13.4812	2.9656	0.8791	7.05	1.0802	0.6635	2.1407	1.5598	0.9391	1.5512	0.549	9.5791	0.0177	3.9906	2.6097	13.7738	1.1562	41.4213	1.1486	14.4718	2.2952
ATP1A3	4.526	13.9986	3.3617	2.8711	2.3883	6.9982	5.1066	18.1233	2.6237	1.6044	6.1164	4.4926	0.7243	0.2941	3.7259	2.6093	2.2692	3.3302	3.2224	2.8923	5.298	4.8131	0.4118	0.062	6.8033	3.0494	1.5477	5.0846	4.7191	3.2112	1.784	4.0072	5.6739	2.5415	1.4357	1.3544	5.205	2.5769	0.9263	6.6866	0.4866	3.083	2.6424	2.6727	6.5863	18.099	4.183	4.892	4.3894
SYNPR	1.3213	20.5368	0.0823	0.0045	0.2659	29.6629	6.6891	10.2063	0.5938	0.0848	2.9099	0.0481	0.1564	0.7451	2.4699	6.1486	0.3321	5.2307	0.4295	0.1112	10.6099	0.0122	0.0757	0.107	20.9371	0.383	0.2546	0.4717	14.8356	0.2657	0.8959	6.021	0.4767	0.3361	3.5028	0.9274	1.9412	2.2604	0.0239	4.6586	0.0443	5.8213	0.7664	12.8815	0.2415	32.5417	0.4445	11.0621	1.4563
ITGAX	6.4632	3.3147	2.1585	0.9971	2.353	1.2361	2.7497	4.367	1.4748	1.0659	3.2364	7.7225	7.6069	8.0459	2.1908	2.7367	3.7455	4.5158	11.0051	9.2305	4.3643	0.7448	5.1168	2.2619	2.7149	3.7335	0.8508	7.916	1.7924	11.783	5.495	6.3338	3.6583	7.7368	3.8648	7.552	6.7737	1.6034	8.6017	2.5291	4.4848	4.053	3.1521	1.8377	9.3146	1.9278	2.624	1.2874	5.0978
CD300A	5.2263	5.8126	4.5854	3.2534	3.0333	0.8615	1.8746	3.811	2.1984	13.0802	4.2047	9.2476	9.299	11.2063	2.0891	1.3841	7.3834	1.6256	20.9317	11.7296	4.3145	1.3494	4.9505	5.0105	3.6038	5.1709	1.7554	7.2656	0.9666	5.4068	2.705	3.5684	4.673	10.43	2.927	6.272	5.3498	4.0669	5.4549	1.1579	5.703	4.6936	6.8498	1.6915	5.7431	2.1709	3.0173	1.4492	3.2596
SMIM10L2B	0.8011	15.613	0.7355	1.3451	1.7263	16.9485	5.4281	10.2598	0.9151	1.3387	1.648	1.2503	1.1217	1.6276	3.6485	8.9498	1.3144	4.1587	1.4677	0.407	8.522	1.0491	0.9288	1.5063	10.7741	1.3887	0.9526	1.5375	15.1315	0.8973	1.7216	7.5273	2.6963	1.4806	3.3462	2.7011	1.929	2.1231	1.2202	7.6251	0.4908	4.5061	1.7595	10.2553	1.5292	26.3553	2.8779	10.7691	2.8486
APOL1	2.0592	9.5288	7.1676	1.9672	1.1974	1.5872	2.3218	4.6356	2.4728	16.4732	1.6804	3.0492	5.6551	3.9386	2.0218	1.2324	5.9111	2.1874	10.5165	4.5876	3.1341	1.2344	8.7654	44.1582	1.7921	3.2109	9.2599	3.7634	1.221	1.9109	2.217	1.8466	1.8389	4.611	1.3685	2.4403	6.497	3.5547	10.2023	4.2709	25.7582	1.3995	5.7519	1.5855	1.5219	2.3091	2.2393	1.8266	4.0155
S100A8	0.6472	7.4603	0.9844	2.1466	0.3757	2.3955	1.9159	0.3141	1.257	24.9292	3.2346	1.843	37.8964	4.7662	0.5916	14.685	6.2456	0.4348	9.6397	5.3553	0.7848	0.2027	1.7353	6.427	1.3232	0.9528	2.0911	0.8838	0.5245	0.6489	0.1901	0.5859	3.2621	4.3334	0.1493	0.7519	3.1724	2.007	1.6254	1.17	8.3976	8.3029	5.323	1.1044	0.2858	0.3097	0.6962	2.2166	0.6776
PRLHR	4.9591	0.8192	0.0906	0.5964	6.8768	1.7459	2.6011	0.1343	5.1854	9.7855	8.293	0.3061	0.3903	0.0277	14.176	8.5549	0.7315	12.1094	0.0166	0.1294	9.8376	0.0239	0.0093	0	0.6204	3.4103	2.553	11.3663	7.4548	1.0801	12.6736	2.8081	6.3025	0.2164	22.1904	1.0024	15.1798	0.0519	0.0175	1.4555	0.0059	3.2051	2.3164	24.3161	0.4394	1.2028	2.568	6.8605	1.4437
C4B	6.7839	4.9328	0.9064	0.7722	3.7282	0.897	0.859	5.5443	2.0395	19.6183	2.3757	6.6141	8.9452	13.7989	1.3851	0.3293	4.3131	1.6947	8.9283	2.3474	0.3736	0.4142	15.4083	0.6173	5.2946	4.6779	2.4808	4.538	1.222	15.4861	3.1085	1.5562	6.8831	15.2158	0.7179	11.0421	14.0518	6.8118	7.1195	1.1928	1.8456	1.1743	3.5319	1.1145	2.5793	1.3029	1.0794	2.2991	2.5877
STEAP3	1.7698	1.4987	1.3458	0.2452	2.7383	0.4925	2.318	10.9926	0.682	4.5367	2.4724	1.0894	21.5673	15.1945	0.7782	0.6654	24.7004	2.3213	3.7755	3.6031	2.2837	0.601	23.6978	12.1733	0.8018	1.591	4.0414	1.4627	0.7524	1.1805	3.3331	0.8363	0.9434	3.307	2.0121	4.2205	3.1354	2.2399	11.0138	1.0664	35.6551	0.9394	1.8077	2.9544	1.7025	0.7674	3.9012	0.7722	0.9043
SLC7A14	1.9254	13.2556	7.8321	3.7494	2.4475	12.3115	9.7885	2.7936	1.2568	1.8429	3.678	0.6567	0.7707	1.2428	10.157	6.2444	1.6958	5.1642	0.8618	1.3742	9.0089	10.0546	0.238	0.0294	7.5459	1.5876	10.473	1.8026	8.1422	2.0949	4.0979	3.3058	2.4173	0.9106	3.873	4.9196	1.4788	1.5333	20.6514	13.9839	0.1302	3.3301	10.564	5.3926	0.5034	10.0754	4.6935	14.2616	2.1641
ARHGAP4	5.4146	6.6	3.0977	1.287	1.7777	1.3259	2.4033	3.6608	3.0076	9.992	4.7518	7.5122	11.7464	9.1811	2.6087	2.7147	4.9593	2.7277	13.9678	10.5419	4.7408	1.2799	4.9875	3.0234	1.7309	3.7142	1.7492	6.2354	1.8455	7.5791	3.0324	4.0664	3.6088	9.5249	3.0516	5.7518	6.987	2.553	4.7445	2.3392	4.5533	3.5014	5.5784	2.7839	7.0126	2.7785	4.8263	0.6824	5.0039
CACNG8	1.3415	15.3524	1.5646	3.3171	0.9709	19.2078	4.267	11.8389	2.7153	3.3129	2.0998	3.5794	1.2654	0.6344	3.2043	7.5289	2.6562	4.7077	1.4337	1.0893	6.6641	3.4723	2.7194	1.5378	7.0174	1.4216	4.7878	2.0967	17.6097	1.6412	2.1839	5.1881	1.6266	0.891	2.3443	2.0626	1.3845	1.6888	6.5986	10.0685	3.3491	3.4911	2.2373	8.2709	1.4095	29.0203	2.6289	9.9226	2.3639
SUSD3	2.3917	5.3594	1.6829	1.5634	3.5294	0.842	3.5073	4.1786	3.759	10.6857	2.0062	4.6031	1.4353	15.3186	1.91	1.3194	7.8144	3.0797	17.3592	7.3643	8.9301	0.5612	4.8081	2.2269	5.8753	10.0965	1.4147	3.6405	1.5501	5.87	2.7609	4.5331	3.421	11.2916	3.7919	8.2675	8.1935	3.6911	2.4713	1.2258	0.7111	3.2253	6.9459	4.5118	4.8412	3.0708	2.6356	1.4851	6.3587
PLCB2	4.6401	5.1836	2.1936	0.9797	1.8988	1.5264	3.2342	3.5982	2.586	8.8856	3.2137	7.2093	8.6118	11.5571	2.0883	1.9798	5.1857	3.7932	12.9741	9.7098	5.401	2.2809	7.4028	2.4358	3.0974	4.1769	1.4322	4.7993	2.046	7.8835	3.386	4.2132	2.8275	11.8698	3.2532	6.9785	7.5101	2.8504	7.2995	2.116	2.8796	3.102	4.8257	3.1156	8.0648	3.1704	3.2221	1.2856	5.3774
SSTR1	2.3474	8.2161	0.0723	3.4156	0.6341	8.2837	3.4337	1.4524	3.3328	1.4057	1.9447	0.6152	0.0288	0.1773	11.4306	4.0228	0.0493	2.3072	6.7384	5.2476	10.613	0.3665	0.0077	0.0094	7.9809	0.8532	1.6691	2.8464	6.571	1.6746	12.0216	2.0949	4.2651	1.5799	0.697	2.1548	0.4885	0.8763	0.0484	1.7019	0.0074	10.5304	11.2709	3.9788	6.2839	12.9245	1.4569	2.4521	5.9363
CABP1	1.4595	12.4115	0.6738	1.2044	0.4481	19.0619	2.5609	22.7136	0.4977	1.0503	1.5531	1.3352	1.1651	0.2397	2.3817	11.7116	0.9647	2.1888	0.5732	0.3332	12.8472	5.367	0.1508	0.1793	5.2817	0.9605	0.4652	0.467	7.9614	1.1478	1.2834	11.9972	2.6206	2.5551	1.9076	0.9776	0.4617	0.6926	1.3153	4.8161	0.0555	4.612	3.76	9.3742	0.902	31.315	7.7632	5.4216	6.4669
HRH3	0.7079	8.4776	6.6343	0.9518	0.2029	10.1882	4.9009	6.9718	0.634	0.3284	2.9456	0.3451	6.8684	0.4839	12.3579	5.9214	0.4263	12.0411	0.2121	0.0288	10.0345	1.1527	0.0379	0.6198	8.4052	1.2058	3.7239	1.1085	4.9208	1.3317	5.499	5.6092	1.3839	0.4781	3.0004	0.7822	9.278	0.7982	0.0717	6.5673	0.0423	2.9176	5.0156	7.8789	0.9459	13.3123	7.1673	6.6293	1.7193
PDLIM1	0.5517	13.4671	3.9249	4.1808	0.3718	0.9368	1.0004	3.8952	1.1974	1.8149	7.3032	0.9508	25.7915	34.8712	1.079	2.3636	8.9452	0.8201	4.7594	2.0939	1.6536	1.4081	4.4326	21.1815	0.7126	2.1303	2.9032	6.5881	0.6657	1.4762	1.0651	1.082	0.8292	4.1631	0.751	1.7048	1.0723	2.942	6.4425	3.8815	9.7142	1.2293	3.1466	0.6391	0.9433	1.4559	1.2487	1.0227	0.5648
FBLN5	0.5143	15.6037	1.0035	0.5116	1.4562	2.2622	2.2515	3.0184	0.5505	1.3098	2.6972	2.0856	23.2814	14.4388	2.6278	3.3136	8.8084	0.8755	5.5672	12.0312	2.17	0.2839	7.5505	4.4735	3.2552	3.9298	2.1109	2.0794	3.7947	0.9634	5.9535	2.1642	1.7857	5.0035	1.842	2.8388	1.666	14.9515	21.8691	6.3326	5.6814	2.9031	4.4764	2.7809	0.4907	3.3084	1.3764	2.4258	1.6591
PTPN6	4.2248	6.2908	2.6115	1.2896	3.4331	0.9708	1.8137	4.11	2.4525	11.4624	6.6402	5.776	5.1945	13.673	2.0333	1.4777	6.8431	1.9263	14.4519	13.1509	3.7969	0.7965	4.2264	3.7587	2.4412	4.1774	1.5933	15.3776	0.8848	4.1325	3.4119	2.4373	8.2295	8.6884	2.9859	5.5572	7.2095	2.151	4.8651	1.3051	3.7149	6.7535	4.1756	2.0839	4.1686	2.4514	2.3872	1.3534	2.9981
DEF6	5.0166	5.2039	2.5038	1.1614	3.3749	1.0454	1.8286	4.495	2.3989	9.4662	3.9083	6.8784	7.6175	9.4993	1.647	1.5133	7.3465	2.5967	16.386	10.0859	5.2326	0.6621	5.9094	4.7044	3.071	4.912	1.3586	7.2879	1.4497	6.3095	2.9726	3.4881	3.5803	7.7073	3.1171	6.7605	8.6925	2.6162	4.8369	1.4401	5.5943	3.5446	4.0756	2.6573	5.6774	2.3538	2.8034	0.9866	4.3014
IRF8	3.458	5.348	1.7895	2.387	5.528	1.1301	4.2977	2.6025	4.2444	8.4317	4.2679	5.8384	2.7724	8.9776	3.6139	1.0218	6.7621	3.7859	19.1453	14.44	2.4035	0.8175	3.2282	2.0728	4.8462	4.3836	1.4628	5.2757	0.8763	4.9388	4.4032	1.5646	4.038	6.3656	2.1063	2.8946	2.6652	2.4826	3.2385	1.0407	1.569	4.2842	6.3424	1.9732	4.3811	2.9929	1.3815	2.1203	4.9209
TOX3	1.3587	1.9004	11.5512	7.3201	1.4087	2.053	5.3783	0.3818	5.5197	2.5914	5.8726	4.4085	3.537	0.3131	6.0342	3.1727	0.7374	6.1597	4.9413	4.021	5.5662	4.0205	1.0062	0.5703	3.3524	7.0565	6.777	0.7609	1.2837	2.8324	5.1549	2.7411	3.1028	3.19	4.1645	2.9287	1.5838	5.273	0.2716	5.2898	0.1517	11.9811	5.3078	1.5168	8.3951	1.2052	5.7895	6.0354	4.7673
SPATA6	8.0186	3.1557	3.9092	0.2218	8.771	2.5648	2.1244	4.7225	0.4461	4.5641	0.5221	5.0579	3.0439	11.3088	1.1095	3.5306	2.2207	2.5881	5.1472	8.8836	0.7458	4.1832	14.3293	9.2136	4.4774	6.0161	0.473	6.4074	2.4236	0.6677	2.6856	2.8946	3.5859	5.6313	3.1909	8.3546	0.3611	10.32	4.5788	0.8303	8.3384	4.2205	0.7412	2.0183	8.5303	1.3127	0.1981	0.7042	0.6143
SOD3	4.8333	10.5405	0.4646	0.2593	2.3486	1.9802	2.2653	5.8833	0.5374	0.9836	1.0576	0.8994	10.4241	10.413	1.0063	1.2819	7.0174	0.5851	1.2452	24.2824	1.3629	0.4231	2.6184	4.0524	1.0037	0.7754	0.1998	2.3824	1.0781	1.2034	2.3612	3.6816	0.6127	1.3582	4.4545	1.1778	1.5939	1.2212	11.5115	4.4987	9.8095	0.6137	1.7997	3.8315	0.8202	7.6914	1.007	0.5996	1.421
RNF135	3.2374	4.9396	2.6259	1.9843	2.8947	1.965	2.2157	5.9624	2.3667	6.0574	1.6231	6.2339	12.7666	9.5442	2.2846	1.478	6.8257	4.4438	11.1266	6.5804	4.3065	0.8552	8.412	10.5562	2.5236	3.8467	1.0214	3.5799	2.6476	3.5673	3.4133	2.6106	1.3441	6.5792	2.2254	4.6094	3.8081	2.7364	4.0065	2.7753	11.754	1.3567	4.9748	1.9873	3.5619	2.1884	1.8953	1.426	2.912
PIFO	8.0255	2.2604	1.1297	0.4478	13.7286	1.4427	1.6595	4.864	0.7968	6.534	1.9212	2.506	13.5847	113.3046	1.0992	0.8103	5.2529	1.2193	2.5047	1.6202	1.0506	0.0873	3.6829	4.7885	1.7377	1.4627	0.5493	6.3338	1.5834	1.8992	3.5877	1.4034	3.9851	4.0558	2.4399	5.0251	2.9803	12.5346	1.8924	1.4629	6.3638	2.3231	1.4607	2.8301	1.2843	1.0044	1.1213	1.4373	2.3314
YPEL4	3.1876	5.3157	4.0383	2.3627	0.9323	7.9774	5.2773	5.1044	5.4768	3.095	3.4336	2.8583	4.166	2.003	12.2626	5.0493	2.947	4.0621	1.6902	2.9143	5.2258	8.4371	0.4076	0.2355	3.1111	2.1424	6.5966	1.9282	6.0993	1.878	3.8794	8.077	2.7436	2.533	2.774	2.8971	1.9395	0.6166	5.6458	6.4913	0.3136	3.3759	5.2644	3.5027	1.7604	10.854	11.4675	4.4322	2.7693
IL18	4.7741	8.4752	1.8925	2.9923	2.0155	1.2444	1.2828	3.2686	3.228	6.6426	1.7223	6.1628	9.6763	15.9123	1.8388	1.4753	6.7993	1.8343	12.1099	11.0022	3.3373	0.3907	4.1742	3.3132	1.9205	4.6777	0.7366	7.7402	1.0146	6.0436	3.3575	3.4379	1.5781	9.4877	2.6774	5.3397	3.5452	3.0977	6.3453	1.4007	2.3665	1.9204	6.8726	2.0844	5.3275	3.5551	2.4059	1.0655	2.1051
PPP1R14C	0.8362	11.1406	5.4929	3.9356	0.1191	6.1691	6.9365	3.2697	0.2644	0.2114	3.9386	0.185	0.5208	13.2897	7.6358	7.4262	3.0543	3.7663	1.2456	0.1117	5.5773	1.7831	7.2356	2.1165	4.4207	0.3826	6.2095	0.4109	4.4011	0.268	4.2565	4.9046	0.5066	0.3544	1.6187	1.4809	0.9554	4.7404	5.9349	8.8676	2.5876	2.1663	6.3543	3.1518	0.3538	20.3778	8.724	9.5017	1.2583
TBXAS1	5.4737	5.363	2.18	2.7795	3.3182	1.2847	1.8316	3.7992	2.9313	6.6466	2.9886	6.6224	7.3568	8.879	2.2224	1.705	6.6158	1.8711	9.9663	16.5323	4.8056	0.3927	3.6901	2.319	2.7116	5.994	1.3192	13.9881	1.0382	4.5864	3.573	3.4646	4.1202	7.0805	3.2124	6.3339	7.4023	2.5928	7.1809	1.2122	1.8727	3.1467	3.6555	2.5864	6.3278	2.2633	3.1279	1.2796	2.9162
MS4A4A	12.2218	6.1726	2.7206	3.7484	5.6637	1.0023	1.1196	1.1127	4.013	21.0756	2.1946	11.5004	13.6925	5.9038	2.8047	0.8578	5.8065	1.8036	8.6689	10.5175	2.9272	0.2898	2.5837	2.0557	0.826	6.9615	1.2035	7.5969	0.3118	3.0113	2.9833	0.6816	2.66	4.6761	1.2257	4.9761	1.861	3.5094	3.5658	2.2485	3.6165	1.3607	7.7378	1.3063	4.6964	0.8781	1.8152	0.9663	1.0503
DIRAS3	1.0646	2.9892	1.262	0.2025	2.1067	1.2062	1.7156	7.0136	0.9717	3.3287	1.3762	0.8436	14.2143	10.2967	0.8701	0.7663	44.3314	1.2245	2.4303	0.8166	1.4674	0.2965	32.455	5.5795	3.1941	0.6581	0.2511	3.8027	2.1943	6.1436	0.5891	1.2152	7.3904	1.1864	0.6956	2.7715	1.1892	2.9555	0.4806	1.9609	7.5971	1.9882	0.7716	1.8181	1.3567	2.5755	0.3132	2.5617	1.1786
UNC79	2.3304	2.7724	5.0203	5.2922	0.6167	5.6739	7.5089	0.9935	2.6951	2.7124	5.2489	1.8097	0.8572	0.5679	13.313	7.5395	0.5572	5.0365	0.4144	0.6153	5.6438	7.3422	0.3082	0.7161	2.7444	4.0403	11.4872	0.8512	3.346	4.4716	4.4715	3.4887	2.1765	1.139	2.749	1.3985	1.589	0.4732	4.0463	9.3727	0.8605	7.6858	10.9509	3.7173	0.7377	5.2455	5.0224	5.5313	5.7354
GDA	0.2474	23.8719	0.2028	0.0114	0.2898	15.2301	7.4198	6.7265	0.1395	0.1256	0.477	0.0273	1.028	17.1138	2.23	5.5489	0.8328	6.3558	0.6127	0.0568	6.1394	0.0062	0.2064	0.0313	15.6847	0.2422	0.1284	0.4038	15.6791	0.3093	0.5975	5.7567	0.3413	0.2774	2.5054	1.439	0.1264	2.7947	0.3078	13.6759	0.0103	3.7336	0.8001	8.4816	0.1852	36.7607	0.5142	22.2791	0.9675
GABRA5	1.3416	15.2517	0.0755	0.01	0.21	9.6949	8.1696	6.5276	0.207	0.075	0.6263	0.0419	0.1452	0.8255	1.7535	7.4954	0.3122	7.6312	1.0513	0	8.6521	0.2094	0.0895	0.0228	16.8538	0.743	0.266	0.4481	8.7346	0.2015	0.9218	6.3352	0.5743	0.2048	3.019	1.7513	2.1753	1.6789	0.0375	14.4029	0.1172	2.3853	0.9891	7.6194	0.4	31.7567	0.4033	17.1169	2.0224
PAK3	1.0705	12.4478	2.6782	4.1543	1.0525	9.8217	7.427	2.7878	2.7298	1.5408	5.093	2.9724	0.9196	0.8584	4.5441	6.1669	1.3619	4.9045	1.0934	1.1538	5.3326	6.8556	0.3286	0.1045	5.9426	3.0294	8.4561	1.1784	8.3401	1.4961	4.148	3.3985	1.8847	1.1271	2.638	1.4675	2.0481	2.7347	0.5324	12.4395	0.2242	4.4504	5.8451	5.6152	2.3605	14.1981	5.1316	12.9059	2.3984
RGR	5.1496	0.2082	10.5416	5.0276	1.0232	9.1575	6.715	0.8291	1.7555	1.2633	5.0626	1.8844	0.2411	0.0342	18.6358	7.6976	4.2632	4.8493	0.3559	4.047	5.5745	33.028	0.8251	0.0292	1.4619	5.0492	2.8528	1.2244	1.7479	2.5171	16.3311	3.8274	2.0211	1.4806	4.7146	2.9115	0.7593	0.1125	0.3243	3.696	0.3127	1.5464	6.3288	1.9628	0.8759	0.5374	17.335	1.1089	5.7059
FCGR2A	4.014	4.393	3.4027	1.644	2.4794	1.4977	1.3741	2.997	2.7378	9.7873	2.1894	6.679	12.475	16.8472	1.6383	0.8494	11.6173	1.9837	14.6234	21.664	2.8629	0.5057	4.5531	4.0878	1.2545	4.0956	0.9668	6.4935	0.4726	2.2029	2.6443	2.2072	4.7979	8.7827	1.6158	5.1015	6.1929	3.1124	10.3994	1.6223	7.4249	4.3457	4.3106	1.3515	2.9784	0.9701	1.2348	1.1157	1.4753
ELAVL2	1.122	8.1041	5.4017	4.3986	1.3883	15.5956	7.9171	3.8186	2.1582	0.7021	4.7676	1.5175	1.096	0.2008	6.5778	4.6897	0.3117	4.5584	2.391	2.3027	6.4344	2.6	0.0397	0.2565	8.0132	3.7115	6.4543	0.6894	6.1264	1.8352	2.6699	3.7503	0.9404	1.0711	2.5586	1.6138	2.1665	4.473	0.3907	10.6861	0.9051	6.8223	4.2312	3.87	2.5679	16.5479	4.3947	11.6899	2.4568
RTN4RL2	1.0413	15.7213	2.4178	6.4592	1.4341	6.318	4.6859	3.8763	3.0122	0.9067	2.9372	2.6471	1.2448	0.5621	8.3498	2.0927	2.1311	2.1759	0.721	0.2509	5.8171	19.0698	0.3528	0.556	4.5382	2.1361	3.7589	1.3425	7.7365	2.1816	2.0492	3.8692	3.6411	2.2171	0.7971	1.1858	2.1554	0.6552	10.1523	7.5041	0.4391	2.8624	4.5691	2.5249	2.538	18.893	3.1891	7.1304	2.6011
RASD2	1.3602	10.6336	0.9739	1.4814	0.4396	15.4943	6.6813	7.3525	1.2687	0.9108	4.6189	0.3761	0.8748	0.4368	3.7417	5.1537	0.8983	1.4504	0.7687	1.1056	6.6804	6.2298	0.8922	1.8286	7.3184	0.7147	0.8148	0.9018	6.1292	1.1167	1.1735	6.0467	0.7454	1.0026	1.2846	1.9298	0.6574	1.1029	0.4482	5.1792	1.1467	3.6258	2.2994	9.7625	0.8372	17.9662	1.8927	8.5118	0.956
SLC8A3	4.5154	3.1537	5.9319	10.7395	4.4225	3.9218	3.7802	0.9537	2.1238	3.6767	4.8529	3.0648	2.6317	0.1542	10.8327	4.7785	2.6252	3.6741	1.1008	2.4396	4.5726	7.5363	0.175	0.2658	2.994	3.9498	14.918	1.2194	2.7743	3.4699	3.9542	2.8434	2.0192	0.9933	1.9959	2.2116	2.9255	1.6191	9.934	12.6337	0.027	3.7139	11.3953	2.2324	0.9422	4.4268	5.549	5.4983	2.9992
MOXD1	0.1488	1.9514	0.0174	0.0104	0.9074	2.0341	0.2853	5.656	0.0102	0.0864	0.337	0.0124	4.4113	24.661	0.279	0.4838	0.5058	0.5687	1.0278	0.0148	0.4909	0.0251	21.834	6.2944	1.6379	0.3602	0.008	0.9006	6.1062	0.2752	0.2149	0.3537	0.8947	0.0913	0.4221	0.507	0.6625	0.2273	0.0074	1.3015	18.4957	0.7456	0.225	0.9387	0.0731	2.6976	0.0614	1.5534	1.257
CD86	3.9686	7.3492	2.7631	2.0579	3.3629	1.3167	1.8014	2.5878	2.8138	13.2769	3.3043	5.7146	8.1693	19.5526	1.953	1.1834	6.4071	1.9753	12.4417	15.6365	5.4725	0.2579	2.9314	3.4042	2.9245	6.1075	0.8819	10.1775	0.6471	3.951	2.6249	2.7459	8.1623	7.4268	3.6936	6.7065	6.9337	2.1992	6.5566	0.7836	1.5475	7.2775	3.4933	2.3212	4.9393	2.0974	1.7737	1.113	2.5762
EMILIN3	0.6812	1.5864	0.008	0.019	0.3625	1.4139	0.2786	50.8833	1.5381	0.99	0.0616	0.1596	16.3752	0.9283	0.0818	0.9506	0.0457	0.1411	1.6932	1.0462	0.5533	0.0087	8.3495	21.3106	0.5861	0.1625	0.0073	1.4267	0.3061	0.5665	0.3519	0.2648	0.5888	0.0943	0.1805	0.7364	9.5065	1.6093	0.0102	0.1833	5.7452	0.8511	0.0507	2.8507	0.1679	0.8052	0.0451	0.0845	0.7365
SLC16A4	3.9148	4.2817	1.41	2.1899	6.9329	1.4405	1.8243	3.5945	1.8879	5.5146	3.5451	2.7521	10.8716	34.5546	1.754	2.1929	3.6613	2.4665	1.5089	4.1619	2.4677	0.5812	8.8872	17.259	3.5781	3.0989	2.2412	4.1066	2.343	4.4903	4.0896	1.447	3.3243	3.1336	3.1895	7.0986	6.6925	2.6169	9.4598	1.8671	7.9787	4.2334	3.0993	2.6881	1.6297	0.8557	1.2507	2.6037	2.1148
LRRTM4	3.7541	4.6719	7.0049	7.1808	2.3807	5.657	6.1662	1.5295	2.1655	2.2146	7.0522	1.5496	0.5574	0.1188	7.5591	7.0207	6.9842	5.0027	1.1569	2.5572	5.6221	13.474	0.1539	0.0152	2.8358	2.7508	6.0885	1.8501	4.9002	2.7391	6.4551	3.9046	2.8465	1.7005	3.411	1.9637	1.671	1.2055	5.6253	3.7054	0.0271	3.8343	8.8576	3.9043	1.2238	6.6847	6.1483	7.8143	4.0824
ADAM11	1.1826	15.8561	2.9503	0.4911	0.2672	13.891	5.7829	10.7848	1.0896	0.9035	2.5765	1.3109	1.857	0.5519	4.2806	7.062	0.2204	3.5418	1.4143	0.8272	5.9757	1.6987	1.0025	1.9302	7.9076	0.5326	0.6818	1.2917	10.7414	2.2688	1.3244	7.5513	0.6873	1.4014	2.0375	1.4351	1.129	1.5673	1.665	8.664	1.2234	3.6869	1.7445	7.5869	1.5343	32.3488	1.9155	10.6985	3.1881
TMEM63C	2.652	6.7504	6.9754	3.125	0.9221	9.2941	4.1014	2.8208	2.2016	2.0247	2.796	1.6503	2.9569	0.6647	8.354	3.0128	1.7661	4.8565	0.9729	0.689	4.9596	12.9938	1.271	1.4956	3.5489	4.0864	5.7513	1.1106	5.3744	2.3626	2.3364	4.1403	2.7912	1.6144	1.5441	1.6571	2.3092	1.0675	3.6265	7.8506	0.4192	5.2037	6.8427	3.8139	1.284	12.7602	4.9081	5.4835	2.4352
C1orf194	8.7256	2.6958	0.419	0.3088	7.0936	1.2949	1.0729	2.4435	1.2171	4.397	1.4855	5.054	3.3847	155.8286	0.6443	0.4997	2.4706	0.9322	1.992	0.2778	1.1397	0.0803	2.4509	2.7029	1.7615	4.4228	0.2946	5.5733	1.3397	3.918	2.2956	1.2437	6.7138	1.6705	1.0532	2.8601	0.2383	13.9003	0.1102	0.8673	2.9827	2.9748	1.0969	0.8593	3.0784	1.0682	1.1157	0.8121	2.6036
IQSEC3	1.0514	9.3219	3.8165	0.2961	0.273	10.2552	6.5088	7.3505	0.1922	0.2467	3.9074	0.0957	3.0568	0.2952	11.4726	8.6422	0.2707	3.9497	0.6128	0.0888	9.2391	0.3036	0.1593	0.1609	6.6274	1.1533	2.2742	0.4615	6.3484	0.3076	2.4214	4.4715	0.6106	0.1676	2.2175	1.2069	2.4466	2.1467	0.1282	9.3306	0.377	2.869	4.9939	9.2382	0.6273	20.4438	3.4764	9.7988	2.6698
ICAM5	0.9367	30.8123	1.9062	0.6924	0.0985	12.5328	5.8049	8.5994	3.0089	0.4815	1.5321	0.4448	1.1518	0.6277	3.9041	3.8381	0.2476	2.6114	1.2365	0.0709	4.4956	0.3379	0.2547	0.1885	6.7181	0.3469	2.5405	0.4055	18.1017	0.5416	0.549	4.8171	0.3428	1.0781	1.1253	0.9243	1.4552	1.2182	1.1385	22.1658	1.4798	3.4495	1.4007	8.8644	1.7958	41.1707	2.0766	7.524	1.1251
SLA	6.5838	3.8135	2.1944	1.532	1.6229	1.3454	1.2321	4.7174	1.9769	4.2105	1.8759	8.1831	10.724	9.3776	1.5976	2.605	3.5352	1.1994	6.8306	12.4728	5.0559	0.2038	2.6038	4.3502	2.9418	7.4866	1.1155	6.5756	3.1796	5.8088	1.5238	2.9968	0.7096	8.4154	3.4046	9.0395	7.3255	3.7472	13.6313	2.1977	4.7466	1.9556	2.7265	2.639	8.8411	1.3928	3.0611	1.6033	1.1753
CAMSAP3	4.6204	6.2898	6.5487	3.1846	1.0065	5.5959	3.7706	4.3011	3.0867	3.5578	3.4322	4.4285	2.3772	0.1386	11.1505	5.2692	0.1153	4.3138	4.8969	0.0317	6.0368	5.8423	0.2853	0.4175	2.711	3.6265	2.491	2.4524	4.5568	4.8606	3.664	5.1968	4.7675	3.904	3.4904	0.9798	3.2929	0.8523	1.9057	5.6253	0.756	6.3391	4.1949	4.2888	2.4548	11.6243	7.7346	2.8634	5.0114
CNGA3	2.2747	0.7726	4.0148	0.241	12.8198	1.7737	1.4823	22.873	0.0368	0.1911	4.3691	0.1642	27.2074	22.112	3.8015	2.6856	2.0791	2.5275	5.812	0.1391	0.805	0.1436	22.436	17.9854	1.2285	2.0008	1.4279	1.3217	1.5102	1.7916	3.0526	0.6195	2.1113	0.2634	4.6341	0.8485	1.0829	3.1694	5.2866	1.7153	13.9775	1.6771	14.792	10.5564	0.4984	0.6512	0.2216	0.93	0.3997
KCNK3	1.0234	5.707	4.3523	16.4694	0.637	4.8689	7.6295	1.7922	0.2085	0.4117	6.8143	0.368	0.2147	0.2692	11.6708	3.8423	0.1183	4.3284	0.5176	0.6971	4.7079	6.7961	0.1447	0.427	2.2928	2.124	5.3802	0.6027	1.8775	1.4627	3.655	3.3816	1.4657	0.9307	1.8171	0.9997	1.488	1.2243	8.0431	11.1647	0.081	2.6552	11.851	3.7105	0.4297	7.8677	16.2037	7.8799	1.8998
PTGS1	3.6414	4.0797	2.2903	1.4194	3.9722	0.9434	2.3535	9.9972	1.9733	4.252	1.7588	5.6035	3.4246	10.4661	1.0881	1.515	7.1054	1.5853	8.574	9.4791	5.2989	0.3832	6.9383	29.7693	4.0139	5.5834	1.9664	5.1556	0.9334	3.6445	1.8673	2.7773	3.2594	4.4709	2.3197	6.3542	5.8643	3.2761	6.5135	1.7536	10.2421	3.5215	2.652	3.0503	5.5325	2.0693	1.4571	1.455	3.0313
NNMT	1.3136	5.0845	2.033	0.0556	0.4819	0.4822	0.5517	3.1413	0.1781	1.2164	1.1942	0.1914	18.7521	40.3358	0.3463	1.0714	2.6941	0.2843	1.3903	2.4766	0.5477	0.2656	20.3871	4.142	0.3843	0.4873	0.2571	2.7859	0.3104	0.2736	0.4895	0.5724	0.266	0.6794	0.8931	0.6882	1.3704	0.6425	1.9117	0.7781	82.4445	0.3829	0.3045	0.4197	0.1962	1.7405	0.4038	0.9801	0.1841
ABCC8	2.9061	1.7815	3.1643	0.9676	1.1883	4.5322	5.5886	1.3465	1.5267	0.5848	4.5135	0.8462	0.2754	0.2379	10.7485	5.8766	1.8251	23.5946	1.4064	0.2203	5.8194	2.4676	0.5399	0.9655	0.8597	1.4256	5.2411	1.0009	5.7597	6.1707	7.3772	4.4186	0.9491	1.2326	6.1567	0.6678	3.8638	0.2364	3.7292	6.4614	0.1551	1.7644	6.9754	4.086	0.5782	4.147	6.5848	6.9076	0.6734
NPNT	0.1026	4.7368	0.4529	0.4547	0.124	1.4995	1.8796	30.9836	0.6778	0.3927	1.0376	1.9694	19.3241	4.2	1.5195	0.7561	3.5185	2.0438	0.6654	2.5808	0.6369	0.1075	25.0949	8.3595	1.7388	0.5829	0.7963	0.5256	1.2131	0.7029	2.717	0.8149	0.1104	1.2597	0.3545	0.5508	0.2911	1.9623	0.1011	11.3658	34.0356	0.8933	1.6326	0.8483	1.4376	1.2699	0.5636	2.0468	0.5886
GPR183	1.5178	16.3337	1.0859	1.1351	1.8612	0.6762	1.7858	1.8386	2.395	20.1533	2.8846	2.3467	9.2372	20.6643	1.0488	1.766	5.076	0.9745	4.0399	11.2905	2.9324	0.1169	2.4301	2.1516	3.5612	2.3908	1.1552	10.9086	0.6504	1.6373	1.2945	1.4777	3.0592	9.4769	4.4438	4.4305	4.2082	1.4626	5.2945	0.3609	1.7569	5.8894	1.5975	2.5863	2.7454	1.4124	1.3837	0.792	2.7767
MFSD4A	1.4334	21.6787	1.1884	1.4304	1.1655	14.5267	5.0944	5.9134	1.0869	0.5204	1.679	0.9031	0.6019	1.35	3.0094	5.2066	0.8003	3.0111	1.2151	0.6368	6.6017	0.8251	0.7219	1.5013	9.9617	0.9833	1.2031	0.4438	27.9029	1.03	1.9129	5.9927	0.943	1.1526	2.1926	2.1544	0.867	1.6117	1.2907	3.331	0.5478	3.5854	1.4021	7.4083	0.7696	25.8984	1.7253	10.3775	1.5467
HS3ST2	1.3015	22.2597	2.1991	0.241	0.3026	5.5005	11.8436	7.9873	0.9839	0.7369	4.7688	0.1567	0.4273	0.4133	4.9169	3.0877	1.1075	2.6547	2.4761	0.1064	6.9832	0.3196	0.227	0.1101	6.2421	0.5146	0.6634	0.5932	1.3717	0.3216	2.9018	6.5758	0.6681	0.191	0.7181	2.1249	2.5855	2.0533	0.1916	19.7209	0.2049	1.2501	4.0119	1.2408	0.8261	37.006	3.5025	33.0931	0.9889
GABRA1	0.1876	22.0142	0.0647	0.0064	0.1632	26.9201	7.7812	7.4205	0.2428	0.0771	1.3414	0.0154	0.1287	0.428	1.8135	6.2176	0.216	2.2919	0.3093	0.0018	7.9111	0.0058	0.0726	0.0024	10.8299	0.1246	0.2312	0.1895	15.304	0.155	0.3848	7.0494	0.3509	0.201	1.6093	1.1935	0.2228	1.6758	0.0046	13.2582	0.0019	4.8594	1.5757	7.3358	0.247	43.5691	0.376	22.1225	0.6602
TCIRG1	3.5819	6.7394	2.9312	1.2043	0.6927	1.2655	1.7856	4.934	2.304	7.4815	2.2469	3.9313	18.5064	5.2053	2.5193	2.4951	4.9691	1.847	9.6123	8.8315	3.3349	1.3885	6.0583	6.4127	1.1643	1.9557	1.7448	6.2902	1.4845	5.2713	2.0476	3.2954	1.325	7.0057	2.4109	3.7701	4.7565	1.5972	5.8438	3.0183	6.049	2.3502	4.7074	2.8196	4.0452	3.256	3.6768	0.6832	2.9323
SV2B	0.6876	19.5736	0.0463	0.0053	0.1953	23.5844	6.7383	7.301	0.2542	0.0579	2.3078	0.0252	0.1146	0.4097	1.6079	5.6553	0.1579	3.313	0.2533	0.0395	6.2645	0.0048	0.0595	0.0075	11.8438	0.3193	0.141	0.2297	19.6207	0.1735	0.4634	6.9101	0.2998	0.2382	1.6606	1.6452	0.519	1.2177	1.131	4.3691	0.0119	3.4824	0.3039	7.4622	0.2074	42.0162	0.376	22.113	0.7743
NEURL1	0.6773	20.3757	0.7072	0.5237	0.277	12.3379	5.5521	8.916	0.2473	0.3819	1.231	0.2744	0.2184	0.4775	3.6029	9.5822	0.3099	4.3064	1.1373	0.2092	7.733	0.5262	0.6987	1.3287	9.7038	0.6476	3.352	0.3759	10.6256	0.4296	1.1825	5.7394	0.929	0.3603	2.3444	1.3376	0.6336	1.9628	3.1451	8.9221	0.8951	4.178	2.7259	11.7209	0.4919	30.1149	2.1688	11.0429	2.1905
PLPPR3	1.9734	3.2712	0.99	4.2936	0.81	3.4056	2.0856	2.2421	1.5561	1.3737	7.0875	5.4832	0.3918	0.8525	6.7391	4.9222	0.3902	4.3629	2.7472	1.1396	5.3146	0.1026	0.0312	0.0076	4.1581	4.8183	1.8972	0.7164	4.9016	15.3413	8.2406	3.1608	4.3586	2.0774	2.2786	1.7072	4.8842	4.3495	1.0511	3.906	0.0897	4.9981	3.2686	4.3107	1.7014	6.9896	5.0743	3.0887	6.4113
SMPD3	3.7265	4.9016	2.7001	2.2684	0.9738	4.8899	5.3317	2.072	1.6826	2.4492	4.0887	1.4355	2.058	0.3561	9.2649	5.1622	0.4279	3.7194	1.534	1.5927	5.4831	1.6385	1.1823	0.8848	2.8091	4.083	4.3878	1.5578	7.0609	3.2761	3.7571	4.3242	2.0901	1.0545	2.1579	1.9666	3.803	2.7584	0.412	7.706	0.4751	5.6673	9.5838	2.8885	1.4037	7.6771	5.7948	5.5946	4.531
ADA2	2.0712	6.9186	3.3063	0.9806	2.4655	2.207	1.6504	4.719	2.0364	5.8066	1.5697	4.173	3.9208	13.459	2.6359	1.5273	3.7167	1.63	7.4639	10.6367	4.2175	0.4451	8.3117	4.1297	3.4071	4.0985	0.9952	4.5164	2.518	2.7274	2.4623	2.8976	2.8486	3.9896	2.6747	4.3875	3.8578	3.0506	3.9734	2.7248	7.2808	2.1997	3.424	2.0149	2.8988	2.0844	1.1919	2.1975	2.9045
ALOX5	1.9494	5.9869	1.7028	1.0836	1.3321	0.9466	2.0361	2.7436	2.4212	11.5471	2.2804	4.3967	15.6796	10.2512	1.1803	1.5515	8.9457	2.023	14.8388	14.35	4.399	0.3785	4.9832	4.6334	2.0828	4.7842	1.7482	6.1057	1.2184	3.5963	2.1973	2.4979	1.7694	5.7316	2.894	5.3073	5.3961	2.4253	8.9821	1.2344	2.6427	3.2721	5.2694	2.6476	4.0279	3.1671	0.7857	1.1544	4.1205
C4A	6.6694	5.2976	0.9824	1.3789	4.0073	1.0403	0.2365	3.8674	3.7726	12.2132	3.6063	3.8155	6.4401	14.8863	1.0374	0.727	1.9814	1.3686	8.7632	4.0343	0.3093	0.7041	7.1707	0.5612	5.7309	3.9582	2.8903	6.4936	1.6413	13.5913	3.9912	1.2006	6.4408	4.3052	0.9717	8.9096	9.382	2.5192	15.0019	1.6931	2.1724	1.4501	3.1757	1.2864	1.9032	1.5805	1.04	1.5834	3.4193
ADAP2	4.6737	3.7604	2.9801	3.065	5.4784	1.117	2.2413	2.084	2.6738	12.1928	2.7834	7.4444	4.5358	7.9767	2.2571	1.4754	7.339	3.0355	12.987	8.0642	3.897	1.1383	3.389	3.7078	3.422	4.701	1.6611	5.504	1.1947	4.4626	3.14	2.1311	5.614	5.9171	2.8786	4.6792	4.5875	2.6047	2.9197	1.8012	6.0119	2.8375	6.8707	3.0084	3.0274	2.0465	2.7951	1.319	3.7162
ARHGAP30	4.07	4.3535	2.604	1.6177	3.8864	1.0902	2.3054	2.3563	2.2222	8.2736	3.184	7.3389	7.413	9.9496	2.2776	1.9253	7.0125	2.0475	10.8531	13.8708	4.4138	0.9434	3.9691	2.8718	2.0684	4.7665	1.8972	7.9797	1.0756	4.4367	2.2792	2.5457	3.2313	6.5044	2.7659	6.048	5.6539	2.5579	6.4863	1.4625	2.9711	3.5074	3.9488	2.1723	4.6933	1.696	2.1289	1.3773	2.8711
SLC4A10	0.4052	13.965	0.1222	1.1711	0.1727	22.2041	8.1835	4.0266	0.5722	0.4756	2.734	0.1574	0.5477	0.4594	8.7695	6.12	0.218	2.512	0.1089	0.2893	6.0074	0.0631	2.4642	0.7994	10.23	0.4895	4.7495	0.236	11.3043	0.3545	0.7798	3.25	0.3701	0.5872	1.7092	1.1177	0.426	1.3196	0.0332	6.2078	1.5469	7.9705	4.9576	7.3967	0.2277	24.8202	0.4051	14.0315	0.9695
C5AR1	2.597	9.8835	1.9388	0.7244	2.889	0.5577	1.2446	0.9913	1.0976	9.7707	6.8433	4.1625	30.9227	25.6297	0.8839	0.9434	5.5959	0.8403	3.2677	19.5012	2.2804	0.3157	1.9375	1.2509	0.9434	3.2743	0.5911	12.5287	0.5491	2.4524	1.0717	0.8536	7.9153	12.9782	3.706	1.7545	2.8774	1.308	8.9841	0.7034	3.1555	7.4712	1.874	1.3221	2.2337	1.9492	1.5516	0.9305	2.0538
UNC80	3.211	4.9932	7.2017	2.5885	0.5971	7.2632	6.949	1.3639	2.7605	1.954	2.2817	4.0939	1.0784	1.7227	8.0335	6.1268	0.8298	4.1292	0.6437	1.4456	4.0799	11.0798	1.8841	2.3188	3.4723	2.6222	10.6545	1.3665	4.5662	4.3601	1.9696	1.8931	1.5548	1.5486	2.8532	2.3119	2.799	1.7452	1.851	7.5694	1.3288	5.0472	7.1823	4.5321	1.6989	7.3358	4.3592	9.6802	2.1792
CNTNAP2	0.911	9.0028	0.2604	1.3486	0.5024	14.8156	5.2912	3.139	0.6991	0.65	2.5874	1.4249	0.14	1.0569	8.7833	5.2794	0.1494	3.1723	1.1786	0.8098	5.7382	0.4611	0.2272	0.0755	8.9081	3.3055	2.0809	1.0743	14.7605	3.002	1.5582	3.438	2.9406	1.8177	1.9553	1.3247	0.4627	9.8033	0.0424	11.303	0.2423	9.7747	2.5151	6.218	0.9381	16.2127	0.879	9.4238	2.6081
FAM181A	1.913	5.5917	0.0755	0	3.8647	1.72	2.6016	10.6291	0.1534	8.1205	4.2873	0.3729	29.5858	15.9893	0.8378	0.2173	1.0128	3.6613	3.4856	0.2392	1.3972	0.0224	18.6107	16.5015	3.6037	1.7085	1.0229	6.55	1.8882	4.3738	2.3948	3.1369	2.3555	0.5412	3.8751	5.4549	5.4777	1.0851	10.2865	1.4203	8.192	1.1766	1.2807	8.4032	0.3084	3.3599	2.4966	0.9696	1.2223
RSPH1	3.5085	2.9015	0.9767	0.3195	10.804	2.7137	1.517	4.8234	0.6605	4.0223	1.1305	2.9785	8.7273	113.933	1.1519	1.3396	4.3682	3.2798	2.0939	0.5702	2.7515	0.171	1.9409	4.4488	1.8474	1.682	0.309	10.8866	2.1711	2.0707	3.8238	1.1574	4.7729	1.8786	3.4248	2.7749	3.4097	4.4664	2.0517	0.9125	2.598	1.9237	0.8382	3.9111	1.9452	2.8743	1.53	1.9584	2.2535
RGS7	1.8494	13.3689	1.8375	2.1154	1.3406	12.9832	6.9299	6.0366	0.7936	0.6584	2.54	0.5452	0.3505	1.2479	5.031	6.0545	0.4287	3.6382	0.9488	0.4751	5.7725	1.5806	2.8757	0.5837	6.0084	1.286	2.1968	0.5953	9.9533	0.8914	2.8856	4.5523	0.7481	0.4811	3.3642	1.3871	1.2013	2.9109	0.0525	8.2373	0.3599	4.2635	5.7557	7.2445	0.2307	20.7003	1.968	10.0291	2.0116
PNCK	2.5385	8.5975	1.2778	1.6739	0.767	9.6853	3.5247	5.9328	2.2025	1.7841	2.8107	3.1238	3.4925	0.2499	3.145	4.5712	0.6781	3.0342	1.3903	0.1861	3.87	1.8691	0.7262	0.4666	6.2251	1.6132	1.3666	2.4817	14.7696	3.3873	1.6644	5.015	2.1318	3.2579	3.0807	1.5144	2.0974	0.9116	0.7759	4.2436	0.9611	3.691	1.7758	7.6388	3.8662	17.2933	5.3551	3.9812	3.8597
RSAD2	0.5682	6.7904	66.6321	0.6114	0.4851	1.509	1.2438	5.3969	0.512	83.0427	1.3857	0.5125	1.2237	5.8045	1.4379	1.5169	5.4844	2.3286	16.1623	16.5191	4.4867	0.3755	2.3532	4.1922	1.5909	1.9812	3.345	0.7285	1.7474	1.0251	1.9689	2.2198	1.1018	1.2366	1.96	1.4526	2.9569	1.7662	4.2653	1.3614	6.1488	1.7427	16.2153	1.9909	0.4089	1.4609	2.3058	2.3098	4.0593
IGSF6	3.3412	5.067	2.4164	1.5509	5.0362	1.1896	2.6245	3.3553	2.6459	5.5687	2.5792	8.1144	0.8698	10.3651	3.121	0.8842	3.8285	2.8203	12.0112	8.0924	3.1327	0.7861	5.0231	2.7152	3.5008	4.9023	1.9932	4.1481	0.7298	4.0168	4.9783	2.0271	4.0667	8.483	2.516	3.9799	2.98	3.3461	1.3256	1.1652	2.7868	2.8717	5.8663	1.8145	3.0603	2.0892	3.0047	1.8937	3.0981
SLC32A1	0.4326	23.8266	0.338	0.0212	0.152	12.5681	5.6107	8.5672	0.5996	0.0637	2.4437	0.0254	0.6444	0.7763	2.9484	4.0932	0.1868	3.0604	0.5464	0.0547	5.5023	0.0129	0.1599	0	7.2729	0.3721	0.9487	0.7314	7.3942	0.2073	0.5897	3.2443	0.2771	0.0935	1.185	0.8945	0.3918	2.2747	0.0076	31.9223	0.0255	3.6807	1.3991	6.8222	0.1997	35.3437	0.411	7.9683	0.3453
EYA2	9.9448	2.6727	2.3072	0.0199	16.3627	1.9916	2.643	18.3909	0.1671	2.6482	2.1013	0.3703	3.0543	5.8033	0.467	2.3063	5.3325	4.3292	0.7766	0.2098	2.2805	0.1497	15.8398	2.8012	2.1849	0.681	0.5957	3.5798	2.8507	1.4703	7.9431	3.7074	1.9174	0.83	6.1458	2.0105	4.3508	1.9936	1.5798	1.4887	12.3005	4.6344	0.9153	6.2363	0.6628	2.1593	1.4781	3.6884	5.9585
CBLN1	1.3303	4.2776	2.2966	3.3715	1.0635	4.0105	6.0457	0.7531	1.408	0.9712	5.9356	2.5752	0.0208	0.0585	9.7506	2.8918	0.0666	3.0996	3.0036	1.5903	4.5969	6.9938	0.0196	0	2.8184	4.3329	4.0359	0.5497	1.5428	1.6196	3.5174	2.6711	1.9448	1.0721	2.4843	2.1343	1.602	2.7443	0.0891	8.6591	0	3.358	6.0125	1.5539	1.183	5.6292	9.9675	5.3084	3.8105
FCGR1A	5.3693	6.0233	2.0227	1.0713	4.0786	1.2633	1.4958	3.5535	2.3897	13.3733	3.2893	7.1423	2.4694	13.4088	2.1097	0.7581	5.2869	2.0123	17.4865	11.9576	1.617	0.1752	3.78	2.5697	2.0368	3.9979	0.6817	5.6749	0.5752	3.3944	3.3695	1.7816	7.1828	9.508	2.4786	3.102	2.0157	3.0876	2.3317	1.3764	1.785	7.7235	4.7032	1.3012	3.0365	2.37	1.9835	1.1395	2.5088
TYMP	1.2676	7.7726	6.9227	0.3559	0.5677	0.3566	0.4983	3.7699	0.5827	34.8145	1.718	3.061	25.5449	10.9645	0.8397	0.7477	9.1665	0.6047	25.8062	15.8193	2.02	0.5062	4.4977	8.6973	0.571	1.3965	1.3904	2.3313	0.3581	1.6336	1.1059	0.9259	1.53	6.8389	0.8763	1.8477	4.2507	1.9744	7.2252	0.923	8.5576	2.1229	8.1599	0.5906	1.6858	1.3653	2.2936	0.43	2.0892
OAS1	0.9041	7.5083	68.1514	0.6397	0.9796	1.0054	0.7781	7.0423	0.9455	47.2831	1.0765	1.641	2.9973	5.2932	1.0243	1.1296	5.4307	1.9995	21.2646	14.1752	5.1225	0.6879	3.7992	9.5359	1.3123	3.2126	1.9775	2.5757	1.7239	1.451	1.4335	2.1035	0.9058	1.6805	1.7381	2.0823	4.6339	1.4016	4.6603	1.0063	14.7684	1.3065	16.5739	1.1824	0.9618	1.5147	2.607	1.104	2.858
CLGN	3.1808	2.3499	7.4326	6.5283	0.8366	3.668	3.5525	0.6445	2.9168	3.8939	2.9314	4.9922	3.1417	3.2495	7.6357	4.149	1.2507	1.9874	8.1675	3.4641	3.8735	10.1403	1.8724	1.6497	2.2121	4.3475	6.3509	1.6449	1.8674	2.4353	3.5496	1.7646	3.3061	3.0404	4.2158	2.2384	1.6665	5.4527	0.6569	5.0487	0.0519	4.4693	6.1321	1.8805	5.0983	2.6584	8.4365	4.4261	1.7293
HSPB6	2.3415	4.8104	0.2368	0.0628	0.7256	1.4056	0.5706	12.011	0.2887	0.7117	2.4579	0.752	20.4445	2.6203	0.6294	0.5031	0.9671	0.717	0.9142	2.3544	0.9328	0.7428	9.6384	8.3638	1.0521	2.3271	0.2097	7.14	1.1872	8.4133	2.4814	1.0948	11.0843	2.2534	0.4079	2.7388	9.2579	2.6934	0.2688	5.8832	4.2269	0.9546	0.3346	1.7226	5.1327	2.871	0.1985	0.1858	1.5321
KIAA0040	0.9362	2.2808	1.1325	3.3915	1.2641	0.744	1.3322	7.8784	1.7938	2.184	2.6112	0.9836	13.3596	6.2217	1.5837	1.8633	4.4469	1.3816	2.693	3.9324	1.8188	0.8162	29.4435	11.8442	0.8402	1.774	1.6363	2.8343	1.2441	1.459	1.586	0.9604	2.3547	1.4099	2.0213	2.145	8.562	1.201	3.0057	1.5992	52.8955	1.1485	1.47	1.2386	0.779	0.937	0.6821	0.6868	0.6754
MAP7D2	0.3848	18.4437	0.1039	0.0041	0.5771	21.2606	6.4015	10.479	0.2687	0.2108	0.8813	0.0247	0.3391	0.3371	1.6297	4.3018	0.1537	2.5987	0.5023	0.0177	6.0483	0.0865	0.1479	0.2831	10.5277	0.2288	0.2134	0.2658	15.9014	0.1059	0.456	4.5348	1.0666	0.1037	1.0186	1.202	0.6753	1.4628	0.0752	8.6358	0.0298	3.1276	1.331	6.4518	0.2236	28.7482	0.3234	17.809	0.7548
FHDC1	2.4186	1.0362	3.2896	2.0612	0.1659	1.3018	7.2386	1.2874	3.5944	0.8799	5.4501	1.9989	1.0889	0.4009	4.0621	11.31	0.3223	3.5564	1.0341	9.4982	4.5248	0.3392	1.3369	1.0983	4.0778	2.5085	2.9358	0.5509	4.4799	6.339	15.178	3.5139	3.6273	3.9029	1.7091	2.7043	2.3838	1.0523	2.9685	1.8608	1.2898	2.901	7.3117	0.7714	3.0591	0.4794	3.6491	3.338	5.0783
FRRS1L	1.0118	11.5487	2.747	4.8305	1.2107	10.8427	7.1059	2.5112	1.452	1.5993	2.6572	0.9945	0.4621	0.6446	6.2006	5.3961	0.6393	3.8603	3.3279	0.6132	5.885	0.2085	0.0591	1.6279	6.5806	2.0013	5.9845	1.3746	12.2884	0.9744	3.129	2.5163	1.8674	1.6915	2.2345	2.6437	1.4153	3.3342	5.5392	7.6344	0.0052	5.2184	3.1289	5.7555	1.2393	12.8857	1.8987	14.3151	4.2257
C21orf62	5.6402	2.5961	0.2018	0.0963	4.579	1.1605	1.0777	7.0327	0.4228	3.4721	1.5802	0.9071	7.8781	31.6333	1.2301	1.974	15.9732	2.6324	0.3381	0.3722	1.9795	0.2749	30.435	6.9729	1.6175	2.1167	21.4953	2.2679	1.5838	5.2034	3.6435	0.8478	1.1534	0.3586	3.8646	1.9819	1.9927	1.8779	25.13	1.4599	8.944	2.1748	2.2188	3.0787	0.2575	0.3515	0.4931	1.93	0.8179
SAMD9L	0.7224	6.3903	12.1508	1.1583	2.6392	1.212	1.8007	4.2742	0.9225	23.0229	1.011	1.922	7.7933	11.4955	0.7697	2.6414	6.4596	2.3893	8.2043	12.2551	1.5353	0.2916	9.3079	14.7418	1.5982	2.426	2.4172	1.7969	2.1209	3.3664	3.1337	1.4323	2.2257	2.6534	2.844	3.8507	2.8798	2.0281	6.4979	1.6585	13.6883	4.4258	5.3365	2.7723	1.6264	1.1626	0.5774	1.5429	2.716
PDLIM4	0.2296	9.4549	0.487	0.2336	0.6453	2.0726	1.4023	7.2073	0.1909	0.2393	1.0871	0.1092	13.7633	15.3965	0.8419	0.8216	2.9741	0.868	0.5698	0.2886	0.6255	0.0881	58.4496	32.8722	1.2075	0.3837	0.5268	1.1647	2.5087	0.4851	1.7854	2.1557	0.5831	0.2935	1.5722	0.9369	0.654	1.6133	0.7073	5.4863	0.5855	0.7718	1.248	1.9087	0.3283	4.1168	0.7024	1.5843	0.9372
UPP1	1.8778	4.392	3.3183	0.6185	1.4772	2.3302	1.9962	12.7693	0.7686	1.1464	2.6906	1.5521	18.7031	3.9712	1.5401	2.3704	3.8862	2.3806	2.0449	3.3657	1.8218	0.8567	11.9786	8.1091	1.6237	1.2503	1.4724	3.4432	1.9071	3.2355	1.6646	2.7182	2.6997	4.7303	1.5519	2.6505	2.74	2.0244	4.4481	4.3295	5.86	2.213	1.9265	3.0656	1.3761	5.0495	3.1012	0.8935	1.5818
NEGR1	3.062	6.5964	0.0469	1.2746	2.2624	12.7847	3.8959	4.3492	5.217	2.9741	3.5161	3.7332	1.7157	4.933	3.4941	3.6206	0.4935	2.2894	1.6707	1.716	4.2245	1.3673	1.2658	0.014	7.1534	3.4521	1.1695	2.2718	11.9951	3.1432	0.8883	3.6791	2.4206	3.7984	2.2173	1.2391	0.7324	3.6305	0.0658	3.9333	0.0222	5.796	2.7773	5.1288	2.3923	15.3342	1.4802	8.8788	5.0584
HSPA6	0.2129	3.5013	0.6807	0.3371	0.3217	0.4089	0.4423	1.2476	0.2869	1.7086	12.205	1.0184	21.2001	2.5145	0.5859	0.3302	3.4571	0.4387	2.4443	3.0327	0.673	0.244	1.7748	9.6303	0.3979	0.3605	0.6613	104.5112	0.1437	0.456	0.5755	0.648	4.4731	3.0969	1.8884	0.779	1.3658	0.6955	1.4513	0.5533	6.5754	1.4876	1.2973	1.6192	0.4505	0.2856	0.3906	0.3022	0.737
CP	0.9927	3.6276	0.3357	0.0179	5.1074	0.91	1.1496	3.9087	0.6838	7.764	1.2843	3.2264	10.4223	73.0613	0.7519	0.48	6.537	2.1835	0.8527	2.7558	0.0956	0.065	8.7282	1.5496	1.3101	2.9682	4.1386	8.8494	0.7497	1.5955	2.5664	0.2215	1.0808	3.4173	2.1606	12.9901	5.8472	11.0301	70.2834	1.3267	2.185	0.5184	2.5104	2.7656	0.174	0.1292	0.1301	1.2982	0.1707
CDH22	1.4114	13.4208	1.6564	2.0607	7.0247	7.4192	5.7501	4.7643	0.5816	0.44	2.7542	1.5456	1.5741	0.141	5.2325	3.1542	0.6996	3.2129	0.5802	0.063	5.3046	5.3547	0.6698	0.1716	2.9578	2.4288	3.0939	1.2212	10.545	1.9974	3.3396	4.0315	3.3546	1.9179	3.1977	1.2415	8.5268	0.7481	2.0523	4.4223	0.0297	4.1722	7.2892	4.8029	1.9965	15.7704	7.2201	6.1719	1.3853
DAPL1	1.2489	0.7764	40.802	8.8108	0.133	0.9326	1.5504	0.0603	3.2201	2.4785	1.6931	0.5708	0.1908	0.0894	2.5505	0.553	0.2124	0.4316	0.0345	2.0345	0.7388	41.7442	0.0769	0.1399	2.2929	1.6333	1.5111	0.782	0.2433	0.8728	1.1188	0.6668	2.4239	1.1512	0.3155	0.927	0.4598	0.0794	1.2533	0.5901	0.0123	0.578	3.3699	0.1591	0.8008	0.1562	4.0037	3.3034	1.5568
CAMK1G	0.1884	17.2436	0.05	0.0867	0.0582	24.2944	6.0856	10.9847	0.1816	0.0163	0.7303	0.0195	0.1845	0.361	1.4626	4.9695	0.1627	1.1752	0.6109	0.0093	4.7833	0.0444	0.1532	0.099	7.9934	0.1451	0.1044	0.1494	7.68	0.0844	0.2354	6.5525	0.1303	0.0716	0.9422	1.0593	0.454	0.8624	0.0058	8.3534	0.044	2.267	0.8923	9.6997	0.3379	35.8647	0.3021	13.013	0.6122
APOL6	2.6257	3.9892	11.9056	1.5633	3.0214	1.604	2.4491	3.9598	1.625	18.6157	3.2349	2.3378	5.1631	4.7891	2.2441	2.6846	6.1141	3.8071	5.1768	9.38	4.1659	1.4648	9.7756	10.8346	2.7061	3.1904	4.9013	1.5771	2.5538	2.7016	5.2792	1.5441	3.1909	2.7776	2.8833	3.8671	2.7139	2.0992	9.2666	2.1557	10.8213	3.055	9.8637	2.3133	1.6508	0.9424	1.7363	2.2928	2.1119
RNF165	2.5207	4.729	2.4354	4.5935	2.9517	3.4868	4.8901	1.4353	4.6955	2.5709	4.4203	4.0493	0.3131	1.532	7.0214	4.4603	0.383	3.0422	3.1807	3.6224	3.774	5.6417	0.8273	0.1642	3.55	4.1737	4.2446	1.3556	3.1895	3.9307	2.6892	2.1946	3.0924	2.1101	1.7275	2.6612	1.8224	3.661	0.1387	3.7906	0.4473	5.2842	4.6623	1.9928	2.8135	5.0201	3.7222	6.6892	4.5159
GALNT9	1.9686	9.6048	1.4936	0.0876	2.339	5.9015	2.1552	5.9555	2.4562	1.8322	2.2561	3.282	0.1302	1.0679	3.1288	2.8252	0.3304	1.2284	0.4373	2.1705	3.6049	4.5707	0.0825	0.0972	4.5015	2.3946	3.0512	1.9892	4.5715	6.9664	0.8314	4.5179	1.3365	0.4364	0.464	1.2568	2.3492	3.4081	0.7661	6.0586	0.3791	2.0795	0.7764	5.058	2.4402	17.241	1.6735	4.4599	4.6653
NPM2	1.896	12.8039	0.1026	0.0612	0.6832	14.8737	4.6281	12.8082	1.5167	1.3032	2.5222	1.4244	0.4026	0.3444	2.0214	9.3432	0.2414	1.8601	1.1959	0.3154	7.0724	0.0716	0.1318	0.0899	6.4767	0.5245	0.1213	0.9543	6.7727	1.7857	0.6365	6.3267	1.2999	0.9704	1.7042	1.7939	1.2284	1.77	0.103	4.7585	0.1104	3.815	1.0666	8.8842	0.5246	25.4799	1.6072	4.2261	2.7069
LAIR1	4.0634	4.5768	2.3084	1.3168	2.3686	0.6005	1.2726	1.8846	2.511	17.885	1.7449	5.0384	9.8236	9.3578	1.2024	1.019	9.1994	1.4355	9.2946	11.755	2.8762	0.3092	3.6545	3.1418	2.2866	3.9477	1.3041	6.881	0.8087	4.02	2.5793	2.1744	1.3649	6.5675	2.2228	5.5597	4.1543	1.8972	5.7134	0.8638	3.15	1.5667	4.627	1.7679	3.3259	1.7778	1.4418	0.8531	2.2908
ICAM1	1.3889	5.4484	7.6533	1.0937	1.7936	0.647	1.2251	3.7621	1.0828	4.7464	7.1704	2.4565	9.7457	11.7324	1.695	0.759	14.9964	1.2948	2.438	3.1317	1.3722	0.8285	7.5146	7.7066	1.7052	1.458	3.2905	4.8802	0.402	1.653	1.8488	0.5591	23.6076	3.2764	1.4661	2.7064	3.3427	3.4037	26.8763	2.8786	6.0336	21.3989	2.4536	1.2588	0.7324	1.8106	0.4591	1.352	0.9411
NCF2	3.6467	4.2795	2.5092	1.4292	3.7296	0.8328	1.5953	2.5453	1.2382	5.7353	1.4627	5.2672	5.9798	6.8219	2.3076	2.6497	5.7515	2.5069	5.4202	5.5643	3.7002	0.4204	2.8714	4.2407	1.6926	3.4612	1.595	7.549	1.0729	3.4461	4.6925	2.3583	3.3279	3.3444	3.0171	4.6673	4.9833	1.2518	3.9886	2.2171	3.7874	2.5424	4.9964	1.7218	3.8615	1.9018	2.6437	1.4154	1.6489
OAS2	0.9887	9.4418	28.4994	2.5378	0.9817	0.9812	1.388	3.411	0.8032	48.69	0.9998	1.3349	1.3836	10.0531	0.9379	1.7427	3.3531	1.4196	22.8065	24.1831	3.3487	0.6683	5.8316	11.6542	1.7084	3.67	1.5915	1.8592	1.204	1.4373	0.9838	1.3335	0.8767	1.853	1.6808	1.9176	2.8086	2.2118	4.6672	2.2398	11.6203	1.4203	10.1465	1.3494	1.2365	0.9526	0.6864	1.7185	4.6744
SLC44A3	7.1401	4.8599	1.2492	0.1195	2.8864	3.938	3.4691	3.56	0.5143	2.7421	3.6435	1.3406	5.6265	9.7303	0.6538	2.0588	6.7775	2.2314	2.4364	2.9915	1.5923	0.0801	4.2165	9.6066	4.8205	2.3789	2.365	2.6797	3.6961	2.142	3.4324	3.2615	2.8378	5.2668	2.0932	7.7396	3.8814	3.7607	17.3785	4.0046	5.5164	4.22	1.884	3.332	0.858	2.0378	2.1249	2.3008	3.8929
NCKAP1L	3.3146	4.1694	2.0049	1.6933	3.6523	0.7781	1.922	2.2372	2.3771	11.479	2.4888	7.3599	5.2169	9.4753	1.7778	1.2008	4.3716	1.9253	8.9663	13.8476	3.6969	0.3949	4.0223	2.7485	2.7238	6.1243	1.4589	6.1717	0.7325	3.9564	2.2923	1.7608	3.4352	6.9831	2.4692	5.4607	4.9081	2.8233	4.8842	1.3615	2.0224	3.7049	4.2951	1.8238	5.0057	1.5596	1.1506	1.2249	2.5607
FAM81A	0.7021	7.3578	0.6189	1.9563	0.952	14.1586	8.4939	4.6928	1.7424	0.4308	2.0833	0.7369	1.9155	5.1811	1.9423	5.669	0.2954	3.6991	0.8201	0.2531	7.2545	1.2937	1.1528	3.0911	7.0243	0.6155	0.4318	0.3757	7.0959	1.5539	5.4855	7.3241	1.0435	0.5989	2.5722	2.305	0.5467	3.6064	0.3397	7.9218	1.2555	3.7176	4.4101	4.8134	1.097	17.0229	3.233	10.2873	3.5897
ITGAM	4.3552	3.8286	1.0475	0.9422	3.4817	0.8436	1.7244	2.4879	2.1097	5.9099	1.8131	5.8348	3.9872	10.8034	1.1692	1.5669	5.2382	2.0985	5.7911	7.58	5.753	0.3204	4.8808	2.6618	3.4279	5.2269	1.1122	7.986	1.088	4.5773	2.2228	2.2735	3.0631	4.3284	2.9202	6.2988	7.2871	1.8018	4.9532	1.2295	2.1991	3.8388	3.1813	3.2531	3.5815	2.8652	1.226	1.3826	3.675
KIF26A	5.0436	2.2255	14.7464	4.3427	0.5138	1.2637	1.7387	0.4586	3.3156	1.7734	2.9262	5.4306	0.8125	0.5034	6.1816	5.0686	0.5449	1.8159	1.934	1.8138	3.5292	31.5352	0.9179	0.7104	1.3781	4.721	5.3241	2.0367	0.5558	4.8465	6.0468	2.8473	3.5154	3.2032	0.8383	2.1014	1.0243	1.1989	0.7003	4.8671	0.3178	1.3796	8.1997	1.6777	1.7966	1.746	4.7461	0.769	1.7388
SLC15A3	4.2027	5.179	3.5291	1.874	3.6814	1.0676	1.2846	2.9602	1.7535	5.5082	2.2857	6.9578	3.9087	6.6179	2.1601	1.0568	5.4757	1.9529	8.1349	5.8551	3.4375	0.6558	4.7768	4.4147	1.8461	4.4679	0.7669	4.575	0.8393	3.7867	3.9141	2.3877	4.2483	5.6462	1.8394	3.6663	4.6945	1.7476	2.937	1.4415	5.7277	2.0603	3.6859	1.6414	4.2284	1.5765	3.3093	1.2766	2.7825
PIRT	2.2121	1.2636	0.5774	0.0104	9.0517	0.4967	0.6068	3.8159	0.0771	0.7359	0.1848	0.2625	9.2659	20.9713	1.3408	0.6532	7.6917	5.5822	1.2753	2.4334	1.9417	0.0427	8.3846	7.9666	1.4603	1.7335	2.6424	1.3068	2.233	0.6547	15.5357	1.1501	1.6119	3.1369	11.6545	5.7033	4.2222	3.9947	12.1715	1.1434	16.5293	0.8107	2.7068	13.9024	1.019	0.2943	0.5816	0.5456	0.8077
GALM	3.2013	3.7388	1.4972	1.1726	4.8695	3.2207	1.8581	4.9739	1.862	6.0698	2.8525	3.3782	8.9178	6.5451	1.8844	2.2522	4.5607	2.4895	5.6933	3.9856	2.3699	0.2259	4.7802	7.6773	2.5365	2.7108	0.9514	3.2637	2.4826	4.5405	4.1287	2.1185	4.125	4.4278	3.1529	3.0062	4.3127	1.5567	3.9122	1.3367	10.5579	3.7747	3.4545	3.2109	3.5692	1.9514	1.8807	2.0609	2.6251
MARVELD1	4.6711	4.9484	1.0049	1.4666	1.9182	1.2949	1.7938	3.599	0.9651	2.0179	4.4781	1.423	8.4578	3.5986	1.3428	1.6857	4.1816	1.4996	5.2923	1.5901	1.7354	0.5357	6.396	20.0122	2.4347	1.6296	0.5609	2.2807	3.117	4.2096	1.9727	4.1101	2.5104	2.5241	1.7195	2.1105	1.4096	1.48	2.5835	3.9817	13.4093	1.7499	2.0787	1.5378	1.5863	1.9543	0.9391	1.0873	4.522
GSDMD	3.5749	3.9154	1.9212	1.7281	0.9147	1.518	1.4566	4.9369	1.5173	6.3446	1.4583	3.2421	14.6476	8.8571	2.006	1.9144	4.2284	1.9338	6.388	4.4176	2.9426	1.0977	2.2453	12.5173	1.29	1.7056	1.0254	3.9367	2.0283	2.9889	2.7779	4.6517	1.7969	4.5699	2.7956	2.8829	3.2346	1.4628	2.9582	2.4559	13.5853	1.5798	3.8359	2.5849	2.8002	1.984	4.5347	0.8013	2.8049
CXCL10	0.064	4.4583	36.5254	0.3839	0.045	0.0683	0.4063	6.7702	0.0908	17.967	3.434	0.4046	3.4423	5.3133	0.0528	0.0509	6.7816	0.6595	5.9489	11.9982	1.4083	0.1397	2.4148	97.7698	0.1415	0.3258	1.1715	0.2293	0.1372	0.0703	0.3605	0.0684	0.82	0.3651	2.1673	0.543	0.8088	1.7137	1.9064	0.1848	32.3517	2.1773	7.8547	0.1047	0.0181	1.9521	0.3277	0.3331	1.3273
S1PR3	1.7128	2.2131	0.8123	2.4652	4.7835	0.9077	0.6145	1.6104	4.8434	2.5495	3.8259	2.9851	6.0144	21.605	0.6788	0.9178	3.9681	0.5116	2.5774	24.8846	0.7076	1.445	5.8019	6.0419	2.835	1.481	1.2065	4.9984	0.9586	5.3146	4.7342	0.6067	2.1119	8.7998	1.0652	7.0387	7.8088	11.5548	2.8848	1.5217	4.9598	2.4819	1.1803	0.9631	0.9633	0.8899	0.2217	0.8467	2.3481
ANKRD35	1.2973	3.3648	0.2833	0.1073	0.5187	3.2354	0.9033	6.5198	4.1286	8.9065	0.9404	0.7967	7.0497	6.8873	0.5946	1.3917	4.6101	2.145	0.7472	0.1704	1.0188	0.1269	6.588	6.0823	1.5596	0.7672	0.1116	3.8327	2.7266	4.1951	1.1398	2.042	1.4993	0.7725	0.9211	5.2129	6.3762	1.1707	0.8039	1.7631	8.174	2.5729	0.7179	1.902	0.8266	3.9076	0.4898	0.9735	1.1818
MYOF	1.1488	6.5207	1.8471	2.2932	1.4984	1.0018	2.2713	2.7356	2.0374	4.9286	1.479	2.5145	7.7458	16.4527	1.4571	2.1189	9.406	1.2256	5.0125	5.7772	1.8832	0.7832	7.8128	6.7741	1.823	2.8489	5.216	4.208	1.2604	3.6153	1.4119	1.1305	1.3656	3.3013	1.802	4.1148	1.8656	2.4691	15.1547	3.6326	3.9831	2.3108	3.5556	1.8462	1.9171	1.1721	0.5644	1.2973	1.1407
GIMAP2	2.4751	5.9774	5.7259	3.046	1.8316	1.324	2.1248	3.8221	1.8821	6.8578	0.9881	4.307	7.3621	7.3663	1.5007	2.3247	4.12	3.2816	8.0827	11.1113	4.1346	1.0491	6.2711	4.8918	2.2849	3.4532	1.5117	3.4785	1.5754	3.2063	4.3022	2.2024	1.2712	3.7165	3.036	4.4501	3.9392	2.5009	5.166	1.8228	3.0794	1.896	6.3878	2.1536	3.7948	1.3487	1.3873	1.8412	2.5671
GJB6	1.2038	5.924	0	0.0441	1.4871	12.2694	0.6857	0.8802	0.1087	0.4249	0.0905	0.0991	1.3418	0.0414	0.8012	14.6151	0.1391	1.7151	0.021	0.0047	4.469	0	0.0364	0.4787	3.7949	0.2851	0.0085	1.3118	10.3987	0.1314	1.2046	0.9702	0.4076	0.1239	1.3309	2.2293	0.9389	0.5514	0	0.9631	0.0149	3.548	0.0261	15.7561	0.2726	10.6059	0.3271	0.3646	8.6465
OSMR	1.2862	5.7623	0.8874	1.1771	0.7319	1.4876	1.2139	4.1652	2.3567	1.7355	2.0543	1.2138	17.1882	12.0372	1.5774	2.6222	8.5629	1.2678	1.9805	6.3079	1.2313	0.3547	9.7599	18.9363	1.734	1.021	1.9536	3.1023	1.6825	2.4156	1.7889	1.0636	0.9692	2.7275	2.7657	3.5377	2.9551	4.4972	8.5354	4.3232	8.2803	1.3356	2.564	2.4691	1.4494	1.4303	0.2177	1.4013	0.8345
MYO1F	2.2786	5.0136	2.1003	1.3236	1.7761	0.8773	1.7523	2.6849	2.1721	7.4359	2.1073	5.2043	10.0016	8.4052	1.7492	1.4795	6.1588	1.8037	11.4442	12.5805	3.3895	0.8649	4.7591	3.8522	2.1504	3.4981	1.4666	5.6981	0.8979	4.2048	2.4737	2.5191	1.9508	6.2974	2.1688	3.7806	6.205	2.1327	5.6525	1.134	2.7246	1.9586	3.9828	1.5189	4.4468	2.4778	2.3737	1.008	2.7503
LPCAT2	2.1698	3.2358	1.2778	0.8359	1.9196	1.766	1.8847	2.2347	1.8766	6.2703	1.4624	2.8943	1.5552	14.6895	1.1646	1.7369	3.1858	2.3133	5.9737	10.3085	4.2967	0.174	5.955	2.1044	4.4989	5.3732	0.7952	7.4237	1.9025	3.1577	2.0225	3.3553	1.6994	6.4789	4.6446	7.0451	3.734	2.8233	5.5221	0.9678	1.2905	5.5652	1.1551	2.0363	3.3095	1.3917	0.5841	1.3536	2.3921
GNAL	1.2314	5.6968	1.1668	5.0231	2.2917	5.7255	4.6189	2.186	2.0706	1.116	3.629	2.813	0.4467	0.5843	6.0736	4.8386	0.4667	4.0377	1.5919	1.4249	4.5701	2.2259	0.1415	0.2599	4.465	2.785	5.2602	1.1193	13.3878	3.7572	5.2341	2.0068	2.2322	2.5454	2.1786	1.8286	2.0503	2.503	2.0883	3.7186	0.1136	4.7917	5.6517	4.2699	2.8744	6.2963	5.7505	6.4328	3.1517
PYCARD	4.1688	5.4344	2.0588	1.2065	3.6194	1.2858	1.2636	3.2148	1.9705	7.5001	2.44	4.9462	4.1987	6.3599	1.7463	1.072	5.7916	1.956	9.6739	5.245	3.117	0.4451	2.9273	2.8416	2.2217	3.6201	0.8795	5.1682	0.631	3.7717	2.9981	2.637	3.0375	4.4509	1.6715	3.8534	6.0918	1.72	1.9659	1.2037	3.8411	1.0503	4.5946	1.2597	2.774	2.3479	3.9947	0.7396	2.8337
CSRNP3	2.2489	5.6177	1.3588	3.1191	2.8157	7.2419	4.2138	1.7196	2.0742	2.7773	4.094	3.0145	1.6037	3.1428	3.9209	4.7211	0.7789	3.866	0.9726	1.45	3.5522	3.2247	1.9499	1.823	3.5931	3.5002	5.0127	0.9698	5.1803	3.2909	2.5434	2.1446	1.7419	1.9367	2.5334	1.0563	0.9231	0.9747	0.8714	5.2771	1.6065	6.374	3.3972	2.9579	2.0266	8.9983	1.207	8.5388	2.024
CNTN3	4.9519	4.5444	0.0592	0.0742	1.8899	5.5316	1.6649	0.6181	14.2946	7.3037	4.2598	6.0224	0.1166	1.9075	6.0807	3.1815	0.1738	0.8992	2.1327	9.3517	1.6469	0.0675	0.1463	0.0403	4.6122	2.4665	0.6858	5.638	7.2108	9.3449	0.6093	0.6603	2.3008	6.3631	0.6547	4.7615	1.2162	2.4442	0.1398	1.0118	0.0287	10.034	1.8776	3.3742	2.7039	7.622	0.0251	6.9095	13.2347
RGS7BP	0.4768	10.4165	0.3072	3.7195	0.3693	16.0449	6.2516	1.7837	2.7542	0.846	2.2452	0.8217	0.3472	0.2303	4.9374	6.1875	0.8235	1.7022	0.311	11.4049	4.4016	2.1923	1.329	0.4807	7.9036	1.5791	6.1588	0.7388	12.6089	1.2958	0.9289	1.2843	0.6836	0.4532	1.3716	1.3649	0.4317	2.1852	0.63	6.8986	0.7486	5.8166	4.0669	5.7296	1.0454	15.4347	0.3051	11.007	0.9621
IL13RA2	0.0771	1.9856	25.0645	0.0666	0.1734	0.2862	2.7046	0.209	0.0109	0.0111	1.303	0	27.7288	118.0688	0.1811	0.2207	7.4308	0.6127	0.4074	1.0862	0.2867	5.1595	2.6959	37.1311	1.7662	0.9112	0.0513	0.0637	0.7929	0.061	8.8827	0.1729	0.0494	0.0293	3.8804	0.1766	0.0899	1.2014	0.6294	1.5361	7.3526	0.1704	2.0103	0.3458	0.0522	0.7212	1.3813	0.9082	0.1392
TLR2	3.7773	5.5687	1.9116	0.7374	0.8299	0.9837	0.6964	1.9728	1.5454	8.0455	1.4891	5.7469	6.319	9.5039	0.8509	1.8669	3.5507	0.7252	8.6269	13.7807	1.3359	0.0597	3.6923	5.0079	0.9344	2.7586	0.5682	10.3309	0.653	3.1038	0.8288	1.3282	1.0511	8.7369	1.7672	5.7399	2.7469	1.8449	9.844	0.9477	3.6447	2.7539	2.7671	1.2202	4.042	1.3379	1.2001	0.4406	1.0454
ZDHHC12	1.9993	4.3529	1.4039	1.3206	2.3144	1.6073	0.9919	3.1182	1.6504	6.8116	2.3944	2.5719	10.795	5.9634	1.7497	1.5265	4.9212	2.3026	6.5555	6.29	1.9931	0.487	5.4846	7.8317	1.4789	2.7317	0.8087	3.7358	2.7004	3.5318	2.3168	3.6509	3.5568	4.5905	2.123	3.226	5.9886	3.5599	1.4356	1.5059	6.3722	0.6779	3.7856	2.0916	2.4114	2.7569	1.3101	1.2474	2.3159
RNASE2	1.0099	11.0126	2.8144	0.1754	0.8075	1.0253	0.5827	1.2215	1.5309	36.288	0.9304	4.7116	13.1662	13.8407	0.323	0.3531	8.9019	0.7431	15.9584	9.1662	2.3955	0.0684	3.1621	4.9494	0.9027	1.5953	1.738	2.1298	0.2462	0.826	0.2353	0.7251	1.7173	8.2756	0.9766	3.9879	4.7042	3.8194	6.2758	0.9351	2.7336	1.5842	8.0115	0.5125	1.1789	1.9881	0.1783	0.3213	1.5722
IRF5	4.04	2.8566	5.7221	1.1796	2.7963	0.9397	1.6654	2.6486	2.164	3.9281	1.8586	4.7229	2.031	4.9383	1.614	1.4845	4.7901	1.8599	8.0853	7.3659	4.0478	0.4156	3.5155	4.1669	1.9962	3.4407	1.2824	4.5569	1.2522	5.9818	2.2329	2.7669	1.3114	4.6062	2.3594	5.9376	7.1176	1.4422	7.1111	3.0071	4.0172	1.6894	3.5364	2.0114	4.2319	1.4273	2.6791	0.8773	2.2536
FYB1	1.7108	5.1033	2.7629	2.0103	1.8711	0.6203	2.2955	1.3841	2.3857	7.256	1.409	5.3412	4.4225	10.7501	1.6656	1.0881	4.2752	1.6101	9.9496	18.0506	3.4764	0.3461	5.184	2.0312	2.3709	5.5923	1.2528	5.0779	0.7507	3.0726	2.057	1.2517	1.7909	6.4156	2.5546	4.5778	2.8446	4.1642	5.7933	1.2456	1.3255	2.3492	4.1914	1.8124	4.7044	1.2764	0.7637	1.452	2.2865
CUX2	1.0053	11.8419	8.1021	5.6388	0.1784	8.4678	4.0699	2.2365	3.5807	1.06	5.2898	3.5892	0.0577	0.0316	6.8538	6.0794	0.0779	1.6859	1.3024	2.9924	3.2413	8.9972	0.0249	0.0302	3.3705	1.5456	9.9052	0.45	3.0312	3.7278	2.2258	2.4555	1.1294	0.5492	1.0076	1.0221	0.6135	0.7066	1.3607	4.4525	0.0325	2.7958	6.2353	5.0632	0.9046	13.9009	3.8524	6.3236	1.5246
NCF4	5.1625	3.7958	2.2964	0.8139	3.3601	0.8099	1.6734	2.1246	2.7155	11.0245	2.1778	6.8421	6.4436	6.3021	1.3778	1.2823	7.3112	1.7798	11.396	6.8086	3.2998	0.4106	2.7166	2.162	1.7417	2.9368	1.1799	5.0812	0.7773	3.4531	2.5349	2.0627	3.1916	6.7381	1.6127	4.2177	5.4089	2.0604	3.2945	1.2416	3.9884	1.9504	4.561	1.4676	2.8054	1.4789	2.4935	0.6834	2.4717
MARCHF4	0.7159	4.0155	10.7334	1.6634	0.2587	4.8279	7.9044	1.8589	0.0943	0.3386	5.9449	0.0705	0.3462	0.1863	12.4826	4.1753	0.1016	2.8447	0.219	0.079	4.5255	1.3695	0.052	0.3025	1.6832	2.4513	9.4234	0.503	5.3444	0.5155	3.0322	2.2443	0.7107	0.1069	1.3683	0.4099	2.0526	0.4138	0.642	7.4064	0.0697	2.5192	9.4423	2.8672	0.0563	7.0348	11.3214	7.755	1.5238
SGSM1	2.0742	6.5682	0.9365	1.9643	2.0205	6.2221	4.9095	2.2526	1.1939	2.675	3.6635	0.6251	0.3734	2.1977	3.7391	4.2079	1.6252	4.1905	1.7065	0.2862	4.4518	2.5808	0.2231	0.1915	4.7801	2.2629	3.3633	1.2207	6.0496	2.8272	4.2149	3.9334	3.7165	2.7082	3.8817	2.6521	3.9919	1.3583	1.2025	6.4699	0.0397	3.6861	3.9392	4.4447	1.4596	12.0682	2.2144	9.9041	3.4984
SOX1	2.2994	2.2708	1.5262	4.1764	2.8141	1.7886	2.6501	0.9165	4.423	3.2897	4.6381	4.9823	0.1545	0.0705	3.214	2.3687	0.0903	1.704	2.3154	0.8191	2.3829	7.719	0.0298	4.2933	2.0096	2.447	2.7058	2.0641	1.7006	3.6425	1.2777	1.4538	2.4133	3.6603	1.8388	1.3439	1.8283	3.399	0.4787	3.6261	0.7744	2.4203	2.3389	1.5768	2.677	1.9713	3.4869	2.2329	2.0972
SPOCD1	0.8706	4.07	3.5453	0.084	0.1616	0.1427	0.3655	1.1313	2.592	0.0637	2.4539	1.3846	22.4833	6.6578	0.175	0.1098	7.7658	0.1328	3.1016	5.1823	0.0592	0.2665	3.6954	8.8065	1.2501	0.7472	4.1349	0.6552	0.1751	0.2775	0.1883	0.3004	0.4012	2.1025	0.0751	2.1862	3.2811	1.1284	32.7605	1.637	7.606	0.1196	1.0433	0.1414	1.0123	0.6353	0.2808	0.894	0.0568
GAD2	0.1873	17.8471	0.2362	0.0858	0.1855	15.4489	7.1275	4.6592	0.4799	0.0796	2.436	0.0404	0.1226	0.2499	1.6213	4.4556	0.3051	3.4486	0.4848	0.0158	4.5665	0.0139	0.1558	0.021	8.0629	0.1922	0.5146	0.4574	7.2205	0.2328	0.5142	2.2773	0.199	0.1052	1.5165	0.7908	0.2317	2.6253	0.0131	32.5338	0.0083	3.887	1.498	7.1423	0.1297	30.0586	0.1017	12.7479	0.4612
PRDM8	1.9943	6.7907	0.8832	3.4247	0.622	12.0371	3.2848	4.6168	2.0029	1.27	2.9569	0.1742	5.9808	2.0536	5.5367	5.1681	0.8163	3.9921	2.8821	0.4254	3.5857	3.413	0.0778	0.8394	3.7351	3.0906	2.13	1.2689	10.588	2.2248	2.2105	2.9842	1.4697	1.9216	2.6422	2.5758	1.1629	1.8534	0.223	2.3617	0.4183	6.2247	1.9413	3.1208	1.3179	17.8546	2.2934	6.4673	1.9843
SLC11A1	1.6791	4.0971	1.4973	0.2142	0.6478	0.8139	0.4135	2.8935	0.9528	5.7026	1.4257	2.2364	65.5225	10.6358	0.5503	1.6546	2.8676	0.2211	12.3272	17.0618	0.9993	0.1949	3.288	2.9535	0.4495	0.4758	0.3478	9.7881	0.5331	2.1802	0.8519	1.4812	0.9754	11.0982	1.8991	2.8039	4.2831	1.1518	15.8581	0.766	5.4407	0.9447	2.7185	0.7555	3.1331	1.0396	2.034	0.2358	0.4465
GLIS3	3.0206	2.6294	4.2092	0.3841	9.9878	0.6994	1.2053	3.2723	2.7829	6.119	2.28	2.2278	6.2862	13.3115	0.9357	1.1922	3.9933	2.3473	7.6646	5.4827	0.9165	0.0644	4.6951	2.9579	2.2663	2.6878	2.209	3.8615	1.1059	3.7321	2.3763	0.7242	2.3341	3.0583	2.4497	3.9713	3.3506	14.4888	13.5629	0.9175	2.409	2.8718	1.4251	2.7229	1.8354	0.92	0.2322	1.3265	1.7158
HVCN1	5.9004	1.9273	0.5641	0.5741	6.2435	1.7563	2.6544	4.9064	2.082	6.4781	3.132	1.2979	3.016	2.4594	1.6199	2.4034	4.0384	4.8172	2.6377	1.2875	5.4976	0.4683	4.2732	3.9096	1.8282	1.7898	0.5873	7.3661	2.8863	1.7173	7.2838	3.1062	1.8895	1.7715	9.1948	4.2176	3.7293	0.849	1.5041	1.1914	3.7118	2.0782	1.963	8.1645	1.1408	1.594	0.9739	0.9955	2.3941
CYTH4	2.4954	3.8042	2.1522	1.0562	2.4873	0.7552	2.1418	1.3862	2.3756	8.1151	1.903	4.6658	4.3964	7.8756	2.0181	0.8189	8.439	2.547	9.9177	11.1816	3.0495	0.6434	3.5407	2.1244	2.4931	3.783	1.1011	3.1225	0.7161	2.7791	3.0383	1.87	2.6645	4.873	1.6577	3.5937	3.428	1.5645	2.6026	0.9259	1.7442	3.4011	4.1334	1.576	2.7452	2.2451	1.7747	1.1728	3.2913
PLAU	1.1053	4.3578	2.1486	0.6425	1.3861	0.2721	0.7162	3.3075	0.6209	3.0532	2.5938	2.242	4.684	4.5381	0.757	0.2586	4.8534	1.2074	3.2378	3.8665	0.4505	0.6458	8.4232	1.9768	0.4152	0.8637	3.555	1.56	0.2022	1.3781	1.6948	0.5175	6.0225	2.4407	0.348	0.687	0.4131	2.8586	18.3083	2.7029	4.3574	0.9007	1.7242	0.3456	0.6332	0.3392	0.6746	0.368	0.4009
VASN	0.5075	8.8068	0.8163	0.5575	0.7383	2.4506	0.9196	12.2082	0.3914	0.8842	1.2558	0.1765	22.8528	21.341	0.6661	0.9134	3.1296	0.4127	2.9203	0.6382	0.8359	0.6588	17.3041	10.2775	0.95	0.8453	0.5332	2.3916	1.3391	0.4987	0.8724	1.7684	1.3116	1.2018	0.6006	0.5778	2.0162	1.3714	2.3932	3.5015	9.4095	1.0994	1.0773	1.8097	0.6255	6.559	0.5013	0.695	0.3573
PLPPR5	1.7022	3.2232	0.8174	3.9974	0.9374	3.2752	4.9411	3.1008	1.9106	0.6758	4.6614	1.5082	1.1605	0.162	5.196	3.3287	0.0369	2.501	1.3611	3.6827	3.0107	2.8754	5.3874	0.6269	2.2838	2.3027	3.1365	0.5689	3.5599	1.9512	2.1903	2.1281	1.6677	1.7904	0.8655	2.0979	0.5186	2.7374	0.0288	4.3955	1.1665	6.2939	4.7102	1.8548	1.6257	5.8905	3.3185	5.6797	4.5556
C9orf64	0.9742	4.8215	0.3899	0.5962	2.3287	3.2341	1.7492	6.96	0.6391	1.7428	0.7128	3.6012	8.5627	11.9674	0.9738	5.0985	1.6275	1.4001	1.4515	1.6539	2.5728	0.2265	9.692	12.3413	2.3709	1.0699	0.4039	1.8285	3.5871	1.0737	4.2678	2.6977	0.9388	1.6616	4.2025	2.8382	5.353	1.5278	1.0868	2.1845	7.3651	1.0887	1.5205	1.5569	0.8168	3.0308	0.334	3.1334	2.5392
KCNQ5	3.0155	6.6841	0.4987	1.9997	3.4063	11.8538	3.4689	3.4109	3.3781	1.5883	5.8537	0.4636	0.7947	0.2282	2.0392	3.8039	0.3955	1.244	1.8539	3.2857	3.6402	2.7494	0.0521	0.202	6.8523	1.7102	5.5585	2.5684	5.8638	2.1245	0.9139	2.7078	0.876	1.0957	0.5778	1.3982	2.8319	3.2257	1.9483	3.5865	0.01	3.9653	1.7653	3.4942	1.9433	12.2858	0.9991	6.474	3.4231
IFIH1	1.3831	4.2813	22.9864	1.3779	1.885	1.6067	1.1729	3.908	1.4623	20.9979	2.6209	1.6076	3.3639	9.4758	0.9251	2.6919	3.5664	2.8358	8.7982	9.3975	3.2714	0.203	4.9697	5.18	2.3411	3.2417	1.5449	2.5507	1.8128	2.669	2.6857	2.0577	2.2634	2.5874	2.6899	1.3778	3.2432	4.9736	2.3465	1.2919	4.7418	4.0753	8.9709	1.8283	1.383	1.1917	0.9784	1.3832	2.9332
COL26A1	0.5336	10.9525	0.1512	0.4771	0.6193	7.1004	2.3325	6.5035	1.0835	0.8088	3.4463	3.7069	0.0641	0.0764	2.2996	4.0458	0.1466	2.5463	1.2523	0.5895	3.9234	0.0688	0.0384	0.2192	4.5671	1.5353	2.7037	0.8487	10.3989	3.239	1.1132	4.8694	1.5121	4.5577	1.1889	1.6461	0.6051	0.7123	1.0212	3.4669	0.1154	4.6189	0.8818	5.151	0.958	19.0087	1.5314	4.0451	1.6873
DOK6	0.8582	6.1971	1.1349	5.2428	0.4242	5.5583	5.8583	1.5962	2.847	1.0501	1.5165	2.3091	0.1493	0.3984	5.1793	7.3688	0.2108	3.6747	1.5111	2.4485	4.3741	2.2116	1.2733	0.2911	6.4468	2.3487	6.7322	0.5379	13.0776	1.5441	2.0238	1.7865	1.7732	1.4494	1.9872	0.9049	0.63	4.4543	0.5861	4.7557	0.0902	5.5141	3.2491	6.798	1.5214	7.0795	1.5762	8.7827	2.5724
STAT5A	2.7537	3.1032	1.0559	1.2214	5.3978	1.2206	1.2763	4.9406	1.2142	5.2753	3.403	3.0928	5.2983	5.2296	1.4526	1.4899	4.5586	1.7736	4.8438	7.6141	2.7689	0.3721	3.0833	6.2009	1.4462	2.4334	0.8016	4.9837	1.5959	4.282	3.0056	2.7856	1.3508	2.6067	2.8186	3.3922	5.1374	1.2343	7.7106	1.2521	4.523	1.5566	1.5371	2.5447	2.3693	1.4245	1.8091	1.2152	2.7627
CEBPA	2.9787	3.0728	1.8489	1.8245	3.1025	1.2464	1.1513	2.436	1.6131	1.7759	3.3122	3.9792	2.5408	12.9381	1.7523	1.1843	7.301	2.213	6.4551	10.072	2.294	0.5618	4.3701	1.5285	1.7027	2.5024	0.4383	5.6727	0.917	4.084	3.5744	2.069	3.2783	3.8394	1.644	4.7285	7.7758	1.0226	3.519	1.1106	1.1945	2.6939	2.3409	1.1012	2.8636	1.8101	1.982	0.7046	1.8472
GRID2	3.0441	2.0527	1.1965	6.1659	1.2679	1.3256	3.0671	0.3238	3.9936	2.9453	4.2685	2.9042	0.364	0.341	3.7087	5.0169	1.3236	4.1548	2.0935	7.9686	3.44	2.4649	0.04	0.0155	4.3464	3.4808	5.6653	1.2921	1.6864	4.1903	3.379	1.4223	2.3217	2.5883	2.1426	4.0927	0.9456	3.1166	0.0273	1.7388	0.0598	8.5058	4.4088	4.1527	3.5317	0.7537	1.2592	2.4384	4.504
TESPA1	0.0199	13.6364	0.045	0.0143	0.0314	25.8256	1.5545	17.5821	0.0176	0.0608	0.2008	0.0386	0.2112	0.1711	0.2028	7.6783	0.5151	0.1463	0.0725	0.0737	7.0143	0.0065	0.0808	0.2083	4.1503	0.0495	0.011	0.0329	0.3067	0.0295	0.0588	6.8711	0.1019	0.0331	0.4371	0.3985	0.0386	0.4945	0.0957	0.9559	0.1129	3.3792	0.1567	8.8977	0.0168	33.5376	0.1866	6.9598	0.3441
MEX3B	1.461	1.3705	3.145	4.6294	0.7385	1.5708	3.515	0.4926	5.0893	2.0737	3.3332	3.9562	2.1458	0.4442	2.7598	3.2201	0.2593	2.3072	2.5516	3.6001	3.9883	7.2522	1.5848	0.5171	2.7396	5.1719	3.6345	1.05	1.2731	4.6265	3.3166	2.2383	1.864	1.6687	1.8208	2.5202	1.5938	5.6723	0.6404	3.5314	0.3521	4.0231	4.1626	1.0361	4.2714	1.5252	1.8819	3.1184	4.5536
SLC7A7	2.1257	4.6298	2.5965	2.0396	2.153	1.0572	1.4294	2.7424	2.0442	7.2513	1.8612	5.6471	7.4253	7.2642	1.6677	1.2065	3.7896	1.3663	8.1604	11.093	2.7482	0.5088	3.1226	4.2876	1.8676	4.0911	1.4525	4.6526	0.7789	2.8397	2.8149	1.8237	1.9279	4.6729	1.9038	3.9452	5.3997	1.8451	3.643	0.9778	3.0021	1.0988	6.0915	1.1747	4.5079	2.1813	1.8552	1.6506	1.7257
LRRTM1	0.9389	4.1581	15.9104	3.2713	0.4992	3.908	2.7029	2.0395	0.708	0.9546	5.1888	1.5669	0.9517	0.3051	4.7394	2.4384	1.4887	2.1421	0.7015	1.2248	3.6898	23.5286	1.222	1.1387	3.1775	1.1544	10.9039	0.4927	4.2149	1.6039	2.547	2.6577	2.2113	1.5064	1.8225	0.9703	1.0815	1.5631	3.5468	6.6443	0.1128	1.7757	5.1389	2.0925	0.7358	7.3671	4.7596	3.395	4.1418
IER3	0.8729	13.5756	0.4929	0.4945	5.3901	1.2601	0.9859	1.0808	2.3177	5.8943	3.6004	6.5142	4.7482	10.9786	1.4239	0.8418	4.6354	1.1069	2.0813	5.3477	3.5392	0.45	2.1773	1.4343	0.7837	1.9113	0.7621	7.0457	0.5969	5.47	0.4706	1.0114	6.114	4.7667	2.914	1.8315	2.4367	0.9128	2.1313	0.6757	1.0844	3.2952	1.5667	2.1998	1.116	2.3889	0.3011	0.8567	3.1304
CD58	1.813	2.5727	0.8731	0.5462	1.4123	1.3763	1.6299	6.711	1.0663	2.5083	2.7769	1.5503	6.508	17.0802	1.2513	1.5842	5.6682	1.334	5.5827	3.517	1.9466	0.1749	10.7047	8.4982	1.3556	0.8958	0.6391	2.4161	1.2195	2.2224	1.7688	0.968	1.2422	2.6719	1.3529	3.2994	2.0215	4.7591	2.7277	1.5826	7.1026	4.0098	2.0837	1.7435	1.7723	1.3727	1.223	1.2168	2.2278
FAM133A	0.8454	2.0175	0.8856	2.535	3.8771	3.5125	5.5623	0.7094	3.7806	2.8872	8.6211	1.5977	0.5661	0.6055	5.0436	3.6532	2.2543	3.1485	0.9053	0.9164	3.2813	4.0692	0.0754	0.0305	2.2353	4.51	3.8985	3.6898	2.8027	4.2851	4.3095	2.3043	4.6166	2.0513	3.5637	1.4343	1.1171	1.9378	1.8105	1.8436	0.0577	4.5497	8.6379	2.3648	2.2344	1.9077	8.1805	5.1573	2.3808
NRROS	3.0413	5.8954	1.5581	0.7275	4.59	0.73	1.2961	2.3073	2.0706	15.9982	4.2248	3.6484	0.9271	6.3665	1.7308	0.9533	3.0965	1.4431	6.4625	3.4967	2.6102	0.3734	1.9203	1.881	1.9323	3.4819	0.8001	13.282	0.8385	4.9583	2.4958	1.3839	7.0552	5.1248	2.2397	3.8588	3.2999	0.9424	1.1312	1.5941	1.0706	3.369	2.4	2.4766	2.4789	2.0918	0.6487	0.6744	2.7911
PARP12	1.3606	4.1792	23.4603	1.3787	1.9474	1.0951	1.318	6.076	1.2002	19.0589	2.2025	1.3725	8.327	4.0593	1.7134	2.4669	3.3246	2.538	9.5435	7.659	3.422	1.3259	3.6848	7.4245	0.9875	1.4411	2.0339	2.8734	1.6993	2.2996	3.8128	2.4562	3.3748	2.6818	2.811	2.0758	4.3384	1.2163	2.1658	2.4675	8.7617	1.7892	4.1642	1.8115	0.9975	1.0986	3.921	1.198	2.8487
EYA1	2.6036	1.6536	0.0908	4.8565	3.5193	1.9299	3.5863	0.238	0.7953	2.344	7.6373	1.2516	2.1191	2.7714	5.6408	5.9833	0.2578	2.8993	5.1778	3.4468	5.0155	0.9968	0.0328	0.7778	2.8034	2.9786	1.7287	1.8206	2.4496	4.8681	4.1801	2.9898	1.9293	0.2096	4.2873	2.4744	0.9828	4.9005	0.0249	1.2604	0.1867	6.2911	5.6699	4.6617	1.4956	0.5902	2.6411	5.6287	6.9889
PDE1A	1.0946	8.1711	0.1124	0.3996	0.6382	10.0321	2.9999	3.0383	1.9544	0.4024	4.4725	0.3691	0.2142	1.207	3.0038	3.3446	0.5206	4.5057	0.3071	0.3357	4.5604	0.1117	0.2204	0.088	14.8805	2.462	0.5212	1.4423	14.7542	2.8039	1.1423	4.2752	1.0236	1.5985	5.8348	2.4399	0.952	3.1423	0.0641	1.783	0.584	2.5646	2.7643	3.4606	0.8626	11.3235	0.6564	8.8963	0.7998
HERC5	1.6368	2.661	2.7743	0.4356	5.5291	1.0207	1.1296	5.8234	1.9741	30.0616	2.0242	1.7734	6.9436	8.2855	0.5825	1.1363	7.095	2.3003	11.853	9.6257	2.3043	0.0965	4.0621	3.2126	2.1194	2.3446	0.3823	3.593	1.9248	1.935	3.3251	2.2508	2.8112	3.8322	2.3895	1.9588	1.7902	2.8073	0.9485	0.5425	4.1279	2.5448	4.906	2.0582	1.9198	0.5213	0.9609	1.0458	2.5134
RBP4	0.3611	18.6922	0.166	0	0.1934	11.2823	3.0163	8.143	0.0732	0.1609	0.5556	0.1037	1.0651	0.5338	1.0313	3.9794	0.4307	2.7964	0.658	0.085	4.7957	0.045	0.1748	0.113	6.8214	0.2283	0.1812	1.0518	10.1247	0.102	0.6391	4.5173	0.6608	0.1962	1.877	0.7002	0.9526	0.9379	0.1457	7.5673	0.9371	2.4476	0.6447	7.3158	0.1747	25.502	0.3961	5.8577	1.2077
PHF11	3.8634	5.3519	1.3981	0.5262	4.0413	2.4164	1.4721	3.1211	0.7023	7.2623	1.35	1.5775	3.3237	5.025	1.7249	1.8804	3.5917	2.7397	5.4379	2.5025	3.1671	0.4516	4.505	6.7995	1.5037	1.9831	0.4515	5.2375	4.353	3.1229	1.9448	3.0982	3.8427	3.702	5.2199	4.0976	1.1944	1.6068	1.2101	2.0888	7.1523	1.7761	2.9119	3.4345	1.3649	3.0176	1.0706	1.2806	4.313
USP43	3.0923	2.8951	4.8247	3.2013	1.0709	2.1055	2.7373	0.8767	3.4898	2.4134	2.5219	4.1565	1.1401	3.2813	3.7719	2.6442	0.0639	1.4914	3.8776	6.2377	2.2601	0.3132	0.0434	0.1013	3.4606	2.6882	3.2299	1.0557	1.2806	5.2608	1.0372	1.8405	2.8206	2.3768	1.0541	2.4505	1.4666	4.1351	0.2925	0.8159	0.0768	6.9039	4.3577	1.227	1.6612	3.979	1.8513	5.3581	8.446
APOL4	3.2996	0.6147	1.845	0.9028	2.3025	0.1027	0.8659	12.9596	0.3615	2.6919	0.3203	2.414	13.7951	2.3193	0.1842	0.3041	3.0573	0.156	19.1167	1.3025	0.4579	0.3451	14.0286	27.3333	0.6906	2.3047	5.7465	1.7849	0.2835	2.2231	0.8709	0.211	1.0199	1.1435	0.6383	5.2954	17.2915	10.1485	6.6485	0.9527	10.7138	0.5919	3.1726	0.261	0.3394	0.2837	0.562	0.2805	0.0632
KCNJ3	0.838	11.1143	0.5424	0.57	0.9695	14.158	3.523	5.6659	0.6847	0.8972	3.759	0.7221	0.8537	6.7786	2.0156	3.9799	3.9317	1.3873	0.1257	0.1105	4.3603	0.0803	0.0623	0.0378	5.7139	1.7267	0.2267	1.0938	10.1153	1.0706	1.7652	3.601	0.7232	1.0783	1.3246	1.7359	0.8839	1.5526	0.0118	3.74	0	4.4432	3.0738	6.9402	0.4108	18.3423	1.0811	7.5493	0.6972
RTP4	3.8587	3.838	18.7393	0.7093	2.0777	1.4006	1.4649	2.8363	1.137	34.7893	3.3939	1.9577	1.5759	5.309	1.1361	1.4445	4.4287	2.0157	8.2789	5.7077	2.4068	0.875	2.4223	3.8151	1.8226	2.4399	2.3992	1.3668	1.6964	2.2562	3.8095	3.2374	2.9527	2.0642	2.6082	2.253	2.6299	1.9822	3.0747	0.9116	5.5809	1.6284	9.1662	1.5688	0.9048	0.7353	5.4154	1.7307	2.7652
FUOM	5.9426	3.9878	1.3574	0.6109	5.3967	0.8846	0.934	2.9745	1.5118	4.9727	4.416	4.5256	3.0426	4.4096	1.7333	1.2128	3.0519	1.4817	8.9214	5.3186	2.0004	0.2327	2.2208	1.476	2.3327	2.0972	0.7226	5.2215	1.8146	2.8357	2.3346	1.8657	5.5635	5.067	2.0351	3.429	4.413	1.692	1.4445	0.838	2.5487	1.6808	3.0448	2.4214	3.0577	1.6703	2.7117	0.7846	2.6145
PVALB	0.1194	4.0847	0.1872	0.1031	0.151	16.5375	3.3479	19.9303	0.4402	0.0859	1.2611	0.1029	0.1376	0.0483	0.4429	5.7963	0.0619	0.0879	0.0218	0	7.4139	0.5785	0.0162	0.2158	2.0297	0.0159	0.1324	0.0395	2.1641	0.0315	0.4034	6.2343	0.2447	0.1362	0.5249	1.0027	0	0.5868	0.331	13.4863	0.0155	3.5849	0.8953	2.661	0.1213	12.3512	2.4854	2.7113	0.7427
FAM114A1	0.8287	2.6545	3.1853	1.3965	2.6948	1.3673	1.4642	2.0476	0.7044	1.8299	0.9051	1.0957	11.017	7.513	0.9739	1.7867	9.4952	2.2271	3.2874	5.9666	1.6412	2.2212	5.703	12.712	1.7129	1.4559	1.3559	2.0889	2.3755	1.7704	3.3695	2.8114	1.7374	2.2165	3.2578	3.1831	2.3162	5.8954	9.8196	1.409	5.5333	2.0072	2.136	2.5794	0.8713	1.3171	0.9442	1.6985	1.0793
ARHGAP18	0.9337	3.1226	3.0298	5.3793	1.0283	1.4608	2.5266	3.604	1.2002	4.2045	0.8142	1.7363	4.6753	18.9123	1.2862	1.7878	6.3752	2.286	3.0892	5.425	3.2991	1.3121	4.5399	13.8701	1.1158	1.9684	1.6048	2.9514	1.9232	2.6406	3.5419	1.6529	0.8882	1.8581	3.3937	3.3001	3.0141	2.2416	5.227	2.502	7.4705	2.3775	2.2285	2.9963	1.4834	0.9089	0.8851	0.9687	0.6628
EVA1C	1.7165	3.0759	0.7921	1.1855	2.2545	2.1715	1.0435	11.6766	0.9189	2.6819	1.5711	3.3158	15.8829	12.4687	0.9046	1.7897	2.8702	1.0256	2.4034	1.3168	0.937	0.3621	7.8609	10.1693	2.3264	1.1167	0.9327	3.2753	2.1843	3.7116	1.1433	4.29	2.4458	1.7192	2.0738	2.0705	1.976	3.9078	2.5197	1.7413	7.0773	0.9358	1.3644	1.8368	0.8336	2.0839	1.2826	0.9687	0.5316
GNG5	2.4006	3.1148	2.6142	1.2797	0.4686	0.6402	0.4617	4.4476	2.695	1.1677	2.7069	3.448	13.6704	2.8498	1.072	0.57	2.4379	0.736	3.1186	8.4466	1.5084	1.077	9.0073	5.9349	1.0184	2.981	5.0044	5.1807	0.5715	4.13	1.8211	0.7477	3.0892	1.7326	0.7919	2.0647	2.009	2.8375	4.5365	2.5993	2.2207	1.4879	1.3637	0.5141	4.7219	1.4219	0.5879	0.1262	2.5645
SLC25A43	0.2473	1.6278	8.1391	0.1271	4.307	1.0853	1.493	0.697	0.2693	3.1715	1.6243	0.4567	3.5808	7.6877	1.5344	2.9443	8.5194	1.7741	2.5667	1.9372	2.3644	6.0431	6.1462	4.5711	1.8048	0.4398	1.7484	2.7445	0.0114	2.5487	0.5296	0.4244	2.1268	2.0904	1.5463	3.3544	3.7937	4.2503	0.6938	3.0907	5.8841	2.6345	4.3797	2.8287	1.9509	2.3023	2.3734	1.172	2.1708
FGL2	1.0989	5.8226	3.0058	1.0776	0.2746	0.5374	2.8151	1.8137	1.4294	7.56	0.69	2.074	3.8704	13.5013	1.0837	1.1838	5.2562	0.82	4.9035	10.5553	3.4349	0.1089	5.923	5.2864	2.1576	3.0519	1.7916	0.9082	0.4029	2.3148	0.9576	1.3634	0.9987	3.4757	1.704	4.2193	2.7188	2.2332	11.9884	1.2368	1.1622	3.1634	3.409	2.0149	3.6415	1.0273	1.0002	1.2274	2.1351
MPPED1	0.2068	8.945	0.1481	0.0093	0.2119	14.998	3.2034	10.6169	0.0702	0.0744	0.6182	0.0186	0.09	0.4476	0.9081	7.8685	0.2083	3.2074	0.2158	0.0293	7.4234	0.0536	0.0642	0.3114	8.2442	0.1458	0.1003	0.356	4.4961	0.2668	0.6876	6.3403	0.629	0.1802	2.1776	1.0633	0.2763	1.2856	0.01	4.093	0.0503	2.6062	1.8461	8.7938	0.2078	26.3441	0.3748	8.0848	1.0242
CASP1	3.0782	3.595	2.564	1.0198	2.2155	0.5728	1.1618	5.4536	1.6057	8.1143	1.4829	4.242	3.955	12.6504	1.0145	0.9664	5.8202	1.5216	9.0062	7.6498	2.5084	0.2175	6.1612	4.3671	1.5573	2.5344	1.2558	2.6954	0.5752	2.4347	1.6207	0.9448	2.7444	4.7371	1.3824	3.3603	2.6094	1.8042	4.3654	0.8516	9.9187	2.2296	3.5992	1.0929	3.0528	0.6995	1.1222	0.7554	1.8502
SCIN	1.5054	2.3918	1.1004	0.6068	1.7746	0.421	1.0203	1.09	1.3502	8.2226	1.6214	6.1517	2.7304	12.3989	1.0561	0.2071	4.0434	0.8077	13.4413	11.6531	1.6339	0.185	5.2143	1.0702	0.7697	1.9301	0.1854	3.5096	0.1261	2.6131	1.6321	1.0777	1.1727	15.8857	1.2342	5.2688	3.2403	2.9664	3.8401	0.8911	0.2826	2.0996	3.1644	0.588	3.8148	0.9286	0.5814	0.4729	1.1143
BIN2	3.2962	3.6688	1.6579	0.6609	2.4179	0.8254	1.6005	2.7028	1.8331	4.9297	2.3216	4.1144	3.0985	7.0121	1.509	1.4856	3.4115	2.3512	10.6364	6.8638	2.8535	0.2471	3.0988	2.1446	2.5406	3.5624	0.886	3.8524	1.0957	4.2274	2.0668	1.9647	2.5824	3.1152	2.012	3.8098	2.537	1.7983	2.0444	0.9917	1.4038	2.9924	4.0037	1.7987	2.8429	2.0595	0.6976	1.1472	3.2059
MACROH2A2	1.877	1.6166	2.81	3.6767	1.1697	1.6661	2.6398	0.4534	3.5916	2.6907	4.9299	4.7877	0.1193	0.2687	3.6894	2.5272	0.8856	2.7043	4.7201	1.7572	2.9639	3.9697	0.3423	0.3092	2.5383	3.2143	3.5428	1.4794	1.4688	3.6285	3.5014	2.2722	2.6549	2.4743	2.0503	2.0477	2.1916	3.9152	0.947	1.6809	0.1194	2.9724	3.3568	1.3682	2.5159	1.2945	6.1812	2.7162	3.8383
STXBP6	1.8183	8.6499	1.4116	0.926	0.5395	7.6353	4.7737	2.7973	1.0688	0.5927	1.2417	0.8893	0.2529	0.7362	4.1604	3.0567	0.2469	3.124	0.8665	0.3841	3.5017	1.3412	0.1411	0.9524	4.3825	1.5765	0.505	1.4874	5.6016	0.8069	1.7773	3.3305	0.9097	1.3266	2.5019	2.0783	0.882	2.6042	0.2418	5.1073	0.0605	2.6966	2.6033	6.5001	0.7023	9.3187	1.5114	7.6204	1.0883
HS3ST1	6.4176	2.4565	3.5716	0.0971	5.7111	0.8224	0.5467	0.578	4.1366	6.0332	1.7705	4.3679	4.9082	0.6326	0.4274	0.4666	2.2629	1.2159	9.1956	2.9734	0.7461	0.3643	4.7989	11.0128	1.9292	5.21	0.4563	8.9552	0.5527	3.0352	1.1593	0.4267	5.3369	2.4843	0.818	2.9822	4.9947	11.9529	3.0153	1.221	1.6014	2.2859	0.6379	0.442	3.4306	1.793	0.4747	1.0554	1.1402
RAC2	1.759	4.0021	2.6792	0.4005	1.9833	0.5343	1.1181	1.9013	0.7117	12.6442	1.8956	3.1088	4.4801	8.1074	0.9339	0.8772	9.9297	0.8482	12.087	6.2448	2.0878	0.449	3.0573	6.5968	1.0244	2.5336	1.9839	2.3162	0.5302	1.3685	2.4258	1.4167	3.5643	4.6949	0.9717	2.4848	3.8825	1.6498	2.9773	0.6973	3.5717	1.8278	5.1822	0.9403	2.7335	1.4765	0.8733	0.7475	1.9342
CHST6	1.2828	2.418	0.1877	0.134	2.8146	1.8971	0.876	6.1238	0.3609	2.5203	1.7151	0.5264	5.0671	20.5894	0.6456	1.2056	1.6554	1.8406	0.689	0.9238	0.7787	0.0533	6.9085	2.8102	3.1054	0.6392	0.0968	1.8247	2.9202	2.639	2.5035	3.5874	1.7549	2.8672	2.5156	8.246	0.7208	3.6992	0.3271	3.1646	2.9682	0.6068	1.269	2.9865	1.226	2.1007	0.3474	1.3004	0.7967
LCP2	2.3703	3.6881	2.2895	1.2086	1.3919	1.4019	1.4693	2.4871	1.2819	8.05	3.7834	4.2404	2.5326	9.6262	1.3087	0.6904	3.7258	1.1113	8.6142	7.9947	2.0223	0.6545	3.3891	4.595	1.4931	3.567	1.995	7.0888	0.5928	2.3631	2.1417	1.1007	3.1114	3.5176	1.5125	3.0346	1.275	1.8853	3.3028	1.2955	3.3566	9.1015	3.8482	1.6869	3.1723	1.878	0.5988	1.0614	1.4342
VEPH1	0.3104	0.5273	0.0116	0.9597	0.9721	0.206	3.5397	0.1558	0.3695	1.5002	3.9596	0.4954	1.7276	2.8909	1.5448	10.6112	0.5891	8.5915	2.2309	0.0781	6.3157	0.2509	0.444	1.2561	0.9032	4.2361	0.1636	0.3896	3.1625	11.6824	11.3252	3.8054	3.6789	0.8815	1.8357	1.0435	1.8323	5.3719	0.0679	0.3718	0.8328	10.4075	4.6757	2.1808	2.2411	0.087	2.8933	2.0531	1.3917
S100A3	0.477	3.011	7.1926	0.1073	1.257	0.0954	0.3612	5.6088	2.8749	1.0513	1.2411	1.3874	2.9629	3.1384	0.0553	0.0889	2.034	0.0877	41.6932	28.6634	0.194	0.1367	3.4748	1.3226	0.5931	0.7918	2.298	1.577	0.3258	0.5107	0.8058	0.3343	1.5657	5.7246	0.6101	4.097	9.7933	15.1163	6.2224	1.7303	21.8941	0.2713	0.8129	0.2925	0.9084	0.4716	0.4324	0.1693	0.0897
CSF3R	2.9687	3.6651	1.385	0.6251	1.4444	0.8682	1.4417	2.0796	1.8265	4.0887	1.8002	4.6167	12.0412	5.2891	1.063	2.7569	2.7872	1.6569	6.0786	8.0981	2.519	0.3603	3.3743	1.7644	1.6103	2.7135	0.7324	6.9944	0.8049	4.006	1.8994	2.5728	1.6803	4.7588	2.0968	4.3508	5.8078	1.2872	4.5292	0.7782	2.1382	2.8147	2.0175	2.066	3.0387	2.2547	1.0303	0.8465	2.4621
VAV1	3.1407	2.8415	1.8171	0.992	3.0857	0.6254	1.5604	1.9102	1.5629	7.9441	1.5756	6.1599	3.2963	6.1028	1.3197	0.9261	4.2141	1.5235	9.2569	8.7973	3.9251	0.3999	3.7559	1.9017	2.1878	4.1356	1.1579	4.2157	0.8673	3.3071	2.2106	1.9004	2.1642	4.9812	1.803	3.7002	4.748	1.6732	2.6338	0.7507	1.2829	2.1469	3.2955	1.447	3.3029	1.7282	1.9103	1.0937	2.5499
MILR1	3.0928	3.9392	1.8403	1.0433	2.9106	0.5302	1.9357	2.1242	1.2922	6.6472	1.3468	5.9372	2.4758	6.6241	1.6987	0.7082	3.4578	1.7778	15.9121	7.0039	2.4129	0.3887	3.3868	2.6429	2.0558	4.4458	0.8116	3.2522	0.7721	3.193	2.344	2.123	2.4494	6.2734	2.5221	3.9264	2.9922	2.3335	2.8285	0.9448	2.0511	1.983	4.5175	1.4708	2.8044	1.8613	1.2721	0.7838	2.147
PTPRC	1.6191	3.9014	1.6478	0.9604	1.2127	0.4324	1.9393	1.4607	1.3089	7.5793	0.9091	3.1652	3.7657	26.4359	0.7998	1.1385	3.8592	0.8069	5.945	15.1644	3.0253	0.1719	4.1438	2.7007	2.1597	3.2847	1.324	5.0292	0.5344	2.5371	1.3098	1.209	1.149	4.9419	1.8947	4.9223	2.0758	1.9505	6.9675	0.7794	0.6689	3.9155	2.9338	1.9953	2.7035	0.9405	0.3896	0.9316	1.4185
C1RL	0.9216	3.8525	3.1709	1.0872	0.4883	1.6406	1.0808	6.2865	0.8141	2.0331	0.8917	2.3304	14.6584	8.1418	0.9154	0.9671	5.9319	1.6785	3.6703	5.6598	1.1375	0.3429	12.6566	12.4652	1.0625	1.4911	2.6026	1.7938	1.1005	1.3371	1.8843	1.0808	2.1802	2.4126	1.1565	2.1369	1.7374	1.7716	10.9252	2.0284	12.522	0.9753	2.2226	1.7188	0.8652	2.3796	0.7304	1.3079	0.7023
PCDH8	2.0838	12.655	1.0248	1.3384	1.1393	7.7188	2.5421	4.8319	0.8975	0.2382	3.4031	0.1133	2.1703	0.2103	3.1697	2.8542	1.48	2.3249	0.3238	0.0572	3.1634	1.6322	1.9729	0.9759	1.3471	2.0396	0.6911	1.0824	3.8458	0.4555	5.0539	1.4504	0.3648	0.3286	4.5427	0.3376	0.7334	0.5106	3.7008	8.0085	0.9191	4.2303	1.7174	8.7009	1.0631	21.2106	0.4237	6.0495	0.5861
SOCS2	2.5472	2.1478	3.9271	1.1171	0.5386	0.9267	0.9403	8.1962	1.1967	0.5488	1.0006	1.2143	18.6893	5.6397	0.7611	1.4175	0.9427	0.8602	1.774	3.7887	0.986	0.2028	17.9662	49.7526	1.0221	1.1231	5.8497	3.0427	1.1819	3.4458	1.1542	1.0665	1.3363	1.4535	0.9888	2.0909	0.4778	0.8283	4.9431	1.851	46.4168	0.7069	0.8279	1.6441	0.9403	0.7136	0.8653	0.662	0.6136
LYL1	3.7944	3.1968	1.1248	1.5793	1.8811	0.9004	1.4564	2.7427	1.5333	3.2512	2.0529	3.7894	2.5299	4.4047	1.7396	1.2657	3.8738	2.0762	5.9103	5.2551	3.6018	0.958	1.9502	1.5388	1.3084	2.8927	0.8202	6.5577	0.8525	4.7669	2.2475	2.6524	1.7145	3.6297	2.4434	4.4904	5.8438	1.3249	2.3279	1.2047	1.2099	2.0793	1.6508	1.6226	3.1773	1.3768	2.2563	0.3537	2.484
CORO6	1.735	1.6885	0.0875	0.8602	0.2487	2.0539	0.9207	2.7384	2.522	2.4763	1.1826	0.265	1.9682	0.2741	7.2865	4.0732	0.8719	3.4755	1.2159	0.484	3.1015	1.9377	0.1494	0.2908	0.4757	0.104	2.0562	4.4601	2.3534	0.8067	1.4899	2.7696	0.1932	0.7501	3.6153	0.838	1.5282	0.2782	1.1217	2.0357	0.1581	1.0069	3.812	4.1196	0.7612	8.7047	3.0643	1.6677	1.1177
FAXC	1.614	4.3962	2.2408	2.4636	1.736	5.3467	4.2525	3.0541	0.977	2.164	2.9805	1.8922	0.8099	0.8386	3.7315	3.236	1.2382	2.8979	3.2792	2.7823	2.7972	2.673	1.2871	1.4106	3.4494	2.7103	2.4971	0.5056	3.8654	1.7196	2.7229	2.4477	1.7856	1.4404	2.2255	2.1957	1.5561	3.3728	1.2629	2.8129	0.9552	4.3478	3.6832	2.3301	1.8565	6.3081	3.8087	6.1457	2.2846
NMI	2.8314	3.3259	10.5154	0.681	1.8247	0.7462	1.4545	3.6511	1.6908	8.2483	2.1966	2.8183	4.3669	6.8401	1.1935	1.1558	5.3283	2.1947	8.6696	5.4307	1.8156	0.3668	2.7702	9.1053	1.6247	2.5784	3.3543	1.3265	1.0413	2.5139	1.7137	1.3338	2.8461	3.9291	0.6771	2.5816	2.45	1.9691	3.9413	1.5017	0.9921	1.8942	4.0187	1.3423	1.2942	0.8435	3.4101	1.1604	1.2912
AMZ1	1.57	1.5869	2.295	3.5902	0.7615	2.5729	4.2299	2.3463	2.6853	0.9522	2.162	1.6889	0.8396	0.1038	8.6454	3.9287	0.803	2.884	0.1759	2.0594	3.6801	5.3789	0.6761	0.57	1.0068	2.2153	4.3233	0.866	1.6826	1.3572	3.9752	1.2201	2.7256	0.6561	1.1819	0.5279	1.5849	0.418	0.7712	5.4243	0.2622	3.0842	5.2839	1.5815	1.9008	1.3996	4.6559	5.6238	1.0871
IL10RA	2.5508	3.0889	2.5566	1.3019	2.6538	0.9772	1.2783	0.9128	3.3377	5.0067	2.2385	6.5864	8.9098	7.3748	1.5713	1.1807	4.2476	1.0046	4.2011	18.6904	3.8624	0.1747	1.6591	1.471	1.1243	3.8753	0.5248	3.5495	0.4906	3.0075	1.4782	1.2624	1.3455	7.4834	1.8464	5.6818	6.1944	1.0396	6.7251	0.8763	1.5883	1.5529	2.0016	1.0483	3.5455	1.2507	1.2019	0.8478	1.9022
FABP5	0.4082	4.7546	0.6195	0.3317	2.6743	1.5677	1.1321	6.5505	0.0093	0.3791	0.3927	0.4085	22.5896	7.2243	0.285	0.7854	1.3761	1.1531	0.8758	0.716	1.0527	0.4484	4.9882	5.1064	1.4051	0.1486	0.2191	0.653	1.8028	0.4338	0.9232	0.8648	0.6157	0.5132	0.559	0.8043	0.5759	1.2628	0.7911	2.8517	48.7206	0.659	1.3577	2.4827	0.3789	4.0759	0.3707	0.9999	2.4309
SLC2A10	2.1404	3.2615	0.1563	0.3543	3.9805	1.5458	1.4233	4.7924	1.6352	1.559	1.8998	1.7329	11.2415	9.4387	0.4614	2.4201	2.9315	0.9953	1.5487	1.8349	1.0261	0.1018	9.3064	9.8098	2.087	1.4623	0.2069	0.9123	1.9786	3.3873	2.3375	1.1123	2.9209	1.271	1.3709	2.7894	1.5261	1.4288	2.4068	2.2626	5.497	3.9407	1.2276	2.419	1.3729	1.5221	0.2034	1.2614	2.4801
MSR1	1.5406	3.3022	2.7256	0.9262	0.6947	0.3903	0.837	0.8418	1.0787	6.204	0.5983	3.1116	9.9112	9.2132	1.3295	0.3752	7.9827	0.4818	6.3862	20.4282	0.5788	0.1849	3.1471	2.3705	0.8126	1.6344	0.6479	1.5226	0.1753	1.7594	1.3311	0.7608	1.0751	5.4001	0.8734	3.1589	1.2259	1.4138	8.1893	1.4374	3.5772	3.2477	3.6181	0.6231	2.6756	0.7307	1.1117	0.64	0.6601
PCBP3	2.2253	1.1891	4.0154	1.6781	1.347	2.6183	3.1674	0.8021	1.6585	1.6199	4.4719	1.3892	0.32	0.4584	6.2526	2.3017	2.7304	2.348	1.3382	1.7561	2.9424	3.2845	0.1344	0.546	1.6359	2.1113	4.0401	1.0046	2.4192	1.3331	2.4968	3.4231	3.2996	1.3299	1.6143	1.9204	2.9478	0.8143	7.305	2.9264	0.3025	2.3698	6.045	1.7706	1.3302	2.2833	8.2424	2.7101	3.043
RIT2	1.3977	2.7319	2.4181	0.0088	0.224	8.0987	2.8225	3.3915	0.0435	0.1059	0.3961	0.0528	5.0505	0.0745	3.1838	1.9304	0.3494	0.6856	1.2287	2.3333	5.0261	0.1204	0.5234	1.8635	2.4982	0.4884	14.1011	0.152	1.6155	0.0646	1.3152	2.8082	0.1885	0.035	0.539	1.4587	0.1072	3.123	0.5477	0.9983	1.0976	1.9841	8.5561	1.4694	0.3424	8.0874	10.3554	3.8892	0.7872
ZNF804A	2.5035	2.608	0.7182	2.2998	1.1443	2.1022	2.3519	0.7506	6.3815	2.3237	2.7668	8.9541	0.1157	0.213	2.8593	1.5063	0.8849	1.3	1.3372	2.6043	1.3386	3.2204	0.1163	0.4232	3.479	3.4492	2.0517	1.7624	1.5699	3.3354	0.8327	0.7718	4.473	3.2905	0.7053	2.5265	0.8397	2.4796	0.1408	3.5502	0.0359	5.0321	2.2322	1.114	3.9937	2.5791	0.5906	2.4722	1.717
RNASET2	3.6277	3.368	1.4623	0.7583	0.9067	0.9612	0.9352	3.0203	1.2766	1.5975	2.3968	2.6924	8.6168	3.8575	1.94	0.9777	2.4301	1.8532	6.3104	5.1319	2.4706	0.8888	2.9437	1.2848	1.2644	2.3038	0.5918	5.7177	1.2359	3.834	1.9855	2.2844	1.6313	4.0257	1.6864	3.5164	4.3572	1.1504	2.5949	1.1003	1.5718	1.7622	1.4497	1.6005	4.8993	1.5696	3.1421	0.6418	2.0487
PRAM1	1.4552	2.4189	1.3418	0.5209	1.317	0.6778	0.6242	2.897	1.2046	2.5769	1.5716	2.7969	4.7843	6.2514	0.8809	0.6588	2.2305	1.7939	8.5653	4.7781	2.5637	0.6535	3.0047	1.402	1.2952	1.7704	0.5746	3.6081	1.4593	3.6996	1.9691	3.2948	0.81	5.9095	1.6689	4.4545	8.9073	1.1141	3.3034	0.5676	1.6854	0.7724	1.8891	1.2548	3.0305	1.614	1.9629	0.3785	2.4765
ATP2B3	0.2962	11.3142	6.0277	0.0168	0.1777	15.1388	3.4908	4.7806	0.4247	0.3329	1.0442	0.3556	0.1031	0.5457	3.7325	2.8482	0.799	1.5574	0.0728	0.0843	3.0039	0.4554	0.0428	0.0137	5.8682	0.3668	2.9103	0.7206	9.7497	0.1557	0.3654	2.8838	0.1364	0.1076	0.7366	0.6246	2.0538	0.4847	1.1508	7.4346	0.013	2.0114	0.363	5.4532	0.1183	21.2264	0.4174	8.3768	0.3973
PABPC5	0.7558	1.5414	2.5642	5.0889	1.384	1.4002	3.082	0.3244	2.2209	1.6998	2.0456	2.5866	0.0837	0.1128	4.5023	3.8489	1.1925	2.6363	2.7213	6.4035	2.7969	4.1068	0.064	0.0597	2.6506	3.5223	4.3687	1.3034	1.9012	2.3176	2.4984	1.8974	2.062	2.0794	3.3878	3.4077	1.568	5.0656	2.0542	2.9525	0.0519	2.5505	3.4121	1.5128	2.4357	0.6748	1.147	3.8112	2.1801
SCN1A	1.7216	2.3572	1.327	2.035	0.9137	6.7376	2.2635	1.4572	2.6082	3.8441	2.35	4.3237	5.9158	3.0851	2.9936	3.3776	0.8588	1.4575	1.2826	1.5468	2.0786	5.2787	2.3161	1.433	1.4193	1.4661	3.2231	1.2361	1.8354	4.2658	0.85	1.4394	1.1512	1.663	1.1598	1.5605	0.4109	2.654	0.7669	2.4644	0.4467	4.4202	2.9022	1.4796	2.0624	5.7397	1.2567	3.7302	2.8649
TMEM271	1.3284	6.2232	1.6212	0.463	0.3063	4.3509	1.1137	3.5574	0.1472	0.4406	2.6373	0.8764	0.0598	0.1821	9.3744	3.2247	0.0896	3.8868	0.3687	0.327	7.38	1.3998	0.0703	0	3.5785	0.5512	1.9164	0.3345	5.5297	1.9624	1.981	2.8424	0.9172	0.1874	0.9046	0.5678	2.0978	0.566	0.6234	3.2362	0.0067	2.3876	3.0507	4.1385	0.3777	8.9155	8.8184	4.4629	1.8533
TGIF1	1.8	2.553	1.3947	1.142	3.4822	0.745	0.5184	5.2497	1.4054	2.824	2.3404	2.2589	6.15	7.1939	0.9583	1.0901	3.1862	1.3312	5.0828	3.369	0.8897	0.2729	11.3792	5.6665	1.1781	2.1954	2.4877	3.6082	0.8612	2.1685	2.3835	0.8555	2.7545	2.1542	2.0453	1.9112	2.5625	9.9921	1.2626	0.821	5.2116	1.6253	1.418	1.0062	1.6122	0.739	0.4135	0.9903	1.1925
SAMSN1	2.737	3.9162	2.1612	0.8944	2.1102	0.4705	1.9502	1.6422	1.2926	6.692	1.2589	3.9589	5.4326	7.7628	1.4022	0.5134	3.2073	1.683	13.1022	8.7276	0.8945	0.2375	2.5166	2.1532	2.7227	3.2041	0.6892	3.3692	0.3761	2.0582	1.887	1.0069	1.9264	4.6426	1.4771	1.809	1.4757	1.9447	2.5921	0.6786	1.1137	4.9969	3.7578	1.0879	1.9849	1.4801	0.6106	1.4516	1.7853
COL8A2	1.9709	2.2508	0.5279	0.5758	7.5661	0.3678	1.0132	3.0908	0.9595	1.685	1.3013	1.9807	4.0955	18.5533	1.089	0.522	2.2075	1.0708	3.8455	4.1211	2.0417	0.1688	3.2023	1.7074	1.7384	2.4316	0.7802	3.4619	0.3452	2.6325	1.4605	1.3418	1.4032	2.3686	1.1967	7.7828	5.9757	2.1757	3.0646	0.5163	0.8744	1.8637	1.1302	1.991	1.9861	0.7941	0.646	0.6593	1.5893
CLVS2	1.3923	4.5847	0.0324	0.1576	1.3789	9.1292	4.103	1.4502	0.1236	0.201	2.9688	0.3544	1.3938	0.7329	5.1167	5.7154	0.0965	3.2247	1.3683	0.812	3.3697	0.3161	0.0636	0.0037	3.162	2.1634	0.0768	0.3824	4.5363	0.8614	3.983	2.1406	0.6785	0.0701	3.5556	0.7834	1.0013	2.3453	0.0138	2.2243	0.0261	7.2607	5.7547	4.2196	0.6053	7.7767	2.4005	6.4992	0.204
CD84	2.571	2.9738	1.3448	0.8871	3.3696	0.5809	1.3505	0.8725	1.9727	4.2775	1.3399	3.7798	1.7364	6.0437	1.5427	0.412	2.3279	1.2718	4.3983	10.2227	1.9164	0.1969	2.2213	1.2086	1.6282	4.6028	0.7737	5.4231	0.3779	3.2522	2.0983	0.703	4.7403	3.1392	1.4312	4.0022	1.2611	1.0862	4.4901	0.8073	0.9262	4.8999	2.3869	1.5854	2.0681	1.0118	0.4045	1.0401	1.3264
LRRC25	2.0146	2.5041	1.726	1.3754	0.8929	0.5422	0.8345	1.8283	1.0548	4.9143	0.5649	4.3624	5.7287	4.3709	1.1944	1.0413	5.1389	0.6005	7.2002	6.3386	3.3707	0.3788	2.9962	2.5717	1.0712	4.3691	0.8307	3.5007	0.4582	3.1856	1.1605	1.7705	0.6021	3.3683	1.7305	4.7191	5.4417	1.5541	5.1398	1.0381	2.9891	1.0004	4.0492	1.1585	4.8001	1.073	1.4807	0.5572	1.2852
TSTD1	1.2568	2.6047	0.6064	0.0151	0.3091	2.8825	0.9064	17.0319	0.1188	0.4372	0.4946	0.361	17.7397	26.3891	0.3238	1.4616	1.0673	1.418	1.5267	1.0483	2.0055	0.1646	3.5911	17.7077	2.1971	0.4311	0.1045	0.4674	3.3658	0.6487	0.7608	2.2143	0.3086	0.6571	0.4604	1.7724	0.7532	0.8788	0.855	1.8689	20.5735	0.7896	0.464	1.8791	0.3723	3.9477	0.6076	1.6499	0.9877
PAK5	1.0869	4.1416	1.1927	1.7164	0.5551	5.2754	3.7392	1.5844	2.6401	1.376	2.5605	1.6608	0.3406	0.2003	5.5905	3.5261	0.0435	2.7324	2.0583	2.0457	4.3499	0.8402	0.0136	0.277	4.1495	2.7661	2.3717	0.499	4.9126	1.3195	2.1335	2.0551	1.3793	0.7557	1.4455	1.7159	1.6822	1.731	0.1473	1.7086	0.0098	2.7567	4.8405	2.2464	2.1122	6.6865	2.0991	5.6988	2.8068
LTBR	1.9485	3.5379	2.0086	1.9742	0.8994	1.1558	1.1477	3.2625	1.1445	3.0948	1.436	2.6697	4.556	3.1522	1.1921	1.3468	3.9357	1.2597	4.2522	5.0247	2.4289	0.8675	2.4363	2.6322	1.4129	1.8457	1.4309	4.9794	1.0558	2.5031	1.3428	2.3113	1.0599	2.9409	1.4305	2.7905	3.8268	1.5977	3.0358	1.9597	5.0508	1.367	2.3062	1.577	1.9664	1.6206	1.2589	0.8302	1.4109
MAL2	0.2042	14.8413	0.0352	0.084	0.1794	10.1341	3.3368	4.5114	0.0517	0.1417	0.4758	0.0503	0.084	0.3297	0.9514	3.5448	0.1134	2.8977	0.4518	0.0135	5.5115	0.0143	0.0544	0.0359	6.3967	0.1453	0.8331	0.1748	11.3343	0.0721	0.271	4.5089	0.2709	0.0624	1.2659	0.812	0.1418	0.9616	0.0955	4.6495	0	1.9717	1.2739	5.0601	0.2037	22.0362	0.3484	8.9843	0.6951
DUSP9	1.8925	0.5887	3.8885	1.0491	0.3372	2.6139	1.0919	1.0178	4.3016	0.8732	1.5078	2.7467	0.3195	0.1039	8.756	4.9899	0.1173	1.106	1.6664	0.5203	1.8349	8.5438	0.0368	1.4804	0.6223	0.9318	2.7617	1.7662	2.0952	1.8077	0.8719	1.8564	1.2121	1.0587	2.0178	1.1983	4.4616	0.2605	1.604	2.2903	0.1821	0.7356	3.0939	1.7452	0.9733	0.9342	7.3234	2.5895	0.4542
RAB27B	2.4358	4.586	1.0929	1.4225	0.7413	3.8831	2.8997	0.9332	4.2891	3.2183	1.3501	6.7111	0.8455	0.6102	2.5375	2.1592	0.1301	2.633	2.6311	0.5284	3.3198	0.4062	0.3016	0.9732	5.863	2.036	1.9863	0.7184	6.1407	3.2629	1.3588	1.1059	1.8137	3.3415	0.8846	1.6589	0.8447	2.2938	0.5129	2.3437	0.1728	3.3802	1.5827	1.432	2.2869	6.8535	0.586	6.0635	2.5106
RBFOX3	0.7212	13.0533	0.1088	0.0292	0.0964	11.0061	2.8704	9.5898	0.2107	0.0457	1.802	0.081	0.1262	0.1234	1.5937	4.2272	0.1316	1.863	0.1643	0.0408	6.8106	0.9379	0.0482	0.0188	4.8193	0.1602	0.2183	0.2855	10.3503	0.2008	1.1154	5.0805	0.3838	0.1473	1.0914	0.7222	0.543	0.4734	0.0254	3.4207	0.0297	1.8518	1.4433	5.9927	0.1655	20.6781	1.3151	4.2098	0.6166
PLA2G5	1.7556	3.6985	0.0814	0.0054	1.0597	2.0985	2.7617	2.6255	0.0266	0.5291	0.2844	0.0905	2.8149	3.6957	0.3804	1.2484	1.9761	0.6348	0.0957	0.0232	0.9136	0.0197	12.4504	16.6541	1.1669	0.1793	0.7572	0.2542	1.0416	0.4301	0.8935	1.2137	0.1778	0.1783	0.6369	1.4463	1.2322	0.4047	1.8085	2.9244	14.7327	1.1458	0.3516	1.4565	0.5905	2.5182	0.384	1.0328	1.2796
PPFIA2	0.4884	6.4502	0.7391	2.1805	0.6309	6.6417	3.957	1.4618	0.732	0.3788	1.7263	0.9527	1.5839	3.4201	3.593	4.3955	0.0732	1.9712	0.6075	1.6445	2.5093	2.9894	0.9493	1.1798	3.9422	1.0932	3.3783	0.2852	7.2522	1.1254	1.2253	2.361	0.5601	0.8034	2.4429	1.1946	0.722	1.3655	0.187	4.5246	0.0797	4.3127	3.6757	2.638	1.0124	9.4728	0.4766	7.7497	1.74
SNTG1	1.4429	1.6454	2.5894	2.4325	1.0721	2.5042	3.274	1.7706	0.2348	1.2529	5.9949	0.5769	1.1771	0.3176	4.3552	3.3716	0.4106	2.1147	1.265	4.7456	2.9464	1.4032	2.3386	0.1011	1.6769	1.5689	4.1056	0.7683	1.2254	2.1289	2.3296	1.4473	1.5937	0.3148	1.1869	0.9496	1.7103	3.8205	0.4882	2.4485	0.4511	3.7432	4.1216	1.5666	0.5745	2.32	3.9492	3.6139	2.5202
SAA1	0	0.8916	0.0213	0.0254	0	0.0452	0.0204	1.7454	0.0501	0.0254	0.0439	0	772.8692	5.7429	0.0873	0.0211	0.7319	0	0.193	0	0	0	4.6664	7.4272	0	0	0.1762	0	0	0.0233	0	0.0566	0.0452	0.0336	0.0535	0	0.103	0.0847	0.0272	0.0306	74.2272	0.023	0	0	0	0.8987	0	0.0251	0
TMCO4	2.307	2.518	4.6665	0.2626	3.6638	1.5914	1.4987	3.5695	0.8244	3.3292	0.9338	1.9347	4.3961	7.8293	1.2619	1.2873	3.9471	1.1514	3.5048	2.5031	1.4315	2.3124	4.8867	6.1939	1.7001	1.8724	0.6482	2.3514	1.4191	1.7685	1.7187	1.9119	2.9352	2.0106	1.247	3.4941	2.4223	0.86	3.5915	1.7519	8.4619	3.1955	1.5599	1.9072	1.5756	1.2975	1.1344	1.4045	1.4271
TACR1	0.2445	1.3641	1.0351	6.3547	0.055	3.9119	1.2497	0.4326	3.1583	0.4997	6.5529	0.6657	0.412	0.0957	4.9396	3.3185	0.5447	0.9606	0.2005	24.6522	0.7499	0.6435	0.0563	0.3816	2.3698	1.0193	11.0841	0.4203	0.9365	1.0534	0.5864	0.9163	1.9133	1.4687	0.656	0.5382	0.4704	6.2534	0.9565	5.4593	0.0095	0.9374	5.3743	0.6271	1.0056	1.0493	4.772	3.9104	1.8444
TLR7	2.1115	3.402	1.5323	1.6444	3.7298	0.4104	1.5632	0.8647	1.6749	8.5136	0.9585	3.7681	0.7985	8.7669	1.2131	0.4543	4.1799	1.1422	10.8132	12.2097	1.8194	0.1547	2.7212	1.5327	1.982	5.5467	0.786	3.0759	0.4183	2.4172	1.8242	1.0965	2.3187	3.3956	1.1181	2.4598	1.9584	1.5197	2.6212	0.476	0.4973	5.088	2.5591	0.9663	1.987	0.9682	0.4894	1.1255	1.8379
SCN8A	0.7005	6.9584	1.584	1.472	0.633	10.8543	3.8397	2.8661	1.3082	0.9377	1.5681	0.7897	0.68	0.4926	3.1438	3.8319	0.9429	1.5873	0.9042	1.2974	2.9163	1.5264	1.0977	0.2271	3.7225	0.9847	3.9626	0.8793	6.9048	1.1563	1.1623	1.9254	0.7719	0.4872	1.3608	0.9328	0.7683	1.0472	1.409	5.0705	1.0831	3.4631	2.914	3.322	0.5034	12.538	1.7304	7.6554	1.3166
MCUB	0.5431	4.5765	2.1397	0.4771	0.5848	1.1692	0.8016	4.3798	0.3601	2.1064	1.0386	1.3675	16.0401	10.7558	0.9463	0.8118	5.4026	0.903	4.7999	2.0874	0.6556	0.3787	9.6159	17.9798	1.5349	0.9318	5.1509	0.9268	1.6863	0.7389	1.0306	1.4347	0.8673	1.8839	0.6789	1.4852	1.1995	1.4499	5.1331	0.9958	20.0909	0.7746	2.2115	0.9293	0.8357	2.183	0.9206	1.3363	0.4812
DOC2A	0.7481	17.4916	0.7148	0.085	0.1992	7.8604	4.2913	4.6861	0.2708	0.2805	0.9198	0.2341	1.3752	1.3603	1.9183	2.5666	0.204	2.2598	0.6313	0.1752	4.2859	0.9668	0.1708	0.2523	5.0224	0.3451	0.3908	0.5044	9.1282	0.5396	0.5255	4.238	0.2421	0.1722	2.0652	0.8943	0.949	0.6961	0.2335	4.2223	0.2708	1.7016	1.0065	6.6807	0.3932	26.5403	0.8196	5.6021	0.715
MR1	2.524	2.9357	5.2446	0.6659	3.6396	1.6	2.0752	1.6314	1.0098	4.7831	2.1515	2.4386	4.9623	9.207	0.7429	1.6748	9.1148	1.7821	2.0697	5.6149	1.6231	1.6597	2.361	5.9694	2.026	2.6355	3.0967	1.35	2.2273	3.2588	2.4626	1.19	3.0509	1.4915	1.9802	3.6688	1.1469	1.2024	13.1544	1.7263	2.229	1.5218	2.2443	2.6299	1.4097	1.1364	0.9016	2.1736	1.1921
NAT16	1.3553	2.7416	3.4059	3.4648	0.2993	1.3591	2.9677	0.2161	0.3615	0.7152	2.013	1.1346	10.3134	0.135	7.8448	1.99	0.0725	1.6716	5.039	0.977	1.5118	1.7622	0.0875	0.0848	0.6536	3.2393	8.4068	0.3787	0.5476	1.5648	1.4064	1.2921	1.8146	1.1288	0.7974	0.7473	1.8001	1.5897	8.4547	4.9699	0.0628	2.6256	2.4031	0.7101	1.4748	1.7268	6.029	3.3937	2.195
MLXIPL	2.2964	2.5967	0.5559	0.1949	0.6843	1.9298	1.3009	4.3545	1.0301	2.1248	1.3912	1.3328	1.9575	6.6587	0.8274	1.3447	1.7224	1.3832	9.3222	3.8964	2.6865	0.1773	3.2075	0.4749	2.1001	1.2446	0.361	1.842	1.5597	4.1137	1.0776	3.5364	0.7937	3.6778	1.6735	2.816	4.7318	1.3482	1.6643	0.9157	0.3648	1.5093	1.0871	2.9561	3.0629	4.3661	1.4616	0.9423	3.0719
KCNC1	1.3235	6.9642	2.1	2.0476	0.5817	7.899	3.3384	3.8888	0.8595	0.8761	2.0596	1.0056	1.5518	0.3086	2.9925	2.9021	0.3935	2.3648	0.3137	0.2429	3.618	2.1546	1.0359	0.2843	2.8328	1.3163	2.8045	0.3809	3.757	1.2421	2.5795	2.2145	1.0437	0.3819	1.3617	0.6484	1.1527	0.6014	4.1508	4.3688	1.038	2.7149	3.2127	3.2324	0.6035	10.9178	2.555	4.6589	1.6802
CSMD3	2.8591	0.9679	0.5172	4.8189	0.5862	1.8882	4.5695	0.1254	5.3359	0.9956	2.9605	1.4559	0.0876	2.3032	6.258	4.2302	0.8849	3.2437	0.1746	0.873	2.5172	3.7772	0.0117	0.0454	0.9236	2.9872	4.7741	0.461	1.9348	2.9863	2.4533	1.1001	1.3519	1.2286	1.9715	0.9216	0.7272	0.6701	0.0199	3.1822	0.0024	4.6864	4.7068	1.9917	3.2194	1.1214	1.0713	4.4501	2.9658
ANK3	0.7437	4.5306	0.2207	1.7057	0.8276	8.3628	3.0091	2.1323	0.0835	0.4623	2.5806	0.2433	0.5278	1.5632	3.1878	5.3425	0.2572	2.718	0.2625	0.9382	2.8746	1.7935	0.7684	0.2783	4.8826	0.7076	3.203	0.4988	7.3211	0.5624	1.3483	3.8727	0.4414	0.4432	4.5558	3.4363	0.456	2.6333	0.3471	3.3718	0.5841	2.3418	2.3695	3.0357	0.3872	7.1429	0.6569	7.1844	1.7822
CAMK4	0.3186	5.6475	0.0544	3.6713	0.7273	6.2772	5.4437	1.6487	0.3043	0.1922	1.2038	0.2	0.4602	0.2585	2.5484	3.74	0.4183	3.6697	0.2634	0.074	4.7662	0.5523	0.166	1.2407	3.3185	0.4304	1.0693	0.0944	11.1331	0.1614	3.4285	2.1859	0.355	0.3081	1.5356	0.4171	0.1844	0.404	0.0652	4.3824	0.129	2.6895	3.9451	4.8739	0.4567	8.144	1.5964	5.4042	3.0543
CHRNA4	1.8293	2.5289	0.8046	2.6875	0.5154	2.6291	3.1652	1.8783	2.6016	0.6673	2.5168	0.8681	0.0562	0.2219	6.6871	2.6973	0.0309	1.5647	3.2257	3.0081	2.8113	0.3878	0.15	0.0087	2.5282	2.2779	0.8999	1.0538	1.1758	2.43	2.2678	3.2035	1.2769	1.0638	1.0527	0.9185	1.2494	2.5199	0.0633	2.3915	0.0561	1.6463	2.7637	2.2599	1.0417	4.6082	5.8075	3.5834	2.273
LRTM2	0.422	9.6483	0.1697	0.9574	0.0988	6.94	1.7178	3.8218	0.4322	0.0464	2.3743	1.7223	0.0675	0.0593	1.6633	2.0134	0.0456	1.7423	0.4272	0.3295	2.7513	0.0192	0.0079	0.0048	5.1549	0.537	0.0878	0.0872	11.6553	3.9389	0.797	3.4358	1.3851	3.0586	0.3998	0.8278	0.9341	0.9519	0.0406	2.6603	0.0038	1.3331	0.6892	4.2678	1.6369	13.8958	0.63	4.417	1.3524
CCL5	0.4349	4.3499	3.5914	0.2407	1.0343	0.3961	0.5211	0.8	0.1305	2.3352	1.3095	1.5423	7.7213	7.8218	0.4964	1.0774	12.2205	0.6646	2.1944	4.103	0.7152	0.449	1.4621	6.5136	0.3227	1.2882	0.3525	1.9078	1.0858	0.4078	1.5682	1.7146	1.639	1.5582	0.748	2.4263	0.2438	0.9122	2.0482	0.4202	13.1082	0.3913	2.0666	0.8675	0.2548	0.2416	1.1844	0.2967	0.8223
C1QL3	0.19	18.1645	0.0255	0.0304	0.0222	13.1237	4.5177	2.734	0.0973	0.0456	0.459	0.0091	0.0836	0.1923	0.9852	1.9825	0.1732	0.8231	0.125	0.0261	2.6976	0	0.0858	0.0433	7.7292	0.3713	0.199	0.0611	9.5703	0.0834	0.2317	1.0986	0.1081	0.0702	0.3119	0.4834	0.3077	0.8981	0.0325	8.7478	0.0137	2.5512	0.3776	3.9937	0.1072	31.3487	0.018	20.189	0.3705
SCN2A	0.5153	8.6738	1.6769	0.881	0.2648	8.872	3.9014	1.9932	0.5912	1.0255	2.08	0.6916	0.4318	0.3421	2.6136	3.5063	1.0743	2.0412	0.7302	0.995	3.4157	2.8716	1.3226	0.7603	5.1224	0.7395	4.6254	0.2357	8.6194	0.5967	1.1008	1.8974	0.422	0.3473	1.1235	0.9066	0.3682	1.6133	1.1039	4.7248	0.9272	2.9597	2.7841	3.6127	0.7101	12.4881	1.1278	8.8325	0.9639
SH3TC1	3.8576	2.7783	0.8374	0.9923	0.703	0.5556	0.7628	3.1072	1.1102	2.3591	2.0706	4.0377	7.5745	4.4687	0.7063	1.9438	2.1018	0.8023	4.1911	5.9727	3.2319	0.3035	1.6059	2.2676	0.9995	2.7292	0.6479	7.61	0.865	4.1561	0.8151	2.6215	1.1679	5.9781	2.5259	6.7819	3.5191	1.1241	6.0712	1.2702	1.8366	3.0266	1.0862	2.1433	4.5699	0.8264	2.2478	0.2602	1.1342
AMER3	1.0321	3.594	4.7401	1.1239	0.5255	5.4915	4.5367	1.8162	0.1408	1.1267	3.4869	0.104	0.0617	0.0631	7.308	3.0358	0.0269	2.3412	0.1064	0.1011	3.8954	0.2321	0.0106	0.0288	2.1012	2.3116	2.9069	0.3122	3.0589	1.0161	3.1513	2.4827	1.0975	0.0703	1.2369	0.3642	2.2785	0.2451	0.096	3.7345	0.0227	2.364	4.5861	1.9816	0.089	6.9594	3.4953	4.9304	2.5788
GLT1D1	0.2884	11.7993	0.1609	0.2698	0.1621	10.1283	3.5188	6.4652	0.2147	0.2957	1.7469	0.1553	0.2492	0.3308	1.5556	4.0243	0.3673	1.533	0.6765	0.5123	3.927	0.4673	0.0733	0.1421	5.8799	0.1675	0.2838	0.2502	7.4461	0.247	0.481	3.9375	0.3047	0.1645	0.7814	1.3438	0.7707	1.0585	0.0666	5.5202	0.1122	2.0521	0.946	3.8449	0.2868	18.2672	0.4797	8.1546	1.0849
MEOX2	0.1163	0.1135	0.1786	0.0457	0.0297	0.1421	0.7566	32.5143	0.0225	0.0609	0.0788	0.0456	7.9735	3.154	0.0981	0.3343	0.0091	0.319	0.0289	0.0261	0.4522	0.1177	26.22	21.1288	0.1211	0.0351	0.0117	0.4108	0.3195	1.2193	0.2412	0.6098	0.2574	0.0603	0.3286	0.1211	0.0103	0.0697	0.0163	0.0092	19.9224	0.2337	0.1532	1.927	0.1342	0.1382	0.0902	0.1201	0.0424
CACNG2	1.0173	3.1326	2.0857	3.6132	0.4159	5.3701	5.171	1.3506	0.277	1.4586	4.7202	0.5033	0.0195	0.0496	7.2153	4.4501	0.1036	2.4676	0.0247	0.0406	4.491	1.426	0.0079	0	1.4201	1.4382	5.3196	0.3389	2.4638	0.841	1.9505	1.6418	1.2461	0.2059	1.1728	0.2732	0.7744	0.1831	1.6593	4.7177	0.005	4.1806	5.9919	2.3829	0.0622	4.9566	2.508	5.0397	1.5678
SLC17A8	0.7746	0.5074	2.5552	0.1647	0.1732	0.7812	2.5595	0.1965	0.0166	0.0338	0.5906	0.0051	0.3888	1.6076	1.7414	0.6614	0.0203	2.9144	0.0428	0.0073	1.1291	0.3496	0.004	0.376	0.619	1.8894	6.3874	0.0533	0.3734	0.1585	3.7816	0.235	0.0601	0.0112	0.894	0.0411	1.055	1.8779	0.0226	12.1123	0.6243	1.369	6.2047	2.6361	0.0099	0.4924	6.0473	1.2575	0.0648
CLEC2L	0.3437	10.9829	0.1289	0.0067	0.1697	7.1234	3.2534	9.3383	0.1647	0.1805	0.8427	0.1521	0.0468	0.0439	1.4876	3.6511	0.1043	0.7997	0.5924	0.0057	3.5492	0	0.0189	0.4961	2.9681	0.3454	0.1597	0.4914	5.0574	0.2081	1.0593	5.0888	0.4224	0.2826	1.0844	1.1939	0.3521	1.1525	0.0644	14.2029	0.0121	1.8293	0.5937	3.6069	0.3617	13.0861	1.0779	4.9904	0.7922
ATP8A2	0.2815	18.3859	0.6402	0.7776	0.347	9.3432	4.7574	2.989	0.4143	0.2918	1.1648	0.2158	0.0687	0.1626	5.2824	2.8408	0.103	1.8498	0.1847	0.1223	2.6473	0.4545	0.0501	0.1705	5.819	0.5606	2.066	0.2306	8.6986	0.2467	0.5822	1.8414	0.637	0.1746	0.9817	0.6874	0.3408	0.7905	2.5222	5.5722	0.0124	2.2136	1.7397	3.0892	0.1857	14.3239	0.9401	11.6011	0.4786
ADAM28	2.9088	2.1537	1.3973	0.9353	1.6337	0.8146	1.5975	1.4908	1.6198	2.1359	0.9095	2.6736	3.6993	6.2189	1.3858	0.9228	2.1565	1.5008	6.7563	6.8167	2.6864	0.2361	2.1498	0.619	1.7892	3.4319	0.5566	4.6658	0.8544	3.0086	2.1955	1.7886	1.4976	5.5402	2.3822	4.4476	2.5105	0.9563	2.8412	0.7132	0.7035	2.8347	1.2358	1.7916	3.9489	1.0957	0.9412	0.802	1.8465
IGFN1	1.8023	0.239	0.3831	0.0119	0.4275	0.1007	2.0893	0.2144	1.9704	0.2129	3.2168	1.8742	1.7137	0	0.4619	3.7615	0.0018	2.7117	0.1056	0.1803	1.3503	0.0122	0.2258	2.6401	1.7177	0.8394	0.0298	0.7234	3.3383	2.3327	3.0499	1.74	2.3258	3.153	0.9254	0.2304	0.7561	0.155	0.0096	0.9643	0.4282	2.5511	1.4934	0.4655	1.9842	0.0612	1.0875	0.627	17.8868
CDH13	0.5822	6.4684	2.768	2.8936	0.5434	4.562	4.3983	1.2926	1.7205	0.581	2.1393	0.4919	1.5477	0.267	4.8215	2.3302	0.1532	1.5679	0.6319	23.3304	3.0865	4.8873	0.5471	0.1028	4.6366	3.503	1.4099	0.2519	3.1135	0.908	1.0488	0.7832	1.9051	0.5296	0.5826	1.0721	0.2232	2.2571	0.1857	3.9163	0.0148	5.5203	2.0153	2.3063	1.7323	5.6234	0.3357	7.6271	2.1698
SAMD9	0.662	2.5789	16.1416	1.4898	1.4676	0.7749	1.1037	1.697	0.957	14.5745	1.0522	1.6832	3.6903	4.6968	1.1669	1.6819	2.249	1.351	3.2857	10.692	1.8326	0.6275	5.3363	4.5104	1.6272	2.2997	2.0587	0.8434	0.8816	0.9808	1.4397	0.8143	2.3426	1.4707	1.1117	1.6824	1.2441	1.05	3.1015	0.8523	3.201	4.3263	3.2662	0.8075	1.3466	0.551	0.6522	1.5625	1.4128
CACNA2D3	1.5515	6.1039	0.8973	0.0497	0.3024	9.8215	2.5659	2.7404	1.8573	0.7456	0.6371	0.7921	0.6352	0.8999	3.5347	2.5699	1.1334	2.7953	0.3727	0.0952	3.2548	0.08	0.0684	0.6024	3.203	0.2434	1.9888	0.606	4.7571	0.5006	1.2611	2.5616	0.3063	0.4748	2.2673	0.5882	3.0466	0.4681	2.2915	4.2572	0.0758	1.6575	2.404	4.2265	0.3463	11.1281	2.0126	4.7583	0.5757
LGR6	0.0219	0.6389	0.0132	0	0.1076	0.0595	0.3188	29.8438	0.8107	1.2796	0.0748	0.0189	0.3625	0.4319	0.4127	0.6232	1.441	0.4992	0.0399	0.0237	0.0153	0.0107	0.3114	14.6345	0.4914	0.0327	0.0789	0.0995	0.0352	0.0072	0.67	0.1227	0.007	0.0364	0.6925	0.1149	1.1644	0.1443	0.0463	0.2369	0.11	0.0462	0.0186	0.3451	0.1019	1.366	0.0233	0.1708	0.1372
TMEM155	0.6047	7.1525	0.0749	0.2325	0.099	9.4371	2.9152	7.0719	0.141	0.0298	0.3757	0.0214	0.1491	0.2068	1.0857	5.2513	0.093	1.7248	0.3169	0.0154	5.2127	0.2061	8.9021	0.3266	6.5512	0.1375	0.2159	0.2122	2.9654	0.131	0.5247	5.1609	0.2493	0.0945	0.9166	1.27	0.644	0.8588	0	4.1758	0.3762	1.7172	0.2894	3.1348	0.1893	16.6931	0.3392	9.0168	0.939
TLX1	0.5729	1.1029	6.2885	7.6958	0.1677	2.5362	3.3163	0.0076	2.8095	1.2643	2.4798	0.0494	0.0825	0	0.2597	3.1034	1.6574	3.8781	0.2001	1.6283	2.3698	9.4405	0.0388	0.0157	0.4892	0.6022	6.4913	0.2604	0.7855	0.1258	0.9436	1.9422	0.1223	0.0091	4.4291	1.2028	0.0742	0.6981	4.2944	4.2594	0.0248	0.8005	0.0569	0.4216	0.0162	0.1445	8.5693	4.5058	0.2395
RTN4RL1	0.5134	17.2278	0.1213	1.3231	0.1999	7.7222	2.3377	6.0449	0.2804	0.1498	0.5776	0.3288	0.1449	0.1264	1.1968	2.3709	0.1797	0.8168	0.335	0.1286	2.3668	1.9625	0.0893	0.1824	4.0317	0.2626	0.2616	0.6078	9.1993	0.2194	0.2461	3.3115	0.3199	0.2242	0.3208	0.5473	0.4989	0.6611	3.644	3.2211	0.072	1.515	0.603	3.7829	0.2466	19.2786	0.361	5.5091	0.522
CTF1	2.2725	3.1961	0.3403	0.2085	1.7362	1.5326	1.3199	4.3525	0.757	1.9427	1.1466	0.7754	6.8975	7.3172	0.7261	1.0824	1.9493	1.5037	1.0004	1.9507	1.5595	0.1498	2.8524	4.6986	1.6549	0.9822	0.6174	2.3067	1.8527	2.5725	2.834	2.4917	0.8205	1.0438	2.3814	1.9309	3.3349	2.6142	0.7635	1.3871	3.552	1.2092	0.8577	3.4846	0.697	1.9931	0.7937	0.9632	1.8055
BTK	2.3566	2.6948	1.5007	0.8361	1.8909	0.5683	0.9549	1.5422	1.1308	5.7898	1.5494	3.3721	2.9798	5.5509	1.2029	0.7877	3.0338	1.4316	7.2349	6.1461	2.2365	0.2189	2.3582	1.819	1.6222	2.4852	0.6078	4.0585	0.6446	2.7299	1.7081	1.6239	1.7831	3.6675	1.7281	3.424	2.7323	1.4978	2.7773	0.5317	1.9235	2.7817	2.2602	1.11	2.5047	1.1007	0.9912	0.9023	1.4845
F2RL1	2.8839	1.6529	0.2735	1.2501	3.163	0.367	0.4937	4.9866	2.5665	3.7504	2.5309	2.6769	0.3574	13.4948	0.4338	0.3573	0.7538	0.3904	5.1455	1.5757	0.8193	0.1569	3.3749	5.9687	2.0583	1.6022	0.2041	4.4133	0.264	4.0708	0.6071	0.1097	4.4996	2.8877	0.5773	2.1342	2.6862	1.7335	0.6788	0.4373	0.5052	8.3032	0.5542	0.5638	0.6301	0.259	0.1168	0.7044	1.1934
OTOS	0.2332	6.1588	0.2345	0	0.1639	0.9704	0.3364	4.5553	0	0.0839	0.0483	0.0335	115.4776	17.26	0.0721	0.2318	0.9064	0.0858	0.4958	0.0721	0.0723	0	0.9483	1.9162	0.4921	0.1032	0.1078	0.4819	0.3498	0.1537	0.4925	0.2491	0.0996	0.1848	0.2063	0.6925	0.7556	2.1667	1.7963	1.6163	1.967	0.0758	0.7287	1.117	0.2961	12.941	0.0332	0.2483	0.312
SIGLEC14	1.7462	2.6225	2.2517	1.4473	1.2186	0.4548	0.6045	2.9664	1.204	5.7199	1.085	5.6353	5.0301	8.0369	1.653	1.0199	0.936	0.381	6.3306	11.8312	2.7539	0.2523	1.3547	2.8692	1.5899	1.735	1.2021	8.1915	0.2167	1.9995	1.4851	1.2924	1.0181	2.404	1.2688	6.1064	6.8584	1.494	6.1492	0.7928	1.0469	1.1818	0	1.3842	2.0385	0.2568	0.9658	0.7691	0.9062
GRIN3A	0.1439	1.6795	1.0914	0.4032	0.1528	3.0023	2.7558	0.6834	0.1151	0.4385	1.7464	0.1504	0.1367	0.126	8.7686	5.5421	0.1877	7.3467	0.2232	0.2459	5.2825	0.4391	0.1598	0.0755	2.6597	0.3537	2.6691	0.2733	6.2325	0.9219	4.0938	2.3	0.8118	0.1979	2.2883	0.5863	2.1186	0.4312	0.1014	2.4002	0.0417	1.0387	4.7377	2.0407	0.1581	2.9989	3.1215	2.7507	0.3256
LRRN4CL	0.5101	1.3809	12.798	0.2366	1.1948	0.1886	0.9744	2.9005	1.2779	0.0653	0.2606	0.8889	14.9464	3.702	0.3504	0.2231	38.2161	0.1418	3.7796	6.9617	0.1581	4.0821	5.9451	3.818	0.615	1.3922	6.9708	0.3466	0.255	0.3137	0.2202	0.1997	1.2196	0.3556	0.3265	1.1106	0.2644	1.6848	19.3538	1.0408	8.5374	0.1252	1.1204	0.6196	0.5276	0.382	1.7213	0.193	0.0341
RASAL1	0.7085	17.4739	0.1194	0.0112	0.0622	5.0182	4.6858	3.6877	0.0554	0.0187	0.5826	0.0314	0.1388	0.3269	1.575	2.7279	0.126	2.4034	0.2373	0.2446	1.7724	0.0273	0.0353	0.0556	6.7362	0.3493	0.1127	0.1981	9.6633	0.1407	0.3872	9.4788	0.1735	0.3962	2.3139	1.3224	0.5316	1.3675	0.1685	3.5513	0.0439	1.2053	0.1953	2.647	0.3659	27.1066	0.2533	9.1939	0.8885
VWA5B2	0.9933	3.7729	3.2488	1.0077	0.3567	3.1621	3.6431	4.0673	0.484	0.6172	1.4872	0.5204	11.4547	0.4577	3.9256	6.5007	0.2948	3.0555	1.0126	0.5921	7.7975	1.1862	0.2609	0.5824	2.7645	0.5956	0.7546	0.6618	2.759	0.9716	0.8131	2.9997	1.2023	0.4326	2.6268	0.9994	0.7952	2.5386	1.4761	5.4088	0.4372	2.5793	1.9351	4.6308	0.6851	10.2812	1.2618	2.0805	2.5287
BCL2A1	0.2016	5.8852	1.1855	0.3083	0.2833	0.2742	0.6397	1.4865	0.1608	12.549	2.6617	2.4973	4.2283	10.8996	0.8881	0.4659	2.4373	0.2225	18.6417	3.9392	0.6793	0.33	1.3319	2.1116	0.0608	0.7194	0.6148	2.0619	0.0648	0.5479	1.6176	0.6861	6.3265	8.1681	1.0887	0.7054	0.5143	0.8155	0.6404	0.1965	1.0462	4.0123	2.7913	0.3356	1.2796	0.7626	1.0319	0.2503	1.0365
LGR5	1.3922	0.4242	6.0194	0.7669	1.8688	1.7975	2.2241	0.6697	1.0484	0.5044	2.2251	0.9556	0.4287	0.4049	3.5498	3.3011	0.0249	1.8332	0.5336	0.5458	2.2178	4.7936	0.2472	0.0197	2.6653	3.0438	0.2582	3.1939	3.3539	2.8372	3.1667	2.7988	2.5826	0.9263	3.4931	1.7928	0.3826	1.6054	0.366	2.836	0.0467	4.7172	4.2458	0.8007	1.1742	0.5217	1.0116	1.6897	2.2395
C19orf38	1.664	4.079	1.4811	2.4764	1.4645	1.2409	0.6432	2.2924	1.2944	4.2435	1.3852	2.4921	2.9551	6.0612	0.9789	1.0695	2.1346	1.8187	7.9185	5.5101	2.6581	1.0367	1.3794	1.5529	1.753	2.7029	0.7167	3.0176	1.1318	2.0969	2.4425	2.5359	1.7486	4.392	2.4123	2.7751	3.8623	1.0747	2.14	1.2315	0.8175	2.0894	2.9871	1.1889	2.9123	1.5335	2.1363	0.814	1.7018
NIBAN1	0.2649	2.9563	2.4708	3.5524	0.3427	0.4238	0.8944	4.3142	0.6339	2.2788	0.5929	1.2606	6.2862	18.9338	0.9491	1.3428	15.9136	0.6556	4.3629	10.6065	1.4549	0.5656	6.0945	10.5689	0.7693	1.3669	1.4054	1.1966	0.5204	1.2335	2.2449	0.5207	0.4607	2.6552	0.5498	1.6526	1.0648	1.5875	16.0555	1.5357	11.1264	1.2598	1.7209	0.6518	0.805	0.6087	0.4006	0.7134	0.3473
G0S2	0.0572	3.9205	0.2935	0.0206	0.0603	1.0259	0.4954	7.712	0.0609	0.5767	1.6006	0	8.9458	7.7256	0.2124	0.6316	1.4831	0.337	0.2086	0.0884	0.3459	0.0937	3.5687	7.5952	0.5176	0.019	0.2063	1.7269	0.5151	0.0566	0.0967	0.2751	0.6966	0.2993	0.4339	0.1275	0.1391	0.1372	0.2204	0.4463	8.0215	2.8832	0.756	0.5817	0.0242	0.9253	0.2198	0.3859	0.1723
C11orf87	0.1752	9.1339	0.0516	0.0092	0.1051	9.6914	2.7542	3.8803	0.0545	0.0277	0.8338	0.0074	1.6435	0.3403	0.8482	3.1808	0.0812	0.7924	0.8059	0.0264	4.2904	0.0168	0.2462	1.3517	5.1705	0.1475	0.7228	0.0177	11.8167	0.1605	0.2202	3.1282	0.0903	0.0284	0.3142	0.484	0.1744	0.8196	0.1284	4.3312	0.1691	2.7913	0.2294	4.1782	0.1121	19.7472	0.1349	6.6901	0.3773
IQGAP2	0.682	1.0299	5.1049	2.0502	0.6808	0.4263	0.8164	3.1475	1.4167	0.5458	1.6335	0.8733	6.272	10.0744	0.6088	0.4466	6.6214	0.4361	8.3411	14.7972	0.4414	0.6823	5.9816	7.4248	1.1545	1.096	10.4987	1.2511	0.1639	0.7391	2.802	0.148	0.7776	0.6634	0.4541	1.4395	0.5699	9.9372	19.8428	2.3601	6.078	0.261	0.9476	0.2747	0.7093	0.4208	0.3154	0.5518	0.7673
HPGDS	2.9694	3.0064	0.8811	0.6069	4.1314	0.4105	0.5756	1.6569	1.6506	5.7696	2.2066	6.5917	0.8382	3.9673	0.984	0.6092	3.3028	1.5381	6.525	2.6566	2.2192	0.2566	1.6097	1.571	1.7972	3.6668	0.573	2.8468	0.4886	2.3477	1.866	1.1985	3.7502	2.7096	1.5755	2.9092	1.9046	2.0359	0.4116	0.9157	0.9323	3.5971	3.0563	1.3901	1.8396	1.1846	1.4389	0.59	2.1568
TNFRSF14	2.2013	3.1556	1.3836	0.9459	0.6771	1.2232	1.2119	3.6799	0.8547	2.0136	0.9469	1.8935	11.4338	4.1815	1.2862	1.3249	2.7053	1.3379	3.449	1.3427	1.694	0.8184	3.1227	5.919	0.8822	1.0413	0.8272	2.4891	1.0702	2.3164	1.5494	1.9244	0.8495	1.3528	0.9045	1.5595	1.8651	0.7925	3.4093	1.9417	6.9416	0.6839	2.0131	1.6615	1.4331	2.2906	1.7679	0.6266	1.5289
DOCK8	1.8845	2.5099	1.0784	0.5053	1.608	0.5041	2.0644	1.1426	1.6006	5.7113	1.5213	3.3514	1.906	5.8696	0.8649	0.9991	1.8144	0.8379	4.5225	6.6323	2.6462	0.1584	2.6982	2.0847	1.6624	3.6339	0.8917	3.3962	0.691	3.2863	1.521	1.2237	1.3549	3.536	2.3466	3.9914	1.8297	1.3355	3.1184	1.4401	0.6703	2.6941	1.784	2.2743	2.7942	0.9046	0.4268	0.9952	2.2976
CHRM4	1.2114	4.0954	2.6422	1.4091	1.3759	4.8644	2.6424	1.971	0.4589	1.0986	1.7321	3.0888	0.6334	0.2687	2.8829	2.6918	0.3009	2.796	0.1965	0.2461	2.5143	0.4346	0.1687	2.8765	1.7506	1.6856	1.7483	0.6034	4.1275	1.1261	3.0554	3.1362	4.7824	0.8675	0.6666	0.5384	0.387	0.2486	2.262	3.8809	0.1076	2.5882	4.1993	3.1051	0.8848	8.2634	2.4633	3.3913	3.8123
SLC30A3	0.1305	15.1677	1.175	0.0219	0.0367	6.2345	2.7121	5.1407	0.0987	0.1095	0.6133	0.0824	0.0846	0.044	0.8711	2.7438	0.0526	0.9599	0.618	0.0081	3.2014	0.0313	0.165	0.1179	4.493	0.1501	0.1326	0.0863	24.4108	0.0344	0.1249	5.0565	0.1587	0.0413	0.1813	0.6418	0.1521	0.3987	2.1366	2.9192	0.0677	1.2943	0.6039	3.3127	0.1178	24.3313	0.4378	6.0266	0.5933
ARHGAP25	1.5247	2.6676	1.7785	1.8386	1.9884	0.9613	1.4239	1.8579	1.4447	5.2523	1.8748	2.2965	1.1904	5.617	1.4041	0.6745	2.7482	1.3645	8.5265	5.7601	1.5876	0.8365	3.202	5.8795	2.0591	2.7299	0.7592	2.5544	0.5856	1.7769	1.8061	1.4521	2.7125	2.4896	1.0481	1.841	2.0469	1.4764	1.3647	1.0629	3.3744	2.7614	2.138	1.0365	1.1897	2.2234	0.6484	1.4004	1.3276
SPAG1	4.2401	1.3648	2.0399	0.4247	3.199	1.33	0.8298	1.5497	2.0992	3.9078	1.6146	1.4658	3.9713	31.5525	0.8309	1.2629	2.5739	1.2954	2.9412	1.8078	1.2907	0.2241	3.1521	4.9908	1.4559	1.2413	0.4812	3.7748	1.4471	3.1563	1.8221	0.9929	1.5944	1.235	2.4846	3.0761	2.3471	6.2622	1.5697	0.8677	2.059	1.8467	1.4113	1.4702	0.6547	1.0369	0.6642	1.5062	0.796
ODF3B	1.373	4.2094	3.5161	0.3294	1.0643	0.3208	0.3772	1.468	0.7185	7.8496	0.7515	1.7466	11.5511	16.3308	1.947	1.0528	2.3055	0.5212	9.1432	4.3494	0.9218	0.9989	1.211	1.8978	0.4927	0.8609	1.3112	1.6301	0.5673	3.4964	0.4786	1.0123	1.2073	2.5066	0.5534	0.6031	1.7261	0.8229	2.5932	0.8589	2.9902	0.9065	4.0388	1.2448	1.1712	0.5321	2.5565	0.6109	1.5196
NRXN3	0.2938	9.5291	0.8878	2.0653	0.144	7.9302	2.7631	2.6158	0.2609	0.1986	1.6297	0.1238	0.7009	0.9585	1.961	3.2729	0.2621	1.7672	0.2662	0.5266	2.6827	0.5358	0.0667	0.2413	5.5394	0.6215	1.979	0.4816	8.8182	0.3882	1.5774	1.833	0.826	0.2301	1.9501	0.5648	0.8408	1.2324	1.5912	4.9396	0.1152	3.8141	4.9855	3.2432	0.2049	12.0778	0.9143	6.0557	0.3384
TNNT1	0.9584	2.3975	7.6219	1.9926	0.2245	4.0973	3.3111	1.264	0.5202	0.2214	0.8014	0.9585	0.7413	0.1357	3.7969	3.6978	0.2044	1.9851	0.8301	0.095	1.3969	5.7876	0.0241	0.4472	1.5122	0.3142	2.7493	0.0782	1.9926	0.1871	1.3392	2.3501	0.773	0.3487	0.5471	0.1656	1.6099	0.3829	0.164	3.7923	0.0461	0.4383	6.755	1.4181	0.7811	1.6928	16.0304	2.4267	2.8847
SLC37A2	4.2593	1.2132	1.901	1.1669	2.3483	0.4531	0.7233	0.7913	1.1889	0.8737	0.9362	5.1428	3.9815	2.4391	1.6358	0.9623	1.9023	1.1436	3.7255	4.8774	1.3859	0.5257	2.57	1.1794	0.6437	2.3578	0.4101	6.292	0.2745	3.3874	1.9341	1.2479	1.8236	3.0074	1.0491	3.1752	2.6058	0.877	5.3331	0.8633	1.7266	1.154	1.9308	0.5793	2.9588	0.5114	1.4103	0.6904	1.1625
SYN3	0.4677	4.4721	2.0237	2.2535	0.6954	7.8847	2.9487	0.6456	1.433	0.7388	5.9317	0.6237	0.3156	0.1246	2.1507	1.571	3.1507	1.3277	1.4556	1.8177	5.1122	0.461	0.5622	0.3074	2.4768	1.6491	2.6689	0.2686	3.9019	2.107	1.2289	1.0212	0.8214	0.4259	1.6775	1.1042	0.4474	3.299	6.6112	2.3243	0.2763	6.1228	4.8098	3.2747	0.4896	7.0879	1.5164	7.1066	1.6622
FPR3	1.5789	2.8304	3.3521	2.9348	1.5089	0.0982	0.734	0.1726	0.7932	6.5838	1.6593	6.4923	3.1578	7.318	0.9427	0.043	7.9709	0.4116	9.5022	16.0497	0.4445	0.2895	1.7669	0.5633	0.0381	2.6896	1.1107	1.6181	0.0174	1.6348	1.5775	0.7659	1.3233	0.9863	0.0957	1.435	0.9207	1.6438	4.3846	0.8675	2.5168	0.3284	4.5818	0.196	1.7028	0.0434	1.8473	0.7107	0.2172
NLRP3	2.0679	3.2366	0.7063	0.5125	1.7756	0.5909	1.1474	2.0648	1.4961	3.857	1.5995	2.4094	1.7703	4.8233	0.7436	0.84	2.5876	1.0441	5.1809	5.2575	2.0497	0.1589	1.6193	1.3392	2.0957	2.5637	0.4915	4.7916	1.2138	2.2071	1.1095	1.259	1.2771	8.4192	3.0628	5.3061	2.1789	0.9105	3.3721	0.6671	0.8179	1.8547	1.0788	1.9928	3.2681	1.2409	0.8551	0.6851	1.9211
PHACTR1	0.7616	4.6685	0.8563	1.621	0.7596	4.2838	2.9528	0.9081	0.5431	0.7065	2.783	0.6749	1.2306	2.7735	2.4812	5.0892	0.4006	2.8163	0.5641	0.3986	3.0265	0.9734	0.6374	1.3525	3.2789	2.1845	2.0304	0.8131	4.1644	2.2304	2.1595	1.3028	0.9963	0.7117	1.4408	1.1366	1.1575	1.8297	0.8458	3.166	0.3317	2.7665	3.0334	2.7052	1.0847	6.8502	0.6203	5.0281	1.7425
RIMS2	0.4094	4.1884	1.512	2.3753	0.0745	6.2943	4.4336	1.0694	0.149	0.3735	1.7094	0.2414	0.0375	0.2521	4.3258	6.8641	0.2776	1.8829	0.1587	1.9695	4.5773	2.38	0.0219	0.031	3.5292	1.0635	6.3993	0.2612	3.2861	0.9797	1.2635	1.8035	0.4934	0.3431	2.6584	0.7689	0.4782	1.8813	1.253	3.8345	0.0082	2.3937	3.9463	4.2754	0.421	7.2913	1.6485	7.7048	2.2809
HTR2A	0.3742	9.3896	0.0349	0.3783	0.5259	6.9035	3.8531	1.5378	0.319	0.622	0.5342	0.2879	0.2438	0.1082	1.6609	5.5239	0.4001	2.7437	0.5682	0.3826	3.9963	0.0204	0.2506	0.6991	3.4725	0.3313	0.6695	0.3977	9.3091	0.9657	2.1486	3.2467	0.5849	0.8216	2.6035	1.7488	0.5412	0.8037	0.8612	4.2681	0.0578	2.545	2.2359	3.191	0.2489	15.493	0.7678	8.8394	0.6481
CDH18	0.9589	5.9694	1.6277	1.8809	0.1304	6.7856	2.233	1.6212	0.3564	0.345	2.7314	0.5098	0.2367	0.1565	3.6837	3.4011	1.4524	2.2133	0.2254	4.0516	2.2463	4.2481	0.0288	0	3.2234	1.5864	2.5514	0.6071	4.5203	0.6216	1.2965	1.5482	1.0524	0.7056	0.6828	1.0528	0.8755	1.0219	3.4869	3.4763	0	2.5881	4.085	2.0052	0.8508	8.7253	3.5195	5.5806	0.6943
NETO1	0.9521	4.1891	0.3143	2.0961	0.4038	3.4437	2.3696	0.9499	2.4487	0.9284	2.9964	2.7091	0.7506	0.1749	2.292	1.6884	0.056	1.1918	4.1549	2.0172	2.4378	0.5847	0.3531	0.0463	3.2417	1.7823	1.4105	0.2049	2.6669	2.6002	1.0516	0.8753	1.5768	0.7631	0.6768	0.7115	0.1095	6.4862	0.0065	2.7158	0.0219	3.903	1.6609	1.4807	2.1695	4.6733	0.5551	5.1413	4.1232
FAH	2.743	2.3993	1.5515	0.3783	3.8526	1.6799	1.3034	1.8647	0.8145	1.9514	1.0792	1.8568	4.3217	3.0606	0.6586	1.1377	2.8618	1.4599	1.5476	1.2948	1.6405	0.2804	1.6158	4.873	1.2402	1.3682	0.913	2.5001	2.1009	1.6169	1.7817	2.5312	1.8794	2.743	2.1952	2.6221	2.8011	1.4186	2.4878	1.0583	2.965	1.9071	1.566	2.708	1.5025	1.6257	1.0394	1.2054	2.6402
HAMP	0.5432	2.9861	1.4795	0.4792	0.4248	0.3421	0.93	0.5727	0.4472	9.211	0.4518	0.5813	7.35	10.5877	0.13	0.1776	16.2134	0.7349	8.197	7.5025	3.1435	0.2467	3.5085	0.4246	0.9981	1.0121	0.2186	0.2245	0.2815	0.329	0.7252	0.7998	0.9651	8.3526	0.9761	0.9531	1.0472	1.5542	1.2887	0.4022	0.5229	1.7992	3.8817	0.6815	0.7118	1.1871	0.5904	0.286	1.2657
SHANK2	1.8971	4.1465	0.6452	1.6536	0.4438	4.1499	3.4707	0.8363	2.4245	1.0647	2.3671	1.4661	0.1093	1.6223	2.6008	5.3516	0.0336	2.8566	0.3166	0.4262	3.445	1.8731	0.0721	0.082	3.9929	1.8415	1.3145	0.6623	3.5138	3.2005	3.4095	2.1725	1.0572	1.33	1.6266	0.6847	0.7889	1.625	0.4025	3.3731	0.0168	4.2987	2.8683	2.8527	0.6826	5.1659	0.635	4.2862	3.0559
ST14	0.9442	3.1914	4.3831	2.7969	0.381	0.4445	0.4077	0.8984	0.9459	3.0862	0.916	3.0132	15.1568	2.4992	1.032	0.5595	2.441	0.4975	7.2758	10.3169	0.7418	0.8456	0.9494	3.4832	0.3011	2.2284	1.2262	1.2838	0.0587	1.9908	0.7924	0.6244	0.8349	3.9317	0.0739	1.3952	4.9729	1.8875	7.7973	0.7335	3.3235	0.2494	5.4656	0.2775	1.691	1.1313	1.9125	0.4625	0.4522
OSCAR	2.2017	2.5441	0.8417	0.3463	1.3443	1.1012	0.833	1.7935	0.6824	4.433	0.7401	2.2188	6.6629	9.1333	1.4133	0.574	4.686	0.6285	5.0202	3.9177	1.9572	0.2285	2.1768	1.6013	1.2837	1.7493	0.5804	3.0129	0.7192	1.7598	1.3922	1.137	1.6259	4.4259	1.3041	2.3805	3.9989	0.8509	3.5581	1.1047	3.7933	1.2589	2.3066	1.1299	2.0976	1.6137	5.1834	0.5123	1.1346
RBFOX1	0.3377	10.4659	0.0403	0.0699	0.0851	13.6384	2.778	5.0318	0.367	0.0516	1.3914	0.1839	0.3051	0.1752	0.9651	3.4605	0.1142	1.1848	0.7531	1.1593	4.4565	0.0177	0.0615	0.0026	5.398	0.0878	0.2226	0.2343	8.7999	0.255	0.2987	2.7527	0.3111	0.3649	0.7087	0.5715	0.1966	0.568	0.498	2.5717	0.0217	2.0278	0.7152	4.4193	0.1955	17.1921	0.1617	5.3439	0.6488
APOBR	2.0994	1.7543	1.7121	0.7506	1.2015	0.638	0.7504	2.2787	0.6974	2.3042	1.4561	2.3098	4.7875	5.5328	1.0939	0.9056	2.8734	0.8841	4.6492	2.166	1.5833	0.5792	4.1559	2.983	0.8596	1.4508	1.1239	2.4389	0.3734	1.8791	2.3308	1.5015	1.3826	1.9453	0.7406	2.0622	4.9594	0.8823	3.2438	0.263	4.2228	1.802	1.3163	0.768	2.3578	0.7719	2.6302	0.5996	1.3578
SLITRK5	1.8392	2.3316	0.0996	3.4732	1.3592	2.5126	2.16	1.0892	1.9797	1.522	2.1652	1.6577	0.1891	0.2622	4.171	2.8145	0.9748	2.0448	1.1571	2.5379	1.999	2.9197	1.5152	0.1015	1.9045	1.2905	1.4179	1.1028	2.6873	2.4456	1.3728	1.4254	2.1405	2.5411	1.7273	1.6259	1.6085	0.6672	0.6369	1.9884	1.046	3.3164	1.6765	1.5705	1.7034	3.4715	1.1049	3.7292	2.5533
WDR86	3.4969	2.6769	1.1293	1.8204	0.7102	1.6231	1.1626	0.5931	1.1913	1.1601	1.1249	2.4044	2.4245	0.0669	2.576	3.657	0.4176	2.6323	1.9544	0.9769	2.3399	1.1083	0.3193	0.4024	1.1175	0.3581	0.6876	0.5227	2.387	1.8873	2.6341	2.1053	2.8511	0.7426	1.9738	0.8639	1.3136	1.3563	0.9741	3.8292	0.4344	2.2323	2.1237	1.4731	0.7346	2.1152	6.6489	1.3111	3.9499
SH2D5	0.2012	9.5234	0.1988	0.0885	0.0942	10.3579	3.0338	5.1316	0.1149	0.0804	0.5347	0.1445	0.7163	0.2187	0.6322	3.5159	0.1979	1.0485	0.6822	0.0276	2.7894	0.1207	0.1855	0.381	3.537	0.2152	0.9978	0.1016	6.5762	0.1951	0.2549	3.5443	0.3042	0.2125	0.6184	0.5368	0.2227	0.5492	0.2496	3.1656	6.9312	1.5616	1.7474	6.0859	0.3452	20.9048	0.6054	3.6561	0.6615
CA3	0.3741	0.4097	0.6105	0.0475	0.0928	0.2042	0.127	1.2278	0.1794	0.4513	0.2256	0.3413	41.255	43.1995	0.2109	0.2953	1.1306	0.4371	3.468	0.4826	0.1432	0.0792	17.6762	43.8098	0.2454	0.1023	0.2745	0.391	0.1909	0.7249	0.5668	0.2643	0.155	0.2405	0.2585	0.343	0.2138	1.7012	0.322	0.0667	22.0684	0.2503	0.1875	0.2005	0.2514	0.3027	0.1783	0.0859	0.0662
LILRB1	1.2667	2.4997	1.4615	0.7963	1.4108	0.3781	1.0861	1.3171	1.2673	9.1768	1.0919	2.7829	3.5298	5.6521	0.8946	0.4598	3.2298	0.9762	6.81	5.7725	2.1688	0.236	2.7175	1.8304	1.3612	2.7323	0.7635	2.0565	0.2671	2.7907	1.3574	1.1708	1.3852	4.9542	1.0853	2.8763	3.0897	1.1882	1.9703	0.5811	1.1011	2.128	3.2421	0.8491	2.4407	0.8334	0.6023	0.7177	1.4014
NLRC5	1.7915	1.9678	5.123	0.5681	1.1522	0.5079	0.8351	2.3254	0.9315	11.4576	1.62	1.7968	3.5017	1.8837	0.7184	0.8246	2.0821	1.1141	3.327	5.3596	1.304	0.9583	4.2922	4.9111	1.2411	1.0416	2.1957	1.4271	1.1775	3.4918	1.3285	1.1219	0.9633	2.5227	1.3671	1.7528	2.2683	2.2966	3.3987	1.2695	6.5386	0.9604	3.843	1.0882	1.0571	0.5681	1.2711	0.8404	1.4216
NEUROD1	0.8405	1.4431	1.7287	5.5952	0.3662	1.8023	4.8205	2.1039	0.6198	0.3266	5.8022	1.0431	0.2119	0.0113	3.8664	2.1405	0.225	1.8863	1.7153	2.0255	1.5627	1.2053	0.0114	0	1.1806	1.0715	0.5733	0.3126	1.7126	1.3901	2.2576	1.0501	1.0336	0.7431	0.5798	2.1337	0.3839	3.2492	0.0777	0.5242	1.096	2.846	3.9462	1.2312	0.6189	2.2952	0.6741	7.9927	1.9395
TAFA1	2.933	7.8095	0.0574	0.0125	0.0122	6.6896	2.2214	1.7449	0.0245	0.1806	1.6987	0.0224	0.0623	0.0234	2.2948	3.3746	0.1719	1.878	0.1261	0.0535	1.5442	0.0906	0.0469	0.064	4.96	1.4475	0.1583	0.0072	10.6046	0.5929	0.7162	1.6075	2.5434	0.0493	0.282	0.8091	0.7904	0.6482	0.0733	2.061	0.0898	1.2258	0.9952	2.6741	0.0366	11.5686	0.2288	4.7644	3.4807
NDNF	3.3544	1.4396	0.0085	0.2626	7.2834	0.822	1.2916	0.2014	0.806	2.5301	0.2093	0.9313	7.8988	2.7938	0.1302	0.272	0.4121	0.2685	1.0357	2.0466	0.2479	0.0276	0.951	9.1377	1.0914	2.1245	0.0272	3.4915	0.5142	2.1916	0.8357	0.1798	4.0314	3.1418	0.4415	0.942	0.3751	1.0851	0.0054	0.3586	1.5023	4.8798	0.1196	1.8246	0.6474	0.3234	0.0838	0.4432	2.2881
AR	1.5238	0.8803	2.9966	0.4336	7.1876	0.6147	0.3092	1.8088	2.5547	5.9207	0.5214	1.6368	1.7862	2.3983	0.4003	0.4888	2.0592	0.5484	2.372	1.5035	0.3582	1.6126	4.2734	5.2646	1.0907	2.4844	0.1584	3.1752	1.5364	2.3985	1.5118	0.3039	2.5457	1.7497	1.5064	1.8144	2.3972	3.8066	0.931	0.3728	3.4453	2.2438	0.895	0.6059	2.6836	0.3982	0.2086	0.2804	0.2492
PTX3	0.346	1.0837	0.1766	0.3161	0.8978	0.3322	1.2516	7.4369	0.1227	0.5172	3.5887	0.5849	11.108	11.6296	1.3906	0.3969	8.436	1.0184	2.0733	2.0311	0.4454	0.1743	14.0053	25.8688	0.2567	0.3976	0.893	0.176	0.3079	0.6401	1.0454	0.4476	2.3525	0.6452	0.2522	0.7112	0.4009	4.2034	3.5566	0.7493	6.976	1.2368	1.6443	0.4011	0.3154	0.2838	0.7494	1.02	0.2804
DOCK2	2.2243	2.082	0.8554	0.7757	1.9571	0.4332	1.0628	1.1624	1.2819	4.9374	1.0501	3.6386	1.7798	5.6123	0.8874	0.754	2.3198	0.9232	3.9247	6.5556	2.4316	0.2004	2.2943	1.5446	1.5551	3.1428	0.6157	4.8519	0.4753	2.1344	1.283	1.1601	1.6559	3.1118	1.647	3.5607	2.7639	1.3376	3.4553	0.6521	0.9521	2.0966	1.9325	1.2764	2.4536	0.7244	0.3552	0.6192	1.3408
WSCD2	0.16	8.8478	2.1629	0.8701	0.2222	5.8598	4.4279	2.1114	0.211	0.3025	2.628	0.0962	0.0321	0.0904	3.9859	2.2563	0.1349	1.2564	0.1017	0.0506	2.2131	0.1583	0.063	0.0092	2.8032	0.2297	1.6462	0.1291	4.6553	0.174	1.4108	1.8471	0.9602	0.1308	0.6344	0.3526	1.8836	0.379	0.4183	3.1547	0.0072	1.0734	4.9416	2.7845	0.0945	11.8648	4.6495	6.2433	0.2389
LEFTY2	1.1736	8.2455	0.172	0.3394	6.2507	0.0772	0.057	0.1312	1.2754	0.6472	0.5384	1.2949	1.7851	0.1036	0.0882	0.0785	0.2652	0.0242	1.1292	6.1806	0.0204	0.0144	1.0851	1.1444	0.443	0.5753	0.5474	1.8583	0.0282	0.4481	0.0648	0.0351	1.2153	2.0643	0.0748	1.8841	0.97	0.9795	0.2872	0.152	0.2419	0.5988	0.1215	0.0461	0.8262	0.0377	0.0281	0.1167	0.077
GABRB2	0.0702	8.8099	0.03	0.0074	0.1069	14.3066	2.7045	2.9973	0.1338	0.0474	1.1335	0.0101	0.0569	0.1866	1.0448	3.4849	0.1036	0.9538	0.0773	0.0669	3.6447	0.0038	0.0317	0.0012	5.2749	0.1078	0.1493	0.0907	9.8895	0.1089	0.262	2.3761	0.1537	0.0668	0.8816	0.4589	0.128	0.8865	0.0225	3.6675	0.0142	4.0495	1.0608	4.5392	0.0706	14.8699	0.1086	7.5322	0.3009
RASAL3	2.2412	2.2342	1.004	0.5389	1.2455	0.5138	0.9294	1.8081	1.272	2.5433	1.3323	3.1199	2.7158	4.148	0.6395	0.6426	2.6055	1.0941	6.2826	4.4406	2.1785	0.3422	2.0918	1.2216	1.5589	2.3536	0.5527	4.5106	0.7376	2.6835	1.2241	1.8984	1.5458	2.243	1.4905	2.3616	3.2409	1.0591	2.4314	0.644	2.0236	1.7821	1.3312	1.2422	2.6218	1.108	1.0571	0.4129	2.0107
DPYD	0.5098	1.1741	1.5566	0.3795	0.4793	1.1478	0.6715	1.208	0.9025	1.9104	1.0159	1.3756	8.1154	16.6651	1.2783	1.0024	3.4009	0.8512	1.512	6.7848	0.9478	0.0921	13.6857	6.4041	0.6698	0.9898	0.7175	1.4036	1.4079	0.8687	0.7959	0.963	0.4594	1.3737	1.1806	1.5882	0.4408	2.436	4.6793	0.6914	5.7481	0.9003	1.7706	0.9537	0.8302	0.6651	0.5939	0.6313	0.3245
GABRQ	0.3799	5.6548	5.9737	3.7577	0.523	0.7394	2.5274	4.4097	0.918	1.141	2.3556	1.5634	1.6415	0.9914	0.5584	2.0229	0.067	2.4787	1.7411	0.9006	1.7729	2.1322	0.373	1.0605	2.7972	3.0215	0.6857	0.1474	0.8247	0.1558	1.9351	0.832	1.6609	0.0295	0.8727	0.7497	0.6103	3.938	0.3344	1.7528	0.5784	4.0208	1.9884	0.6846	0.7677	3.7089	0.7143	6.6049	2.7185
ALOX15B	3.1727	0.226	0.6278	1.4502	0.0819	1.9881	0.048	0.8165	0.496	0.024	0.2794	1.9519	12.9772	6.3327	0.6745	0.8393	0.7982	0.049	0.3262	4.2499	0.4722	0.1145	0.0169	0.472	0.0552	0.68	0.0462	20.358	0.4175	3.5718	0.5697	1.5605	0.0427	0.5383	0.5491	3.2264	2.1608	0.1497	17.7838	0.1659	1.9016	0.0541	0.1206	0.3268	2.4948	0.441	1.1438	0.1005	0.0084
TMC8	2.1817	2.299	1.4488	0.8759	1.6009	0.6262	1.0653	0.93	1.091	2.3831	1.1244	4.2272	3.3143	3.2109	1.1615	0.7697	2.2054	1.6492	6.2223	3.5985	2.3311	0.5323	1.8145	1.1358	0.9497	2.653	0.5247	2.1448	0.5609	2.7781	1.6953	1.7214	1.6296	3.6587	1.1837	2.9104	3.5263	0.8699	1.6166	0.923	2.0679	0.8507	2.129	1.1138	2.0524	1.1973	1.391	0.528	1.834
SCRT2	1.5122	0.4946	2.9441	0.7105	0.4405	1.7754	1.5958	1.0806	0.6222	0.3552	3.3202	0.0675	0.9818	0.0053	3.27	2.1823	0	1.5739	0.6567	2.5369	3.1902	0.1847	0.0212	0.0129	0.529	1.5606	2.5809	0.2137	0.7856	1.6417	2.0053	1.6566	0.7126	0.0074	1.4075	0.7727	3.5104	0.8922	0.0121	2.2126	0.8082	1.2629	2.3701	0.8292	0.0531	1.0024	3.115	2.0406	4.4178
CACNA2D2	1.3947	2.3662	3.1695	1.3891	0.7662	2.4955	2.0561	1.4742	1.0981	1.8964	1.5009	2.5	0.5161	0.2548	2.2415	2.3483	0.1697	2.0779	0.8494	0.0952	2.5964	2.0736	0.2872	0.1551	2.4618	1.0845	2.7304	1.3851	1.8399	2.442	1.8776	1.8821	2.1269	1.3623	2.4822	0.7696	0.659	0.6442	2.7268	4.1048	0.2249	2.5439	2.2421	2.7865	1.0728	3.6331	1.6073	2.3348	1.7084
CACNA1E	0.4542	6.2289	1.6264	1.0379	0.2903	4.9398	2.091	1.2701	0.7823	0.7199	4.0919	0.3843	0.759	3.4679	2.8932	3.0904	0.1031	1.2238	0.8039	1.9917	2.3587	0.0413	0.2009	0.5975	4.1528	0.4464	1.5905	0.3346	4.3149	1.0434	2.0133	1.8925	0.544	0.497	0.8436	0.4549	0.9016	4.1797	2.099	1.978	0.0481	2.9101	3.64	3.1392	0.1684	6.3845	1.2316	6.1273	3.5369
NFAM1	1.609	1.9851	1.3752	1.1889	1.4814	0.4764	0.8861	1.6256	0.9029	3.0558	1.243	2.8622	12.2101	6.4187	0.9922	1.1136	3.3364	0.956	4.2488	12.0844	1.3237	0.4226	1.7142	3.0856	1.1334	1.8338	1.9229	2.6561	0.3484	1.559	0.9993	0.9716	1.5706	3.7583	1.412	1.7846	4.6661	1.1345	9.2873	1.1627	1.5685	1.356	1.7596	0.7628	1.8424	0.8552	0.9653	0.8182	0.9927
CMTM7	2.3094	1.8274	0.9705	1.032	1.8405	0.5688	0.7148	1.4169	1.1219	3.2851	1.3554	2.8953	4.1505	3.7482	0.8034	0.775	3.0061	0.8471	4.4901	6.5854	2.0904	0.291	1.1269	1.3552	1.0106	2.1278	0.6384	3.4612	0.3419	1.7301	1.2511	1.3911	1.7248	2.8992	1.4289	2.6986	3.0819	0.9644	2.4941	0.589	2.5945	1.2602	1.6063	1.0664	2.0457	0.5696	1.6428	0.5017	1.1145
CBLN4	0.0636	12.3691	0.0575	0.0286	0.0223	7.7799	2.7979	4.6008	0.062	0.0286	0.4297	0.0617	0.1145	0.0429	0.4374	2.6503	0.1854	0.7312	0.21	0	1.6553	0.0781	3.6308	0.1372	2.3195	0.1478	0.1058	0.2234	7.465	0.0681	0.0537	1.528	0.0153	0.0076	0.0844	0.2984	0.0695	0.6956	0.0184	5.1026	3.2181	2.0252	0.0542	3.7607	0.0404	15.4742	0.0407	2.9222	0.2233
DOK3	1.6376	2.3069	1.9785	0.969	1.0375	0.7553	0.8938	1.0153	0.9842	4.2837	1.8735	2.5895	7.7123	4.378	0.9739	1.1131	3.2908	1.2126	5.9677	6.1995	1.2854	0.5753	3.477	1.9988	0.6769	1.7603	1.0205	2.0108	0.4645	2.3189	1.5456	1.0325	0.9456	1.9865	0.7408	1.9282	1.6268	1.7759	3.9357	1.1618	1.9595	1.3008	2.7995	0.6886	1.4695	1.4482	0.7806	0.7858	1.0744
ZNF727	1.1712	1.5569	0.1819	1.4281	0.6068	1.2191	2.6926	0.2499	2.2563	1.6707	1.6409	2.9946	2.4855	0.2714	2.9	2.3088	0.9169	2.7397	2.5139	1.7195	2.4165	3.112	0.0741	0.0121	2.1055	2.7155	1.6285	0.2762	1.7564	0.1695	1.856	1.2174	0.7955	0.1096	1.0289	0.5758	0.2759	2.4407	1.2094	1.4884	0.0211	2.8888	2.593	1.14	0.9762	1.19	0.4314	3.3495	1.4568
NEUROD6	0.128	4.3707	0	0	0.1079	5.7099	1.728	5.581	0.0454	0.0645	0.2624	0	0.0645	0.1986	0.1187	3.351	0.0111	1.8176	0.3965	0.0158	6.3532	0	0.0173	0	4.9457	0.017	0.0071	0.1164	9.6742	0.0422	0.2378	5.5145	0.123	0.0973	0.8246	0.684	0.1493	0.4449	0	1.7628	0	0.9732	0.2072	1.6056	0.0325	23.7866	0.1856	6.0944	0.4109
KCNC2	0.2101	8.9388	1.2534	0.0532	0.0301	8.4763	3.4577	3.3193	0.1573	0.014	1.2404	0.0067	0.056	0.0867	1.9681	3.1494	0.0504	0.7216	0.1702	0	3.9032	0.0178	0.0396	0	4.3611	0.1731	0.4445	0.0965	3.2791	0.0795	0.3649	2.3686	0.0822	0.0148	0.6637	0.4704	0.2723	0.9353	0.003	6.8227	0.0025	1.912	0.7328	2.8501	0.112	15.3346	4.7675	7.0171	0.4841
SIGLEC9	2.2713	2.0009	1.0185	0.8741	0.9854	0.2971	0.9059	1.1257	0.7912	8.1087	1.6689	3.3615	4.4092	7.1101	0.635	0.5831	2.1406	0.5159	5.2452	7.5966	1.5055	0.2457	1.3718	2.1824	0.4286	1.5539	1.024	3.0199	0.2285	2.0235	1.126	0.7434	3.2445	4.1115	0.7111	2.9026	3.2439	1.089	3.6658	0.6159	2.3832	2.0986	2.7683	0.609	2.6661	0.5909	0.7667	0.5046	0.4756
CBLN2	0.6722	6.6533	0.1875	0.3554	0.1542	11.1984	2.0474	5.3659	2.0297	0.5265	0.2955	0.9024	0.0494	0.0926	1.719	3.4745	0.0276	0.7503	0.3541	0.0311	2.9543	0.3384	0.0403	0.0113	3.2088	0.9806	0.2587	0.3515	1.7165	0.1928	0.2974	2.3878	0.4217	0.326	0.915	0.3666	0.6622	1.2031	0.0035	1.7746	0	2.2141	0.2572	5.1503	1.0063	14.5408	0.5189	4.8968	0.5964
CARTPT	0	11.8698	0	0	0.016	45.3977	0.1179	5.3408	0	0	0.0988	0	0.0981	0.0307	0.0983	1.6254	0.0785	1.1698	0.2069	0.014	0.2111	0.0149	0.0462	0	0.5203	0.0905	0	0	7.1673	0.0449	0	0.6184	0	0	0.1721	0.0433	0.0662	0.0544	0	0.0197	0.0295	0.4871	0.0194	6.9239	0	39.6934	0.0194	1.2087	0.0684
MAGEL2	1.0159	2.0667	1.4881	2.5192	0.6976	1.8727	2.4518	1.0922	1.8523	1.0277	2.0813	1.4408	1.8019	0.1919	4.2174	2.2678	0.366	1.6531	0.9044	1.3487	1.8078	2.6913	0.3777	0.6391	1.0254	1.3798	2.2438	1.094	1.2425	1.6562	1.3484	1.4505	1.7215	1.1699	1.0121	0.8643	1.2074	0.4871	1.4128	2.7808	0.1055	1.9921	3.4725	1.1148	1.0858	3.1265	1.6443	2.892	1.2464
GABRG2	0.3152	8.3901	0.0399	0.0484	0.1835	9.1144	4.2596	1.9451	0.086	0.138	1.9166	0.0427	0.0302	0.0714	3.7762	2.3333	0.0542	1.3404	0.2349	0.0197	2.7701	0.3853	0.0269	0.0018	3.0348	0.6695	1.1654	0.1038	5.5555	0.1089	1.0789	1.6981	0.1482	0.0471	0.5279	0.3274	0.3074	0.5687	0.0076	5.343	7.00E-04	2.2482	2.8603	2.348	0.07	12.9288	0.3526	8.9319	0.4699
CLEC7A	1.9748	4.034	0.8915	0.2885	0.4205	0.3064	1.0427	1.2212	0.6152	8.6645	0.989	2.0112	3.4562	9.2429	0.2405	0.2427	2.7906	0.7221	5.8334	3.1058	1.6243	0.1097	2.4087	2.3303	0.4257	0.6873	0.4845	5.9448	0.4769	1.8334	0.8592	1.3419	1.3414	5.0056	1.075	2.0254	1.0817	1.0006	3.2122	0.5494	0.7686	2.3567	2.1058	1.384	1.0737	1.3336	0.2859	0.3992	1.3448
MTMR7	2.6999	2.9606	2.6412	1.9039	0.768	4.4059	2.3032	0.929	1.6449	1.5523	1.7944	1.3286	0.3545	0.5202	2.7097	2.521	0.5063	1.8374	0.7023	0.2281	1.7157	1.6707	0.1839	0.1992	2.0508	2.2827	1.461	1.0589	4.1684	1.4999	0.8376	1.768	1.1219	0.5332	2.5429	1.3285	0.9426	2.1864	1.0313	1.6991	0.1996	2.5284	2.4361	1.7882	1.265	4.1272	0.633	4.2864	1.3108
COL22A1	4.2942	1.5333	0.0519	0.0275	0.0426	0.0286	0.3495	2.5591	0.2419	4.5035	0.0911	0.4478	0.9596	6.574	1.7365	0.2148	1.0544	0.9219	1.0746	0.0039	0.3734	0.1044	2.3655	1.6552	0.4401	0.0148	0.053	9.4247	0.2869	0.0588	1.7475	2.068	0.0592	0.5818	2.4333	2.2067	0.031	0.042	0.2382	0.7594	1.1313	4.7652	0.3015	9.9201	0.2455	0.8815	1.6563	0.2466	1.1386
DDIT4L	1.5242	0.5127	0.0657	0.006	2.0185	0.6807	0.1643	2.2698	0.1009	1.121	0.0833	0.4547	12.5624	5.7527	0.1191	0.2747	1.0053	0.2033	0.2976	0.0155	0.3036	0.0219	8.2682	4.5271	0.2019	0.7228	0.0093	0.2561	0.4252	0.6621	0.6295	0.161	0.6865	0.3582	0.9839	0.4262	0.9604	0.3011	0.129	0.3047	6.6335	0.3211	0.1213	1.1856	0.1063	1.4919	0	0.1248	0.8066
PLAUR	0.737	5.4081	1.6795	0.4737	0.7827	0.4393	0.4739	0.8565	0.4427	3.9108	3.1773	1.1005	10.4118	8.4083	0.4313	0.5637	3.4493	0.5174	2.3525	3.6323	1.2237	0.372	2.1614	3.3184	0.5528	0.549	0.5771	4.2264	0.2676	0.6746	0.803	0.7839	2.7851	2.1711	0.8144	0.8697	1.2301	0.5293	1.5857	0.9112	5.0363	3.0162	1.2511	0.4495	0.5094	0.8551	0.5807	0.2954	0.6265
TAFA2	0.6041	4.6582	0.6291	0.4172	0.2456	5.2992	3.1262	1.4707	0.2881	0.3841	1.1446	0.2848	0.1873	0.6234	1.876	1.8823	0.7183	1.9894	0.2986	0.2461	1.851	0.6812	0.1873	0.0957	2.5575	0.7896	0.4958	0.2217	5.8768	0.2356	1.8214	1.1282	1.7091	0.3528	0.5277	0.4723	0.5345	0.6706	0.1753	4.3696	0.0562	4.4879	3.7788	2.0696	0.3646	6.1455	3.5709	3.8681	0.8154
TMEM196	0.2581	2.7735	0.0495	1.8913	0.1237	5.2756	0.7548	0.9961	0.1705	0.0929	2.4385	0.2224	0.2957	0.0435	1.7555	3.4357	0.0203	1.5367	1.4324	4.0561	2.9884	0.0154	0.0835	0.053	1.2165	1.9435	2.557	0.0048	1.3348	1.7123	1.1892	1.9638	0.1578	0.0669	1.2895	0.1008	0.3193	0.7805	0.009	0.559	0.2283	7.0075	4.9386	1.5212	0.1241	4.8824	1.9169	3.9465	0.2884
LRFN5	0.5309	5.9207	0.0271	0.0264	1.2282	4.7283	1.6469	1.556	2.5769	0.3203	3.1538	0.3343	0.0294	0.1102	4.4385	1.7194	0.0846	1.1448	0.4725	1.9454	2.0726	0.0348	0.0277	0.0268	2.826	0.6154	0.7246	0.189	4.0131	2.1067	2.2385	1.5894	0.7741	1.1218	0.3033	0.9405	0.2738	0.6412	0.0346	3.5196	0.0318	5.3529	0.8525	2.6845	0.6843	8.3785	0.115	3.0688	0.7374
ANK1	0.6084	3.2483	3.8615	1.7949	0.3753	4.0414	2.9771	1.5735	0.8052	0.5181	2.3216	0.3382	0.1539	0.8023	4.1437	2.5816	0.2246	1.4387	0.2497	0.1851	2.4263	1.4081	0.1149	0.2614	1.4111	0.9574	3.0842	0.38	0.9433	1.5209	1.6908	0.8927	0.4536	0.1347	0.8625	0.6796	0.7222	1.1273	5.8036	6.5577	0.1883	1.6888	5.0457	2.3485	0.4285	4.327	2.211	3.9633	1.342
OPLAH	1.5244	2.1774	0.2588	0.4469	0.3452	2.1248	0.7688	4.2666	0.2962	0.7435	0.5016	0.759	5.8142	5.1698	0.761	1.33	0.7606	0.8018	1.111	1.1965	0.7872	0.1922	1.9818	4.0771	1.0074	0.5847	0.2599	1.7638	3.5744	1.1234	2.4082	3.1017	0.4954	1.1538	1.5234	1.4116	0.7243	0.961	0.7609	1.6921	2.6115	0.5027	0.8948	1.3651	0.8696	3.1261	0.3612	0.5649	0.9346
CCKBR	0.0873	8.602	0.1229	0.4886	0.0613	5.0784	1.9027	3.9356	0.1719	0.0419	0.3978	0.0251	0.0908	0.2029	0.9055	2.5337	0.0754	1.1276	0.5479	0.012	3.2819	27.2654	0.0131	0.1275	3.3972	0.1159	0.0914	0.2405	6.309	0.0447	0.2458	3.5732	0.1677	0.0184	0.3382	0.5184	0.3205	0.5813	0.0374	5.4024	0	0.9203	1.3719	3.4941	0.2216	15.8181	0.3889	3.765	0.652
MDGA2	1.5394	1.0394	2.2776	6.291	1.1353	1.2131	2.0827	0.1419	3.0561	0.8476	1.9199	1.4945	0.0915	0.1315	3.4926	2.3095	0.8025	1.3654	0.6999	4.0384	1.6961	5.1027	0.1933	0.0046	2.2254	2.0046	3.0088	0.8684	1.0257	1.8219	0.9519	0.8731	1.8216	1.3612	0.6722	1.0854	0.2553	1.3255	2.1209	2.6521	0.1209	3.5409	3.2707	1.2986	2.0367	0.9986	0.9301	1.8901	1.6889
PANK1	0.7879	1.6079	1.2157	2.2891	0.6113	2.5697	3.0891	0.8609	1.322	0.8127	1.6582	1.1655	0.8534	0.4408	2.9003	2.596	0.3629	2.0169	1.621	0.9837	1.9011	1.9259	0.8431	0.9439	2.3034	1.251	2.7415	0.3093	1.5698	1.3215	1.6414	1.3302	1.4402	1.5009	0.9928	0.969	0.654	2.4356	0.5815	2.0132	0.6155	2.0929	2.1006	1.3758	1.0891	2.3279	3.1506	4.2001	1.8377
XKR7	1.0622	0.9913	3.3586	0.1688	0.2129	1.9959	4.0363	0.4416	0.0554	0.8348	3.1299	0.0758	0.0845	0.0814	5.7335	2.7925	0.0253	2.0571	0.1187	0.0846	2.5715	0.6315	0.0088	0.0054	1.0607	1.5749	3.2632	0.1347	0.934	0.6033	1.8494	1.2473	0.2713	0.0558	0.9928	0.2363	1.4472	0.1406	0.0226	2.687	0.0296	1.3108	4.9308	0.8838	0.0276	1.6719	2.0682	5.3043	1.8797
SLC6A7	0.1583	6.9012	0.0318	0.0042	0.033	9.1705	3.5041	3.0656	0.0249	0.0548	0.4043	0.0354	0.076	0.0514	0.6742	2.5802	0.0658	0.9403	0.1175	0.0652	3.3405	0.0077	0.0318	0	3.9722	0.0623	0.026	0.0533	4.2954	0.0425	0.1386	4.338	0.0713	0.0279	0.2444	0.4923	0.1766	0.3057	0.0181	1.7164	0	1.2268	0.0949	3.6772	0.1488	22.2134	0.3101	5.1003	0.4999
ARHGAP44	0.7424	5.3496	1.1826	1.0801	0.6785	5.6329	2.3278	3.1476	0.4863	0.6446	0.8306	0.6328	0.2421	0.1797	2.0687	3.4649	0.3113	1.9435	0.3039	0.5817	3.4528	0.9898	0.1094	0.126	3.4504	1.0018	1.0292	0.7469	6.5658	0.8577	1.2041	2.2057	0.5685	0.4525	1.372	1.1431	0.6247	0.5577	1.0689	4.7622	0.0593	1.5924	1.6088	2.6673	0.3506	9.4073	0.4888	4.8194	0.6935
BCL2L12	1.5614	1.4998	1.4058	0.8631	1.3357	0.4273	0.5549	4.6541	1.5884	3.0941	1.16	1.9989	6.2823	2.6722	0.7275	0.5128	1.7784	0.9408	3.7728	1.4751	0.9571	0.3778	4.0176	5.9584	0.8731	1.1644	0.6337	3.0018	0.6181	2.1619	0.8697	1.033	1.5073	2.4414	0.8919	1.087	2.6171	2.1225	0.8714	0.7547	7.2521	1.1618	1.3786	0.682	1.8194	0.5059	0.9267	0.2971	1.0784
PIK3R5	2.6423	1.9904	0.7193	0.7452	1.3075	0.4832	0.7112	1.3874	1.1227	2.0217	1.4923	3.5148	3.6349	2.7116	0.7931	0.9124	2.3309	0.6489	2.6933	5.9608	1.5774	0.1969	1.3265	1.4216	0.8276	1.9672	0.5539	5.7563	0.4487	2.7291	0.9395	1.2948	0.9178	1.9337	1.1596	3.6192	2.9412	1.001	4.0905	0.6192	2.1237	1.448	1.2182	1.0746	2.4426	0.8547	0.7324	0.4291	0.9585
P3H2	1.0933	1.1587	0.2225	0.3788	1.7167	0.5356	0.5192	2.5105	0.5806	1.1332	0.7687	1.8416	1.5358	19.1686	0.5869	0.5366	2.4439	0.5826	1.615	4.37	1.2128	0.1738	2.5243	1.1347	1.0713	1.2008	1.926	1.3944	0.6101	1.2539	0.304	0.5621	1.2419	1.2958	1.5141	2.2612	1.1762	3.2168	1.2578	1.6134	2.3671	1.728	0.552	0.9775	0.9595	0.5694	0.5374	0.348	0.8441
DACH2	0.2954	2.5337	0.3627	1.4034	0.4751	2.4826	1.4043	0.729	0.2094	0.1716	0.5925	0.1564	0.0333	0.0576	8.7873	1.6872	0.083	1.1076	0.12	6.8446	1.6341	0.1188	0.0772	0.0292	1.6797	0.4583	0.4381	0.3412	3.2707	0.347	0.4989	1.4135	0.3988	1.0148	0.3372	0.3532	0.1141	0.3263	0.0274	1.8032	0.0023	2.5069	0.5397	3.2197	2.6804	2.5553	3.5186	2.2474	0.1714
FOLR1	2.2082	0.6327	3.7405	0.4621	1.5187	0.2506	0.262	1.2359	0.0888	0.5635	0.3211	0.2564	1.906	49.9961	0.3292	0.2428	0.825	0.8873	0.371	0.1161	0.7716	0.9537	1.4433	2.02	0.5098	1.2477	0.4082	2.8217	0.5939	0.9184	0.3042	0.4515	0.993	0.2382	0.5698	0.6676	1.7807	0.4787	2.1107	0.4612	0.2845	1.2926	2.1084	0.6805	0.2783	0.6679	0.9486	0.489	0.2357
NFATC2	1.8005	1.6923	0.7081	0.895	2.4156	0.6314	0.8031	0.6489	1.5834	2.8962	1.7523	2.4147	0.8324	11.4713	0.913	1.0214	2.4094	0.8127	3.5453	6.1513	1.6005	0.208	2.1551	2.1653	1.0671	2.2702	0.8356	3.1962	0.4279	1.6129	1.1808	0.6155	1.3178	1.7747	1.3417	2.033	1.5321	2.2941	4.3463	0.7759	1.1052	1.7601	1.1602	1.1198	1.3624	0.6119	0.5137	0.7902	0.7923
SQOR	1.5516	2.0557	1.5323	0.9264	1.0664	0.6221	0.5411	1.8553	0.7133	4.3376	0.8846	1.9543	2.6769	5.1085	0.7538	0.6915	5.0507	0.7339	5.3981	2.597	1.2284	0.6308	2.1202	2.7876	0.7555	1.2962	0.4964	1.8038	0.5644	1.0729	1.1161	1.2699	1.1193	2.2043	0.937	1.6543	1.6985	0.9912	4.0052	0.6868	2.7101	0.7147	1.4165	0.5616	1.3853	0.7682	1.6656	0.5263	0.8981
NTS	0	0.0102	0	0	0.0227	0.0103	0.0186	0.1414	0	0	0.02	0.0139	0.9057	14.1989	0.0199	0.0096	0.0139	0.0475	0.0147	0.0199	0.015	0.0317	0.0983	0.0265	0	0	0.0179	0.1999	0.1762	0.0106	0	0	0.0103	0	0.0367	0.1641	0	0.1353	0	0.3073	0	0.4925	0.0137	0.0452	0.0273	0.0222	0	0	0
SYT16	0.1876	5.6796	1.2627	1.0411	0.0729	6.4672	4.0244	1.3842	0.021	0.1931	1.2108	0.2482	0.6555	1.034	1.6963	3.3904	0.6368	3.0857	1.9928	0.7292	2.4984	0.3298	0.0736	1.7524	3.6016	0.684	1.3362	0.0884	6.4043	0.2407	2.4008	1.6503	0.0907	0.1627	3.0527	1.0387	0.6302	1.8505	0.9177	1.1462	0.3865	1.5692	1.0981	3.3867	0.3928	7.0346	1.0391	5.2687	0.7794
STXBP5L	0.0588	4.2589	1.9904	0.1498	0.4737	6.6959	2.3491	1.4587	0.0994	0.4753	1.0273	0.0604	1.6664	1.1279	3.1759	3.2659	1.1584	1.4596	0.0886	0.1495	2.1783	0.3732	0.4905	0.1728	2.5662	0.6067	2.5074	1.3684	4.4123	0.9106	1.0775	1.5723	0.8417	0.1548	0.7869	0.6231	0.288	1.1184	3.6094	2.3316	0.2744	1.8801	1.989	2.3731	0.1972	8.6065	0.5519	6.3948	0.6104
CACNA1B	1.2962	8.5748	0.0657	0.0255	0.2153	7.3209	2.3254	2.5428	1.0896	0.9802	2.7118	0.8858	0.0893	0.1811	0.8202	2.3131	0.0918	0.7507	0.339	0.2612	2.1486	0.0133	0.0343	0.0437	3.4842	0.5496	0.0618	0.2176	6.071	1.0525	0.3036	1.8896	0.6291	0.4259	0.5526	0.5975	0.7898	1.3473	0.039	2.7258	0.0066	2.8908	0.3538	4.4162	0.9556	14.7505	0.2138	5.165	1.7728
ANKRD22	1.8201	2.1789	0.4959	1.0253	0.2205	0.0643	0.3983	3.5572	0.3293	5.0586	0.4991	5.3761	0.7864	2.7528	0.2134	0.2994	0.3252	0.157	7.5705	7.3331	1.0151	0.111	1.2801	2.8462	0.3708	1.6167	0.08	10.0579	0.0202	0.6658	0.2916	0.6836	0.201	5.5602	0.1189	2.5834	0.3233	1.7453	1.5806	0.9459	0.9772	5.6736	1.2032	0.3651	3.4739	0.4705	1.1351	0.0267	0.9949
NELL1	0.2737	3.8956	0.6801	0.0849	0.1061	6.5806	3.6424	1.6851	0.0435	0.1053	6.0099	0.0732	0.2073	0.156	2.1179	2.4397	0.0896	2.701	0.1719	0.5306	4.0307	0.0371	0.0256	0.2054	4.1357	0.1002	0.4422	0.1677	8.2852	0.0342	1.8611	2.3806	0.1118	0.0897	0.3898	0.3332	0.0504	0.1923	0.0218	1.8228	0	0.6715	3.4575	1.5145	0.1038	8.1004	0.6763	4.0548	0.2982
HLA.DQB2	0	0.0312	1.2988	0.1781	0.0261	0.0396	0.2642	3.6305	1.6497	0.4453	0.3537	1.0665	3.2352	5.4114	0.176	0.0517	7.118	0.173	2.8864	4.9321	0.6672	0.2026	2.432	5.0836	0.3432	1.0764	0.7755	0.0205	0.0795	0.0734	0.5122	0.2775	0.3408	1.0823	0.5253	0.126	0.421	0.8826	7.0817	0.3752	0.1285	1.2064	0.9596	0.6418	0	0.2894	1.2986	0.1405	0.2235
HSD3B7	0.7955	1.6907	1.9009	0.6739	0.7005	0.5865	0.6216	3.8209	0.6854	1.529	1.17	1.7442	3.4518	2.3714	0.9027	0.4684	2.0523	0.9632	2.743	1.3999	0.805	0.6527	3.3435	3.0609	0.8195	1.0763	1.2396	1.2067	0.9514	1.9771	1.4289	1.5161	2.4764	2.7088	1.2517	1.5375	1.4581	2.589	2.7608	1.5177	6.3692	0.7133	1.4243	1.0727	1.1761	1.0458	2.8091	0.7146	0.9092
CALB1	0.3794	2.8269	0.2754	0.2781	0.1012	3.0622	0.7073	1.2993	1.1233	0.321	0.3579	0.1423	0.1442	1.9981	0.5951	3.0481	0.1092	0.2585	0.5024	0.115	0.751	0.1426	0.1166	0.658	1.4208	0.2029	0.7986	3.5186	1.621	0.7591	0.2552	0.6414	0.4387	0.4675	0.6843	0.3173	0.6862	0.2884	0.1028	1.4696	0.0752	1.0547	0.1945	2.6415	0.3567	4.4431	0.2727	1.1416	0.148
RIMBP2	0.1974	9.8991	1.2389	0.0523	1.2227	5.0314	3.3413	2.1405	0.1307	0.2616	1.2779	0.1276	0.3497	0.389	0.9505	2.3665	0.2489	2.9923	0.2721	0.1027	2.1943	0.0833	0.0317	0.0277	3.4378	0.7517	1.8001	0.2018	6.558	0.2823	0.3531	1.252	0.8033	0.3974	2.9506	0.5469	0.2574	0.979	2.854	7.1241	0.0236	1.3603	1.04	3.6	0.1253	13.1321	0.2193	6.2491	2.0087
TAC3	0.2234	8.7343	0.0578	0.1608	0.1009	6.6502	2.8546	4.8601	0.0679	0.0115	1.5866	0	1.0459	0.6677	1.3223	1.8085	0.0689	1.7145	0.3199	0	2.9523	0.0418	0.0324	0.0787	4.2429	0.053	0.062	0.2242	3.6929	0.0526	0.2561	0.8947	0.1942	0.0759	0.4839	0.3148	0.3412	1.0139	0.1352	6.3041	2.34	2.2197	0.272	3.7583	0.1351	9.0236	0.1906	2.4124	0.4804
CNNM1	0.672	4.4759	0.2604	0.129	0.1374	7.8417	1.8588	3.2728	0.1357	0.8793	1.9562	0.0913	0.1027	0.9097	3.2888	2.6647	0.9005	1.3516	0.2746	0.0554	2.8168	0.9814	0.0248	0.0067	3.0176	0.2055	0.9983	0.3703	5.0682	0.7594	1.2901	2.7138	0.4043	0.1665	0.9972	0.6737	0.6333	0.4809	2.0232	2.6919	0.0026	1.4082	1.5166	3.3883	0.3275	9.8611	0.6845	3.8701	0.3555
SLC16A3	1.3981	2.54	1.0957	0.6105	0.8569	0.3412	0.5281	1.2969	0.7598	2.3496	1.6749	1.7603	14.9958	4.7452	0.7591	0.5742	3.0968	0.5482	3.5389	6.39	1.1777	0.3307	1.5544	5.344	0.5787	1.3692	0.735	3.8562	0.3103	1.4065	0.8155	0.7777	2.3859	2.3608	0.7234	1.3688	2.6578	0.6573	3.8964	0.8992	1.7578	1.5252	1.5812	0.6454	1.1218	1.1766	0.9547	0.4555	1.1115
PRSS3	0.5455	7.9632	0.2547	1.0383	0.1607	5.5747	1.6344	5.8069	0.4117	0.2153	0.4592	0.0607	0.1267	0.2256	1.4904	2.571	0.4559	0.8933	0.4488	0.3805	2.208	0.4378	0.4292	0.4481	4.561	0.3271	0.4391	0.6544	4.5915	0.313	0.639	3.6073	0.2479	0.1505	0.4534	0.7724	0.8721	0.4851	0.4201	1.9052	0.5821	1.3951	1.7691	2.4046	0.4765	12.4169	0.8857	4.2827	0.9003
CSMD1	1.374	1.8927	0.1067	2.4656	0.3787	2.6554	2.6922	1.3945	0.8193	0.49	3.8212	1.4994	0.8756	0.1664	3.5131	3.1442	0.0301	2.1659	0.8842	0.1731	2.031	0.2036	0.7476	0.6178	1.4359	1.9739	1.8278	0.442	2.4356	2.6337	1.7311	0.7772	0.5589	0.9671	1.1511	0.8255	0.4143	0.6949	0.0692	2.7681	0.6879	4.7739	2.4442	1.9456	0.4935	3.2638	0.5947	3.2893	2.6923
LHX5	0.2538	0.1188	4.4237	0.4889	0.6385	0.6759	2.3095	0.0131	0.0058	0.3181	2.7262	0.1552	0.0295	0.0055	7.2475	2.2652	0.3323	2.3069	0.0447	0.1315	5.1134	2.7336	0	0.0471	0.0395	2.2282	1.2846	0.5954	0.6051	0.4153	5.2754	3.3958	2.9883	0.0233	0.577	0.0104	0.2625	0.0687	0.5485	2.6519	0.0053	1.5109	2.6365	0.5794	0.1108	0.0845	4.4765	3.6538	5.6255
TNFAIP6	0.4452	0.3814	2.7521	0.103	0.1452	0.6208	1.0182	12.8264	0.1353	0.1602	0.2865	0.2055	4.2708	0.6223	0.1573	0.8344	1.4829	0.6668	0.4925	0.6877	0.3547	0.2394	15.2989	25.3011	1.1693	0.2111	0.1234	0.2365	1.3183	0.4295	0.3894	1.4516	0.2851	0.6348	0.4218	1.0115	0.0773	1.658	1.0041	0.8952	5.7967	1.4879	0.5012	0.1114	0.3633	0.3937	0.0949	1.2524	0.5583
FOSL1	0.5182	3.3548	0.6331	0.2104	0.2801	0.1616	0.414	2.6269	0.4616	0.9371	4.6728	0.4122	1.6267	3.5775	0.1807	0.6974	2.7884	0.2151	1.5011	0.6732	0.5188	0.2262	1.8458	5.6437	0.3604	0.3617	3.5589	10.1143	0.1025	0.3327	0.2806	0.8513	1.9147	0.922	0.3827	0.7608	1.9112	0.4698	7.4294	1.9451	3.6118	2.107	1.7435	0.2142	0.686	0.7311	0.3854	0.5092	0.2666
C4orf47	2.7533	0.5909	1.1403	0.819	1.9734	0.5522	0.7413	1.39	0.5336	1.6115	1.1975	0.8858	10.8524	30.4567	1.4299	0.9414	2.029	1.1615	2.7759	0.2495	1.1602	1.0456	1.8284	4.4787	0.5643	0.5849	0.4682	3.9291	0.7314	1.5238	1.9069	1.0584	0.5643	0.663	1.3217	0.8058	0.7849	1.5291	0.6361	0.4611	2.3815	0.9543	0.9384	1.1706	0.9321	0.5681	1.2214	0.4689	0.8471
RIMS1	0.2529	3.318	0.2046	1.0681	0.1405	4.8266	1.965	2.6539	0.2238	0.2921	1.0075	0.1149	0.3855	0.4075	2.5154	9.3208	0.0762	1.1657	0.443	0.2047	4.4999	0.7035	0.0319	0.1095	3.0022	0.4153	2.8758	0.2042	4.7283	0.31	0.7502	1.6927	0.486	0.1342	2.2678	0.6312	0.3049	1.3831	0.1374	4.7503	0.0038	2.3178	1.5253	3.8654	0.2107	9.0275	0.7059	5.3609	1.9415
FREM3	1.2374	3.0252	2.3865	0.2968	1.0029	0.8271	0.1706	0.4597	3.0617	0.8485	1.3767	6.1843	0.0053	0.0172	0.1557	0.4049	0.0126	0.2954	3.6115	8.5208	0.1798	0.0765	0	0	3.9982	6.6911	0.2105	0.534	2.0341	7.749	1.002	0.1345	3.3547	0.4441	0.0802	4.6399	0.3831	2.4917	0	0.4047	0.0047	2.3509	0.3732	0.4298	0.6827	1.4838	0.0125	0.4637	0.9521
FAM183A	0.2082	0.1314	0.0718	0	1.4421	0.0571	0.0172	0.6639	0	1.5411	0	0.3332	3.2129	205.4364	0.0368	0.0532	0.1027	0.0438	0.4336	0	0	0.0195	0.4031	1.5883	0.0717	0.0395	0.0165	0.295	0.1147	0.0392	0.2512	0	0.5334	0.1414	0	0.1703	0.0289	3.0304	0.0458	0.0258	1.0033	0.0966	0.1267	0	0	0.0205	0.1522	0.0422	0
CTSC	1.6467	1.7426	1.6115	0.9505	0.9629	0.4999	0.8907	0.744	0.8478	4.1695	0.6213	2.826	2.286	3.2614	0.904	0.3737	2.2247	0.6303	3.9244	4.7595	1.1537	0.3713	2.0731	2.0964	0.6454	1.6862	0.5483	2.1841	0.2588	1.1927	0.7389	0.5382	1.0999	2.9014	0.6822	1.7564	1.4699	1.4677	1.4563	1.6458	0.9295	1.2282	2.4168	0.471	1.5269	0.7294	0.5707	0.4626	0.9374
BATF3	1.1126	1.3923	0.3826	0.2809	0.535	0.481	0.6194	5.734	0.5536	1.1659	1.8677	1.0682	14.0572	2.9834	0.4888	0.6752	1.0536	0.7397	4.108	1.7307	1.2066	0.2173	5.8001	1.5235	1.1591	1.134	0.5033	1.9682	0.8594	1.7105	0.5193	0.9848	0.8751	2.6719	0.9173	1.2729	1.7168	1.7607	3.3148	0.465	13.423	1.6048	0.5322	1.0534	1.4703	0.8794	0.5495	0.2286	0.7148
NEUROD2	0.8034	8.6105	0.8382	0.052	0.1101	7.9599	1.7057	7.5409	0.1367	0.0405	1.7396	0.0381	0.1244	0.1464	1.0903	1.8374	0.0763	1.5399	0.2306	0.0943	2.849	0.0079	0.0572	0.0066	4.1431	0.16	0.0468	0.3585	4.7066	0.3097	0.2816	3.3456	0.3627	0.1298	0.5815	0.6874	0.5153	0.3611	0.0155	2.2512	0.1303	0.9685	0.2464	2.6322	0.2788	13.0628	0.4832	2.554	0.544
ISLR2	0.6947	9.065	0.1138	0.0432	0.1145	5.4455	3.0086	4.7584	0.1277	0.0895	0.6261	0.085	0.4076	0.3472	1.4556	1.9974	0.1629	1.2937	0.3985	0.0848	4.0101	0.0983	0.1133	0.2572	5.6432	0.1367	0.1688	0.2056	2.3703	0.1865	0.355	4.1623	0.3818	0.2568	0.6598	0.8676	1.2377	0.3804	0.1123	3.0496	0.0445	0.9754	0.3544	3.3209	0.2286	10.4147	0.5524	4.6437	0.7013
KCNJ5	3.3407	0.8069	0.8777	0.7059	3.7374	0.5712	0.6239	7.5598	0.5986	1.4725	0.612	5.3594	0.4314	2.3166	1.4043	0.4004	1.597	1.2542	3.3841	1.7561	1.1921	0.3132	1.6808	5.3933	0.5307	2.693	0.1494	3.2395	0.2041	2.1004	2.7266	1.0367	1.8383	2.694	0.5607	2.0998	1.2776	0.7493	0.5449	0.8183	0.6233	0.5617	1.4832	0.3578	2.021	0.871	0.7922	0.5877	0.488
PARVG	2.0272	1.6229	0.9999	0.4458	0.9156	0.4468	0.6158	1.7319	0.6516	3.1186	1.3734	2.8096	5.8478	3.2127	0.7498	0.529	2.3911	0.9009	6.0704	3.7432	1.3301	0.2685	1.687	1.1827	0.6592	1.3536	0.3564	3.1441	0.529	2.0293	1.243	1.0994	1.2126	2.8144	0.9347	1.9354	2.4732	0.9587	2.7304	0.5971	2.1698	1.0263	1.4621	0.6298	1.7673	0.6601	1.5508	0.3467	1.1701
SRRM4	0.3999	4.8539	1.9072	0.2597	0.2075	6.9171	2.7709	1.6821	0.1585	0.3852	2.5393	0.1431	0.3042	1.3422	2.1123	2.4643	0.0602	1.5074	0.1158	0.0583	2.4266	0.1934	0.0278	0.0017	3.1102	0.8754	1.7023	0.1729	3.6101	0.3148	1.0184	1.5207	0.2114	0.0975	0.8455	0.4423	0.6019	0.3576	0.2464	3.8368	0.0333	2.3562	1.9238	2.8859	0.0798	8.0961	1.1004	5.3158	0.9402
ZC3H12B	0.8839	1.8295	0.6509	1.7816	0.7764	2.6525	2.0621	0.554	1.6894	1.0279	1.0148	1.8408	0.8026	1.8067	3.0691	2.5556	0.6942	1.4657	1.2955	1.7156	2.078	1.7741	0.0933	0.0132	1.9094	1.5479	2.1205	0.7676	2.5977	1.6628	1.6447	1.2619	1.3004	0.822	1.2599	1.0351	0.6847	2.2956	0.6265	1.6035	0.0416	2.0834	2.4887	1.5397	1.9	2.4605	0.9891	3.3317	1.3334
IRF1	0.5287	1.3877	2.6014	0.6078	0.6343	0.3157	0.6045	1.5444	0.5486	6.2265	3.2207	0.8084	2.9483	3.9481	0.7275	0.5998	7.6724	0.8705	2.3348	1.9818	0.9559	0.8	2.4968	7.0181	0.5422	0.6121	2.685	1.2469	0.3543	0.6244	1.4512	0.7125	5.9583	1.1736	0.821	0.8388	2.146	1.1244	2.6788	0.7456	6.1462	2.4826	1.7689	0.357	0.5893	0.4944	1.5208	0.6359	1.3971
CKMT1B	1.3408	3.7582	2.6955	0.6051	0.2289	2.4291	2.1809	3.1944	0.6284	0.5451	1.5108	0.6528	0.1909	0.0869	1.2739	2.9094	0.0523	1.3767	0.276	0.1076	2.387	2.3014	0.0308	0.0187	1.5115	0.5834	0.8611	0.4257	2.9797	0.534	1.1709	1.7229	0.7374	0.7056	0.5799	0.4723	0.8024	0.2633	0.1925	2.9724	0.0688	0.8812	1.3167	1.9961	0.7501	7.1588	4.569	2.2846	1.2387
FGD2	2.459	1.2828	0.7408	0.4242	0.7141	0.382	0.8709	1.5454	1.4217	3.6918	0.9394	2.1616	1.46	1.7159	1.2382	1.1444	0.9691	0.8548	2.966	4.7272	1.2426	0.1631	0.6953	0.9989	1.0452	1.6784	0.5744	4.1727	0.6135	3.4987	1.0041	1.5367	0.6318	2.6539	1.1983	2.9923	2.699	0.6607	3.1361	0.6623	0.8304	1.6157	1.1369	1.1529	2.5737	0.5819	0.3914	0.3955	1.1308
TLR1	0.6632	1.8872	1.1499	0.9863	1.2077	0.3997	1.2945	0.4097	1.0501	6.1763	0.5837	1.6669	1.7511	8.1668	0.6526	0.4021	3.3599	0.5571	4.5867	8.3556	1.1764	0.1592	2.363	1.7389	1.3226	2.3666	0.7937	1.8316	0.3481	1.4273	1.1389	0.5665	0.8424	2.8472	1.2148	1.8529	0.9829	1.2983	3.3581	0.3542	0.5557	2.4566	2.2791	0.8831	1.3564	0.7868	0.297	0.6471	0.9924
NMU	0.0771	0.9415	1.6751	0.1295	0.1084	0.5926	3.6351	2.091	0.237	0.0185	0.3196	0.2659	1.2408	0.2256	1.3356	0.8742	0.0222	0.1135	1.5229	0.0794	2.247	0.2357	0.3311	3.5493	0.9611	0.7	0.4278	0.0213	0.1983	0.1017	0.543	0.4531	0.6094	0.7822	0.078	0.3109	0.5998	5.6409	0.1584	1.5816	1.4514	1.3203	0.9203	0.3605	0.3482	1.5742	0.2194	1.3504	2.7864
TCTEX1D1	1.3059	0.6123	0.036	0.0537	1.9507	0.726	0.1206	0.9756	0.0053	1.0257	0.0278	0.1415	1.9884	89.7463	0.0461	0.2136	0.5736	0.0604	0.1224	0.0507	0.2358	0.044	0.354	4.8861	0.1709	0.0297	0.0207	1.6097	0.2878	0.0344	0.3845	0.2032	0.0191	0.0638	0.1753	0.1804	0.0435	1.2612	0.2011	0.265	0.4793	0.2182	0.0699	0.3661	0.0063	0.8982	0.0255	0.1747	0.0973
ANO4	0.5068	3.3889	1.5464	0.4225	0.2327	3.6066	2.012	1.432	0.3807	0.3575	1.4715	0.1816	0.4155	1.4153	3.487	2.8129	0.0303	1.8903	0.2697	0.8185	1.6605	2.0863	0.17	0.3133	2.6648	0.503	8.4281	0.3152	4.2828	0.324	1.1273	3.8014	0.3824	0.3577	2.9094	2.1324	0.6144	1.5427	0.1932	3.7857	0.0781	1.1511	1.4878	1.1429	0.4374	3.824	2.0376	2.9126	1.2837
GLRA3	1.395	3.351	0.2937	33.8127	0.2146	2.2524	3.3501	0.4574	9.0568	1.4869	1.8414	1.8169	0.0114	0.0551	2.773	1.6577	0.0159	1.2066	0.1319	0.0797	2.0626	1.9544	0.0054	0	1.7279	1.0293	5.5522	0.955	1.4414	3.7563	0.2156	1.2521	1.298	1.0083	1.5422	0.6263	0.0102	0.2003	0.0466	0.9986	0.0137	2.1793	0.7266	1.3097	1.2787	3.876	0.732	3.4835	0.9189
SP100	1.0715	2.2462	6.9107	0.9651	0.6545	0.4894	0.7318	2.3503	0.7484	3.752	0.7804	1.5134	2.8016	5.5627	0.5363	0.7036	1.9012	0.8054	3.2485	4.9006	1.3753	0.2718	3.081	4.1565	0.878	1.1589	0.6748	2.3591	0.4891	1.1969	0.6728	0.7757	0.5351	1.6677	0.8498	1.4751	1.3361	0.976	2.6518	0.9834	3.2511	1.0941	1.7186	0.9374	1.2176	0.5344	0.5645	0.5086	0.9539
KCNS1	0.0666	7.556	0.0161	0.0064	0.0312	15.645	1.6748	5.8911	0.0157	0.0256	0.2785	0.0153	1.7197	0.0749	0.3979	2.1945	0.0498	0.0914	0.0364	0.011	1.5225	0.0087	0.2827	0.1276	1.6883	0.0471	0.0246	0.0404	0.9585	0.038	0.0412	2.1612	0.0426	0.0253	0.1346	0.2598	0.0906	0.2713	0.0103	0.446	0.0547	1.7336	0.0794	3.5804	0.0639	21.7946	0.0909	8.057	0.1781
PCED1B	1.5419	1.8801	1.0859	0.4825	2.0728	0.423	0.6299	0.8169	0.8217	2.5777	0.7974	2.6246	3.8417	4.0197	0.6632	0.2742	2.4399	0.895	3.7868	2.8523	1.371	0.2697	2.0313	2.9033	0.8371	1.8567	0.3187	1.8839	0.671	1.7668	1.2619	1.1965	0.9017	2.4398	0.9655	2.3885	2.3734	0.9528	1.1728	0.5724	2.2367	0.5042	1.8198	0.98	1.5563	1.1462	0.4902	0.4825	1.4028
TMEM156	1.5561	1.5011	0.8441	1.0353	0.7221	0.5136	0.6606	1.9426	0.8327	0.9649	1.1067	0.9446	1.029	5.0585	0.3328	0.7996	0.4986	0.9433	5.1713	7.1596	2.3107	0.2307	1.4921	1.3829	1.41	1.5269	0.2171	2.4346	0.8618	2.4051	0.8514	1.8497	0.539	2.6234	1.5429	2.6898	2.2446	1.2259	0.4522	0.39	1.0476	1.6855	0.6171	1.5707	2.9072	0.7337	0.4592	0.6945	1.6102
NGB	0.0799	2.873	0.0401	0.0192	0.0561	14.1318	0.9982	2.7265	0.0472	0.0192	0.4796	0.0229	0.2684	0.0269	0.4032	4.0559	0.0805	0.1665	0.0242	0	2.5113	0.1133	0.0271	0.0437	2.0699	0.0353	0.0738	0.033	0.5474	0.0263	0.0899	3.0482	0.196	0.038	0.4539	0.3302	0.1423	0.3669	0.0102	0.2536	0.0432	1.8163	0.2835	5.7922	0.1014	12.916	0.352	1.4733	0.9079
EPSTI1	0.5754	4.2362	11.6182	0.4837	0.2791	0.5964	0.5611	2.6141	0.3538	14.1082	0.3132	0.5617	1.9509	1.8726	0.4219	0.7683	1.3632	0.6482	11.7509	8.1111	1.6614	0.16	1.8564	4.3088	0.5464	1.5112	0.7031	0.8333	0.6415	0.4731	0.3914	0.8401	0.3881	1.4134	0.8337	1.0431	1.153	0.824	2.3295	0.8116	3.3397	0.7314	4.547	0.7387	0.7111	0.6339	0.5387	0.4408	1.8033
THSD4	0.437	1.3661	0.2378	0.9901	0.3282	1.5545	5.3199	0.4241	1.1023	0.3418	1.509	0.3902	0.1995	0.3643	1.2588	3.4964	0.1422	1.1486	0.3563	0.5116	1.6851	0.1337	0.1438	2.803	1.8219	0.8956	0.4442	0.6543	0.812	0.6572	1.6167	1.5773	1.1732	0.7811	0.6624	0.702	0.3031	0.9925	0.0878	2.2367	0.267	3.0764	2.4201	1.4236	1.1095	0.783	1.0373	2.7818	3.0973
ZFR2	0.1236	1.9367	0.0472	1.3397	0.0347	1.6344	1.2594	1.2279	0.0438	0.1215	0.1075	0.0603	0.3322	0.1056	1.4845	1.793	0.2988	1.7061	0.2852	0.1018	2.4042	3.7592	0.0112	0.0068	0.6852	0.0711	0.1073	0.2791	1.6756	0.1574	3.576	5.1783	0.1055	0.0666	0.8928	0.2122	0.2321	0.4023	0.0127	0.7099	0.1844	0.8458	2.4389	3.2674	0.0488	3.7591	4.139	2.2504	0.5743
WNT10B	0.347	11.914	0.4012	0.2428	0.0474	5.0101	1.8632	4.3341	0.0957	0.0347	0.4133	0.0665	0.2707	0.7936	0.888	2.8861	0.1415	1.6101	0.2986	0.0179	2.509	0.1073	0.1045	0.0158	3.5216	0.16	0.2833	0.1832	4.8947	0.0699	0.1873	2.0227	0.3087	0.055	0.7818	0.3925	0.4684	0.5142	0.3786	5.6363	0.1001	1.0838	0.2711	3.9523	0.1061	14.0698	0.1727	2.4695	1.0348
SECTM1	0.2586	4.9073	1.9078	0.5334	0.1938	0.171	1.2084	1.4566	0.6295	6.3516	0.7712	1.1959	8.3486	0.7677	0.469	0.2981	3.9227	0.3805	4.6565	8.1642	0.7051	0.0621	0.6366	2.5987	0.6495	0.9957	0.8221	0.577	0.1385	0.1931	0.6115	0.3727	0.7563	0.6554	0.1503	0.68	1.935	0.935	3.3456	3.3	2.8573	0.3977	2.9376	0.151	1.0723	3.48	0.9045	1.6209	0.3805
AMIGO2	0.4807	1.6489	0.145	0.2048	5.8893	0.9028	0.5255	0.3681	0.4305	1.0743	0.2162	0.7086	6.3316	11.7289	0.1291	0.4451	2.54	0.2327	0.9566	0.6605	0.5351	0.0994	2.0831	11.3751	0.6444	0.7727	0.0982	1.0926	0.992	1.1627	2.0889	0.2837	0.3403	1.0943	0.6904	1.4125	0.7192	0.5193	1.3835	1.0574	2.2405	0.5385	0.4473	2.1057	0.2837	2.78	0.1781	1.2568	0.1333
EMILIN2	0.5543	1.8447	0.7644	0.1088	0.3759	0.4118	0.3779	4.9374	0.1814	0.728	0.2312	0.5712	3.5616	3.6642	0.2828	0.497	1.5531	0.2624	0.7168	1.2477	0.7206	0.0939	2.1852	8.9636	0.2827	0.2393	0.2751	0.9482	0.8943	0.6257	0.694	1.0616	0.4667	0.6116	1.3426	0.7299	0.275	1.4797	4.1313	0.8125	2.8991	0.2242	1.2219	0.7823	0.2591	0.4132	0.3472	0.2228	0.2528
CXorf21	0.5877	3.6122	1.4093	0.4531	1.1209	0.1612	0.4924	0.58	0.5655	12.9891	1.2692	1.9051	1.1688	5.6271	0.7786	0.3338	2.4408	0.7001	5.3156	4.4955	0.8064	0.3023	1.1946	1.1265	0.6242	1.6907	0.5276	3.8393	0.1619	1.2077	0.7682	0.5154	2.7421	5.6525	1.3787	0.9614	1.1014	0.8721	1.3146	0.2788	0.4629	5.2285	2.0506	0.4217	0.971	0.6544	0.2387	0.2482	1.488
ARHGAP6	1.3026	1.3098	0.3945	0.5215	4.3706	0.4169	0.8459	0.9844	1.9491	3.9261	3.1585	0.9549	1.2934	5.6352	0.4166	0.5717	1.1858	0.7821	0.8939	2.2229	0.7994	0.1255	1.9698	0.6879	1.0793	1.6791	0.3018	2.8708	1.3011	5.0602	1.3526	0.7	1.8942	2.9078	1.1818	3.5606	2.1153	1.3636	0.7404	0.4884	0.9859	1.6344	0.663	1.069	1.217	0.4557	0.1708	0.5762	2.1073
ADPRH	0.9127	2.4383	1.0846	0.4926	0.8437	0.6711	0.9999	1.9489	0.7512	2.8385	1.0735	1.5825	2.8562	4.524	0.8599	0.7874	1.3231	0.8475	3.4351	3.3603	1.2222	0.3202	3.4643	2.5442	1.1889	1.2336	0.6056	2.4517	0.6181	1.1383	0.904	0.7919	1.5936	1.8437	1.0171	1.3619	1.1933	1.3643	1.5858	1.2518	4.4903	1.0063	1.6295	0.8377	1.5634	0.7623	0.6165	0.6824	0.6704
OLFM3	0.1541	6.0705	0.0207	0.1438	0.0882	8.6251	2.0845	2.1976	0.0647	0.115	0.2802	0.1328	0.0534	0.1155	0.4834	2.5053	0.0394	0.4494	0.5668	0.0282	3.0454	0.0075	0.4061	0.0094	4.1081	0.1288	0.0633	0.0991	6.1777	0.1767	0.2555	1.9106	0.106	0.0814	0.7311	0.5628	0.2163	0.6841	0	2.9911	0.0407	1.4503	0.3842	2.5721	0.2512	13.2965	0.0536	6.2252	0.5154
MCF2	0.5403	1.8086	2.6789	0.2569	0.1986	3.8487	3.6409	1.0077	0.2917	0.4281	0.7854	0.4955	0.714	0.2609	1.7347	1.8655	1.5797	1.5976	0.2303	0.0245	2.9076	1.2237	0.047	0.0163	2.546	0.339	1.0336	0.2499	2.8866	0.5324	3.2868	1.2783	0.5334	0.4335	2.3371	0.7537	0.3228	0.5051	1.1033	1.4771	0.0289	1.1082	1.6684	2.2026	0.7761	3.471	2.474	2.1915	1.3279
TUNAR	0.1726	5.1419	1.2616	0.005	0.0582	5.4172	2.1628	2.7296	0.1028	0.0646	0.7378	0.1963	0.0199	0.1165	0.6488	2.2438	0.1669	1.2343	0.2767	0.0469	1.3733	0.2983	0.0234	0.1361	1.9102	0.0917	4.3948	0.0742	2.9995	0.2411	1.0146	0.9841	0.084	0.0459	0.7535	0.2679	0.5032	0.6703	0.335	5.4596	0.0403	1.5792	0.4294	3.3674	0.0467	8.1243	1.2368	4.8205	0.1801
MUC1	1.2492	1.6877	1.4459	0.2333	0.889	0.2348	0.4386	2.5551	0.7877	1.6716	1.8759	1.1635	8.299	4.2181	0.7329	0.7006	2.8277	1.1264	3.7386	0.8014	0.3261	0.2854	2.7267	1.5896	0.7979	0.4941	2.4966	1.151	0.4817	1.9052	1.1224	0.7748	1.0485	2.6527	0.7494	2.3503	1.8287	2.453	4.1838	1.2248	1.6104	0.342	1.6486	0.7749	0.8233	0.8519	1.6688	0.5356	1.0079
SLC43A3	1.4654	1.1492	0.683	0.9467	0.4369	0.302	1.2554	2.2169	0.2283	1.1984	0.3242	0.6123	4.3212	4.2475	1.3419	0.8607	1.558	0.2491	1.3401	1.3307	0.9804	0.6179	2.8587	5.3903	0.3413	0.4496	0.5048	0.835	0.6707	0.5669	0.6048	0.569	0.5937	0.5118	1.1192	0.9323	2.0176	0.3892	2.3042	0.7501	7.7638	0.4185	1.3858	0.2412	0.5403	0.4925	0.5683	1.0911	0.8353
MT1A	0.4432	3.3971	0.1909	0.1367	0.4449	0.7295	0.2922	4.3912	0.0898	0.319	0.6294	0.0546	5.3805	0.7263	0.4306	1.737	0.7108	0.2329	0.8076	0.0782	0.824	0	4.076	0.2081	0.8397	0.042	0.2107	0.628	1.0581	0.0417	0.3209	0.9127	0.2028	0.3611	2.3516	0.5237	0.7384	0.4174	0.5852	1.5357	5.997	2.6335	0.3237	1.1537	0.2143	1.3065	0.2161	0.4044	0.2541
SYTL3	1.8009	1.4974	0.6841	0.7227	2.1598	0.3768	0.4496	1.0905	0.4665	0.8972	0.936	1.2908	9.0033	9.33	0.9742	0.852	1.5776	1.4971	2.6266	4.6594	0.837	0.2041	1.0091	1.451	1.1848	0.868	0.5617	1.4097	0.6566	1.2379	1.5357	0.8598	1.17	1.4814	0.9253	1.3385	2.2466	1.6553	4.1007	0.765	1.084	0.5064	1.6156	0.4854	0.8207	0.5657	1.2261	0.725	0.5472
DAB1	0.2656	3.4038	0.1822	3.2427	0.6767	2.1317	2.3488	0.5612	0.7958	0.2055	1.8011	0.475	0.2678	0.177	2.8434	1.7566	0.324	0.9529	0.6413	0.5622	1.2902	0.4609	0.837	2.6325	1.5293	0.4321	2.6276	0.3156	1.3189	0.35	0.8975	0.5318	0.4232	0.1547	0.3624	0.5831	0.0807	2.0159	1.6853	3.1783	0.1314	1.2322	1.1826	1.622	0.4581	2.5306	0.8159	1.336	1.0294
CPNE7	0.2378	5.4653	0.0742	0	0.0461	3.3377	2.7107	4.1178	0.529	0.0826	0.6062	0.1484	0.1653	0.2158	1.7692	2.088	0.1416	1.7134	1.6583	0.0709	2.8658	0.6872	0.0722	0.0808	3.0101	0.1198	0.05	0.244	3.0882	0.2647	0.3878	2.9286	0.2206	0.1169	0.5531	0.8398	0.4303	0.4816	0.5557	2.0739	0.6702	0.7726	0.503	3.2639	0.4857	10.9407	0.4757	3.3398	0.7321
FGF14	0.8792	1.7471	1.1735	1.5773	0.3346	2.2853	1.7976	0.9028	1.8449	0.5686	1.5081	1.2725	0.176	0.1625	2.7379	1.3285	0.9965	1.4947	0.3282	1.2661	1.5285	7.8556	0.9898	0.0132	1.1074	0.8288	2.7197	0.4186	1.7034	0.7591	0.5091	0.8969	0.9195	0.5255	0.6002	0.5548	0.2946	0.3784	0.673	2.8548	0.1157	1.5056	1.471	1.3449	0.8588	2.7024	0.9814	2.621	1.8071
AFF2	0.5546	1.2536	1.3921	0.8413	0.9774	2.1051	2.4522	0.3453	0.3795	0.6576	0.8784	2.5702	0.0127	0.082	1.7515	2.1536	1.7881	1.7904	1.4099	0.3536	1.1276	0.6064	0.0215	0.0217	2.9665	2.5518	4.4287	0.6504	2.4387	3.9441	1.0172	0.4145	2.3567	1.9932	0.3029	0.9431	0.4551	3.9	1.7763	2.3929	0.0069	3.0402	1.4957	0.7194	0.5871	1.8238	1.0349	1.8104	1.1587
GALNT14	1.1255	0.8999	0.1671	0.4403	0.3975	0.9531	1.3354	1.3113	0.9372	0.3946	1.9509	0.761	0.187	0.1246	3.0833	2.0654	0.1545	0.9641	1.525	0.4743	1.835	0.223	0.09	0.4031	1.8928	3.3224	0.1664	0.4914	1.061	1.4489	1.4918	1.812	2.547	1.1522	0.2494	1.5203	0.6395	2.1793	0.1334	1.5499	0.3033	3.1547	3.1131	0.5744	4.4844	2.4138	2.4375	1.2697	3.3586
TCEA3	0.5322	1.3178	0.1769	0.0933	0.2972	0.6987	0.5354	7.0214	0.208	0.4419	0.4493	0.5292	2.8743	0.4696	0.3164	0.4394	0.8485	0.5422	0.634	0.4005	0.6786	0.0938	1.1558	2.2869	1.1228	0.2944	0.1476	0.7387	0.3727	0.8226	0.4322	0.6229	0.2884	0.7718	0.3413	0.7813	0.6233	0.8055	0.3048	1.3356	2.6556	0.572	0.5697	0.8033	0.4908	0.8071	0.39	0.5519	0.6229
KHDRBS2	1.3878	4.1032	0.0252	0.1577	0.5426	2.2106	0.7766	1.1312	1.2281	0.3454	0.4408	6.7438	0.0225	0.1619	1.9547	0.9397	0.1081	1.2591	0.0856	0.0451	1.0572	1.182	0.0495	0.0257	2.5034	2.5424	0.0868	1.7937	1.4352	1.0931	0.4142	0.7521	4.3504	2.8069	0.4113	0.624	0.9938	4.4962	0.0482	3.4526	0.0135	4.6654	1.4847	1.1773	3.2232	2.9855	0.3561	1.3032	0.2094
KLRC3	1.4234	0.5805	0.5547	1.3868	0.5386	0.5466	2.2994	0.0349	2.4532	2.0171	1.7416	1.2455	0.1892	0.0887	2.7619	1.4366	0.0189	1.0795	1.6758	3.3961	1.1399	0.3728	0.2077	0	0.7524	1.8028	1.9551	0.1448	0.563	2.2219	1.1652	0.6664	1.3884	2.2064	1.2282	1.7972	0.149	2.0605	0.1518	1.4037	0	2.5616	2.239	0.3837	1.427	0.1506	0.7473	2.2532	3.6249
HUNK	0.7561	1.9661	1.5019	6.5902	0.2769	2.4776	1.5984	1.2124	0.7182	0.2416	3.1832	0.7019	0.3216	0.3861	1.1172	1.3528	0.605	0.2943	0.6436	1.6143	0.5834	19.9481	0.5361	6.0245	0.8306	0.8954	2.2129	0.1785	1.3641	0.9982	0.609	0.7902	0.5646	0.4884	0.2633	0.806	0.1192	1.5746	1.6997	2.1342	0.4905	1.1326	2.567	0.6731	0.6399	3.8351	0.904	2.6765	0.574
EMB	1.5168	2.5159	0.3665	0.1928	0.7599	0.8239	1.4936	0.8697	0.9771	5.1583	0.5262	1.9422	2.0951	5.4018	0.3047	0.6877	3.4794	0.5176	1.3863	3.8583	1.9615	0.6172	1.699	0.971	1.2894	1.3438	1.1649	0.9096	0.3937	0.8228	0.4042	0.5978	0.7447	1.5828	1.2367	2.134	0.758	1.1614	2.4948	0.8414	0.5681	1.8347	1.6023	1.2743	1.1177	1.2112	0.1551	1.0968	1.0321
DCC	0.8781	0.7049	0.753	3.3478	0.444	1.6213	1.7556	0.6072	2.8545	1.3627	1.2086	1.0725	0.2351	0.1095	1.9462	1.2773	0.0247	0.8863	0.3217	2.0959	1.2918	0.9787	2.8651	1.9728	1.4281	1.1127	1.2681	0.3502	0.6662	1.1483	2.0122	0.4005	1.0294	0.577	0.5932	1.1027	0.7012	2.1977	0.0617	1.7163	1.335	3.9562	3.5425	0.6903	2.1422	1.2486	0.2427	2.6008	2.8363
DYNLRB2	2.2208	0.6741	0.2454	0.1586	2.3707	0.9874	0.6553	0.4325	0.6731	1.5372	0.7268	0.9934	2.8202	47.4624	1.0796	0.8897	1.9325	1.4345	1.8843	0.3247	1.2292	0.0666	0.471	1.6156	0.6336	0.5965	0.1504	1.4992	1.2313	0.9159	1.9903	0.8418	2.0195	0.5962	1.6448	1.456	0.9556	0.2235	0.4961	0.4846	0.165	0.9365	0.4622	1.4852	0.5739	0.8162	1.0992	0.6256	1.1055
UPK2	1.3607	0.6759	0.7534	1.204	0.5486	0.771	0.9395	0.6579	0.8699	0.594	4.6708	2.7297	0.4016	0.2559	0.993	1.9823	0.4238	1.3459	0.8332	1.6264	1.41	0.5112	0.3628	0.3299	0.6858	1.8809	1.0762	0.9587	0.7599	1.6461	1.187	1.5006	2.1001	0.933	1.0821	0.8231	0.9105	0.5348	0.2405	0.5217	0.3473	1.7687	1.4255	0.2345	0.9817	0.445	3.1782	0.5066	1.768
CD300C	1.9578	1.7862	1.1312	0.2842	1.607	0.1685	0.636	1.2984	0.6882	4.7122	1.1449	3.0624	2.3459	3.8412	0.59	0.2453	2.7137	0.5326	5.381	2.0229	1.8505	0.1724	2.3412	1.2976	0.7637	1.9006	0.4927	3.2226	0.2009	1.4309	0.806	0.4216	2.3497	2.643	0.8729	2.1039	2.1585	0.8184	1.7486	0.5415	1.1314	1.5183	2.2429	0.761	1.838	0.679	0.8422	0.432	1.0234
NEXMIF	0.4715	2.1922	1.1264	1.1831	1.3409	2.5143	2.1128	0.439	1.0043	0.9257	1.0846	1.1418	0.5869	2.3518	2.6876	1.6616	0.3861	1.0691	1.3534	0.5927	1.4735	0.5043	0.011	0.3974	1.6881	1.5003	2.6956	0.4585	1.7751	0.9078	1.2788	0.6119	0.9228	0.7688	0.6716	0.4926	0.4226	2.772	0.6386	2.2215	0.3072	2.2994	2.4138	1.279	0.5831	2.9535	1.7563	3.4351	0.7177
NFATC1	1.6369	1.2147	0.2935	0.2766	2.7921	0.4743	0.3079	0.9676	1.339	1.7729	1.5462	1.2295	1.3421	4.6981	0.4154	0.4667	1.6691	0.7955	2.9246	4.0815	0.5141	0.0941	0.8394	2.7327	0.7701	1.5989	0.1794	2.7697	0.6878	1.636	1.156	0.5004	3.0937	2.0186	1.0877	1.8506	2.3378	2.3084	0.411	0.4383	0.7067	2.3325	0.3911	1.6355	0.6412	0.6713	0.2949	0.3826	1.6173
TLR3	1.2639	1.5744	1.4864	0.5286	0.82	0.6061	0.9938	0.9778	0.7375	2.9568	0.7274	1.3848	1.4445	4.0102	0.9174	1.0984	3.3744	1.1796	3.2235	4.4415	1.4972	0.1318	2.3168	2.0216	1.0608	1.9011	0.9986	1.513	0.6614	1.2209	1.5242	0.9853	0.6614	1.7401	1.3791	2.2985	1.1414	0.8044	2.6589	0.4812	1.0038	1.3763	1.7758	1.2281	1.442	0.3975	0.7729	0.6985	0.8528
ARHGAP9	1.0925	2.1584	0.8155	0.3984	0.6851	0.7902	0.7264	1.3825	0.8962	2.7076	1.0897	2.1911	4.8969	2.9587	0.5543	0.8765	1.6965	0.7462	4.615	4.2439	1.5575	0.2213	1.5968	1.469	0.8801	1.5092	0.5461	2.2674	0.4944	1.6591	0.5959	1.1142	0.684	2.3005	0.7055	1.6644	1.8902	0.7927	1.5432	0.9293	2.0753	1.2704	1.5737	0.5082	1.8326	1.6006	1.6676	0.4902	1.0518
TFCP2L1	0.356	0.2501	0.0339	0.3602	0.1561	0.1268	1.2479	11.9622	0.2429	0.3005	2.044	0.0738	1.1913	0.354	0.1523	0.5587	0.3537	0.2127	0.1512	0.6781	1.0898	0.0175	0.9613	2.1023	0.3695	0.1777	0.144	0.177	0.406	0.448	2.6837	0.8618	0.1114	0.2417	5.2568	0.1328	0.6217	0.1187	0.4906	0.0417	3.7821	0.1635	0.0684	3.465	0.512	0.1252	0.1713	0.133	0.1477
AKAP5	0.2804	7.2159	0.8012	0.5164	0.1783	4.8303	1.6619	1.5964	0.4142	0.5044	0.4542	0.489	0.2644	0.3018	1.135	1.6044	0.245	1.1764	0.444	0.099	1.3031	0.4305	0.8188	0.3839	2.666	0.441	0.7663	0.3062	9.6474	0.3035	0.9642	1.2403	0.2458	0.1999	0.4731	0.3037	0.2498	0.8742	0.329	2.0238	0.2274	1.4967	1.476	2.2223	0.2429	7.7321	0.8457	4.4434	0.6764
PNOC	0.1008	25.712	0.2584	0	0.0177	1.2661	2.7043	1.7979	0.1697	0.0544	1.918	0	0.0907	0.0765	0.444	0.789	0.2829	0.343	1.7563	0.0156	0.691	0	0.2305	0.0311	0.6988	0.1506	0.4681	0.1041	0.8989	0.0166	0.1383	0.6256	0.0484	0.0359	0.1337	0.4729	0.0367	2.3862	0	47.2791	0.049	0.6141	0.8803	1.0773	0.096	16.1625	0.1397	3.2277	0.1517
CARD16	0.7427	1.9783	1.9172	0.4917	0.4906	0.2757	0.4456	4.8429	0.5266	3.0465	0.6645	1.3056	3.9258	8.8504	0.2571	0.3278	3.2967	0.5028	2.923	2.322	0.6766	0.1264	5.0428	4.9789	0.4298	0.8678	0.2801	0.8594	0.2005	0.7438	0.7151	0.3331	0.6469	0.9884	0.3715	0.9167	0.9094	0.543	1.8303	0.6433	9.9156	0.5309	1.7592	0.3331	0.7668	0.4904	0.5702	0.1897	0.76
IBSP	0	0.4829	0.0481	0.0918	0	0.0204	0.0276	0.0635	0.0565	0.2065	0	0	64.5236	1.3552	0.0197	0.0285	0.8672	0	0	9.9572	0.0445	0.0104	0.378	3.0643	0.0288	0	0.053	0.0132	0.3483	0	0.0135	0	0	0.5	0	0	0	0.0382	9.6735	0.5661	0.0103	0	0.1358	0.1229	0.054	0.1535	0.0136	0.0905	0
ABCC3	0.0861	0.5942	0.2768	0.0469	0.022	0.0951	0.0903	0.9978	0.4511	0.1858	0.0373	0.1978	18.3138	3.7093	0.2644	0.0607	15.9465	0.0154	0.5892	2.868	0.0654	0.0324	2.5216	1.5596	0.0267	0.0329	2.4381	0.125	0.0335	0.134	0.1454	0.0543	0.0167	0.0545	0.0376	0.1261	0.5651	0.1344	23.7386	0.1739	8.4214	0.0203	0.1644	0.2266	0.0375	0.2959	0.0423	0.074	0.0183
FGF13	0.2031	3.4977	2.3314	0.2262	0.3399	3.0252	1.638	1.306	0.4767	0.3541	1.6745	0.347	0.0601	0.133	0.9591	2.4272	1.4483	1.8879	0.3833	0.9159	1.7949	0.9564	0.0246	0.0199	2.7953	1.1255	3.5201	0.3318	3.2989	0.7178	1.4726	1.0961	0.7341	0.6793	0.9724	0.7508	0.4148	1.4007	2.8122	3.0362	0.0016	1.4875	1.942	2.0727	0.3264	4.6655	1.245	2.8212	0.9001
ZBTB42	1.3626	1.4051	0.4557	0.568	1.1471	0.2806	0.3775	2.5542	0.5979	2.6262	1.3705	1.4591	2.0111	2.0483	0.5255	0.4948	1.0544	0.6155	2.2739	1.9423	0.5267	0.5654	4.1276	1.729	0.5083	1.254	1.5823	1.9903	0.3729	0.7467	0.735	0.4754	1.7194	1.8018	0.5675	1.4978	1.298	2.3125	3.4288	0.6661	2.7876	0.8373	0.661	1.4277	1.216	0.3665	0.4777	0.2633	0.6226
NR0B1	0.7415	0.3491	10.7411	1.0853	0.1413	0.3539	0.9354	0.2104	0.4634	0.2804	0.5076	0.3899	0.8779	0.0933	1.1345	1.634	2.0731	0.6196	1.6717	2.5471	1.18	10.6488	0	0	1.0531	0.9512	1.7981	0.3324	0.5089	0.3478	1.4012	0.7448	0.7888	0.1314	0.7811	0.9275	0.342	8.5869	0.0194	1.5459	0.0163	1.07	1.7455	0.1762	0.2766	0.2334	0.2359	0.5173	0.87
RIBC1	3.0912	0.5341	1.6926	0.4702	2.9434	0.7078	0.5317	0.9349	0.4277	1.7483	0.8068	0.7652	2.9863	17.4673	0.5283	0.5596	1.5554	1.1958	1.9996	0.3572	0.7943	0.3236	1.0786	0.6745	0.3384	0.5284	1.0267	2.901	0.6677	0.6734	2.618	0.577	1.3359	0.5893	1.4604	1.1832	1.0258	2.1539	0.3355	0.5588	0.7608	0.7513	1.3277	0.9981	0.5034	0.2881	1.1149	0.6123	0.4286
LILRA4	0.7925	0.493	0.0831	0.1901	1.6707	0.7499	0.4241	0.3113	0.0326	0.1653	0.6708	0.6038	0.0579	0.7053	1.3563	1.8152	0.1885	1.3437	0.8685	0.2129	0.2669	0.0978	0.7238	0.2925	3.4342	0.3965	0.0637	0.4746	0.1846	0.8703	1.3097	1.4717	0.9048	0.797	2.1416	1.9803	2.5673	0.3166	0.2035	0.0398	0.5737	0.4703	0.6361	0.4669	1.1859	1.1139	0.7741	0.9047	0.5646
S100A2	0.746	0.6449	2.24	0.5135	1.6525	0.1246	0.3556	1.448	0.529	1.4823	0.5945	0.4612	3.4221	3.0861	0.2507	0.3385	1.3726	1.0979	2.63	0.7516	0.6181	0.3186	1.3737	2.8913	0.7724	0.7645	1.1332	2.7746	0.7297	1.1434	1.5342	0.4676	0.7582	1.0329	1.1432	1.5787	4.5551	0.9234	0.9743	0.5198	2.483	0.2635	1.0088	1.1366	0.6863	0.1785	2.3245	0.2532	0.9112
SLC1A6	0.705	2.4508	0.1562	0.8826	0.2627	1.7589	1.9582	1.1711	1.4718	0.5617	1.4446	1.4695	0.3164	0.062	2.3194	1.5294	0.0312	1.1534	0.9291	0.6241	1.576	1.5997	0.0044	0	1.3146	1.5305	0.9329	0.3008	1.7789	1.6377	0.9445	1.4812	1.0963	0.9196	1.1135	0.5758	0.7617	1.7531	0.0076	1.568	0.0021	1.6133	1.0534	1.1606	1.3072	3.5908	1.5247	3.4976	1.8325
PLA2G2A	0	0.0873	0.278	0	0	0	0	0.4654	0.0109	0.0111	0	0	91.3115	1.2129	0	0	0.0929	0	0.042	0	0.0286	0.0101	4.6952	2.0321	0.0463	0.0306	0.0511	0.0254	0.0197	0	0	0	0.0197	0	0	0.0098	0	0.1197	0.0237	0.4525	12.6479	0.01	0.0262	0	0.013	0.1268	0	0.0109	0
B3GNT7	0.2825	0.3566	0.5652	0.3173	0.3341	0.2778	0.2385	4.7016	0.2443	0.6595	0.2825	0.4334	1.6871	1.4831	0.4345	0.3411	1.1425	0.4563	0.6654	0.9707	0.2562	0.1128	4.048	1.2793	0.9346	0.5352	0.1414	0.3645	0.4074	0.4177	0.419	0.4635	0.7325	0.7139	0.3029	0.3682	0.2344	0.6566	0.4351	0.2805	2.8294	0.103	0.3992	0.2511	0.4898	1.1564	0.1528	0.1907	0.5046
CYP4X1	0.2562	5.5234	0.2348	0.6636	0.144	5.1877	1.9627	2.5566	0.1816	0.2433	0.9231	0.2649	0.1476	0.2627	1.0453	1.9127	0.2478	1.7718	0.3641	0.095	2.7717	0.3153	0.1666	0.3199	2.7919	0.2721	0.3125	1.1856	5.947	0.3106	0.3548	1.9858	0.1837	0.4091	0.8155	0.6389	0.2589	0.5834	0.1973	1.8461	0.1662	1.2719	0.4627	2.8222	0.1821	8.563	0.1923	3.2502	0.4832
HECW1	0.3617	2.853	0.3549	1.5059	0.3072	5.1974	2.2174	1.0227	1.1546	0.5853	1.0889	0.8109	0.127	0.0534	1.9279	2.2835	0.0249	0.8142	0.336	0.0778	1.9803	1.3325	0.0219	0.9416	1.6292	1.1205	1.9965	0.1814	2.1256	0.8121	0.8663	1.1182	0.7018	0.3386	0.5182	0.3675	0.3725	0.7182	0.7566	2.86	0.1704	2.8345	1.78	1.6393	0.5452	6.4887	0.6585	4.1867	1.5795
KCNA1	0.1978	5.177	0.1136	0.2553	0.0309	7.3861	1.5979	2.5782	0.1492	0.0452	0.7433	0.0298	0.0656	0.0953	2.1181	1.9963	3.4927	0.5268	0.0973	0.5394	1.6813	0.0021	0.1	0.2683	2.3453	0.073	1.0796	0.0727	1.3764	0.1055	0.13	1.5843	0.1508	0.0358	0.1952	0.3516	0.2228	0.3576	9.4919	2.3527	0.1324	0.904	1.2468	1.4723	0.0478	9.3799	0.1232	5.7734	0.2772
BICDL1	0.3109	2.7849	2.6859	0.2895	0.0835	2.9059	2.3583	1.9791	0.0875	0.2106	1.0596	0.0749	0.6585	0.8515	2.154	2.9094	0.1737	1.127	0.1999	0.1102	1.9805	0.9281	0.1363	0.124	1.3257	0.3127	1.5897	0.1889	2.3098	0.2651	0.6372	1.5598	0.1581	0.1304	0.6238	0.4683	0.2888	0.3535	0.1655	3.2515	0.1661	1.0845	1.8427	2.9351	0.0967	5.7046	2.5354	2.0538	0.977
OSM	0.2006	3.6568	0.8967	0.0425	0.6136	0.3398	0.5991	0.4327	0.1673	6.8354	2.368	1.3829	3.8407	6.4412	0.3721	0.2885	0.6521	0.1302	0.5375	0.8457	1.5684	0.1004	0.072	0.3005	0.2632	0.3212	0.1047	5.5878	0.1593	0.5209	0.1694	0.4347	3.3855	8.3109	4.9636	0.2552	0.2179	0.2051	0.5907	0.092	0.3674	1.7637	0.2111	0.7773	0.1298	0.2191	0.1107	0.0754	0.6629
KCNK13	0.8982	2.2748	1.1561	0.4414	1.1854	0.631	0.6952	0.8907	0.7767	1.8052	1.0345	1.9729	0.7731	8.0049	0.6908	0.2221	1.7217	0.6367	5.5087	4.2978	1.2524	0.208	1.4771	1.2239	1.3471	1.8108	0.4859	1.2584	0.4858	1.4218	0.8974	0.7369	1.1225	2.3219	0.631	1.575	1.5755	0.9847	0.9786	0.4175	0.3411	1.4309	1.736	0.737	1.0012	1.552	0.4486	0.5363	0.8462
GDF15	0.1922	0.8493	1.5941	0.709	0.1182	0.1692	0.1733	3.9075	0.0937	0.2248	0.2911	0.176	3.6165	7.6285	0.2674	0.1146	23.2924	0.0972	0.2627	0.4825	0.1787	0.1967	4.274	6.0405	0.0507	0.1516	0.3931	0.1589	0.0772	0.2216	0.2029	0.2886	0.5001	0.1599	0.1184	0.214	0.1401	0.1944	0.4349	0.8533	4.8166	0.4372	0.3071	0.0674	0.0915	0.0909	0.1947	0.162	0.1205
CLEC2B	0.941	1.8178	1.1866	0.8413	0.8349	0.2798	0.9926	0.3788	0.6874	2.9412	0.8681	1.7119	4.0932	1.6868	0.3761	0.2834	4.2929	0.6294	5.3427	1.1687	1.0956	0.3174	1.3396	1.5305	0.3209	0.9087	0.6272	1.5082	0.2993	0.883	0.7546	0.8982	0.8583	1.2197	0.281	1.0763	0.4064	0.8772	2.1667	0.9139	1.7141	1.396	1.3282	0.8726	0.6998	0.3988	1.4271	0.3372	1.4017
ANKRD33B	0.0874	5.6463	0.9893	1.1984	0.1175	3.7089	2.2356	1.1822	1.2232	0.0629	0.4281	0.1269	0.3272	0.9384	1.2194	3.0494	1.0327	1.0232	0.6209	1.9946	2.0074	0.0834	0.2352	0.3097	1.639	0.6149	0.1398	0.1217	4.7465	0.1053	1.4192	1.3196	0.1439	0.1946	0.9102	0.3844	0.1844	1.2299	0.2153	2.3486	0.0988	0.9686	1.9294	2.1067	1.234	4.9438	0.5453	4.7232	0.3582
TREML1	1.4371	1.3553	0.4691	0.1825	0.4277	0.3679	0.7121	1.2669	0.7912	1.387	1.166	1.3987	1.3271	4.1413	0.8781	0.4941	1.2557	1.2689	5.3911	2.8728	0.5501	0.2436	1.4321	0.4861	0.53	0.651	0.1594	3.5632	0.3695	2.473	1.1567	0.5416	0.7038	2.6357	0.8714	1.237	0.953	0.7093	1.6276	0.3661	1.2065	1.2526	0.7923	0.6754	0.9873	1.2327	0.4904	0.156	1.3739
FBP1	0.8453	1.2028	0.7345	0.2062	0.6645	0.2843	0.3968	0.8452	0.5384	1.3198	0.4629	1.2594	3.3946	1.8079	0.7264	0.1538	2.1901	0.5271	2.219	2.4256	1.3052	0.0844	1.5631	1.0476	0.5355	1.2366	0.3575	2.4157	0.2394	0.9346	1.4038	0.7573	1.303	2.0565	0.4344	1.5131	0.9747	0.5238	1.9641	0.4344	0.7715	0.4842	1.0743	0.5623	1.3823	0.473	0.7578	0.549	0.8337
CKMT1A	0.8578	2.9578	2.1292	0.7537	0.165	3.138	1.7868	2.8934	0.4033	0.2924	0.9256	0.498	0.091	0.0609	0.9267	1.4216	0.0312	0.4119	0.1398	0.0837	2.3248	2.5185	0.0122	0.0148	0.7947	0.4736	0.8862	0.4552	1.9847	0.4045	0.3127	1.6197	0.6881	0.2231	0.4175	0.471	0.5791	0.2652	0.2434	2.2055	0.0351	0.8039	1.1078	1.0125	0.7336	6.1605	3.836	2.0375	0.9511
XKR8	0.4598	1.5551	0.2861	0.4215	0.2925	1.2393	0.5055	3.8509	0.2368	0.4633	0.418	0.488	5.6052	3.4753	0.5327	0.9122	0.8026	0.7871	0.7056	1.1455	0.6119	0.1997	3.5752	4.4419	0.8579	0.5045	0.1852	0.8001	1.7671	0.7016	0.6133	1.8607	0.3503	0.796	1.2034	0.9577	0.7527	0.6962	0.4772	0.696	4.5657	0.4373	0.6186	0.8142	0.5203	1.4183	0.2147	0.5358	0.4419
HOXD9	0.1608	0.8628	0.3395	0.0772	0.0094	0	0	0.6623	3.8197	0.0386	0.4163	0.0231	17.8442	0.3979	0.0083	0	0.868	0.0592	1.2575	4.5872	0.0374	0.0175	5.4576	2.7194	0.0808	0.258	0	0.0111	0	0.0177	0	0	0.103	0	0.0102	0.1023	0.1042	5.0599	0.0722	0.2438	6.7637	0.3919	0.0228	0.0094	0.034	0.0461	0.0572	0	0.242
SRPX2	0.2629	1.5354	2.4665	0.4143	0.5331	0.1832	0.4051	0.756	1.418	0.5723	0.5251	0.1864	3.4268	2.0321	0.467	0.262	7.3509	0.3061	0.9792	10.0951	0.1794	0.3312	3.3868	3.819	0.2186	0.3844	4.7238	0.7123	0.2738	0.5635	0.4328	0.1066	0.1598	0.4017	0.3052	0.8002	0.9411	0.4826	12.7188	0.9771	4.4405	0.2206	0.7655	0.4734	0.1718	0.2037	0.2044	0.3046	0.1335
NKG7	0.5173	1.6668	1.4121	0.1567	0.3826	0.1917	0.3141	0.7813	0.2316	0.8424	0.8119	0.8915	3.1957	2.1493	0.404	0.2923	4.9842	0.2804	3.3979	2.6241	0.3796	0.7309	1.0331	1.163	0.1477	0.8495	0.4378	0.5625	0.5949	0.2152	0.3909	0.8721	0.4359	0.9834	0.2889	1.0392	0.5027	0.7179	0.9645	0.3537	3.0554	0.2477	2.2733	0.3816	0.4378	0.2622	1.1613	0.1932	0.8194
WDR38	1.5547	0.194	0.0436	0.039	2.3374	0.0579	0.0209	0.4179	0.0641	1.47	0.0899	0.2648	1.0154	70.2377	0.0782	0.1186	0.7962	0.1995	0.7576	0.0447	0.1008	0.0237	0.098	0.4901	0.0981	0.276	0.1303	1.27	0.0813	0.2382	2.0918	0.4054	0.5789	0.0687	0.6303	0.9431	0.2811	1.9502	0.0139	0.0157	0.1055	0.188	0.2156	0.3421	0.0306	0.0622	0.1234	0.2694	0.127
TMEM106A	1.6613	1.5972	0.7018	0.4439	1.261	0.3275	0.6592	1.1455	1.1232	5.0898	0.7839	2.1504	1.5396	2.5305	0.6674	0.3595	1.5255	0.8923	3.6912	3.1703	1.1012	0.1469	1.4392	0.8293	0.9127	1.9965	0.482	1.9234	0.383	1.3624	0.9947	0.7073	2.1683	2.6985	1.0201	1.5519	1.1921	0.7688	0.8961	0.68	0.9186	1.5716	1.8157	0.8057	1.4653	0.5014	0.4306	0.4178	1.0478
NCR3LG1	0.1655	1.0122	0.3588	1.6161	0.1246	1.7551	3.221	0.2607	1.3744	0.4962	0.5581	0.5059	0.576	0.9145	1.8562	1.9597	0.2144	2.7366	0.1256	0.0901	1.0548	0.8978	0.2937	0.2104	0.7529	1.5407	5.202	0.14	3.0717	0.8411	2.1164	0.3597	0.2473	0.2097	1.3677	0.2782	0.1723	0.902	0.6069	3.8155	0.1252	0.7835	3.6793	3.3935	0.7036	1.8102	0.6386	3.3159	0.2174
STXBP2	1.2836	1.429	0.7967	0.3946	0.5459	0.4201	0.3835	1.404	0.698	2.6366	1.1924	1.8149	3.7064	2.2845	0.6652	0.5772	1.7578	0.7519	3.7353	2.967	0.9074	0.1931	1.0443	1.1091	0.9941	0.8908	0.258	2.6092	0.4245	1.4123	0.8596	0.978	0.995	2.1638	0.5825	1.1285	2.3576	0.7743	1.0269	0.4282	1.3636	0.7289	1.1326	0.4687	1.35	0.7457	1.6692	0.2565	1.1877
CLCF1	0.5736	1.474	0.4448	0.3145	0.5182	0.1224	0.2758	1.1866	0.3679	0.3538	0.5685	0.6237	4.996	8.3305	0.4137	0.2606	1.8162	0.5929	1.2068	1.3754	0.1016	0.3219	2.369	1.9858	0.1893	0.1904	6.846	0.7788	0.2809	0.3329	0.2653	0.1094	0.691	0.714	0.2588	0.6256	0.6105	0.4747	22.1184	0.1774	4.8461	0.3994	0.384	0.2201	0.3121	0.31	0.3612	0.1938	0.2192
CD109	0.4434	1.3461	0.0958	0.4593	1.3311	0.9466	0.9672	1.1299	1.0214	1.1824	1.0129	0.4351	3.2838	15.8501	0.4707	0.8499	0.9651	0.6224	0.8243	0.7174	0.4551	0.1091	3.2862	9.2128	0.9286	0.6314	0.2047	0.6165	0.6623	1.2497	0.6885	0.4023	0.7863	0.7261	0.6878	1.5052	0.7124	0.9033	0.4126	1.2722	0.7499	0.7929	1.0374	1.1838	0.5488	0.5695	0.1356	0.7712	0.6249
CPNE9	0.2165	3.9976	0.111	0.0312	0.0456	4.5526	1.4366	3.8577	0.0691	0.1013	0.5381	0.0466	0.4366	0.1534	0.6158	3.4155	0.215	0.6691	0.3255	0.0468	3.0593	0.0213	0.1174	0.2135	2.5518	0.0575	0.7384	0.1074	1.4821	0.1783	0.2743	4.7512	0.1803	0.1749	0.3282	0.5992	0.2209	0.2595	0.1751	2.0537	0.1826	0.6403	0.4889	2.2914	0.1832	12.3088	0.665	2.4584	0.6625
C7orf57	0.507	0.1739	0.6115	0.0079	1.4715	0.0353	0.0699	2.1437	0.0391	0.2062	0.0342	0.0665	2.0477	51.8725	0.0886	0.0657	0.6187	0.0811	0.2209	0.0885	0.0717	0.0216	0.9111	0.824	0.0266	0.0439	0.0733	1.676	0.085	0.0436	0.6144	0.0353	0.12	0.22	0.1671	0.1893	0.0428	2.1335	0.0934	0.1527	0.0429	0.1361	0.0188	0.1159	0.056	0.091	0.047	0.086	0.0221
VWC2L	0.1574	0.8548	0.6155	1.2869	0.0938	3.8274	3.3291	0.5094	0.1995	0.0549	0.5244	0.0082	0.0687	0.1866	5.0946	1.0096	0.8195	0.8631	0.0348	0.0884	1.1436	0.3216	0.0646	0.0744	0.986	0.1266	3.6333	0.1419	1.6949	0.0346	0.5115	1.0617	0.0672	0.0635	0.3145	0.1911	0.2456	0.1229	0.3195	2.1231	0.0495	0.3719	4.12	1.1296	0.0807	2.3189	0.358	1.851	0.0622
FRMPD1	0.5046	1.0787	1.6521	0.6622	0.4946	1.2051	1.2575	0.7403	0.5261	0.476	0.8773	0.9209	0.2993	0.0801	3.8015	1.3681	0.4651	2.5928	0.2357	0.3092	1.5648	1.4244	0.6494	0.1777	0.7592	1.2528	0.6302	0.3925	0.7822	0.3101	1.5616	1.0527	1.586	0.6369	0.585	0.5962	0.5151	0.7929	1.29	1.6051	0.033	2.3782	2.2076	1.0788	0.7788	1.4408	1.7075	1.7423	1.2933
NEXN	1.2435	2.9719	0.4159	0.3946	1.1876	0.9334	0.4207	1.9465	0.7053	2.7009	1.4469	0.6917	2.4178	1.0145	0.5836	1.3484	1.152	0.2953	1.9104	2.8218	0.2417	0.1369	2.1104	2.54	1.1006	0.8368	0.3291	2.2937	0.5013	1.3146	0.4106	0.3983	0.8507	0.5534	0.3556	1.8591	0.3186	5.4268	0.4048	0.5092	4.4991	1.0212	0.2938	0.3763	0.7223	0.3499	0.2266	0.353	0.3289
PLCXD2	0.5309	1.0793	1.0246	0.8103	0.5124	3.5909	1.662	0.5345	0.628	1.3351	1.5433	1.0064	0.495	0.2583	0.9466	1.4097	0.1038	1.62	0.8807	1.2879	1.9557	0.858	0.1496	0.443	2.2721	1.4673	1.5323	0.2863	0.7453	0.4823	0.9723	0.7966	0.6281	0.6188	1.0546	1.207	0.4752	1.8252	0.269	0.9657	0.1051	3.6624	1.2403	0.75	0.6928	2.8038	0.3504	2.9959	1.7687
CCL8	0.2036	1.7809	2.1052	0	0.9607	0.0931	0.235	0.0232	0.2681	19.9486	1.3012	0.2507	0.5656	1.0795	0.3057	0.0347	2.8134	0.2354	0.3445	11.107	0.3515	0.0952	0.1183	0.4301	0.0351	0.1545	0.0806	2.6204	0.0748	0.1533	0.1228	0.1864	25.261	0.6083	0.6173	0.074	0.2544	0.2092	0.0224	0.0252	0.2453	2.7977	0.5453	0.2039	0	0.14	0	0.0619	0.4085
MAP3K9	0.1579	3.6608	0.7594	0.1093	0.2148	6.7894	1.4868	1.7476	0.4019	0.2855	0.6767	0.1884	1.5686	0.1202	1.3843	2.6995	0.1451	1.132	0.201	0.0938	1.6635	0.2837	0.0988	1.0078	2.581	0.3548	1.0271	0.3463	4.2897	0.3508	0.4548	1.2775	0.411	0.204	0.735	0.4958	0.3522	0.6285	0.6844	2.7565	0.2679	1.4379	1.3471	2.209	0.1559	7.3934	0.2919	4.5265	0.3189
GSAP	1.2271	1.0097	0.3717	0.1956	0.3957	1.1888	0.6999	2.3471	0.435	0.5867	0.3133	0.676	5.6147	3.1607	0.9215	0.7585	1.6427	1.0595	1.7509	0.9347	0.9167	0.0642	3.9372	3.1071	0.6603	0.3106	0.2827	0.7641	0.8715	1.137	0.6176	1.0141	0.5921	1.1184	0.5946	1.0676	0.5935	0.5272	1.4089	0.8348	4.2927	0.701	0.6421	0.7834	0.818	1.37	0.1697	0.4632	0.6127
PLBD1	0.8974	1.7992	0.7068	0.509	0.816	0.4865	0.6822	1.2035	0.4865	2.0817	0.3477	1.1372	2.144	6.7106	0.3786	0.5604	3.3642	0.5438	1.2984	1.7286	0.7753	0.1452	1.3735	3.2958	0.3564	0.7079	0.3571	1.3612	0.2918	0.6608	0.8114	0.2536	0.6085	1.9468	0.5761	0.9672	0.7079	0.639	2.6994	0.7224	1.7122	0.8302	1.871	0.3404	0.3306	0.4212	0.3423	0.2173	0.2648
FGFBP2	0.8238	0.6133	0.1401	0.1368	0.7867	1.8928	0.7434	0.5557	0.0749	0.2128	0.7743	1.1468	4.0464	0.2708	0.1175	0.063	2.3714	0.0933	0.789	1.3704	0.1767	0.1521	0.8302	0.9197	1.9992	0.2524	0.0937	0.4365	24.7366	1.9206	0.4282	0.3045	0.2841	0.5823	0.1761	0.3763	1.3754	0.4811	0.0976	0.1098	2.3433	0.4942	0.486	0.3257	0.0179	0.1308	0.2703	0.2698	0.106
TENM2	0.3906	5.1068	0.4218	0.116	0.5904	5.1683	1.6625	1.2273	0.0612	0.0964	1.4758	0.0959	0.157	0.1456	1.2579	1.5384	0.0824	1.6357	0.089	0.0589	1.4733	0.0357	0.0585	4.6525	2.5228	0.7025	0.1259	0.107	4.9564	0.1182	0.9877	0.7747	0.2487	0.095	0.6351	0.3785	0.1567	0.5294	0.0752	2.9799	0.0766	4.3047	0.6965	2.6529	0.1461	8.2699	0.0756	5.7445	0.1959
TMEM132D	0.1282	5.4181	0.0203	1.2719	0.0308	4.4212	2.6173	1.7261	0.0287	0.0073	0.1697	0	0.0316	0.0523	2.0916	1.4845	0.0379	0.3698	0.0522	0.0146	0.9719	10.5675	0.0183	0	2.0169	0.0313	0.043	0.0697	2.6187	0.0356	0.1282	1.5234	0.0302	0.0128	0.2122	0.236	0.1639	0.3901	0.0026	1.6302	0	0.719	1.8766	1.969	0.0228	8.544	0.095	4.5164	0.1963
KCNMB1	0.4652	1.7856	0.3808	0.5172	2.8694	0.4547	0.3667	0.4239	0.2621	2.5738	1.035	0.5083	3.8081	8.7398	0.339	1.1792	1.6	1.7514	0.9234	1.1422	5.7225	0.1224	1.3736	3.771	0.5684	1.1556	0.2972	0.7141	1.9223	1.1112	6.4102	0.3593	0.4762	0.7147	0.806	1.7469	0.5571	0.3983	1.5708	0.2771	1.0995	2.5322	0.8211	3.0976	0.7102	0.2657	0.3012	0.0973	2.1838
SERTM1	0.0485	7.4153	0.0098	0	0.1023	4.4536	1.2604	2.0058	0.0172	0.0815	0.1056	0	0.0117	1.4249	0.2651	1.602	0.0908	0.6787	0.4054	0.015	2.1961	0.0106	0.0274	0.0199	4.1408	0.0698	0.0179	0.1003	12.4181	0.064	0.082	1.1533	0.0829	0.1615	0.834	0.1596	0.0708	0.6013	0.1433	4.3942	0.042	1.12	1.4615	2.3929	0.0342	9.8444	0.069	3.8468	0.1136
NT5C1A	0.0906	1.4297	0.3552	0.3097	1.7508	2.653	2.4699	0.6681	1.092	0.7498	0.8584	0.2537	0.0979	0.5655	1.8065	2.2694	0.3325	1.6999	0.1238	0.1399	1.7054	0.4301	0.2456	0.6141	1.7067	1.1579	1.2058	0.5242	2.4311	0.5671	1.7218	0.653	0.4497	0.7535	1.5794	1.8733	2.4874	0.3529	0.6803	3.0018	0.1175	0.839	2.644	2.5716	0.5942	1.5735	0.541	3.0699	0.6363
HBQ1	0.2374	2.6377	0.0859	2.5972	0.1668	1.7629	1.0411	1.1735	1.5825	0.4101	2.3604	0.5729	0.4104	0.0641	1.6442	1.8975	0.4101	1.8169	0.7355	0.0587	1.854	0.1866	0.2896	0.2731	0.9733	1.6394	0.2633	0.2747	2.808	1.1889	1.3236	1.5212	1.5207	0.8576	1.4757	0.574	0.6923	0.5977	0.0366	0.9461	0.154	1.327	0.2832	1.8305	2.2104	3.7235	1.1344	0.337	1.0481
EPHA10	0.892	2.8947	0.4118	0.6884	0.3523	2.9411	1.8704	1.2406	0.3009	0.5091	2.213	0.2359	0.0775	0.1764	2.8962	1.9829	0.0664	1.1836	0.1205	0.0304	1.3009	2.2717	0.0563	0.4169	1.1255	0.6004	0.2303	0.3661	3.2599	1.4104	0.956	1.9114	1.046	0.152	1.0374	0.4931	0.9715	0.4866	0.2724	1.484	0.0459	1.3752	2.5578	1.8861	0.2733	4.5357	2.2225	2.5209	0.9843
HTR1A	0.1087	2.4222	1.0195	0.0156	0.1604	5.4202	0.8499	1.0615	0.5087	0.8879	0.5809	0.5293	0.0078	0.033	1.9323	1.2707	0.0282	1.0398	0.0347	0.0067	1.1873	0.0285	0.011	0.0447	1.8349	0.3573	2.36	0.1438	1.6	0.3796	0.5876	0.3918	0.3168	0.124	0.8322	0.0899	0.4331	0.0456	0.0084	6.9445	0.0035	1.3706	0.3798	3.1008	0.0138	3.8469	0.5379	0.837	0.2072
IKZF1	1.1342	1.5463	0.5207	0.5568	1.2358	0.2513	0.7829	0.8016	0.6886	2.7972	1.552	1.5412	0.8614	4.138	0.4954	0.4491	1.602	0.6723	3.1626	4.2841	0.9518	0.0917	1.0486	0.7639	1.092	1.9861	0.401	3.6907	0.2627	1.2177	0.9541	0.6031	3.801	1.4185	0.7744	1.5424	1.0866	0.776	1.846	0.3878	0.7551	2.9453	1.027	0.7434	1.5758	0.6143	0.2762	0.4757	0.8016
LILRA2	1.8656	1.2811	0.5796	0.4082	1.8479	0.456	0.3435	1.1173	0.5849	3.5082	0.5359	1.8056	1.8094	3.2801	0.8405	0.4864	1.3925	0.5484	1.8619	1.7001	1.2854	0.1657	0.9942	0.9743	0.5793	0.5851	0.3145	1.8751	0.2019	1.3527	0.7087	0.9009	1.2249	1.6486	0.8243	1.9921	3.6079	0.5731	1.1805	0.2802	1.0856	0.9322	1.0784	0.4534	1.3607	0.7351	0.4959	0.3493	0.5502
PALM3	0.8702	0.8833	0.0703	0.0065	0.3908	0.9474	0.4192	1.5733	0.0064	0.3486	0.942	0.2319	2.3451	2.6877	0.6212	0.2782	4.0053	0.231	5.6556	0.4213	0.7505	0.3877	2.4011	1.275	0.676	0.6968	0.0995	1.4384	0.4036	0.2069	2.849	0.2874	1.0916	0.0597	1.4007	0.8561	1.4036	1.9032	9.3338	0.5206	3.7362	0.5539	0.3745	1.4712	0.4631	0.9255	1.9516	0.9167	0.189
RUNX1	0.5522	1.3648	3.6461	0.3209	0.4118	0.1041	0.4654	1.5824	0.4338	2.5176	0.8243	1.3915	0.9704	4.9636	0.2319	0.2506	1.87	0.3862	2.2573	4.3003	0.5986	0.1149	8.6697	3.4375	0.6143	1.0165	2.8729	2.1888	0.0911	0.7892	0.2584	0.3146	1.0723	1.5487	0.471	1.057	0.7432	1.6181	1.5772	1.0027	4.0659	2.1574	0.5789	0.4491	0.7903	0.3289	0.2362	0.1428	0.3925
ACSS3	0.6056	1.0431	0.0786	0.1417	0.5716	1.9642	1.0388	3.6046	0.3129	1.029	0.2987	0.3312	4.1071	2.2586	0.4265	1.3929	1.4131	0.7404	0.2709	0.4464	0.8697	0.0542	7.0694	5.5934	0.8284	0.3047	0.0783	0.3288	0.919	0.9662	1.2341	0.8069	0.2931	0.8609	1.093	1.0799	0.768	0.4964	0.0878	1.0162	7.2921	1.4561	0.3911	1.5179	0.7941	1.0255	0.1564	0.9453	1.1089
SCGB1D2	0.2204	0.1044	0.0332	0	0.3098	0.5643	0.0636	1.3618	1.8364	2.3794	0.3082	0	3.4129	8.2178	0.1363	0.0329	0.1428	0.3649	0.6527	0	0.1024	0.0361	0.3361	0.2264	0.0997	0.3293	0.0917	4.1901	0.2833	0.1815	0.2793	0	1.2352	0.3667	2.172	0.3856	3.1062	0.1321	0	0.1432	0.8222	0.2149	0.2817	1.12	0.0466	0.1895	0.3291	0.0391	0
MAP3K7CL	0.4387	1.2788	0.6231	0.3697	0.5273	0.1699	0.2431	0.2531	0.2906	0.3572	0.667	0.3233	3.2671	15.8596	0.1356	0.4682	3.0107	0.4544	0.8046	1.7047	0.8316	0.1323	0.7392	9.3415	0.4245	0.3142	0.3201	0.582	0.2003	1.1713	0.4826	0.2773	0.3697	0.801	0.3106	0.7124	0.387	0.4117	18.1855	1.9099	1.1084	0.2776	0.4869	0.3317	0.2345	0.3811	0.1083	0.2376	0.1853
MCF2L2	1.7128	2.0591	0.4816	0.5202	0.5971	3.352	1.9398	0.518	1.969	1.108	1.424	0.6314	5.8863	0.278	1.1818	2.6566	0.3716	1.4836	0.1222	0.992	1.8108	0.6649	0.081	0.654	1.9055	0.7057	1.0099	2.3737	1.2184	0.8923	0.9689	0.7029	0.4778	0.2584	1.848	0.7158	0.8589	0.6057	0.6487	1.717	0.0403	1.5148	0.8517	3.285	0.7872	2.9087	0.3432	1.8954	2.0131
ACAN	0.0276	0.5583	1.9149	0.119	0.0323	0.6161	0.1882	0.2784	0.3372	0.129	0.157	0.0594	0.536	0.4341	2.0326	1.329	0.0813	1.0835	0.1193	0.9894	2.8317	11.9635	0.0234	0.1623	0.1039	0.5781	1.0701	0.0418	3.0846	0.2346	0.6132	0.5372	0.103	0.0699	0.2751	0.1973	0.1585	0.3566	1.626	1.2497	0.1759	0.0582	1.2156	0.0708	0.0544	0.3555	0.3626	3.2198	0.3342
ELF4	0.5506	1.4143	0.6353	0.5754	0.9387	0.2452	0.5525	1.1831	0.5873	2.1879	0.9341	1.3698	2.841	2.3293	0.3167	0.494	1.7283	0.5073	1.8189	3.8279	0.7699	0.2194	1.6578	3.0798	0.5368	1.2429	0.462	2.8174	0.2431	1.2713	0.554	0.4448	1.2296	1.5929	0.5407	1.4286	1.6378	0.5825	2.559	0.3981	1.4318	1.5433	1.1422	0.5201	1.09	0.4907	0.192	0.2854	0.6388
SLC6A15	0.1896	4.3941	0.026	0.0083	0.1312	5.0718	1.4156	1.5414	0.0489	0.2709	1.8137	0.0545	0.2628	0.2559	3.5456	1.1686	0.0447	0.4883	0.123	0.6959	1.565	0.0019	0.0857	0	3.2786	0.0706	0.0351	0.1069	4.3765	0.3881	0.0874	1.491	0.1012	0.0874	0.5248	0.488	0.8265	0.4839	0.0066	2.5584	0.0298	1.1838	0.2424	1.7115	0.2261	6.9777	1.6128	3.2764	0.1643
CASP4	1.1925	2.0279	1.3568	0.8041	0.6107	0.3371	0.5318	1.7333	0.6455	2.4636	0.5797	1.1185	2.7904	3.6706	0.3466	0.5228	2.4691	0.4816	2.8035	2.6336	0.7274	0.3005	1.9833	3.4306	0.4762	0.8742	0.5612	1.5111	0.1983	0.8898	0.5211	0.4278	0.4505	1.6342	0.5304	0.8233	0.4972	0.735	2.7292	0.6517	4.7492	0.9046	1.7566	0.4298	0.831	0.3778	0.3659	0.2963	0.5208
MRGPRF	0.249	2.241	0.5395	0.1195	1.1858	0.3541	0.3511	0.6395	0.5165	0.4114	0.4985	0.2781	1.2684	0.9272	0.439	0.2805	4.1331	0.6785	1.2686	3.7662	0.5143	0.1087	1.7059	0.9091	0.5892	0.5143	0.629	0.7317	0.3734	0.2066	0.3739	0.4726	0.3307	0.6399	0.5801	1.32	2.0523	0.3979	10.4541	0.4313	0.3769	0.1678	0.4793	0.6463	0.32	0.8753	0.3619	0.373	0.2405
RSPH4A	0.6975	0.5851	0.1704	0.1017	1.7123	0.3617	0.3718	0.5208	0.2254	0.9657	0.6747	0.6163	2.1998	55.0106	0.2293	0.3001	0.9912	0.5327	1.48	0.4309	0.1888	0.052	2.07	1.3853	0.4098	0.4044	0.2252	1.2331	0.6412	0.5875	0.9769	0.3677	0.3788	0.6042	0.3346	0.8481	0.3775	5.3071	0.1564	0.2753	0.7617	0.4303	0.2257	0.4269	0.4334	0.3158	0.1506	0.401	0.5934
JCHAIN	0.1135	0.4504	2.3867	0.1284	0.0228	0.083	0.0936	0.0517	0.1035	0.1751	0.0403	0.2935	2.3709	0.383	0.2206	0.2515	76.8225	0.0955	0.3694	0.5511	0.1357	0.0212	0.0549	0.6928	0.0489	0.2046	0.0809	0.1608	0.0313	0.1175	0.137	0.5975	0.0831	0.3392	0.0369	0.454	0.0315	0.1652	3.4474	0.0843	0.0631	0.1054	0.2902	0.0341	0.0137	0.0446	0.0553	0.0345	0.0163
DMRTA2	0.0871	0.0699	0.2148	0.0057	0.1057	0.1165	0.0365	10.1199	0.0056	0.0911	0.0541	0.0955	1.6529	9.0149	0.0294	0.0566	0.0205	0.2271	0.3533	0.0489	0.1104	0.0363	17.1995	7.6465	0.1336	0.247	0.0132	0.2944	0.2747	0.4902	0.1136	0.8493	0.1774	0.0752	0.7859	0.2216	0.1154	0.1328	0.0305	0.096	17.2465	0.0669	0.0607	0.061	0.1139	0.0599	0.0135	0.0225	0.0397
TEKT1	0.4367	0.2468	0.0157	0.0328	2.2579	0.4088	0.1993	0.3793	0.2126	1.9699	0.0567	0.2134	0.6759	50.5239	1.2653	0.1438	2.4822	0.3261	0.3622	0.1248	0.3817	0.0085	0.2429	0.9585	0.1729	0.0779	0.2385	1.7291	0.243	0.0902	2.3837	0.261	0.5677	0.0805	0.9831	0.5805	0.2597	0.7617	0.4216	0.1129	0.1522	0.36	0.1388	0.5573	0.0883	0.2241	0.3503	0.9111	0.0915
ANGPT1	1.59	0.8992	0.2822	0.1696	1.9033	0.7542	0.4851	0.7739	0.1122	0.7619	0.1399	0.4153	1.2843	10.0973	0.4219	0.6881	1.1543	1.1828	0.0769	0.1913	1.0758	0.0369	4.7601	8.4961	0.5768	0.397	0.0917	0.3256	0.4454	2.2945	0.3149	0.338	0.214	0.8092	0.5919	2.7079	0.8888	1.7919	0.1273	1.3925	1.8324	2.206	0.3417	1.314	0.3275	0.1742	0.033	0.4992	1.2352
FSTL4	0.482	6.0891	0.6535	0.0054	0.2022	4.4049	1.4787	1.1824	0.0715	0.1317	0.3946	0.2286	0.2179	0.8899	0.4042	0.8356	0.0258	0.1594	0.2621	0.0231	1.7052	0.1076	0.0253	0.1044	2.3941	0.826	0.029	0.1853	3.9838	0.3422	0.1041	0.9934	1.1916	0.4475	0.2634	0.1925	1.0385	0.2687	4.7736	1.8512	0.0024	3.5644	0.2006	1.1731	1.6727	7.1029	0.306	4.014	1.4731
CNTNAP5	0.1105	1.5838	0.4415	1.216	0.1326	2.7464	2.0799	0.0844	0.2905	0.2617	2.2999	0.1032	0.0696	0.0715	2.7924	2.0813	0.0199	0.6064	0.0671	2.0368	0.689	0.3165	0.3619	0.0567	2.3064	0.6694	1.3608	0.1065	1.8761	0.2609	0.8205	0.1475	0.6457	0.0044	0.4118	0.3017	0.1432	0.7119	0.0142	2.7198	0.0538	3.9466	3.7032	1.3003	0.1714	1.691	0.216	4.3714	0.4665
OASL	0.1568	2.6955	25.7773	0.1642	0.1303	0.1004	0.2262	1.6992	0.1112	18.0951	0.5448	0.0799	0.6572	1.1353	0.1234	0.1913	1.6438	0.3829	6.7288	5.5458	0.9675	0.1354	0.8937	1.4584	0.3825	0.6863	0.5456	0.2828	0.2841	0.1362	0.4336	0.2512	0.4931	0.5083	0.3837	0.4218	1.3303	0.329	2.8331	0.4755	1.6927	0.3753	3.1284	0.3398	0.1026	0.2795	0.3406	0.1771	1.6307
LSP1	0.0645	1.5341	0.8557	0.2523	0.1303	0.098	1.3999	0.8739	0.1172	0.2697	0.2755	0.4376	4.4786	3.2745	0.3713	0.4231	4.1907	0.3084	2.3574	1.3971	0.251	0.19	2.4444	1.6788	0.5831	0.2703	0.152	0.2765	0.1166	0.2151	0.9089	0.3163	0.4208	0.8045	0.3085	1.459	1.6921	0.7174	4.4264	0.6633	2.4865	0.4531	1.2569	0.2288	0.1569	2.8055	0.6739	0.5692	0.376
HAAO	1.674	1.7998	0.4161	0.8274	1.5189	0.4533	0.3768	1.0778	0.4304	2.7999	0.7772	1.6408	1.7288	0.9744	0.563	0.4498	1.3186	0.9543	1.3575	0.8013	1.0516	0.2951	2.3747	1.4584	0.9371	1.3618	0.3111	3.5425	0.4729	1.5332	0.9478	0.6777	1.3372	1.6612	1.1643	1.8257	0.8939	0.645	0.6163	0.5896	1.6707	0.9026	1.4734	1.0056	1.0198	0.5504	0.9102	0.3786	1.1904
DENND1C	1.1331	1.4508	0.9795	0.33	0.6446	0.4006	0.5074	1.028	1.075	2.4152	0.7409	1.4042	2.8287	2.0644	0.5204	0.4119	1.5889	0.6987	3.0231	2.3037	0.983	0.2084	1.3162	0.9043	0.7579	1.1463	0.362	1.8016	0.5722	1.2514	0.7793	0.9766	0.6773	1.8361	0.7361	1.2358	2.0975	0.6338	1.4211	0.4954	1.0991	0.9222	1.4758	1.021	1.927	0.8647	0.4879	0.3599	0.904
ST8SIA2	0.3129	0.3869	0.1267	0.2036	0.7108	0.2496	1.8893	0.1196	0.155	0.0308	3.3607	0.6279	0.0062	0.0116	0.6916	2.7632	0.0333	2.1918	1.437	0.4264	1.0319	0.0168	0.1946	0.6232	1.0257	0.5065	0.4231	0.0531	0.7052	0.6806	4.0328	0.4188	2.0093	0.3707	0.9908	0.259	0.2083	0.8888	0.0594	1.4219	0	1.9192	1.7566	0.5317	0.2757	0.2535	0.4168	1.7245	1.7759
CARD9	1.0255	1.1883	0.5598	0.2182	0.4576	0.2755	0.6824	1.4321	0.544	1.9636	0.8	1.5805	1.9784	2.2377	0.4582	0.4755	1.5321	0.6802	2.895	1.975	1.2073	0.2402	1.6612	2.0909	0.4851	0.7678	0.4732	1.4446	0.421	1.5487	0.6544	1.0131	0.4555	2.0173	0.6355	1.374	1.7751	0.59	1.251	0.7068	1.0198	0.6251	0.8674	0.8079	1.4255	0.7646	0.9643	0.2603	1.2316
ZMAT4	0.1291	4.395	0.4097	0.1173	0.0764	5.4045	1.6344	2.5939	0.289	0.0196	0.9834	0.0644	0.0538	0.1925	2.8266	1.4342	0.0704	0.3849	0.0866	0.0252	2.2859	0.0356	1.2198	0.2679	1.4947	0.3563	0.6668	0.1067	1.2487	0.0582	0.5623	1.4906	0.1305	0.1227	0.2935	0.2723	0.2377	0.2931	0.0105	2.6361	0.7888	1.0286	0.6135	2.3804	0.115	7.2562	3.5526	2.8731	0.2181
CACNA1I	0.3811	2.4319	0.1906	0.311	0.209	3.7035	1.1047	1.9839	0.262	0.1756	0.7104	0.2103	0.743	0.0941	1.9036	2.0317	0.1686	0.872	0.2477	1.2879	2.2141	0.105	0.0409	1.2046	2.027	0.179	7.6556	0.2708	3.4755	0.2235	0.6281	1.8535	0.1964	0.0994	0.3452	0.3519	0.2868	0.2507	0.5136	2.2302	0.0543	1.3501	0.7148	2.1416	0.0885	6.6777	0.7295	2.2278	0.6341
LIF	0.0518	1.7948	1.1017	0.1585	0.0319	0.0497	0.3961	1.3218	0.1102	0.261	1.2194	0.1061	1.9265	3.8025	0.1562	0.112	2.5507	0.3241	0.6019	0.2801	0.0602	0.1442	2.9934	5.002	0.2108	0.0344	6.4689	0.273	0.0375	0.2262	0.3283	0.1245	1.6386	0.2955	0.0835	0.2967	0.1259	0.6056	11.9074	0.4096	2.0254	0.3957	0.1932	0.1135	0.0384	0.0535	0.0939	0.1885	0.3249
SCGN	0	0.7903	0	0.0609	0.0119	1.96	0.5076	0.2428	0.024	0.0609	0.5256	0	1.0234	0.0457	4.6967	1.5741	0.0292	1.2573	0.0617	0	0.9593	0	0	0.0417	0.255	0.0449	0.8819	0.014	0.7829	0	0.3001	0.3794	0	0	0.2436	0.0323	0.3124	0.0608	0.1824	0.1905	0.1537	0.1759	0.6631	0.3794	0.0286	0.896	0.2742	5.7268	0.0509
CLEC4F	2.7161	0.3007	0.8619	0.7731	0.5769	0.5579	1.2279	0	1.2647	0.6272	0.7179	0.952	0.146	0.0137	4.8436	1.1907	0.954	3.2886	0.6002	0.3632	0.8102	0.4844	0.0481	0.0916	0.1772	0.2153	1.3938	0.7957	0.3843	0.7946	2.0887	1.1525	0.9022	0.8092	3.6719	0.7995	0.325	0.3948	1.1162	0.395	0.0263	0.8958	1.8739	0.8808	0.7205	0.1952	1.4699	1.762	0.061
HSPB3	0.3323	5.9204	0.3786	0.2657	0.0778	2.978	1.5766	3.0614	0.1571	0.1594	0.3212	0.0636	0.1064	0.1993	0.3196	0.9029	0	0.2717	0.8411	0.1141	1.3387	2.3212	0.025	0.0607	0.8682	0.1226	0	0.1221	2.8006	0.1216	0.1559	1.5378	0.0946	0.0702	0.2239	0.4934	0.2512	0.7525	0	4.766	0	1.9679	0.3776	1.0093	0.0938	10.3881	0.2205	3.9044	0.2223
SERPINA5	0.0134	0.5569	0.3951	0.2838	0.0658	0.1412	0.0231	1.0124	0.0806	0.0433	0.0457	0.0288	1.7233	7.3837	0.0372	0.0638	1.0795	0.0148	0.0731	0.4419	0.0249	0.0394	0.6613	1.6255	0.1209	0.0621	0.4448	0.2155	0.1418	0.0837	0.0395	0.0428	0.0086	0.2224	0.0405	0.1786	0.1819	0.8413	1.8378	0.7411	0.8239	0.013	0.074	0.0984	0.0283	0.0506	0	0.0617	0
JAK3	0.3754	2.4182	0.7569	0.0927	0.1138	0.9304	0.6455	0.8684	0.2427	3.5542	0.6334	1.5477	3.2917	3.9808	0.3413	0.5004	1.8751	0.3222	6.4777	4.134	0.8621	0.1325	1.6359	0.8042	0.5968	0.5864	0.3673	0.3954	0.5843	0.3977	0.3948	0.6307	0.3158	3.2989	0.371	0.8195	1.892	1.1712	2.5254	0.526	0.9407	0.8873	1.4864	0.8769	0.8939	1.9111	0.2606	0.4675	0.3988
GPR45	0.6541	1.7249	0.1578	0.9728	0.4188	1.1257	1.7527	0.139	0.7214	0.2301	1.5985	0.501	0.1361	0.1079	2.9656	1.1009	0.1255	0.9091	0.2516	1.7782	1.2836	0.4759	1.507	0.203	1.0427	1.6212	1.4831	0.2162	0.8034	1.4174	1.0558	0.6751	0.7168	0.4007	0.661	1.1004	0.2825	0.5749	0.2351	1.2465	0.0943	4.1469	0.8298	0.815	0.5167	1.8295	0.124	1.5472	1.9686
CARMIL2	0.3516	3.13	1.0822	0.2105	0.2148	3.6072	1.0655	3.429	0.1747	0.2341	0.6554	0.1501	0.3739	0.1974	1.1378	1.6071	0.2355	0.9841	0.2575	0.0893	2.3307	0.5659	0.0891	0.1485	1.8799	0.1876	1.1225	0.421	2.7436	0.2447	0.519	2.1159	0.2989	0.1687	0.6102	0.3241	0.4311	0.258	0.8073	1.5143	0.1535	0.6215	0.476	2.1511	0.1724	6.0801	1.3737	1.4575	0.5901
HOXA5	0.0292	0.092	0	0.0105	0	0.0093	0	5.9846	0	0	0.0181	0.0126	18.8229	0.5705	0	0	0.0252	0	0.2258	0.054	0.0136	0	1.5509	5.0659	0.703	0.4936	0	0.0723	0	0.0384	0	0	0	0.0277	0	0.0093	0.0992	0.8038	0.0225	0	3.5936	0.0189	0.0124	0.0306	0.0123	0.01	0.0373	0.031	0
GBGT1	1.4533	1.2874	0.4702	0.5925	0.8722	0.5549	0.3671	1.2032	0.6014	1.3869	0.7479	1.3921	2.8342	2.1633	0.5823	0.4985	1.5997	0.5691	2.79	1.5492	1.0726	0.3104	0.71	1.158	0.5489	0.7661	0.2732	2.9486	0.4971	1.5164	1.1853	0.8991	0.6791	2.0039	0.6524	1.3531	1.3578	0.5308	1.3498	0.497	1.0156	0.6648	0.8237	0.8218	0.9818	0.8323	0.8035	0.3408	0.7259
ST6GALNAC5	0.0828	7.844	0.3494	0.0357	0.0204	5.4166	1.2917	3.4011	0.0293	0.0417	0.288	0.0499	0.2175	2.8454	0.4836	1.0563	0.1858	0.4659	0.4072	0.0281	1.2925	0.0379	0.8665	3.1957	2.1528	0.1621	0.2593	0.0205	9.1921	0.1363	0.2062	0.9081	0.0583	0.0629	0.1098	0.3738	0.1287	1.9543	0.0096	1.6345	0.3195	0.9198	0.5712	1.4762	0.1891	9.2334	0.3248	3.6237	0.1868
KLRC4	0.3774	0.2212	0.1301	0.5045	0.0758	0.1035	1.6177	0	2.6571	0.8537	0.8376	1.6031	0.1359	0	2.467	1.1416	0.0233	0.9324	0.4667	4.8309	0.9774	0.3354	0.1096	0.0443	0.7476	1.253	0.7924	0.4234	0.3466	2.0961	0.4327	0.3023	0.6043	1.3326	0.7152	1.7838	0.0786	2.2298	0	0.5605	0.0175	1.4718	1.0108	0.3212	0.7986	0.0927	0.092	1.2244	2.8671
GABRA4	0.0488	6.906	0.0201	0.008	0.0156	6.1156	2.5004	1.0325	0.0802	0.0096	0.328	0.0019	0.0272	0.0419	1.7004	1.7539	0.3294	0.5826	0.095	0.0507	1.9792	0.0058	0.0195	0	2.3785	0.1001	0.3395	0.0257	4.5132	0.0248	0.3297	1.5524	0.0284	0.0148	0.2707	0.2117	0.0582	0.5516	0.0188	4.1901	0.2978	0.9643	1.2	2.9487	0.0357	7.6336	0.2044	6.1539	0.3249
KSR2	0.3727	1.5791	0.3057	0.1232	0.4756	3.3103	1.2047	0.5024	3.1522	2.1277	1.1943	0.0756	0.0543	1.2776	2.2879	1.4994	0.0615	1.4839	0.0674	0.0135	1.5435	0.8675	0.0074	0.0461	1.3181	1.1234	1.1237	0.5979	3.2405	1.4452	2.1477	0.9787	0.1843	0.1589	3.3729	0.6755	2.2742	0.0911	0.6204	0.934	0.0062	1.5457	1.8666	3.98	0.1345	2.7177	0.4418	2.4801	0.3642
MYT1L	0.1134	4.3075	0.4126	0.0318	0.0652	5.0066	2.2228	1.3067	0.04	0.0128	1.8047	0.0025	0.0288	0.0828	1.4412	1.8403	0.0271	0.9641	0.0669	0.0075	2.0197	1.6328	0.0111	0	2.4518	0.117	0.6412	0.0572	3.499	0.079	0.7013	1.0168	0.0736	0.0366	0.5882	0.275	0.1158	0.3069	0.0088	2.0785	0.0097	1.0277	1.6902	2.3291	0.0658	6.3741	0.8191	3.8242	0.2512
FGF9	0.8067	2.6046	0.6456	0.4168	0.1817	3.1276	1.0591	1.1706	2.0714	0.2195	0.3149	2.0498	0.2793	0.0279	1.234	1.8256	0.067	1.0159	0.7302	0.0671	1.2689	0.0102	0.0105	0.0212	0.8821	0.6317	0.3011	0.1197	1.0402	0.9676	0.38	0.7868	0.2517	1.101	0.5879	0.1217	0.1357	0.1797	1.7124	2.3649	0.0335	1.3946	0.5067	1.0691	1.0634	3.4107	0.3661	1.8971	0.2438
BLNK	0.8025	0.8008	0.5451	0.2509	1.1706	0.2698	0.8115	0.6494	0.9714	2.2227	0.5364	1.4531	0.3678	3.4489	0.2757	0.1934	2.3557	0.9514	3.881	2.4593	1.6427	0.0955	1.5573	0.3863	1.295	1.8918	0.3574	0.9179	0.2996	1.0896	1.0305	0.7466	0.6853	1.7492	0.7619	1.6529	1.4378	0.8526	0.5119	0.4529	0.2577	1.0431	1.2882	0.8664	1.3344	0.7221	0.3216	0.4401	1.6144
DGKK	0.261	0.0634	0.0283	0.9005	0.1928	0.3491	0.7471	0.8268	0.1162	0.5442	0.2744	0.2076	0.0265	0.0181	4.7723	1.279	0.0318	1.8734	0.0091	0.0103	0.8957	0.0526	0.0181	0.0192	0.4094	0.5153	4.759	0.3042	0.1462	0.4453	0.9976	0.4394	0.4286	0.2831	0.5909	0.0447	0.0585	0.0321	0.0155	7.5642	0.0087	0.5501	6.2575	1.6742	0.6258	0.2393	0.5766	0.8001	0.4498
SLC47A2	0.1274	0.1041	0.4746	0.0405	0.474	0.1367	0.0995	0.7797	0.0771	0.7901	0.2887	0.0549	10.1576	28.4849	0.6302	0.0805	1.9029	0.2096	0.536	0.1436	0.1359	0.0932	2.1	0.4926	0.07	0.102	1.9658	0.6287	0.3372	0.1432	1.4116	0.096	0.1032	0.4809	0.8748	2.3912	1.8646	0.3751	32.505	0.4512	1.4051	0.0828	0.8206	0.4071	0.0539	0.1315	0.1471	0.1808	0.0263
SLITRK4	0.1221	3.572	0.1883	1.0411	0.0668	3.8809	1.2324	1.5513	0.5619	0.5996	0.3558	0.0585	0.1798	0.3773	0.386	1.6462	0.0563	0.4793	0.1904	1.2443	1.3372	0.0036	0.0184	0	1.8898	0.1045	0.0632	0.1368	3.4262	0.1699	0.2545	0.8086	0.1165	0.2632	0.2695	0.2556	0.1899	1.0866	0.0314	1.3965	0.0018	2.6652	0.1318	1.6968	0.0827	6.2875	0.0671	4.2142	0.1824
NUAK2	0.3106	0.9381	1.2308	0.3193	0.795	0.5585	0.5034	2.1809	0.5767	0.6066	0.6156	0.1402	3.77	15.058	0.9143	0.3219	2.7968	0.3428	0.6736	1.7132	0.4261	0.6681	1.9541	1.306	0.3744	0.6185	1.0538	1.3811	0.3754	0.5213	0.2561	0.8645	1.1981	0.4077	0.4876	0.7009	1.2144	0.5982	2.0159	0.5252	1.18	0.4757	1.1214	0.4042	0.2628	0.3916	0.2208	0.446	0.2225
COL27A1	0.8035	0.9624	0.2342	0.1584	0.6212	0.386	0.8033	0.9016	0.3413	1.8055	0.5871	1.1366	0.7926	1.3706	0.27	0.6308	0.4466	0.6465	0.9097	0.6822	0.3477	0.1594	3.9835	0.6145	0.5275	0.2198	2.733	1.8458	0.6315	1.5859	0.7013	0.5876	0.4103	1.5071	2.1472	1.0292	0.8731	0.6853	2.6241	1.192	5.4866	1.9818	0.2607	1.1965	0.4256	0.6942	0.0809	0.174	0.535
HCST	0.7113	2.778	0.2949	0.3199	0.5311	0.3415	0.1026	1.453	0.3152	1.6316	0.9115	1.5324	2.2731	1.8599	0.4398	0.1591	1.8812	0.5234	2.8351	2.1151	0.7852	0.1455	0.3615	0.7305	0.4824	0.974	0.1233	1.1758	0.2286	1.1716	0.6008	0.4272	1.2812	1.479	0.337	1.0182	2.333	0.3197	0.9929	1.0782	1.0094	0.7801	1.1743	0.4674	1.505	0.7033	0.9861	0.0315	1.0258
ACCS	0.734	0.8616	0.7197	0.0618	0.1388	0.3105	0.4309	1.468	0.3805	0.6951	0.3734	0.6141	5.3944	1.6597	0.3928	0.5274	0.2892	0.6096	1.1772	0.8249	0.4589	0.104	1.0908	1.3189	0.2407	0.4588	1.3235	0.5464	1.2029	1.8638	0.5946	0.6669	0.3409	1.0201	0.6117	0.9012	0.3296	0.2727	0.6909	0.554	0.6433	0.2288	0.6474	0.9025	0.5413	0.995	0.3442	0.1828	0.5383
EN2	0.3545	0.1212	0.0178	0.1169	0.2076	0.1324	0.0341	0.5181	1.0368	0.2604	0.6562	0.6683	3.9517	4.0466	0.242	0.0264	0.8291	0.1413	1.0294	0.2282	0.0412	0.0193	2.9176	1.438	0.2938	0.6963	0.0041	0.5555	0.1851	0.9391	0.1372	0.3312	0.4399	1.1794	0.2071	0.2819	0.3804	0.7038	0.2161	0.6525	1.9739	0.1632	0.0189	0.2019	1.0751	0.0508	0.2583	0.1101	0.3038
GRIN2B	0.4238	5.668	0.0112	0.007	0.0761	3.983	1.4464	1.3783	0.0545	0.0279	0.9441	0.1024	0.1223	0.0682	1.208	1.2636	0.2354	1.0883	0.0464	0.0075	1.3396	0.0016	0.2181	0.0113	2.6997	0.3694	0.03	0.0635	6.033	0.0975	0.9207	0.5868	0.1471	0.05	0.7625	0.1976	0.6712	0.3213	0.0187	1.7947	0.0063	2.4848	0.7924	2.1248	0.0411	6.6947	0.0642	3.9723	0.1541
CEACAM21	1.877	0.9606	0.4666	0.6571	0.5793	0.276	0.6	0.9099	0.6834	2.0444	0.851	1.6066	0.8768	2.3877	0.7684	0.121	1.0843	0.7932	3.3161	1.8807	1.2614	0.2076	0.9367	0.6772	0.9557	1.162	0.3587	1.8972	0.3179	1.0612	0.9855	0.4672	1.3158	3.5202	0.5479	1.1861	1.4051	0.5777	0.5177	0.5932	0.7487	0.9066	1.3832	0.6489	1.7925	0.6106	0.4112	0.333	0.9034
GLP1R	0.03	0.3648	0.0815	0.0216	0.1424	0.8646	0.4243	0.0299	1.285	0.0351	0.3847	0.0259	0.0297	0.0203	3.1946	8.3898	0.0292	0.2485	0.1128	0.9993	1.1441	0.0049	0.0076	0.0123	0.5519	0.0648	0.206	0.0527	1.8378	2.0421	0.3169	0.8594	2.7252	0.5136	0.2304	0.1504	0.5069	0.1124	0.0116	0.2275	0.0097	0.439	0.9112	0.1105	0.0445	0.1136	0.4418	0.5139	1.8409
ASIP	1.6114	0.6916	1.0302	0.1623	0.2265	0.2269	0.1859	0.6937	0.7541	1.09	0.841	1.5553	5.7326	0.9134	0.7572	0.3075	0.3618	0.4268	0.3523	0.6571	0.7489	0.2954	1.4195	1.0061	0.2137	0.5563	1.3582	1.1187	0.1864	6.0305	1.0888	0.413	2.9929	1.0722	0.3664	0.9637	0.4385	0.1738	2.5813	0.6979	1.4635	0.2932	0.3021	0.1807	1.8547	0.133	1.3197	0.0686	0.3557
KCTD16	0.2797	4.3383	0.1284	0.6305	0.3671	5.2492	1.8432	1.1471	0.58	0.3038	0.7902	0.2107	0.8121	1.1894	0.7483	1.3387	0.1276	0.5825	0.2516	0.3489	1.2526	0.0875	0.0656	0.0853	2.8007	0.6739	0.2097	0.2166	4.0761	0.4254	0.3937	0.834	0.5949	0.4448	0.5	0.4253	0.2	0.7053	0.3482	1.8027	0.0628	1.5651	0.2743	2.3659	0.4571	5.9023	0.1546	3.6252	0.4624
ZMYND12	0.3219	1.9447	0.312	0.0745	1.2602	1.8396	0.776	1.3472	0.163	0.4798	0.5429	0.2378	0.9272	16.6475	0.3056	0.6445	0.5659	0.4991	1.0474	0.4546	0.4061	0.0151	0.7401	2.4934	0.9286	0.1679	0.0383	0.3611	1.1084	1.1438	0.7671	1.068	0.162	0.612	0.3485	1.2873	0.581	0.6132	0.1594	1.2348	1.8123	0.3885	0.4898	0.8057	0.3405	1.9926	0.1275	0.9871	0.7266
HOXC4	0.5074	0.3889	8.1979	0.2739	0.1847	0.029	0.5699	0.9824	0.8609	0.3	0.0676	0.3904	3.054	1.8466	0.056	0.027	0.4539	0.1734	1.3374	3.5329	0.16	0.0178	3.3465	3.6255	0.6009	0.1624	0.0301	0.4119	0.0233	0.4776	0.1607	0.1306	0.2844	0.1378	0.2198	0.5592	0.8806	1.9605	3.3428	0.4631	2.8628	0.0589	0.054	0.0572	0.6595	0.1309	0.0773	1.3889	0.1455
TNFRSF11B	0.0699	1.3042	0.3793	0.941	0.1122	0.3003	0.19	1.281	0.2123	0.3017	0.1923	0.3097	3.5581	20.1385	0.1111	0.2262	0.8189	0.0588	0.4274	1.3383	0.1577	0.183	2.2523	8.1182	0.2407	0.2187	0.952	0.3382	0.0385	0.1578	0.0422	0.032	0.1662	0.2087	0.1513	0.3048	0.0194	0.993	1.9602	0.6139	2.2275	0.3762	0.1786	0.2798	0.1098	1.2632	0.0341	0.2692	0.0801
RPS6KA6	0.2195	1.231	0.9733	0.4494	0.5069	1.1333	1.1433	0.2296	1.0249	1.1388	0.6997	0.9804	0.0657	1.0678	1.0436	1.3348	0.4457	1.1853	1.4442	0.6553	0.9965	1.2266	0.0502	0.0468	0.5981	1.1206	2.5107	0.7305	1.2315	1.114	0.9248	0.4064	0.7907	0.8835	0.9487	0.6802	0.5403	1.5823	0.9815	1.9412	0.2479	1.7381	1.5257	0.9991	1.028	1.2551	1.3013	2.0516	0.655
PRMT8	0.154	5.3474	0.111	0.0676	0.0976	3.5043	1.5968	2.6103	0.0426	0.0459	0.357	0.0065	0.5976	0.4688	2.0036	1.2519	0.0486	0.431	0.1642	0.0139	1.4626	0.0295	0.0534	0.1512	1.494	0.0723	0.2082	0.0776	2.2688	0.047	0.2981	1.4315	0.0577	0.0107	0.2249	0.1338	0.2372	0.3443	0.0174	3.1454	0.0682	0.7736	0.7679	1.637	0.0445	8.4795	0.4357	3.1737	0.3014
PCLO	0.0954	3.6871	0.3821	0.0134	0.094	4.6481	1.7164	0.9271	0.1049	0.1175	0.3099	0.0661	0.3639	0.4704	1.224	1.75	0.0331	1.0671	0.1618	0.1239	1.6018	0.2864	0.3031	0.0054	3.366	0.2212	0.7884	0.1314	3.9334	0.1957	0.1602	0.8866	0.1797	0.1	0.6082	0.4582	0.131	0.4526	0.0346	2.0063	0.005	0.9574	0.4296	1.8883	0.2069	6.208	0.1309	4.5722	0.2034
FRMPD4	0.0604	5.0732	0.1822	0.0181	0.444	5.6679	1.7079	1.4327	0.0571	0.317	0.1783	0.0195	0.1595	1.9244	0.8886	1.902	0.0696	0.5945	0.1261	0.0156	1.7619	0.0758	0.1347	0.0062	2.9316	0.1003	0.3071	0.1123	4.5494	0.0813	0.0765	1.0361	0.2724	0.0359	0.3778	0.3171	0.1566	0.3319	0.1163	1.777	0.0016	1.5017	0.4311	2.1434	0.0447	8.6064	0.0601	4.6924	0.1187
[truncated: 729 more rows]
[truncated: 463 more columns]
