# Supplementary material for: Identification and clinical validation of diverse cell-death patterns-associated prognostic features among low-grade gliomas
Source: Sci Rep. 2024 May 24;14:11874. doi: 10.1038/s41598-024-62869-4 (PMC11126566; doi:10.1038/s41598-024-62869-4)
Supplement: Supplementary file 4 — Supplementary Table S4. [file 41598_2024_62869_MOESM4_ESM.csv]

Table S4��the expression of 590 prognosis-associated genes
	TCGA.VM.A8C8	TCGA.HT.8018	TCGA.DH.A669	TCGA.E1.5318	TCGA.CS.4938	TCGA.HT.7694	TCGA.IK.8125	TCGA.QH.A6XC	TCGA.HT.7855	TCGA.FN.7833	TCGA.DB.5275	TCGA.WY.A85B	TCGA.E1.A7YL	TCGA.DU.7290	TCGA.HT.8012	TCGA.HT.7877	TCGA.P5.A5EX	TCGA.P5.A781	TCGA.HT.A61B	TCGA.DU.6396	TCGA.RY.A847	TCGA.P5.A72Z	TCGA.DU.A7TJ	TCGA.HT.A5RA	TCGA.HT.7470	TCGA.DU.6399	TCGA.DU.6394	TCGA.S9.A6U9	TCGA.HT.7881	TCGA.HT.7879	TCGA.TM.A84S	TCGA.HT.A4DV	TCGA.DU.6395	TCGA.DB.A64S	TCGA.FG.8187	TCGA.HT.8111	TCGA.DB.A75O	TCGA.DU.7010	TCGA.S9.A6WN	TCGA.S9.A6WL	TCGA.FG.6692	TCGA.DU.8166	TCGA.HT.7471	TCGA.HT.8010	TCGA.S9.A7QX	TCGA.E1.A7YY	TCGA.FG.A6IZ	TCGA.DU.7302	TCGA.WY.A85A
CLU	1137.2763	1627.3382	2384.692	211.9695	383.27	878.2041	997.3974	2257.3935	655.1943	1258.8874	1175.1272	315.4303	3609.3298	1754.7093	687.2154	738.0821	3074.2727	1436.7882	541.3808	515.5867	961.1961	277.7913	638.4423	2724.9227	946.3711	1009.14	1132.131	1587.265	1037.2104	1374.8697	2286.1738	1492.4534	1232.4488	881.3395	1095.481	1996.1081	3183.0852	661.8912	6234.1794	720.8888	1569.8694	484.6646	1071.8655	1958.5962	680.916	861.1546	1076.2029	1000.0713	915.3233
SMOC1	160.1049	33.2685	374.7997	224.6369	65.6735	90.4093	110.7903	7.3518	315.0312	155.815	89.8924	263.5343	1.9094	20.5011	403.0937	204.6806	40.1691	242.851	116.8396	46.6646	252.2922	1010.9948	52.7249	2.1641	111.491	269.7522	183.0271	211.8376	76.5826	216.3676	307.3126	147.7518	175.6922	157.2233	157.6655	116.2187	226.9131	85.0682	33.4934	128.309	30.3053	95.4942	285.6637	77.256	152.5976	19.7049	481.3179	67.3589	146.8814
AQP1	47.5301	25.5242	3.3734	0.3854	98.0961	173.8532	56.7704	626.899	24.4722	58.8226	66.2179	3.2836	1705.637	9.9955	27.3617	15.3094	10.5061	18.6516	30.2877	36.5819	9.2247	0.4709	162.847	491.8382	116.2737	19.4761	1.7608	18.111	43.1729	20.0438	34.8202	98.3221	31.7881	106.8476	46.8417	222.078	106.6078	98.4436	7.6015	101.1508	627.8752	25.1957	24.728	59.8975	29.8327	11.1042	6.6581	120.9165	44.8596
CHI3L1	1.3644	241.0865	8.5752	0.0912	0.8121	4.8913	4.3188	65.3291	0.222	0.8746	2.6219	0.3277	550.1086	628.2671	1.6917	1.5162	517.8472	2.5838	7.5532	2.87	1.0465	0.9959	797.6621	1200.7887	9.0653	1.3167	95.7609	1.4234	2.2283	0.9088	3.432	4.5139	2.6979	2.6789	2.3395	7.6984	4.3402	48.8523	780.6242	86.5132	775.1641	1.4051	61.3985	4.9117	2.6439	211.8926	0.5597	4.0157	2.5955
IFITM3	26.0973	319.8293	179.5638	45.9325	32.8656	98.786	51.2668	272.1312	46.7535	545.358	64.2504	38.2584	208.0655	172.3063	64.0825	40.1315	95.6614	51.4679	251.9279	154.5588	66.6005	19.1563	177.9336	163.3767	44.6746	53.2663	50.6752	99.4007	141.5529	95.0728	113.9294	101.0099	39.5805	126.2084	61.4223	83.2095	122.6621	61.3744	50.4816	120.3304	461.718	27.5357	137.7617	60.2593	45.4826	140.9477	43.5434	49.5753	76.0545
DLL3	71.6958	33.0373	73.1802	151.9663	71.8158	21.1608	86.4221	54.8013	106.9992	37.5556	307.6294	135.7835	26.2364	0.433	402.4744	55.9814	0.2729	45.6361	44.3597	193.5463	103.3776	114.309	41.6257	7.5456	62.3124	139.9384	15.1467	54.3318	16.4602	212.735	62.4574	97.1626	269.9045	127.6892	24.5143	108.2317	17.4797	38.3137	0.3762	29.94	14.0416	160.5899	93.845	31.9298	251.7659	9.3277	199.1183	90.0713	446.426
ANXA5	89.69	63.3978	64.9255	88.0229	88.5595	40.5297	51.3418	499.9249	39.3906	106.5724	65.3242	85.3871	250.5008	208.5058	51.5518	50.9288	152.1273	86.6879	119.5411	84.1347	77.4594	57.0492	381.0542	175.7413	49.0029	61.4587	128.506	97.2303	51.305	81.9338	127.6168	67.4409	92.4569	96.7849	77.3373	84.5196	41.1037	58.238	126.6814	47.2763	360.6233	88.2988	81.8918	62.8943	63.1095	37.3275	51.7326	38.0916	62.642
LGALS1	47.421	211.2766	141.3456	36.4427	107.2339	81.6255	66.2034	196.4276	24.6756	62.2485	49.2329	31.2059	421.0533	137.7305	37.4404	45.6313	221.5238	64.4934	73.0248	26.9335	76.1469	71.4868	170.0468	373.7516	47.3417	32.3572	17.0314	110.9744	57.1971	30.47	108.9454	100.7569	35.4575	33.0588	105.6741	100.6738	169.1323	57.404	318.0118	78.3258	327.2375	28.2679	152.3513	112.5328	38.284	152.4156	84.5204	64.1171	56.7457
HSPB1	47.8141	88.9324	184.963	34.7757	37.6157	50.9236	30.8133	288.4077	25.27	24.9144	89.153	15.5231	339.0128	169.3464	28.0814	23.3562	164.1397	48.8106	111.569	103.0333	53.3063	73.7428	55.2422	179.843	23.6919	32.6983	162.5386	155.9631	28.9046	22.4339	150.0189	47.3355	68.8238	43.0415	70.4798	61.4775	143.6964	29.0633	164.4162	60.4324	299.0188	22.9614	48.7173	81.9506	24.6851	66.8472	159.9361	29.3585	23.6514
BASP1	53.7571	204.741	25.4389	44.6639	62.8082	190.292	95.3388	125.9786	47.7083	55.0815	73.0081	58.2669	37.1059	26.7582	112.0688	93.9158	36.3846	107.4697	55.1063	73.6639	124.4315	23.7314	6.2071	4.4442	112.2058	73.0171	48.4177	47.5676	141.2319	47.0198	69.1682	82.64	61.786	44.9685	63.9922	55.2141	70.9445	98.7399	18.5813	110.476	5.9045	110.9054	101.9321	83.1375	27.6081	264.585	56.3873	131.7953	86.2485
GABBR1	47.0674	72.0452	32.1878	51.3997	58.1132	81.3315	132.2024	27.5641	44.5766	35.9256	68.3989	63.0175	17.8582	7.5025	97.7815	121.2509	114.1751	180.1777	19.8028	34.369	104.1225	79.2402	11.876	17.1397	74.2478	95.8969	135.1878	29.1924	98.5674	63.3958	153.5438	110.0314	61.0717	44.5825	96.861	55.6314	88.7818	26.1038	84.5995	108.0063	11.4656	93.1933	80.1504	245.1115	63.6508	90.8294	73.3847	100.2468	112.5937
TNR	45.5672	14.4299	108.8658	168.7757	39.5034	50.1765	113.3164	8.9792	96.159	51.2457	75.8779	29.0531	8.9549	2.2301	212.0118	107.8285	26.2929	78.7847	5.1283	73.0431	73.7962	313.0455	21.5212	6.1558	59.9729	99.1648	167.0725	39.2965	40.3994	49.5021	90.1221	41.0378	50.9572	15.8122	52.6344	35.0462	53.2328	36.8998	35.79	106.9248	6.1489	116.1294	108.7987	43.5606	32.2049	16.7717	42.4924	171.3704	29.4488
SHD	83.0323	10.6519	130.7341	86.1962	28.8941	20.7566	62.1363	11.1404	90.0828	46.0184	104.4008	112.2384	28.5923	0.2762	143.6403	49.4568	0.1818	54.0905	33.9449	45.0965	75.1068	154.7884	17.3311	2.5076	24.4487	87.387	56.9129	33.2202	14.6723	76.2434	71.0502	69.3617	115.763	56.9495	30.6786	40.043	49.462	27.9584	0.4864	60.5875	2.6326	68.6984	75.651	11.6549	71.7768	12.693	275.3555	46.8469	85.9887
NSG2	51.2101	119.209	54.8797	83.638	17.8712	92.8375	146.3453	41.098	32.5633	29.9994	151.7184	28.6278	1.8226	2.6717	153.2627	63.6419	0.997	67.5517	7.3628	29.723	92.6101	21.1841	0.5702	0.9163	61.454	36.0085	75.5351	15.3372	126.4754	30.1478	47.3525	49.5624	37.6892	9.1825	33.8711	41.257	36.0121	11.9114	0.5375	100.3446	0.7701	106.9638	141.0281	57.243	6.2656	144.7944	140.748	144.4337	86.6938
IGFBP5	65.2816	62.7405	44.572	8.3968	52.8901	26.5818	22.0977	68.3393	54.6997	80.2845	58.1323	13.6072	492.2952	92.3533	28.6283	20.0667	305.9036	10.8993	12.8805	20.6124	14.6165	0.5129	56.0844	108.123	51.74	29.102	52.7882	57.5467	23.3183	31.6834	34.3934	17.639	26.9185	78.3973	49.2397	37.1138	42.2376	57.4122	191.6296	32.5781	168.6203	62.1126	12.116	43.7925	46.3098	14.0985	2.9112	48.6836	24.3729
SFRP2	155.3145	6.0975	0.1212	0.2712	89.9052	14.77	41.9494	0.9613	13.743	38.673	50.5372	31.7396	6.5405	5.6877	78.0697	60.6081	1.7683	147.0461	4.1658	1.0866	274.6646	0.2056	0.9108	9.9898	63.8517	220.6761	1.5743	108.0468	106.4057	125.1584	301.0085	109.2723	117.9427	91.8956	232.4445	75.0994	93.7457	0.7529	0.4257	2.198	0.1222	248.7419	27.5185	156.7698	31.7773	2.2983	26.8991	5.9012	123.7199
SEZ6L	28.974	42.4647	47.3586	78.2453	12.0832	58.5594	136.4734	33.0584	12.47	44.3749	68.9741	25.5388	3.104	1.075	165.0548	99.6274	1.8899	72.0618	33.6951	40.8172	112.0767	36.3683	32.7256	36.6239	54.0025	44.0818	127.3551	9.9403	40.1233	36.8765	71.4088	38.41	13.4884	11.8752	32.5607	22.8216	30.1078	19.5806	0.9681	124.8136	15.4595	115.1815	129.285	35.405	27.7899	38.0486	58.2099	131.819	66.7739
LHFPL3	16.0221	8.4931	67.6027	187.7683	17.8375	11.6731	86.1431	36.3026	66.5899	35.1834	36.3784	70.7239	21.8993	3.1267	84.0087	51.878	4.6666	28.3493	14.6584	60.3746	55.3168	203.7345	140.8661	24.0171	17.7452	86.0404	82.465	10.875	10.2111	33.9035	36.0798	16.9208	40.1802	46.7427	25.7217	19.7764	6.2888	28.6047	65.4528	64.0562	25.3365	87.1372	80.6331	10.7082	66.8393	7.0154	6.2927	46.5524	49.4964
MAOB	75.9478	53.1977	3.7349	0.2057	31.4953	35.1345	13.9266	131.2888	0.4606	2.3373	8.5777	0.4851	156.6394	427.8375	4.0911	20.3822	74.6753	7.0163	8.9794	43.694	32.5897	0.3516	160.3959	18.6065	25.0712	8.8782	64.7411	8.6828	33.2775	4.5195	152.1214	44.5295	6.1182	20.4911	32.3505	23.5832	71.5868	36.9368	3.5219	40.8792	171.9965	24.9405	15.1578	116.2148	1.5833	45.9708	1.7881	20.2388	97.8475
BST2	41.3336	127.3017	75.406	24.4845	18.8994	17.1707	14.059	108.4695	17.7132	314.2666	18.8473	32.1262	72.2752	39.5084	16.896	17.7649	53.3364	25.7883	234.1977	70.2005	32.6004	6.7699	49.2427	185.8196	26.5641	48.5337	11.694	46.0944	22.4387	23.7673	16.9845	35.3814	29.6807	31.5184	16.7779	26.8905	49.6199	22.1242	35.7966	25.881	529.9619	29.2154	63.995	19.9825	21.5865	25.7042	39.3426	13.7203	41.2164
ZDHHC22	41.5964	22.6578	42.0154	94.5174	13.7869	44.6379	49.3548	13.5803	38.9251	31.322	61.4961	33.9717	4.9747	0.7141	95.3447	56.2363	5.7189	51.6064	14.8462	8.9375	48.3825	81.7311	11.9443	6.8752	36.1589	41.5303	69.8907	12.9369	22.7377	30.6019	59.0751	38.7767	31.5634	23.3399	23.0545	21.9078	36.0651	17.9414	8.6101	60.8203	2.9819	36.096	115.9587	26.2222	22.3577	37.1976	155.6227	35.4748	42.5001
TIMP1	2.653	157.9691	17.9566	23.9211	2.7537	5.8822	6.1327	99.1078	2.9384	18.7675	9.5239	4.0644	147.424	99.6536	3.377	4.3537	85.1152	3.2917	31.6895	8.8604	5.5286	10.0481	133.9018	214.2789	4.871	8.473	16.0482	12.64	5.8399	7.0262	5.126	9.4984	4.8086	10.796	3.3909	3.1771	5.6453	17.2509	17.8412	35.2666	301.9866	6.4796	38.7685	4.5086	4.0063	46.2391	7.1007	5.5618	3.9837
TMEM100	97.6966	7.5374	33.1798	73.8331	8.4822	18.3457	28.3104	19.1346	64.6019	18.5778	73.2726	53.6536	12.8744	0.8791	34.525	69.8945	16.482	21.8327	11.9324	27.1194	54.5384	10.1014	2.631	6.7481	25.1116	74.1651	31.4442	39.3703	24.395	56.3421	43.0187	31.9647	20.6834	30.4604	26.957	24.5589	13.5588	5.5847	21.41	48.542	5.2671	56.7349	33.9428	27.4108	53.6641	2.4747	24.2394	29.5361	45.7998
AEBP1	22.1782	20.5989	2.6071	2.6933	4.1611	3.3317	6.8272	147.1977	1.4484	64.2621	2.0371	2.2776	224.2661	134.6135	3.0125	22.1941	87.3836	6.3575	30.4987	62.2213	29.4539	2.1269	129.6133	55.1539	10.7151	5.4183	2.1397	6.3365	21.7985	28.0518	71.0313	28.8333	7.5785	9.1863	46.0147	7.878	48.1218	4.1263	84.7418	13.684	201.201	12.9251	5.153	38.4254	8.6742	5.8804	11.9454	7.9353	15.3479
PID1	45.4479	17.4152	18.711	103.2361	29.8117	21.0769	44.907	14.0512	32.9366	20.7715	53.3017	29.847	8.8593	7.1656	58.9835	36.5377	23.3702	29.7802	14.851	33.7774	44.3023	113.4607	14.5985	21.3574	26.7326	24.7895	20.2882	16.9191	14.6174	24.4342	31.2666	23.9384	46.968	16.7409	15.5107	21.0731	11.5287	8.5645	13.8446	50.8684	4.715	57.8379	56.4716	19.0442	50.6904	20.0424	51.898	35.9923	54.6652
LINGO1	16.6481	61.4836	33.6334	46.0178	8.6739	34.5383	37.8124	24.8003	33.0077	17.4134	51.3507	34.785	7.0374	1.4682	45.3387	36.8726	1.5902	24.6621	11.8892	25.7728	47.3629	103.2116	23.1335	14.1646	25.0569	36.1573	36.7421	11.0231	37.8005	21.5902	33.4134	34.3666	18.2721	12.0332	14.8353	13.5997	23.1681	16.6612	6.9457	42.5522	3.544	27.4265	61.572	21.0249	22.137	73.6735	78.4031	42.5501	22.164
CHGB	18.877	61.4766	67.3554	39.5365	4.2156	45.074	57.1854	25.4259	9.0548	12.8258	40.3429	10.1258	4.8562	1.7539	70.0226	41.3096	1.7237	57.3257	5.2395	3.7381	60.0105	78.9465	2.6439	0.8152	23.007	19.7311	115.2432	5.6432	65.0779	11.973	51.8419	35.5179	15.4227	4.2286	24.0645	6.2236	23.4522	4.9572	12.0542	68.6677	0.5743	13.2939	89.3282	32.3986	5.4351	93.5661	113.2164	88.7994	25.1209
MSN	10.5579	39.9481	14.2485	30.5602	26.1212	12.8746	15.8315	53.2753	11.4915	52.7299	15.1884	18.6658	93.0904	127.8096	10.1526	15.7328	37.3677	10.2491	31.855	80.4033	17.6195	9.2029	117.3716	120.5135	17.6293	25.3411	14.401	55.0414	13.8436	19.1524	12.95	12.3021	18.1637	29.2397	20.8838	39.1906	20.8793	24.3063	29.341	26.5108	106.8785	20.4918	21.075	16.2223	17.566	14.7195	3.3049	13.0644	58.3431
VAMP5	33.1033	53.85	32.427	25.9922	28.4582	20.2128	17.4511	46.0976	25.7215	79.6667	12.6996	15.9729	75.1973	43.454	23.9792	19.5342	75.3475	24.474	36.4331	33.8868	21.5075	11.3469	29.5503	70.6357	14.426	19.1752	45.0559	24.4476	18.8286	28.0632	30.319	27.8576	25.6118	34.2118	29.3008	34.589	74.1506	11.6792	35.9561	26.2824	93.0241	11.5714	33.3441	29.2281	22.5096	19.6907	45.1913	12.59	20.1557
INA	15.749	49.7966	25.5188	27.0851	5.9182	101.4389	52.0315	27.3959	5.1512	12.6823	58.1603	11.6643	0.2944	0.6922	57.7884	38.5406	0.6261	25.0317	7.3778	2.9164	49.7329	12.6301	0.2195	1.0518	25.1526	28.7309	47.2547	4.9209	41.5899	19.4724	28.0372	28.6344	11.262	7.903	9.8092	6.6633	16.3173	6.2447	3.1778	52.1623	0.025	38.4241	48.8133	27.2046	2.6109	79.6297	46.9267	76.808	35.7553
DUSP26	38.8123	38.1329	44.7074	32.1328	17.1722	38.008	33.7033	20.7176	52.0705	22.4838	46.4675	16.9371	4.3149	4.91	59.4994	25.8709	25.8388	24.87	13.8495	12.4189	32.9445	48.2451	0.7672	4.2222	27.7296	24.2309	36.4142	15.7707	30.3177	30.2658	28.5486	29.6665	42.2679	17.4127	22.9482	22.402	28.546	8.9049	18.3403	37.0243	3.986	23.6776	40.3217	24.4285	18.4534	48.8236	110.752	35.9555	22.5002
F3	12.25	95.4852	22.867	3.1636	40.5252	23.7445	24.4915	76.5007	1.7002	19.0629	21.5867	5.8173	136.0745	86.2658	9.2766	18.8395	50.1114	29.2332	16.4872	3.6181	13.2122	6.5932	141.7982	144.2131	13.2975	24.1278	15.3156	17.3048	21.9843	31.4888	37.5711	9.1006	7.8232	21.6864	18.7017	28.3771	12.8675	21.3065	3.6131	69.8145	132.4657	20.2811	15.9305	22.3096	9.941	56.7449	3.2019	20.4314	27.5256
CDK5R1	14.0228	63.4622	17.7003	35.5712	12.5985	56.027	40.7497	21.6328	29.3279	18.4185	36.8989	29.74	11.2967	7.9624	46.2157	32.0205	1.9306	25.5565	16.2759	16.7048	35.2795	30.0242	12.2435	8.1863	38.0052	29.1864	36.6723	6.2357	61.2902	20.4032	22.7119	26.2035	17.1849	15.8589	15.0862	12.6951	19.0655	20.1921	2.3918	38.1893	4.4537	33.8486	34.0536	29.6791	21.231	91.9031	17.7064	52.2018	25.6136
PLPPR1	25.8632	6.1988	23.4478	49.7823	9.2029	13.1824	32.7959	3.0438	23.8887	19.1063	83.4237	34.1714	27.7549	3.786	56.1532	32.1433	0.089	25.7608	32.9099	29.4441	37.4791	39.8637	1.4798	2.6404	19.3748	26.2033	24.1292	9.3596	17.1219	24.7597	54.3336	33.274	27.3003	10.4382	24.8397	13.9026	11.2926	23.5263	0.2063	30.3324	1.3232	31.8757	37.6606	8.8464	11.6999	4.3362	81.362	30.5414	51.2673
GRIA2	31.428	33.4301	6.9735	38.7192	13.4434	38.5136	38.147	9.588	28.7613	24.4613	20.9662	58.6277	5.4062	1.3833	65.2905	48.1586	6.9723	17.1675	4.8415	25.9024	32.1832	35.6153	18.5543	7.5451	21.6773	16.5219	46.5622	13.9874	43.3447	50.8073	20.5051	19.0625	15.4009	26.9418	23.9104	15.7733	3.6901	6.879	11.6021	24.947	7.0914	56.3933	27.5503	27.0102	27.7352	42.9784	10.1295	32.7297	40.7074
CLIC1	14.2152	40.2996	20.511	29.2306	14.2985	6.5119	9.3785	52.2226	9.5022	55.971	19.7422	20.1719	103.8295	94.5879	9.595	10.295	52.6722	9.8325	63.7534	40.7728	17.1503	8.5639	62.2046	125.9476	9.6355	17.5981	13.8897	36.857	6.5972	15.0314	12.1047	12.842	23.0951	29.43	9.9035	18.0052	21.2806	15.7544	22.8302	16.3953	112.9981	23.9305	26.6775	9.0396	15.9535	10.2391	16.5112	6.56	11.049
JPH4	27.8709	49.6515	23.847	40.625	15.9194	52.7502	39.8404	24.9079	21.5736	16.2248	28.2458	18.6253	1.2544	2.1017	54.5251	39.4827	13.0606	28.8315	11.6781	18.6451	37.1937	50.7717	2.9509	5.8098	32.2898	26.15	32.1548	12.3546	43.8376	20.5464	24.5961	23.6849	27.0659	11.4061	16.3102	13.1541	15.1393	9.3135	24.8076	31.8831	2.6501	29.5904	32.282	43.684	15.8241	66.6259	29.338	69.0177	25.1453
GALNT13	28.0788	6.7252	32.6108	50.8954	34.636	18.6196	34.0757	0.9119	45.5299	27.0018	30.2848	36.834	5.8213	11.146	39.9843	27.608	21.5749	27.7248	6.5904	46.2481	32.4285	70.9511	1.3764	0.7568	18.6835	48.4935	60.335	26.8606	11.7523	26.6594	30.3141	12.5057	27.4665	21.9961	21.3111	19.3265	18.2764	17.5839	14.5154	27.89	0.3527	41.4868	41.3994	19.9539	36.2927	4.1861	19.1875	28.2818	26.5184
CHGA	13.2249	116.4742	62.93	3.2997	1.4216	129.3315	39.8493	85.7397	1.8636	5.4239	28.7722	1.5648	0.8479	1.561	33.3008	24.5813	0.4654	34.1525	3.7014	0.6096	55.894	13.9203	0.3315	0.0681	31.5091	7.4535	20.7456	3.4264	19.0359	6.7741	16.2405	50.0536	7.0361	1.3556	12.5503	7.4114	10.9266	5.2078	0.1788	45.4843	0.0215	17.9815	29.206	26.5853	1.9859	253.4967	58.2869	64.9869	16.4205
ASIC4	26.9312	4.0968	32.0163	33.8949	3.0439	10.7784	24.8214	9.3351	21.7261	27.6671	18.3354	15.6436	3.5356	0.0999	56.6521	26.7881	3.6089	19.7245	2.0276	17.0975	17.9754	57.5994	5.5016	0.1766	2.8358	13.181	53.333	15.8401	7.5328	13.0556	19.5763	18.4888	13.0821	13.197	9.915	3.0475	26.0939	0.9446	6.3926	57.5236	23.965	41.9849	39.6231	5.5194	14.3126	4.6646	95.2355	14.0952	16.8992
SOD2	13.7528	19.4856	42.6276	7.1145	10.6158	13.8212	9.1188	31.0299	26.9488	12.9133	11.8455	7.3786	225.2266	47.1688	5.7073	10.2064	84.2759	6.9326	26.9511	57.6109	9.9991	7.9835	127.4847	78.2934	11.7534	8.7738	27.8922	17.5625	8.8829	5.9965	9.5629	7.2334	9.3257	13.5956	9.4531	16.8063	23.9496	16.4333	119.6255	21.848	230.3798	10.7519	13.0758	11.807	7.3798	14.0683	5.6943	11.7314	7.8276
FAM110B	30.6278	9.647	11.7235	18.6096	11.6772	9.6102	16.3189	6.3848	42.4789	24.3881	32.9602	50.3133	7.7589	5.1445	35.5673	19.6304	9.2693	25.615	8.4431	18.2096	28.6966	44.1911	6.3658	5.2841	16.7568	40.2341	27.4873	9.0009	10.0775	24.2002	26.0705	14.3236	28.4682	17.3195	16.6824	10.1106	12.8664	12.373	5.602	29.9264	4.5313	35.3622	28.2318	7.8246	17.1119	9.2945	59.6196	13.3472	29.0886
CAVIN1	6.8197	34.1133	6.1506	14.0762	14.2828	13.2568	8.5866	58.5346	9.4615	10.1591	8.8018	7.729	57.5026	112.945	11.277	12.4277	41.232	14.7075	29.3568	6.8912	11.7711	5.9278	72.5159	84.6051	12.5914	15.0845	5.3435	31.8213	16.1245	13.5492	11.1643	28.0668	14.16	12.2373	19.7978	12.8865	14.9002	25.0576	35.2397	13.9438	106.8123	7.6864	13.2852	12.5074	7.9413	9.7146	5.9019	5.8013	7.2294
CRTAC1	13.3236	6.3119	26.6994	47.6005	17.6191	20.7911	27.2673	10.4578	35.3704	7.704	32.7929	12.4425	2.1599	2.0809	45.8257	28.2488	0.9995	13.8276	5.5998	3.1525	26.5871	93.1689	0.1387	8.7312	18.6712	14.0979	32.0226	12.324	16.0338	6.1096	18.567	20.029	33.3187	9.3644	8.9219	4.7411	16.5558	5.5786	6.098	60.6999	0.119	26.4763	31.0749	8.5414	9.8905	14.4014	84.5755	36.7472	9.6003
RCOR2	11.628	6.1977	34.2672	32.164	5.9058	9.4427	22.2048	4.2872	26.4946	16.8128	11.6189	33.0946	7.9238	1.587	32.8702	17.0379	1.6334	18.5639	13.6054	12.3775	22.8791	45.9899	5.2882	1.9592	12.6857	36.2033	13.0375	10.9221	5.74	19.6843	24.7757	22.7866	23.7476	19.0419	10.8331	10.4165	19.8758	14.7609	1.3427	33.814	5.1641	15.6429	29.457	4.8066	26.3566	7.6359	60.3837	23.6341	21.764
PSD	11.6078	53.6019	9.3658	16.0128	3.7484	47.1627	30.4569	34.4824	6.7912	6.92	19.1875	11.4523	1.353	1.4941	39.174	41.214	2.7886	22.1362	3.7823	4.7029	39.009	23.6613	1.8329	0.4169	38.2332	11.0114	17.3154	3.8056	54.5619	14.8843	11.7843	24.9328	10.3671	7.7452	13.9952	8.7829	9.125	7.2584	3.2846	29.8446	0.4598	24.877	22.1144	49.3316	6.2429	74.299	46.3483	29.0117	24.204
CAPG	22.8034	26.5824	20.1799	3.3119	16.5047	11.0726	7.876	27.5395	2.756	19.6923	9.6409	19.0972	50.8105	88.8475	10.7406	5.2483	40.2987	11.5468	47.8862	17.9707	12.1209	4.7848	41.5031	32.1968	10.2661	11.045	6.2249	21.3224	16.0022	15.0244	23.5941	14.8088	17.1204	17.991	13.1752	26.2191	43.1238	13.4181	14.0017	4.4084	41.5085	9.3296	25.9565	13.3446	8.8951	14.0019	22.558	6.3624	8.7974
BMP2	18.439	4.3796	57.9045	81.5763	6.6699	12.1189	27.1208	1.7986	38.7851	13.529	20.4523	49.4862	4.6962	1.2409	68.7646	26.5198	6.0042	17.1114	13.287	27.7811	31.3414	54.5418	0.9681	5.2528	15.5156	29.9827	32.2557	15.4675	4.8415	23.1653	31.226	27.4604	15.9314	16.1289	13.5471	7.5956	8.0079	9.0967	7.4844	12.198	2.6429	6.9868	39.1965	4.4662	29.463	1.9605	26.8153	49.6891	18.7827
TRIP6	27.9117	21.009	13.0315	4.2123	35.6799	10.1646	11.8598	72.2303	4.4566	13.4498	14.7305	4.4348	77.1203	32.1415	10.8752	8.5398	17.5227	10.6589	22.4314	12.446	11.9777	8.6043	52.4884	74.4317	13.8064	13.2104	4.5584	17.1756	16.9613	14.3458	20.3482	23.5327	12.1018	7.1417	20.084	23.4746	25.589	15.3213	21.6171	11.1188	70.6127	7.7485	13.4477	22.7072	10.8637	8.2817	22.1448	6.1539	16.1491
RPRM	25.4605	10.0401	8.9567	30.3642	17.953	8.0861	16.0906	6.0032	19.462	21.5386	39.9909	34.4198	22.1493	2.6952	35.2142	15.814	0.3799	20.4945	17.0882	7.0884	32.1557	1.2558	2.2177	0.7372	9.9917	39.1809	4.6737	9.3798	17.3708	51.3339	46.9329	13.4993	46.9013	24.1849	5.9881	10.8024	19.7845	33.3547	0.2575	8.9466	0.5137	47.3295	44.4072	6.1658	34.2801	16.1323	20.2499	8.1035	50.1155
ANXA1	1.4583	18.3996	21.4288	3.9386	3.288	3.6436	2.9628	26.424	4.6351	6.4103	2.6414	5.2793	69.9918	391.1242	1.8033	2.8779	56.6007	1.5495	25.0642	29.3145	2.4652	0.9881	83.7155	95.3476	2.5661	2.8112	3.8312	7.7809	1.1798	4.4778	5.0127	1.5602	4.8683	7.7982	1.4383	16.0484	15.103	30.5669	11.8298	10.4228	57.3596	2.0602	5.7284	2.2493	1.9109	2.9008	1.3931	3.0167	1.1806
FERMT1	15.4115	3.9754	51.6784	18.1816	8.5896	4.3591	22.4474	0.2434	36.8508	9.9176	10.4083	40.5385	2.9032	1.4771	43.793	19.5738	2.3195	7.5395	7.8454	29.1842	14.2729	95.8289	1.5325	1.8324	15.1897	36.4336	23.9711	7.7673	2.8572	29.7054	11.9111	8.5541	22.5279	17.3009	7.8058	11.4609	10.0939	8.9356	2.9852	19.5625	1.1851	13.2041	34.1163	4.7767	48.7169	1.3455	26.5563	20.9252	20.4821
GDAP1L1	17.0667	17.1515	35.4026	20.1482	10.6419	16.2181	28.1634	11.2738	11.5158	12.0486	29.5785	16.7894	6.5988	0.4722	39.7617	19.5046	0.4771	16.0696	11.7839	13.8766	24.6355	22.9288	3.5887	0.5688	13.1744	17.4144	21.2236	4.8763	13.0997	20.8927	20.1948	18.6051	17.9499	9.8163	10.6468	7.0339	17.0585	3.4521	1.1913	19.5111	1.9831	21.977	25.5628	10.0148	16.6944	22.2817	119.7289	19.2615	25.0735
STX1B	14.0298	54.1705	7.2969	7.6598	5.4658	48.2252	23.7002	38.4814	10.1968	8.5089	16.8655	13.5595	4.1066	1.3682	21.7226	22.9214	3.6435	16.3475	10.658	6.0975	28.7422	19.5366	3.1983	2.2474	32.0964	10.827	13.2256	7.9651	34.2214	9.2057	13.1395	30.1931	10.3518	9.1699	10.5171	8.604	11.8326	7.4558	7.0178	38.306	1.7059	14.3856	15.0484	28.1983	14.9716	108.417	19.7965	41.7612	16.4767
SEMA6B	15.8852	38.9983	36.5635	21.1737	9.4231	19.8679	18.7294	18.3452	18.7214	11.5695	18.5556	21.7861	6.8967	2.8019	39.7394	21.2492	4.0778	14.2382	19.8409	14.4989	25.7022	48.5767	2.7488	3.6168	18.2789	19.1312	16.4161	12.8472	23.0715	15.2819	10.6249	18.8691	23.6168	14.3558	7.5252	7.942	10.0315	12.4076	12.484	24.8682	2.6799	28.1857	18.5518	18.6954	16.5437	52.627	39.9021	16.6858	17.9502
TNFRSF1A	19.4202	18.5334	18.9512	6.0732	14.7596	7.5654	10.4208	37.5245	10.1739	19.7243	20.0481	11.9824	42.9253	34.1379	6.3092	7.2546	38.5269	11.4793	13.4491	16.9699	11.028	18.0164	43.7889	44.659	13.409	15.2085	30.8352	23.8014	11.4961	8.6251	23.1078	11.5315	13.3598	16.2878	12.162	24.7859	24.5498	7.0801	42.5644	13.4596	44.7443	6.2494	12.7651	10.5654	8.8484	7.5313	12.2896	7.4058	8.4352
METTL7B	2.1716	10.8159	6.1304	0.4859	2.4621	5.5013	2.9059	82.2045	7.6468	5.9489	2.8119	3.1137	5.1121	39.3053	0.9477	1.4475	199.1176	2.0946	11.2552	2.7512	1.374	1.171	124.5835	72.0059	2.4971	1.4417	386.9738	1.84	1.1494	0.9258	5.4871	3.1274	4.0204	9.072	1.3693	10.0772	14.1877	3.117	158.8101	12.282	220.5714	0.8183	7.3546	1.5347	2.7491	16.6056	1.8059	5.8014	0.8422
ITGB4	41.6172	13.1602	1.9236	0.2402	32.2023	4.7901	2.0391	20.4368	12.7529	37.502	15.7331	7.7851	57.2542	54.1453	2.9899	5.2042	52.6517	6.8054	10.0244	8.6272	7.9357	0.9203	19.3149	4.1588	9.5705	11.4638	2.7228	46.6775	8.1018	19.1223	19.7118	7.8941	14.1035	20.3226	23.7382	27.9987	48.54	30.9297	34.0906	1.9081	12.4454	9.1609	4.7525	21.2917	4.8963	5.3949	2.5943	3.8264	7.1844
MMP14	7.5648	19.3446	23.318	7.9655	7.9559	3.1751	4.8838	38.3474	10.5598	18.3757	11.5845	14.715	57.3409	24.2134	5.6785	2.5426	22.2846	6.8159	13.3686	61.5936	5.2648	2.5926	47.1027	72.9091	9.3306	12.6922	8.2526	13.2573	6.9226	21.4746	19.192	4.7385	6.8944	25.4054	6.3434	14.7101	19.2511	18.2023	7.4113	10.0994	111.5512	6.7621	12.0286	4.8366	8.411	3.4275	8.5361	4.2825	21.0244
PSRC1	15.0528	14.8675	10.011	2.8756	7.5414	18.0776	5.7156	45.1625	3.5805	9.4232	9.4236	10.6182	81.8583	38.0752	4.3384	10.3025	5.1952	8.4587	18.9145	17.7062	4.5471	6.0035	73.4661	24.0043	13.0289	6.0814	3.0097	18.0734	28.1894	9.1135	6.0529	29.005	6.8339	11.5119	26.0406	20.9077	13.9632	34.2174	5.8911	4.4046	128.5257	4.8285	6.2109	8.5308	8.3692	15.0893	5.4395	6.0701	4.0177
CYBRD1	19.3383	13.715	7.8711	4.9017	24.1054	11.3226	10.8469	8.6411	17.6368	24.1316	10.6931	9.4333	20.2071	27.2497	9.2257	11.3713	57.2854	18.5096	14.6368	15.7109	12.5594	1.0951	33.9873	21.017	15.3807	14.1522	4.1588	14.8369	17.6921	9.8092	24.6992	12.6877	11.5065	13.2532	31.5273	20.2142	16.9374	14.013	43.5749	5.6858	13.709	10.1922	5.2295	30.9454	7.9843	5.6552	5.4511	12.9214	10.7098
KCNQ2	11.8352	31.6121	11.3847	36.0241	7.0383	21.9969	19.7685	22.4763	9.204	6.9283	16.5468	16.9076	2.2823	0.4423	25.9121	21.0452	7.3075	12.578	11.4099	19.6511	17.1069	24.6168	5.0252	0.3563	15.3608	12.6846	15.9161	5.2711	25.8652	18.5797	8.6786	17.0703	15.4198	10.8843	7.6557	6.4384	8.069	9.2112	8.1309	23.4508	4.9776	18.0791	16.398	17.9974	11.2039	50.0825	28.1376	24.3377	18.4925
C1R	9.6699	23.9592	14.5647	3.1498	8.0034	3.3325	4.0186	33.0311	2.604	20.2888	9.9303	11.9746	71.3641	29.6658	2.5432	3.4427	79.8066	7.7255	10.5063	32.7518	4.8438	2.3001	82.3928	38.6454	4.7353	8.4165	13.8201	7.6206	4.5433	5.3065	14.1124	4.7682	12.2256	6.9821	10.0771	12.337	23.2923	7.0435	88.0422	6.5796	76.906	4.7961	13.5297	7.3887	1.5688	5.0492	10.1185	5.8256	3.2641
KCNIP2	7.5877	17.6714	7.8038	17.587	4.7873	27.9394	28.2385	8.8493	2.4754	6.6555	50.4967	2.6206	1.7647	0.6325	27.6227	28.6965	4.2771	42.4537	1.3785	0.5701	27.4375	7.0755	1.3904	0.5457	8.6275	7.4486	8.6117	3.5504	27.449	7.4941	32.0191	15.5461	5.9184	3.8659	16.4647	5.9872	10.6235	1.3227	2.5125	17.0195	0.5315	10.2796	26.6154	26.0457	5.6346	20.4644	16.5987	27.4354	21.9485
RASL10A	18.578	13.1706	3.1618	0.1489	13.2729	7.8439	16.1046	5.3611	11.2731	5.5513	32.0432	12.6909	6.5652	0.5896	39.3274	19.5266	2.2735	33.5397	5.9281	3.026	31.5357	0.3689	1.5191	0.7934	9.8132	19.5394	1.1475	6.1665	21.9011	49.2571	64.2907	28.0437	36.2396	21.4186	16.9307	11.5853	14.7366	2.8731	3.0811	8.0163	1.2231	10.4075	27.1728	12.5448	16.2387	15.2373	48.4209	17.4582	30.4949
EPHB1	11.5313	8.45	34.2743	62.881	10.063	13.2483	19.4166	2.3412	18.1457	12.8417	15.2563	26.877	8.0811	1.9331	15.7672	18.7252	2.2686	15.6622	10.2987	14.6439	14.5845	49.7012	2.4028	0.9592	18.5101	24.9939	26.555	7.6452	8.9008	16.0689	18.5054	9.4772	27.743	18.0619	7.1943	14.6037	8.7201	13.9169	18.3	11.7802	1.8982	18.8171	22.4878	5.5056	22.9952	6.5483	17.5694	19.4906	25.2994
IGFBP2	0.6874	6.4447	3.0902	1.8226	0.3678	2.2912	1.6657	119.1069	2.8905	2.3325	2.28	1.6495	182.8878	16.077	2.2328	2.2515	21.3244	0.7781	6.3057	3.1559	2.0643	1.0387	94.9123	285.8552	1.0295	2.0255	6.4359	5.5718	1.0467	3.2295	0.6342	3.9719	1.6255	3.8449	1.2183	1.0092	1.5878	22.0969	2.6836	12.0135	193.2005	4.2163	2.0184	1.8195	3.0296	3.4695	2.9095	1.2757	1.1936
FBLL1	8.4081	19.5391	25.5262	14.7606	4.3982	20.5129	14.3249	13.6906	7.8062	5.0197	32.8793	11.291	2.3487	0.5852	27.6007	15.7293	9.1822	14.3014	22.4651	7.5714	22.2382	26.2682	3.4747	0.7899	10.2508	10.3509	16.9566	3.7862	16.6971	8.0116	16.783	20.2912	10.9993	4.9997	13.3032	9.0673	19.3656	5.8413	6.0254	24.1192	0.0367	14.6654	23.6129	15.4188	10.1794	30.2384	73.6452	14.1539	15.0551
RTP5	20.8496	6.6379	3.2032	5.0406	1.866	6.8541	16.9588	2.7458	7.0743	7.5886	13.7674	27.5603	1.3511	0.1753	59.9264	26.6191	0.1163	10.3005	1.2535	0.9868	17.2702	15.8318	0.7237	0.0237	7.6154	8.17	14.1601	5.5266	27.0673	27.4108	10.2151	17.907	3.3521	13.1149	8.2917	1.4691	11.2392	24.1839	1.7487	18.4684	0.1997	7.9911	24.4629	7.4444	6.9377	10.6413	65.469	7.0529	21.0814
TMBIM1	6.6659	25.4069	5.4991	5.3674	6.9259	19.3853	7.6692	33.1776	5.3686	10.4302	8.6443	7.4159	44.2177	35.612	6.7542	11.3333	13.5369	9.8638	11.4372	14.3941	7.6104	4.0037	26.3512	24.1054	14.9605	8.3511	3.9176	18.6435	17.0078	8.3654	18.0217	22.1103	10.0707	11.746	16.9224	15.8891	11.2866	15.1185	14.7528	14.2176	23.5253	6.3029	10.596	11.4102	6.879	18.8	3.7044	10.9768	6.8357
CYP27A1	22.8796	10.6801	2.2002	1.9296	17.7668	15.349	3.4675	29.7567	2.0442	16.7735	2.3867	5.3312	20.0117	33.3105	6.0127	16.688	20.6514	13.0126	10.0086	4.7417	5.0083	1.3814	17.3549	18.7344	9.8147	14.4033	12.0023	26.0093	31.2909	16.3927	10.3652	54.5112	7.8972	27.9564	24.0313	14.1443	7.8093	10.2212	16.2677	5.1403	21.7187	4.7634	5.042	6.421	5.7408	8.25	2.9472	3.376	4.5368
KIF21B	7.8226	9.2599	23.1262	9.1866	6.773	9.0572	13.4971	3.3225	11.372	12.9247	24.6834	13.3348	1.9936	1.9125	19.2986	26.6911	1.3155	21.6855	7.4215	19.3283	14.5832	45.9826	6.2059	2.7721	15.1956	22.0317	9.1021	5.8928	24.8634	24.1567	16.2315	12.1727	12.1651	9.0111	10.7178	11.5638	14.3171	15.9202	2.5908	10.6076	3.9742	18.9393	20.7159	10.6917	16.8415	12.3445	6.9726	18.8839	19.106
CHI3L2	6.8105	30.4425	9.9087	1.1938	8.0369	0.4627	2.6606	29.2441	3.9332	3.6252	5.4656	5.2854	458.69	76.9545	0.7904	0.2587	20.0694	1.299	5.8373	6.9069	0.4669	1.3204	50.7854	85.2522	3.0826	3.7133	5.8148	8.7734	0.9439	1.7498	4.0042	0.8288	3.8062	35.6817	1.1535	11.8173	13.6812	35.5267	18.2084	19.4447	109.2798	0.3808	12.799	1.7492	2.3893	1.3818	1.8632	1.2582	1.2902
NMNAT2	10.5126	28.7831	14.9852	9.0232	3.299	37.6627	18.8918	10.8962	12.1011	6.2138	38.1312	4.1982	6.2884	7.2472	27.1125	15.1301	1.8556	13.1664	1.9609	1.0532	16.8921	8.6002	0.4282	0.1216	18.931	8.7753	14.4847	1.6774	29.2669	15.2804	21.0588	9.3415	8.8259	3.6627	6.8595	4.2757	9.2373	3.134	15.0855	21.8626	2.1436	17.6186	23.0226	17.0182	3.1236	45.2443	5.5117	30.5472	10.7605
C1S	2.2854	26.2893	6.9411	3.1972	4.2535	4.0456	6.0937	18.0914	2.4485	12.5402	7.3892	9.1685	42.2743	24.7082	3.9967	4.045	73.1623	6.7863	4.6591	16.4488	3.8196	2.0833	43.6722	16.3178	4.4582	4.4643	16.3655	8.0107	5.0327	4.9417	12.2341	5.3012	4.0879	8.5531	8.6553	10.5111	5.3659	7.2577	87.2395	12.2878	39.7685	3.2958	11.9317	8.6475	2.1444	5.7593	8.077	6.399	2.9818
ALOX5AP	13.5516	18.2287	4.6267	1.4607	7.9286	2.0156	4.8307	13.087	5.7249	30.2556	4.5623	12.6814	56.2009	62.1874	1.624	4.8332	18.5985	3.1627	25.2225	43.8946	14.0537	0.6254	15.3823	31.3028	8.3311	10.4041	4.0884	10.4724	2.3981	6.0377	2.7859	7.8168	5.6682	17.5347	7.1154	15.9897	19.4648	9.3114	15.2413	5.4038	41.8942	10.6499	18.3375	9.3406	10.0544	5.6459	3.5651	3.7492	8.2951
KCNIP3	13.859	9.4341	5.2015	21.2333	5.9682	12.9721	22.8406	6.3319	16.0161	6.7149	8.7679	12.8745	1.5959	3.2798	17.3922	20.3735	1.737	9.908	3.7203	15.6424	19.2824	19.8096	2.7671	6.3023	7.5468	8.4008	7.2437	5.0558	7.8306	17.8979	7.8542	18.8737	16.2159	12.5658	6.4108	10.2493	6.4795	3.9058	2.4455	15.3369	0.5062	20.5863	21.8463	7.7744	19.2826	11.8901	23.5868	13.833	13.9649
GNG12	9.4923	14.6047	13.6952	2.5411	16.5803	5.6467	4.7556	10.229	6.6247	10.4665	13.8276	8.7803	24.8272	69.2872	2.0746	3.6282	9.0884	3.8854	10.5712	11.5625	2.1898	0.4283	40.6795	33.1241	22.1833	10.9553	13.441	8.5264	6.7811	11.811	4.8868	2.419	10.3774	6.3539	3.2205	16.5539	9.0389	60.4235	34.3488	6.8265	21.6061	13.0705	4.2683	8.7471	3.0334	4.1185	1.2521	5.4944	5.207
PDPN	2.0291	6.7584	1.8072	0.1752	4.4392	1.065	1.1278	43.5982	0.8249	4.2737	4.1185	4.3308	107.7253	74.262	0.9911	0.5325	3.6858	1.0003	15.6087	6.6491	1.8359	0.2967	39.8748	106.7282	3.6085	1.5358	0.5514	7.0324	2.8692	1.5419	2.5194	1.4409	7.3815	4.0955	1.1791	5.3144	1.5184	10.8558	2.9796	1.8807	92.1804	6.8837	2.5992	1.6165	1.5742	2.889	1.4253	1.1327	1.045
NRSN1	7.713	29.2955	2.9973	3.9441	1.9192	20.1481	22.5312	11.4387	2.5187	4.3774	26.4975	2.5214	0.9681	1.0261	29.2629	23.7544	2.0855	13.3824	5.309	1.4282	24.0365	1.7963	0.4204	0.5097	13.7104	9.7004	14.5921	2.1416	13.6876	10.4843	13.1166	15.2767	3.1945	2.2377	9.8343	5.6578	8.0219	3.3576	2.778	45.0497	1.6692	14.259	31.7091	23.6516	2.2806	36.6504	21.8837	31.3682	6.6274
SERPINE1	1.7478	34.8022	8.1602	8.9762	1.0607	1.2255	1.5906	8.0494	2.5236	1.6752	10.2822	0.5066	20.0189	12.8394	1.8076	4.994	35.8279	0.2572	2.6853	13.7889	3.4636	0.6399	10.8639	40.2969	2.6197	2.9749	184.351	26.9671	0.6076	3.5595	0.6777	3.6393	3.4701	6.7665	0.6503	0.839	4.8333	3.5568	222.3486	9.483	10.5192	7.3368	4.2241	7.3608	0.9413	1.9891	0.4609	5.1022	0.2949
PDE2A	6.916	41.025	11.3955	10.5544	1.8841	22.3609	17.7536	10.9288	6.7279	1.9345	10.952	7.0911	1.5261	1.1119	14.8243	20.0754	2.9395	10.7092	3.5432	8.1754	15.2298	19.9631	0.5465	0.8059	21.1443	8.0869	5.0044	3.8693	32.5339	4.8143	9.0172	11.765	9.6904	6.8395	5.0277	4.109	4.8992	3.1699	7.4826	16.6474	0.838	10.2053	27.468	15.7374	6.8193	49.5737	8.9351	24.1794	7.1521
PTPRN	3.7574	61.1092	19.5886	1.3991	0.5546	28.3167	16.9875	16.7566	1.2618	1.4057	7.7666	0.1707	2.087	1.0672	21.3879	10.2646	11.2476	7.0002	2.2543	0.4368	14.7808	5.3156	0.2602	0.5132	18.5261	2.8102	93.573	1.2845	30.9226	1.024	4.512	12.9538	1.6609	0.646	3.3676	2.3265	5.5321	2.4692	50.3853	58.0371	0.2708	5.7749	24.929	14.7854	0.7196	75.0823	19.4747	30.4106	4.0967
BCL7A	6.3896	8.1073	12.9295	23.3539	7.3939	11.0395	13.4395	6.3387	15.3514	8.8309	16.0652	12.283	2.7202	1.7138	19.1456	14.3522	0.9136	10.8361	10.2541	17.2574	12.9192	16.4276	5.484	2.4882	11.7557	16.3753	9.8059	5.0347	9.085	13.6111	12.6518	10.7541	12.2155	9.8965	8.0911	8.2759	8.6408	15.3475	1.5266	7.351	2.8543	15.2797	16.2451	6.8871	9.8845	9.5042	13.4046	14.5648	19.3422
PRR36	5.0293	9.8955	28.3456	14.3276	2.1536	10.7779	11.6974	11.5217	13.3045	6.8184	8.8653	10.3997	10.2187	2.1362	34.0581	9.8552	0.412	9.338	11.9099	8.5906	16.0546	38.8555	3.4612	1.6739	9.931	13.1921	12.2948	6.5689	7.9802	8.7168	9.7189	9.5028	10.0944	4.4658	5.4755	6.0564	10.5172	9.3217	4.7249	9.8942	1.8389	7.7845	15.424	9.5238	8.5983	18.2727	20.6437	12.4553	11.9495
ELFN2	5.7756	15.2414	2.6956	14.3944	4.0165	11.689	19.1875	4.0448	17.6908	7.3275	15.4795	11.3701	0.4519	1.6455	30.2265	15.1168	0.1232	9.1626	5.054	22.9696	21.0191	14.8844	2.3772	0.0351	13.6138	10.0133	4.3811	3.5524	11.2025	14.7912	10.2962	10.1507	9.0511	5.3084	5.1365	6.2348	4.0053	8.2819	0.3888	5.7885	0.2128	16.2189	15.568	8.7972	12.0838	16.359	8.4653	22.5551	25.7328
C2orf80	9.4025	17.3955	6.6052	20.5456	7.278	18.0544	8.4283	9.6922	6.4751	7.9979	15.9369	15.569	3.9693	0.5834	13.4752	9.0881	0.9022	11.0932	6.3672	0.9794	11.2182	10.721	11.571	8.2869	8.5346	14.3147	8.1906	1.0421	25.2267	6.3849	7.2114	7.3568	13.1742	6.9001	5.8024	5.6725	1.0503	2.0511	0.2358	13.7146	4.1483	19.8184	8.7789	8.7357	11.4029	18.5962	12.6931	10.9031	20.1853
AGTRAP	10.6884	9.4764	7.8376	2.5862	12.5541	5.4769	3.8438	11.2291	15.1202	27.1287	7.9589	10.9944	31.953	27.0148	7.1685	5.1708	18.6119	6.978	22.8148	11.5285	5.5612	2.3194	17.5485	18.2809	9.1496	12.4286	6.9035	13.1315	8.1934	12.2052	9.3495	12.2706	13.9017	17.1778	7.0165	16.0238	23.6468	13.7742	7.2879	3.434	23.8543	6.6919	7.1067	5.2104	9.8127	4.2778	8.1346	4.3331	8.8223
FSTL1	5.1853	14.8825	7.2656	10.6191	11.4097	3.4496	4.5892	14.159	4.7956	10.031	2.5281	6.3415	33.0997	125.6806	3.1986	4.2068	14.8838	5.2229	14.2799	7.1579	4.4043	5.7182	41.6602	49.187	4.6842	7.7876	6.424	7.1319	3.9189	9.8024	6.263	2.2957	6.38	11.5804	4.9829	7.0084	3.8593	19.519	41.2089	14.557	45.8851	5.8852	7.7463	5.8506	4.1779	3.76	4.0775	3.0113	6.7499
SERPING1	1.7441	26.5139	11.519	3.768	1.8981	5.544	4.4953	19.1803	2.6282	25.4175	3.6238	1.7451	63.3713	84.5435	5.6404	3.9995	35.32	2.7555	16.4902	24.5677	4.7414	1.612	30.2988	26.4927	4.9184	3.4163	3.6149	4.9349	4.0562	1.565	9.2607	5.6705	1.9853	5.5077	5.3537	4.3017	7.3328	4.7049	21.4759	5.1421	49.4161	2.436	10.9435	5.5651	1.7931	8.7028	3.2156	4.7441	3.0126
EMP3	4.0849	17.0868	1.8294	0.8665	2.1636	2.517	1.9699	48.6017	0.5512	3.8501	2.3581	0.8144	80.5463	60.9907	1.0837	1.3545	13.9396	1.2	3.8465	2.3733	1.8561	0.4791	65.6168	58.453	2.242	1.0018	1.5468	2.3935	2.2336	1.2252	2.3688	4.2235	1.4448	1.7531	1.4672	4.6158	2.6515	5.9834	4.2494	5.1623	102.2226	2.2981	4.7533	2.8308	0.8643	6.8564	1.5084	1.9037	1.7738
DSCAML1	9.1905	3.8981	16.225	16.8026	2.101	7.8828	9.7826	2.2584	14.9807	9.1476	11.2014	18.1954	0.8802	1.2312	21.7968	14.877	1.1202	9.6073	3.1459	12.0111	11.4118	31.1949	2.3882	0.8344	9.0654	13.138	11.835	6.0319	8.2959	11.0611	9.2856	11.1016	8.4764	7.7266	7.906	4.124	7.2243	5.1023	3.6364	13.5912	1.5096	9.6783	17.7902	4.2408	10.2814	4.7551	8.4821	11.3442	9.1381
SCN3B	3.6195	38.5908	11.0285	7.4192	6.2758	19.6325	20.8816	7.6249	2.5503	0.8117	13.727	0.8489	4.0759	1.4225	22.8494	22.7838	2.1971	15.8023	4.4736	3.59	20.1407	7.1461	0.2497	1.0235	19.9138	5.9394	15.0966	2.0468	39.5065	1.3311	8.9576	10.1654	6.7424	1.239	7.0866	2.4734	3.7441	3.3575	30.8465	15.2333	0.7464	8.5017	23.66	13.33	2.1405	44.8807	10.0827	36.3502	1.8081
PLEKHA4	2.8498	13.9121	35.5116	1.3124	5.8332	1.4433	1.467	24.6039	4.3054	51.0174	2.392	7.7732	12.5492	58.3697	1.4508	0.9512	22.9402	2.3662	11.1059	4.6485	3.6577	4.327	54.0139	27.585	6.1113	4.1226	11.8307	11.6309	1.6972	4.3712	2.9205	2.4707	5.869	9.3694	2.17	7.5434	13.1492	3.5648	44.8323	5.1523	58.2788	1.559	5.8033	1.814	22.2935	4.1226	3.7473	2.3377	2.3804
MFAP4	6.5606	22.4748	6.4029	2.0602	9.0778	3.7487	6.8753	17.7814	1.7423	4.644	8.3823	1.4597	16.768	57.7838	2.5444	4.9655	27.2364	5.0291	8.7808	14.9763	6.3646	0.4999	13.2641	3.8513	5.4649	6.8899	5.6489	10.9923	3.9177	4.5662	6.0753	4.9865	8.8083	2.0069	13.4804	3.4757	7.6742	5.9193	32.1255	4.8562	16.9313	9.9382	11.9423	12.0048	1.4234	2.1167	3.8874	7.0003	0.6582
ATP8A1	7.6951	15.2965	8.3761	15.8284	4.4744	23.9472	12.3943	4.8634	8.8579	5.6408	6.1208	8.7536	2.6023	5.6321	18.8658	16.919	2.4246	17.8872	2.4212	2.9383	12.2998	14.2128	2.614	2.2403	18.0678	10.301	9.7622	6.7429	32.4799	8.8921	8.7914	16.051	6.0224	7.3572	20.5556	13.1856	3.1463	11.9435	3.0951	14.2658	2.4343	12.2936	10.6639	10.0956	8.9683	19.7405	4.4218	20.7971	7.9604
NECAB2	8.2882	53.3829	5.5149	5.9645	5.7192	12.2655	16.3607	9.5575	3.231	5.2341	9.1494	9.5003	1.5334	5.5188	7.345	9.9156	1.6498	8.9829	5.7651	1.832	13.2351	1.7655	2.5957	5.1987	15.6906	5.2318	7.1617	3.6511	39.4317	8.8894	15.8917	9.2112	14.1784	4.3695	8.816	4.5386	7.8323	4.848	0.2146	18.2541	2.3624	6.9965	9.1984	22.1817	4.202	27.0252	22.9611	12.0454	14.1346
GRIN1	4.31	42.855	2.5743	1.587	0.718	46.1314	10.4387	30.5329	0.4308	1.1849	6.1292	0.7243	0.27	0.6117	6.6035	14.9564	0.438	6.86	0.5224	0.0681	24.528	0.0401	0.1312	0.004	24.8634	2.8143	2.9267	0.8627	34.168	2.9689	3.8556	17.8919	1.3747	0.5147	4.5371	2.2962	4.7363	1.7313	0.083	18.9766	0.0111	8.1642	2.2005	21.881	0.4852	85.676	5.1778	19.0794	3.2645
ATOH8	18.7754	4.0656	24.3234	7.3371	1.9731	6.1355	11.6092	2.3221	7.5081	4.3887	6.7671	10.5595	1.8569	0.495	21.8524	13.3208	8.2108	8.3552	2.6834	3.5914	13.2983	55.5932	0.4569	0.257	4.0795	10.8267	15.6225	14.6949	7.0627	7.8815	8.4588	15.8116	7.6301	3.6791	13.4296	4.9918	14.1522	2.3148	6.1798	15.3872	0.9361	2.6328	19.3278	8.9337	9.8454	1.8626	60.258	7.7594	4.6705
FHL3	8.02	8.8056	12.1568	7.9414	11.2801	3.7718	3.2484	15.2399	11.0623	7.9954	6.1258	7.6337	23.3996	12.2334	6.9775	3.5444	14.1653	7.2912	15.411	16.188	6.8037	5.661	20.0679	22.7882	5.2947	9.0875	15.4304	16.2866	3.86	11.6893	7.5031	7.3346	9.6397	14.7355	4.3244	12.0912	16.9379	7.0336	11.5919	8.7027	26.7526	5.6674	6.9401	4.4545	9.8689	5.542	8.3151	4.2351	3.6653
DLGAP1	8.9328	18.4996	7.9243	11.8873	9.3624	18.2886	11.5007	8.031	7.5465	5.4648	3.0647	18.5838	1.4427	3.5777	12.5783	13.8888	1.3589	11.0254	6.09	11.7455	14.7836	1.5156	3.5871	5.8754	12.7083	25.2731	4.7786	5.6414	12.4022	9.714	8.6058	7.2452	9.586	6.9026	5.2082	11.1681	2.3585	27.3094	0.5804	10.1239	1.7157	20.6391	14.2763	8.6786	27.7912	28.4531	5.4318	17.9474	7.8788
COL6A2	1.4572	19.8647	5.089	10.0401	0.806	0.7341	2.43	6.0442	1.2832	2.7976	3.6946	2.074	30.5546	28.9311	2.4471	2.3297	14.0133	1.8643	6.2867	12.1405	2.4382	3.9459	13.7095	83.1522	1.4565	4.4378	1.9706	7.3194	1.1148	4.3267	1.8383	1.8295	1.993	3.8606	1.9097	1.3218	1.1284	4.4005	23.8427	11.5882	5.3122	1.4144	9.4724	6.0354	1.9096	2.315	3.9621	0.9173	1.3771
NOG	3.8141	2.7219	11.573	19.4492	2.5973	9.077	8.9006	1.1702	18.9208	5.5273	8.1599	9.115	2.6712	0.796	58.4509	8.8564	3.1127	19.5869	2.4837	4.7214	10.2829	24.9826	0.5951	2.5304	4.3614	7.823	13.417	5.7304	6.9415	12.0899	15.6757	8.6911	11.7184	5.3074	4.9871	2.3598	6.0632	4.7288	0.1918	4.757	1.2924	6.0648	22.0564	3.6008	10.8597	2.407	30.9288	12.9283	10.559
DCX	4.4111	2.1995	14.0315	15.3327	4.0201	5.8245	19.2941	0.3781	6.2744	6.9837	25.763	9.7903	4.2898	0.2139	19.8642	13.1596	0.0424	11.1077	5.7225	6.7478	16.8059	12.7618	0.0883	1.4698	4.8664	12.9626	12.0806	1.4156	3.6186	8.5296	15.9368	5.3137	5.8422	5.8515	5.9847	6.4038	4.3227	9.6807	0.1098	12.3952	4.0398	13.6693	16.2172	2.9589	4.4258	2.3004	11.8767	13.6231	17.655
KLRC2	19.2023	0.9819	3.8134	6.6325	4.6781	2.2911	11.4553	0.1333	13.0101	12.1455	28.2579	12.7279	1.1564	0.2709	26.9296	5.0477	0.0578	4.9599	10.5757	16.0813	16.5902	2.3548	0.6347	0	1.7948	0.0222	7.745	2.281	0.0215	17.3797	9.3103	6.5638	12.5552	14.8026	5.0966	9.8541	2.6659	5.283	0.5153	7.1285	0	15.36	5.3446	2.0398	17.9785	0.4372	11.8726	8.4394	14.4317
MGP	0.8077	54.8691	6.6943	7.8	0.3418	1.1006	1.6285	0.9554	2.1553	4.5938	15.4654	3.8469	33.7363	15.8817	1.5303	3.4807	32.3335	0.8819	3.9483	25.1782	1.1141	7.734	3.8606	36.5884	0.6335	4.8954	278.2529	4.4647	0.7592	3.0213	1.3497	0.5982	1.1625	3.715	1.3297	0.547	1.2323	3.4614	92.2033	13.7519	33.9628	1.682	10.2861	1.0287	0.8453	1.5173	4.7716	1.0416	0.4182
TCIM	2.6458	9.3886	21.2822	8.9775	0.6454	2.0883	4.2394	13.824	12.2374	6.4322	9.5823	10.1007	54.0807	19.7866	1.5426	6.6469	8.7725	1.6946	16.9106	39.099	2.2428	0.3142	12.9866	66.0423	4.6691	3.2765	16.0325	12.5197	3.1808	5.2387	1.8642	1.559	10.404	25.9837	5.4136	3.5584	1.5321	10.6561	22.1713	1.6031	20.9259	6.9848	1.9273	0.8359	5.8939	2.5081	1.38	2.0234	4.5111
GABRA3	2.3623	14.1904	8.1697	19.7917	1.4944	14.1303	12.2842	6.709	4.0568	3.0218	9.4936	8.7574	1.1617	1.2598	21.3331	10.3485	1.2157	10.0513	5.4878	4.9836	11.8614	15.8994	0.1146	0.005	10.1797	7.3406	16.8087	1.3033	8.0849	2.9617	11.1808	6.4643	3.7572	3.285	3.7231	3.4517	3.065	4.1532	15.1504	24.0685	0.0353	11.9208	17.3229	5.9916	4.0958	18.8706	14.7106	25.0255	10.8681
TNFRSF12A	2.9236	11.6963	12.3767	1.603	4.2067	0.7574	1.1165	14.4052	3.0502	3.3162	6.0377	2.1955	20.2923	57.1827	1.3944	1.7768	61.9297	0.881	13.9899	16.0256	1.4494	0.9845	43.7541	40.4999	1.0491	1.5898	50.8449	10.7123	0.9395	4.2561	2.046	1.048	6.7407	3.7848	1.3929	4.9069	11.568	21.193	34.4174	8.7068	46.4312	6.3967	2.7283	0.8976	2.0619	3.0259	1.1402	1.067	0.838
KCNJ11	1.4164	3.7294	4.6774	5.7555	0.5719	15.1518	9.9287	6.5315	5.0048	2.1851	12.0584	3.2438	2.1923	0.264	30.7865	23.8024	1.7504	29.7981	1.9749	1.1363	18.7534	3.7611	0.8166	1.4851	2.6276	7.7726	20.1269	2.6971	16.5028	10.3843	24.6281	13.0106	3.7339	1.0414	7.7822	2.9872	13.8264	1.332	3.3992	5.6669	1.0001	3.7279	15.1629	9.4005	2.4174	8.4345	36.6126	14.0387	0.5888
EMILIN1	5.8366	15.2955	17.8526	3.581	4.927	2.8891	3.6675	17.3207	2.8636	5.5725	3.2075	3.6409	20.1835	17.9892	4.6804	3.6187	18.9805	4.5071	11.6233	11.1282	4.5361	6.5965	18.0781	54.902	4.5441	5.9126	12.1878	5.9382	4.1062	6.8449	3.2811	5.7386	7.5541	12.4631	5.5043	7.4183	13.285	7.1691	64.2552	11.0791	19.7356	3.8557	8.1353	5.6745	5.8037	6.4876	8.5508	2.6245	2.9116
GRIK2	5.1001	4.9954	18.8391	10.0367	2.1596	7.3827	12.6439	2.8507	7.1335	3.3403	12.5514	5.8255	8.2336	0.6102	18.5849	14.9724	5.6413	10.0038	6.3776	11.6651	14.3282	53.228	8.9687	3.2833	3.9245	9.9565	33.5203	2.0514	5.8894	9.2225	12.3915	5.8492	5.0908	4.92	4.6709	3.5947	4.1329	6.2761	8.2184	13.8419	3.7434	11.5893	22.4336	4.4585	8.373	5.0911	14.1265	12.5446	7.851
MEGF11	3.4365	2.1724	9.7354	12.1155	1.3786	7.1261	15.1434	0.5532	11.1066	6.1486	9.2382	8.8689	0.553	1.4048	15.3964	14.2597	0.3129	5.9056	1.3318	6.7073	11.388	45.3005	5.3626	0.7944	6.0395	7.0496	21.6525	4.6093	8.6579	6.6026	10.7914	7.3961	5.905	3.4436	3.6741	2.4217	9.3448	4.9035	5.7942	10.1632	0.4767	16.5021	19.7206	2.0723	6.376	2.218	14.3628	21.4008	4.3588
ARHGDIG	10.8814	28.3301	1.743	3.1538	3.1939	18.6797	14.1375	21.2312	1.7027	2.0211	4.2572	3.6947	0.4104	0.6866	6.4089	15.6575	1.2186	7.3177	4.3881	0.2431	18.3506	6.0589	0.0827	0.0334	16.677	2.225	7.4109	3.0837	20.0571	4.7647	3.2088	17.7329	4.9356	4.4366	6.0778	4.7475	4.8655	3.1794	3.7513	19.9323	0.3169	5.1318	6.9364	14.9955	3.4793	48.1631	22.5251	12.7668	6.8876
DNM3	6.6485	12.2153	10.0353	8.6197	3.8881	19.6507	10.3533	4.5412	18.0979	9.4702	6.0024	13.8199	1.9062	3.0585	11.9006	10.9158	2.7924	7.7808	6.8898	10.9659	8.2477	8.5936	1.9451	0.8109	12.0008	7.5115	12.2987	5.3028	13.8096	7.8379	5.2641	9.5428	4.7087	7.8955	8.7986	9.6873	2.4886	10.5835	4.8237	10.2353	0.6605	11.8202	8.4709	7.0389	10.2027	19.0192	4.8695	15.8766	11.2529
CELF3	4.9599	25.492	15.2117	4.5735	1.623	12.2483	15.2394	5.4911	2.1336	2.9167	13.709	3.6331	2.6975	0.2922	21.2279	17.4104	0.4635	11.9997	2.4954	2.6667	13.4875	8.7057	1.0534	0.4683	8.1108	4.6347	11.8309	1.499	16.3272	6.7236	9.1977	8.7505	2.2402	3.0364	6.9156	4.1257	4.4641	4.3546	5.4903	18.0733	0.3962	10.6395	10.3256	12.0133	3.0762	30.8229	8.0902	16.8314	8.1361
GPNMB	8.7073	4.1991	9.6352	2.0164	10.7427	2.0787	1.0386	3.0188	0.4455	0.6294	1.8016	11.5499	11.3702	20.8265	6.121	1.509	12.3628	1.6244	3.9451	4.3308	3.4215	3.0439	5.6644	3.8993	1.341	3.4302	0.3272	4.5719	0.3902	2.7468	10.9008	1.5572	8.3037	6.7554	1.0844	4.4971	4.427	2.0966	7.1866	2.9603	9.9369	0.6153	5.0462	0.8688	2.7989	5.8459	4.2122	2.392	0.2087
SYT4	2.0371	18.8977	16.8319	0.0796	0.6789	36.5372	15.8129	11.3485	0.26	0.7958	3.5331	0.0602	10.4282	1.1586	15.9447	11.6698	0.4423	10.5263	0.7264	0.1942	24.4703	0.1677	0.1301	0.0813	17.9707	0.7071	32.9913	0.5436	20.0209	0.4257	12.2062	11.4383	1.204	0.3043	7.1333	2.2476	3.5408	1.5487	0.0448	13.612	0.068	6.7328	17.0595	14.9619	0.399	49.0231	11.3508	27.3251	2.2422
CDHR1	6.4525	2.619	6.0458	14.6003	2.8062	7.1531	13.3002	2.6352	5.0764	4.4193	17.415	5.4682	0.8761	0.7859	13.8334	14.9516	2.1096	8.722	3.0146	3.5699	14.2816	9.444	3.5656	0.1546	7.1849	7.3638	16.8219	2.6785	4.7018	7.9854	12.6782	8.3344	4.8015	3.9933	5.9578	3.4962	2.5758	1.4329	7.4877	17.7987	0.5787	11.3088	20.6288	5.1974	6.6579	6.569	36.6844	11.2963	10.7076
SCN3A	5.5649	3.4743	20.1549	11.103	2.5013	4.7149	8.9217	0.9038	9.6236	6.1451	8.5006	11.4836	2.4745	1.8563	11.3592	7.6565	4.8058	7.1126	3.2667	9.7392	5.7432	35.0823	5.8392	1.3518	3.7885	11.5185	28.0316	2.254	3.9766	5.2434	6.7455	2.6458	5.1912	5.5906	3.7234	4.1403	1.8203	4.5668	4.6197	32.5124	2.1883	10.0522	11.7164	2.2212	18.7049	4.1377	5.0083	13.556	7.4947
SCRT1	2.5766	8.0206	3.5032	3.8581	0.9872	17.1613	14.6517	12.58	2.2379	0.7299	9.8404	2.7742	0.372	0.085	21.8159	13.1914	0.1578	7.4723	0.3444	1.413	18.4232	2.5121	0.064	0.0207	3.2318	5.0776	9.4114	1.057	4.1422	2.5361	6.348	7.9613	2.2151	0.7426	4.8323	1.2986	4.3163	1.2837	0.1213	24.0488	0.1022	6.8414	4.8364	11.2411	0.981	19.7893	10.1633	7.4479	6.5226
GBP1	2.2124	10.2211	36.1171	1.4771	4.0007	1.0827	2.1482	8.9783	3.3603	36.6999	6.3058	2.2443	14.3093	61.12	1.1797	1.7193	11.8821	2.1363	10.6087	15.7057	2.8379	0.4255	12.7969	88.7164	2.3564	2.965	8.2932	10.1568	1.823	4.1419	3.6066	2.4119	3.2698	5.5834	2.8886	4.5145	13.4717	5.0193	31.3483	2.171	41.5578	4.2128	6.5076	1.5288	2.4485	1.5855	1.2671	1.6468	2.9077
COL4A1	0.8037	13.4485	8.933	30.3602	1.1668	0.7936	2.5564	4.3282	1.9376	1.7881	1.3792	1.1038	22.5208	2.3321	1.5119	1.8307	21.1865	1.9063	12.0805	10.3021	1.0492	7.0801	25.2468	75.8399	1.837	5.6768	10.969	2.1738	0.7749	12.6948	1.287	0.5012	0.9715	2.8967	0.8723	1.0336	1.519	13.67	17.4005	17.4378	31.5743	2.4339	11.361	0.8054	3.0017	0.7916	0.6857	1.2863	1.1992
FLNC	0.8483	7.5394	1.5791	0.0878	22.99	4.0229	1.5247	15.2493	3.6205	2.245	4.7708	0.6633	73.8734	34.7726	1.2953	1.6665	2.46	2.6643	6.8275	2.033	0.519	0.3283	11.4144	29.5967	5.5731	1.3064	0.4419	2.3453	4.9648	2.2268	1.33	5.4047	2.1004	2.8881	3.6567	7.6439	3.9958	5.9549	31.4941	5.2049	12.7036	1.1766	1.8198	2.1218	1.2823	3.3127	0.2174	1.9214	0.9381
PIPOX	9.723	5.3695	1.3084	1.5517	13.1058	5.2597	12.3536	21.4233	3.2022	2.8244	5.2896	3.4954	8.8483	19.7935	1.4307	3.0229	11.5362	6.0319	1.9465	2.9368	3.5382	0.6758	18.9638	99.0838	3.3091	2.5533	4.0028	3.8631	2.7718	4.7472	9.6727	6.6231	4.063	6.124	6.5724	6.1314	4.1464	1.7493	6.1515	5.0852	43.8077	6.729	4.5484	11.7902	4.9406	3.9791	6.6348	2.4632	6.9977
RBP1	0.7256	4.0812	0.7513	4.6808	1.313	2.9138	1.9819	14.306	0.8786	0.4713	0.5306	0.6197	56.8699	5.5458	1.5244	2.6844	6.898	2.641	0.9652	0.7895	1.5876	1.5093	19.7662	14.8122	2.4849	1.2959	0.705	1.7512	3.4831	1.0238	1.8331	5.1421	0.8389	1.416	2.9249	1.3439	1.4539	1.6085	0.5291	4.4494	18.5651	0.8137	1.986	1.8675	1.4998	4.1381	2.717	1.0161	2.3705
GFRA1	3.1081	2.5752	0.9301	33.0414	1.7666	8.9005	17.224	0.5663	6.0345	2.2443	8.0675	5.3614	0.4203	0.1978	26.0638	14.1094	1.4185	5.4812	4.3834	2.2092	6.7381	4.2397	0.0125	0.0738	4.6928	4.532	14.6288	1.3924	2.6291	1.0613	5.9195	4.5087	2.6299	5.5574	2.8382	1.6515	3.7545	4.4852	16.1844	10.5288	0.0651	8.0711	17.8675	5.6446	1.6672	2.719	12.1541	20.8978	5.2641
PGAP4	4.0938	19.0494	5.3742	7.7879	3.8007	15.6088	9.4061	5.2301	6.478	3.4403	8.4477	5.1828	1.0348	1.3019	10.2835	7.4377	6.5557	6.1009	9.9663	10.0201	8.2535	7.0061	1.3656	0.0111	11.3695	5.5769	10.2582	2.2407	15.918	3.9298	5.637	9.1986	5.1193	4.4025	5.9421	5.4734	2.2088	9.2236	8.4075	10.6891	0.4837	5.5119	7.4306	7.3881	4.9829	24.9658	8.3227	17.6965	4.8596
PSMB9	3.8008	8.3874	39.4415	2.7568	4.4391	3.1972	3.142	10.6404	3.7441	25.1467	4.2937	5.8452	17.6616	10.715	3.4413	3.7272	20.0509	6.1017	16.1913	13.5244	5.6906	7.7809	9.9153	19.9817	3.4323	8.3183	11.7838	4.3581	4.4899	5.1668	6.7315	4.1748	6.8024	8.0683	6.6613	7.0201	6.6211	3.9616	14.6996	3.6762	24.5303	4.4862	22.5161	4.938	3.6617	2.6194	31.2786	4.0351	3.5419
TRIM67	0.7125	0.6483	27.6569	15.1784	0.2229	3.1508	28.7604	0.2272	0.1048	0.3347	1.607	0.0904	0.5363	0.0454	11.7338	17.248	0.072	6.2116	0.3037	0.2359	11.8935	28.9377	0.0291	0.0972	0.4376	0.9978	10.718	0.1933	2.8288	0.5438	13.5455	3.4622	0.5717	0.1866	2.859	0.4088	4.3451	0.9748	0.4038	32.6992	0.0122	2.2068	18.3814	1.5244	0.1684	1.1798	15.5648	17.518	0.7121
FLRT1	5.2763	4.7572	3.546	9.7964	5.7377	3.9908	6.6305	2.9407	11.6598	4.8525	6.3435	10.2373	0.5853	1.054	10.9013	6.7705	4.4524	5.2044	0.7867	8.619	7.2713	40.1399	3.158	0.772	5.9824	12.0139	10.3549	3.3742	4.0727	7.1284	6.8537	5.1356	7.2219	4.4601	4.851	4.6615	4.56	3.147	4.6601	17.9734	0.1812	9.7464	11.7126	3.3997	8.9201	6.2668	5.4005	7.9524	6.7457
SLC8A2	2.778	36.8894	2.7313	2.4236	1.3471	19.6745	8.2006	15.2437	3.2749	4.1592	2.3733	4.3206	0.4077	0.5264	10.023	9.4442	0.1643	7.2942	1.1398	0.5584	13.5925	5.9117	0.1451	0.1016	15.6223	2.7223	3.416	2.6773	32.2921	3.5008	2.5433	10.2552	5.0603	1.1666	3.9264	1.9641	3.7677	1.9272	2.1871	7.4909	0.1049	8.7024	2.8696	12.7884	2.335	54.3809	1.0227	13.6407	5.6981
CELF5	4.1417	20.8541	3.1561	5.0419	1.9315	11.5852	9.7992	8.2309	5.1551	4.1347	10.1573	7.669	2.6135	0.3905	12.7446	8.66	0.1249	6.6058	4.3118	7.1051	9.8016	4.4387	0.8067	0.5943	11.4121	5.2991	12.1643	1.8277	18.4613	7.473	4.3082	7.2891	3.8279	2.605	3.7314	3.7026	3.6595	3.6688	0.5444	12.8071	0.1984	11.2904	6.2232	9.1078	0.8711	33.1155	5.0568	14.4283	7.6758
TLCD3B	8.6687	5.1404	19.9265	5.7395	4.2329	6.2334	6.8333	5.074	4.3397	4.9584	17.1303	6.469	4.3196	0.2304	10.5805	8.4737	1.0827	9.0445	3.5704	3.7723	8.7591	18.026	1.3468	0.628	5.1581	7.7211	10.1454	7.9774	5.3423	8.3574	8.8068	7.0116	6.2862	2.645	6.5357	4.899	11.619	2.5259	6.7272	9.716	1.1042	5.2925	7.3211	5.9682	5.3266	9.4817	10.8562	6.571	7.8481
PLP2	3.3867	11.0044	5.8726	2.0495	2.3393	1.3302	1.4766	19.8034	2.1421	5.1237	2.0564	2.9683	53.3935	35.4871	3.9499	2.8691	10.0538	5.2671	25.3675	1.9142	3.4165	0.945	21.7497	17.5319	1.6704	1.597	5.5915	4.7075	4.1927	4.1078	10.0769	2.0958	4.9296	2.0669	5.557	2.02	17.5976	9.3991	14.2863	2.3502	38.6485	2.8888	4.3449	5.4754	3.0943	2.0912	6.3532	6.5272	1.0232
SERPINH1	1.8523	7.597	5.1861	13.3526	4.2021	1.2494	2.4183	9.3302	3.4361	2.9072	4.1694	2.9585	23.2829	8.6467	2.8284	3.5283	19.8984	4.914	11.9652	10.8897	3.0205	6.0877	15.8515	49.3178	2.5556	3.8377	5.1158	8.5715	1.6421	6.4465	4.009	2.858	4.6096	4.728	3.2254	2.7378	3.4179	5.572	13.6503	6.8777	50.4575	5.0978	5.8129	1.4828	3.2738	1.9797	2.3226	2.2124	2.2588
LRRTM3	4.7885	5.9128	1.4619	12.2986	2.498	8.1824	12.4245	3.7006	7.295	4.9513	10.471	7.7078	1.4864	0.531	12.3264	9.6546	0.601	5.464	1.7616	5.4776	8.9906	15.2836	6.9022	2.3227	8.1903	7.8022	9.7773	3.0818	4.0206	5.6691	7.6816	5.2567	5.1054	6.1116	2.8922	2.9559	2.3749	6.1781	1.7236	7.4599	2.047	13.6917	11.5496	4.1485	3.2361	7.4847	7.9815	12.9692	9.3185
RAB32	4.073	10.551	2.4565	5.7096	6.9318	3.0741	3.8713	8.1826	4.073	12.1817	4.0227	7.811	16.5306	21.4625	3.4643	2.5414	15.391	3.9496	18.5532	7.5788	4.8803	1.5724	12.7308	21.1017	3.9455	5.5645	2.0758	5.9736	2.2395	4.8552	4.2952	4.2611	4.9758	12.0847	3.7117	5.1675	5.2624	5.3053	4.6598	2.9978	19.5648	4.6513	10.1304	2.145	4.5828	4.3398	2.7115	2.5728	6.1647
IFITM10	5.494	2.7511	2.3479	6.0133	2.0333	4.1327	8.0543	2.244	9.8683	6.3033	5.026	15.0691	0.6293	0.2471	17.8442	7.767	1.1658	2.8913	0.8342	2.5831	9.2655	9.5176	0.39	0.5631	2.476	7.3958	4.4741	5.8726	2.2364	9.963	3.4118	10.8277	9.6544	6.1325	2.209	1.9074	6.1884	2.1731	2.6636	12.4094	0.3021	6.2228	10.3343	2.886	5.2032	2.9079	32.3985	6.4049	9.5433
ANXA2	10.5068	9.2943	2.9072	1.6354	5.3844	1.2798	2.7698	6.0943	2.0874	3.0011	8.0249	3.3921	23.6775	45.1641	1.3675	1.4341	10.4075	1.4218	9.4459	4.8227	1.7137	1.2937	26.4647	26.4186	1.5593	2.773	2.3606	5.323	3.946	3.8767	4.6092	1.2595	5.3319	3.2495	1.4794	7.5583	6.0634	3.7522	4.0142	4.5168	27.849	1.8669	4.7309	1.7475	1.4594	1.3768	2.1753	1.3021	2.695
COL4A2	1.2048	12.1924	9.3547	22.5662	1.6229	1.0601	2.228	7.8545	1.8293	1.7968	1.1673	1.5507	19.2568	1.6154	1.818	1.5139	17.7935	2.1301	11.1815	6.5873	1.1792	7.7935	22.0184	52.2704	1.7357	4.9765	9.5844	2.4034	1.1507	11.1014	1.3957	0.8169	0.9308	3.6126	0.9181	1.0297	2.4138	10.6182	17.1468	14.9465	23.6336	1.6015	8.7724	0.9383	2.5227	1.4238	0.9635	1.2511	1.2492
PRSS35	2.5648	13.6442	0.3341	1.2403	2.1844	10.5326	7.9908	0.4989	2.3131	5.9432	10.7088	10.114	6.9817	0.7684	2.4928	14.0541	1.6568	17.6563	5.6827	10.2943	5.4644	0.1747	0.577	1.9722	10.0807	8.8955	0.5291	4.1038	7.6819	19.3996	10.2943	4.9296	9.041	7.938	4.5879	7.0817	5.4238	10.2066	0.0948	5.6252	0.173	22.9022	6.6347	3.3793	3.447	7.2469	1.1641	9.6316	17.312
HLA.DQB1	2.4848	16.53	10.4599	2.123	1.7245	1.2501	3.0266	4.5771	2.0337	2.8626	0.4384	1.7095	17.2538	35.946	0.9167	0.4116	48.7064	1.1926	25.4888	17.3656	5.2707	1.1215	17.9535	3.5619	1.0972	8.9683	0.8988	3.1016	0.5554	3.116	1.654	4.6924	0.4814	8.0628	0.6588	12.6566	2.3701	4.1459	32.9817	1.5014	5.6818	1.4786	0.7406	1.3294	7.8538	0.4326	1.9149	0.4136	1.2926
FUCA2	3.8028	7.0159	6.1197	1.0678	11.8189	3.668	2.8194	11.219	2.5514	9.3032	7.4085	3.568	19.285	13.9393	2.4885	5.8341	12.9366	4.6482	8.5317	5.3855	7.524	0.3432	19.3806	14.9272	2.9565	2.3419	0.6898	5.6543	7.3325	8.9684	6.8816	4.9381	5.5424	4.89	9.6235	8.2981	7.2618	8.5465	2.0733	3.3479	22.5485	6.3748	4.1335	5.5046	2.865	4.4795	2.4862	2.0933	5.794
ARPP21	6.1739	11.0951	4.2211	2.2278	3.4638	9.1819	9.3475	3.2837	5.2565	6.1719	7.3679	5.9092	0.4938	0.565	10.4008	7.5064	3.4565	6.8461	2.4061	4.8893	9.8314	7.4507	2.064	0.3	7.6787	5.92	5.329	1.77	12.8547	6.5101	6.8599	5.9253	5.2	2.9497	3.9169	2.2935	4.8145	2.5507	2.1009	7.571	0.2289	10.7405	11.3277	5.8662	4.0329	12.5755	6.6385	11.4422	11.0495
EPOP	5.2843	3.6369	9.3894	8.3816	3.3831	4.7036	4.2266	5.3484	7.1657	5.5268	4.7861	10.8467	2.7237	0.6497	5.296	7.8052	1.1575	6.4954	7.502	4.017	9.2942	7.7978	2.8604	1.8479	7.5226	5.5284	4.2502	4.1509	5.1738	6.7755	7.8075	7.8345	8.5397	4.9791	5.3423	3.0384	4.312	1.1772	3.2629	4.5639	2.7884	5.8972	5.2245	6.9318	8.0318	5.3724	14.9768	5.5865	7.8053
S100A4	1.2192	17.6668	8.0887	0.6485	1.0616	0.7634	1.6515	3.7397	1.3719	6.9428	2.0585	2.8779	21.9694	17.3304	0.5899	4.1256	28.6572	0.8581	14.3916	13.4288	1.7739	0.5727	16.9005	29.8313	1.0385	2.8331	1.6902	2.6068	1.3628	0.9605	2.3058	2.0377	2.9197	3.376	1.0848	3.3387	2.7819	6.0362	12.0638	2.9157	51.2391	1.7742	12.2177	1.6532	0.5608	1.7501	2.9169	1.0157	1.2498
RARRES2	0.683	5.5629	0.3565	0.8034	0.4984	2.7154	0.6972	14.6581	0.3259	0.4253	0.8895	0.5772	21.4521	24.0978	0.8933	2.2873	2.7449	1.266	0.5744	0.3652	1.575	0.1462	12.4513	4.0032	1.8369	0.7063	0.153	2.1168	3.4865	1.4192	1.1426	2.9242	0.7066	0.8864	1.5232	1.103	0.6638	0.8895	0.4552	1.7976	3.1697	0.589	0.9624	2.4946	0.4558	2.8818	1.3334	0.5313	0.9092
TUBB6	0.9352	7.6381	1.2241	3.1637	4.8731	1.3153	1.9969	10.0673	1.3127	3.3011	5.8465	3.6843	4.1235	6.856	1.0778	2.8268	7.6646	1.4933	15.5049	7.0641	1.3425	1.3581	11.9549	20.9386	3.4364	3.2229	1.6864	10.4534	1.6807	4.938	7.0987	1.2942	3.4105	7.3116	1.0947	6.9579	8.5573	22.7026	1.7541	1.6478	24.7393	3.1465	3.2309	2.5059	2.7784	1.8335	0.9716	1.0971	2.1638
VSTM2A	0.748	11.1928	13.3762	1.7448	0.3219	21.2364	3.6996	11.074	1.8978	0.9525	3.1147	1.5209	0.3994	0.1049	14.1252	10.583	0.352	9.8506	0.088	0.0883	8.8159	0.7539	0.074	0	7.161	3.7467	6.9788	1.6982	15.6455	3.9618	7.4426	2.7527	2.9576	1.3341	5.3029	0.7833	2.7687	1.0476	0.0453	12.0587	0.0872	9.5279	14.5005	7.4743	0.2809	18.9741	6.3989	10.1741	1.6104
SSTR2	10.6117	7.3692	0.5892	11.3147	0.7448	6.4835	7.8797	2.7357	3.2572	1.8379	14.1466	2.1734	0.2736	0.3124	4.0778	25.2995	0.2619	4.7074	0.7824	1.0336	10.2143	0.2864	0.1774	2.6385	10.4172	2.3611	3.2981	5.4538	12.2272	2.6839	8.9333	14.9768	0.689	3.9844	12.0672	4.2347	5.7521	2.5141	0.8064	5.608	0.7249	2.1764	11.7646	6.4168	4.939	11.7189	13.1166	16.4991	3.7217
EFEMP2	1.338	7.6273	1.2105	2.0628	1.5964	4.0322	2.2864	12.5954	0.9553	3.8448	1.1806	1.0569	27.1232	15.6525	2.2088	3.1669	15.7193	6.0129	4.0971	1.1999	2.2456	1.3567	16.0805	27.0758	2.6017	1.2091	0.6544	2.1541	5.0553	1.7968	5.835	3.7652	1.0176	2.2699	4.5143	4.6286	16.8634	2.0715	1.5779	5.2476	28.3424	1.5791	3.4004	6.9417	1.4509	5.3108	1.2049	2.3143	3.5469
POSTN	0.0046	1.8711	0.0028	0.175	0	0.1322	0.0318	0.6475	0.0033	0.8124	0.0399	0.004	0.5221	0.3282	0.0113	0.5063	1.8982	0.0034	0.0251	0.0255	0.192	0.1352	31.6859	0.3808	0.0581	0.0914	0.2799	0.0872	0.0324	0.0181	0	0.0808	0.0029	0.1221	0.0209	0	0.0624	0.0468	0.2368	0.0755	14.0808	0.1193	0.0235	0.0965	0.132	0.2778	0.1174	0.0847	0.0138
ELK3	3.6822	6.3933	3.7448	4.5537	5.4026	1.8868	3.7505	3.9983	3.698	6.1933	3.7907	4.769	7.3447	13.1009	3.1144	2.8754	9.591	4.211	9.3605	11.7092	5.2346	1.7287	9.9988	19.5919	5.9528	6.4127	7.2394	7.2199	2.3424	3.8739	5.4312	2.9489	3.5235	7.3903	4.8248	7.1824	4.864	3.9315	11.9545	4.6393	7.9263	5.3579	3.5745	4.325	4.9761	2.0982	1.3358	2.8007	4.2737
PNMA3	2.6291	11.418	0.7384	0.6884	4.7762	19.4567	6.0444	11.7589	3.3914	3.7407	7.9182	2.3348	1.5561	0.6997	1.8364	6.7666	0.5431	6.2071	6.2349	2.7281	8.3018	0.1095	0.34	1.0937	8.2026	1.6833	0.4823	1.6919	11.562	3.9052	6.8483	9.6221	4.85	5.1953	7.1495	3.8475	5.2336	2.6101	0.7058	7.0638	1.6925	5.7823	1.9665	13.3012	2.6893	29.1356	1.8948	10.6243	4.5034
SVOP	1.9075	13.2935	5.0344	0.5745	0.5287	13.7874	9.577	10.081	0.1828	1.1414	5.3948	0.1553	0.1425	0.2932	14.7574	9.9395	0.1129	4.8475	0.5825	0.048	11.0001	1.397	0.0814	0.0377	10.298	1.6276	5.189	0.4876	21.0673	0.6563	4.001	9.5109	0.7873	0.1914	2.7846	1.2203	2.5644	1.0056	0.0653	12.1323	0.016	4.3871	9.5684	8.0559	0.2182	25.4556	11.4066	16.3213	1.9952
HK2	3.2878	5.1587	0.9174	1.3141	4.1175	1.0684	2.3296	7.0013	4.1906	8.7017	3.9013	4.2973	23.5577	14.8835	1.9751	3.2242	8.8947	3.1486	9.0978	12.5236	4.0526	0.6519	5.7534	18.7575	5.7747	6.3768	1.3697	13.8035	3.9839	6.7275	3.2887	4.6077	5.3347	6.5444	7.5209	9.2697	9.0214	2.7068	9.3451	1.3432	5.0188	6.589	2.888	4.932	9.1615	1.7485	0.8675	1.2026	4.6629
UBE2QL1	2.8497	15.9983	5.4743	3.0945	0.8369	17.6083	9.5092	11.5856	2.3553	1.9222	3.4778	1.873	2.1992	0.4506	6.5795	8.3608	0.2461	4.9573	2.6117	1.0722	10.2322	2.4647	0.245	0.7443	10.4945	2.1715	3.5379	1.044	12.455	1.4376	3.808	11.2475	2.0321	1.6172	3.1594	2.8765	1.7072	3.1354	0.701	9.0043	3.0186	4.1629	4.9251	7.6132	1.5767	31.2735	8.0954	13.2532	3.8404
PLSCR1	2.4483	10.3902	32.1089	2.5949	1.8465	2.3635	2.4845	16.1164	1.7646	32.5221	2.5533	3.7558	14.6261	13.236	2.0254	2.5613	7.1627	3.0748	24.3564	18.3854	5.1919	1.6372	21.5517	13.3902	2.9832	3.8542	4.7951	5.4342	1.7224	2.9745	3.5003	2.6328	2.7468	7.2348	4.2291	5.2767	6.9131	9.9521	7.3416	2.7424	25.2211	5.1683	11.7325	2.8841	2.6942	2.3448	1.6344	2.5712	3.6118
AP3B2	4.6868	9.7225	8.5594	3.3354	1.8408	10.6226	8.2299	6.9976	1.8285	2.4815	6.9706	3.6662	2.8763	0.8434	5.8948	6.3843	1.8008	5.4827	1.2397	1.3794	6.9054	9.1562	2.0268	2.1912	6.1611	3.9324	8.2879	1.6767	9.7487	4.1233	5.0908	6.4624	3.4367	2.1027	4.244	2.5309	4.6781	1.9052	3.7682	9.9572	3.7514	4.9161	7.0049	6.1965	1.83	17.6148	11.497	10.2733	5.3971
RGS16	0.9371	11.8238	2.9579	1.1315	1.0536	2.8658	2.1928	16.493	0.8564	3.6118	13.0556	0.9601	26.4849	48.073	0.8305	1.8381	4.0195	1.3867	4.0886	15.8332	2.9231	5.6453	9.0314	8.2806	2.2722	1.0231	2.4136	4.8967	5.0997	1.3035	2.612	1.6011	11.8503	2.8406	5.4141	4.4251	2.0846	2.4088	6.4955	1.2086	7.0792	17.8107	2.1116	2.4374	1.7801	2.9077	0.8084	0.9015	1.2118
CGREF1	6.98	11.7722	9.3227	4.649	3.8482	5.232	7.3867	5.2386	3.8916	2.8054	5.3672	5.3858	0.3075	0.3382	7.5598	6.2442	2.1162	4.8809	4.2055	2.359	6.1489	15.9395	2.8261	0.1271	5.9124	3.5865	7.3123	1.3501	9.2071	2.6378	5.2892	5.4015	5.2312	3.5527	2.5561	2.9486	3.518	2.3586	6.891	7.9864	5.5076	4.2828	5.9368	4.4408	5.4884	14.9602	12.2368	7.9391	5.5934
RAB34	2.1027	9.8227	1.2179	1.8956	1.3389	4.0133	2.606	22.5895	1.281	2.7041	1.6319	1.8251	18.7562	13.6766	1.6427	3.0106	5.5788	1.7259	5.2076	3.4286	2.4062	0.6661	22.3709	18.4535	2.0181	2.2679	0.7198	3.3816	3.6593	2.1657	1.8466	3.1734	1.4877	3.045	1.7089	2.5162	2.1173	2.2384	2.5197	4.925	23.5591	2.0128	2.7295	2.4153	2.3964	5.8791	2.3832	2.0847	2.7645
MMP24	2.3893	4.4738	15.7825	5.8758	1.2683	6.3959	11.6431	1.964	1.5031	3.9131	7.3408	2.3898	1.2956	0.8313	12.537	6.9368	0.4453	4.6417	1.0179	1.3347	6.4553	4.9898	2.7644	2.7019	2.815	5.2724	10.5106	0.9566	3.9258	3.341	5.972	3.4782	2.521	1.1655	3.7262	1.4982	3.6751	1.5247	4.1877	10.6906	1.5723	8.4304	15.3639	3.6703	1.0038	6.4199	8.0166	11.1204	4.4895
HLA.DQA2	0.0172	0	2.8938	1.1262	0.0846	0.4513	0.2084	13.6951	3.6824	2.4751	1.1967	4.4311	24.001	23.5218	0.2233	0.0615	13.4553	0.5188	27.0105	4.3778	0.2238	0.6756	6.1995	10.257	1.752	3.6193	3.7764	0.0569	0.0111	0.9744	0.3341	2.4239	0.9362	0.9481	2.2029	0.9519	0.2674	1.6078	46.5934	0.6107	0.0223	2.9505	5.4802	3.218	0.1747	2.0463	1.1737	0.122	1.2077
PYGL	5.3776	5.525	9.9497	0.4882	4.4532	1.9134	2.2848	9.3518	1.9045	10.5818	3.7216	6.3263	12.0231	10.793	1.2413	1.625	10.0788	2.1225	16.1951	9.3308	2.4661	1.7877	14.4339	19.9871	2.7497	3.5044	1.7617	4.7453	0.9394	3.6521	4.216	1.7845	3.7867	6.5272	1.8018	4.7581	3.9933	3.2758	18.3587	3.8937	12.4087	3.1902	6.5746	1.9984	3.2675	1.563	4.9218	1.3934	3.1485
PTPRT	3.0782	7.0713	0.0514	4.8738	3.0588	15.4061	5.6309	2.528	4.9928	3.0628	6.4286	3.7912	0.3125	0.2013	6.845	12.2535	0.1121	9.3078	0.8154	0.9169	7.2804	0.2943	0.3557	4.8525	12.2163	7.6076	2.9843	1.545	4.4563	9.1133	9.2136	3.6055	6.0149	3.9186	3.4315	3.0294	3.1252	4.2482	0.2805	7.4823	0.1219	15.6213	11.8218	7.0925	2.9856	14.3104	2.1171	13.1778	6.0093
CYTL1	6.0338	2.6564	1.2538	3.3752	3.0108	2.8072	2.2672	5.4364	4.0445	4.3787	3.7175	7.6248	3.0855	18.3218	0.5016	0.9072	2.7367	3.6562	5.0121	8.6625	7.3056	0.498	1.2713	21.786	3.0566	7.8099	1.2512	5.0497	1.4013	5.7962	1.863	3.2485	4.5625	4.7233	3.5165	10.9356	5.79	4.3607	4.1393	3.4478	4.5722	9.0289	4.2123	4.975	5.9863	1.7089	2.7901	2.2488	3.4337
SHISAL1	0.9659	13.8658	1.1585	14.6604	1.157	8.8942	9.5225	3.147	3.5799	0.7952	3.1621	2.9259	0.108	0.4518	8.4693	13.2537	0.3096	6.0761	0.6233	0.0949	9.4276	4.2188	0.6446	0.009	14.978	1.1708	2.5929	0.765	12.059	3.0543	4.4315	4.8874	3.8031	1.3146	2.9618	1.7807	0.2027	2.0502	0.4508	11.0765	0.0166	5.3286	8.9845	9.3798	4.3196	19.4603	0.9832	15.4975	9.7345
FAM155A	3.6241	5.1918	3.1668	8.0811	0.9471	8.2338	10.2267	2.2007	2.702	3.7241	7.7574	3.1557	0.5048	0.3671	13.325	9.191	1.1733	6.2253	1.2206	2.6105	9.1805	13.9082	0.2366	3.7044	5.7464	4.0053	12.9734	2.389	6.4347	4.1104	3.9937	5.202	3.3108	2.9432	3.5039	2.0422	2.512	1.1419	3.556	8.59	1.6733	7.0692	7.3981	5.9808	1.9722	6.8246	4.7958	10.5519	6.772
APOBEC3C	4.2579	6.3749	26.0867	2.5182	3.9983	1.4507	5.4823	4.4526	2.9988	13.1234	2.2685	5.0831	12.8321	16.2151	3.125	1.0293	10.0486	2.3794	10.2897	8.4492	3.244	8.1778	9.3563	21.3078	2.4524	5.1249	4.8064	6.278	1.0301	3.9551	2.5791	3.0378	5.4418	4.0834	2.2138	4.9291	3.6772	2.2563	21.8664	1.9222	9.9785	2.533	8.4115	2.8977	2.7047	1.3958	4.2474	1.5612	2.074
RAB3C	1.5715	17.0799	2.7758	2.0893	0.6959	21.0792	10.7464	5.013	0.5081	1.4554	4.1323	0.7658	0.5236	0.3183	7.4054	7.4076	0.2386	4.9933	0.3585	0.3172	8.4474	2.9197	0.1448	0.0086	13.1416	1.777	6.3746	0.4976	14.9178	1.0234	3.1521	4.6333	0.8462	0.4781	2.1946	1.5254	0.9472	2.3944	0.6684	12.1382	0.0761	7.1033	5.6447	7.894	1.1932	30.9137	4.6846	22.5474	2.0707
PRKCE	3.1788	13.0999	4.7953	6.8012	2.1825	14.9579	6.3198	5.1741	6.3802	3.897	3.5114	4.4544	1.5708	2.4654	4.3067	6.2209	2.22	4.4967	1.1676	2.4361	8.5702	10.1964	1.9871	1.6206	7.8467	5.4221	5.075	2.6895	12.5655	2.5215	2.7974	4.6608	3.6162	3.184	3.1427	2.9911	1.6875	2.0075	2.4655	8.526	0.8509	6.8671	4.7704	6.2379	7.2457	23.1689	1.5821	11.7477	3.3605
REPS2	3.5279	9.4406	4.545	1.4485	2.2039	13.057	5.2398	3.1067	4.8349	5.7748	3.7724	5.8516	0.5909	1.3627	6.9565	6.6206	0.7449	5.5269	5.2574	3.2321	6.2092	1.3397	0.2293	0.1236	10.9921	5.0662	4.234	3.2174	8.443	4.1533	5.6812	5.2786	4.414	4.3353	5.006	5.3867	3.4543	13.6126	2.2043	7.905	0.1421	6.4671	3.8409	4.6055	3.7064	15.6575	4.2513	12.4561	10.3761
PCDH15	7.1198	2.8791	0.0039	2.8498	2.5227	2.1007	2.0835	0.1247	14.4004	7.0446	5.3198	16.2103	0.1819	0.1001	4.6065	5.7594	0.1295	4.3502	6.9185	11.4686	3.8825	0.0139	0.064	0.0013	4.2055	5.4627	7.3469	4.4621	1.7387	12.5216	3.8017	1.4617	3.7792	7.7406	2.3777	4.5597	1.4998	8.331	0.0075	3.2509	0.0106	15.3491	5.4417	1.0199	7.2435	0.575	1.7782	5.3808	13.2526
PLAT	0.6228	6.0454	18.3298	2.3176	0.7755	1.6751	1.6198	6.1712	1.2264	1.5304	1.5839	1.0734	8.1429	7.5907	0.8858	1.7725	3.2159	1.2038	4.4686	2.1833	1.3078	9.2885	29.0257	17.5898	1.9161	1.414	1.9129	2.7897	0.7861	1.5967	1.1338	1.8762	1.0209	1.2791	1.4039	1.0614	1.2795	5.4751	4.282	2.2921	14.4006	1.4303	1.6415	2.1485	0.7702	1.8555	0.4818	1.3717	1.0392
CELSR3	3.1355	3.3321	10.946	4.152	1.2556	5.2896	10.0554	1.7072	2.4234	3.696	5.9728	2.5336	3.6595	0.3616	14.5015	7.7596	0.3268	5.1697	2.4888	0.8098	6.5479	7.3008	2.1934	0.6351	2.5144	5.6647	9.4376	1.3032	3.9783	7.0684	4.9955	3.7927	2.0232	1.5677	3.6184	1.3026	3.9058	2.0843	1.5866	9.2363	2.2408	6.4168	11.2497	3.4422	2.4177	5.4452	5.9353	8.2386	6.5021
SPHKAP	1.4483	3.2322	0.1223	13.7313	2.0855	4.3777	9.6394	1.0694	2.7401	1.6774	7.1482	7.8811	0.2793	0.1873	15.6055	7.3579	0.0615	8.6641	0.1653	0.2836	15.5833	0.6268	0.0482	0.0117	3.0547	11.4821	7.5716	1.7882	8.2887	2.1992	13.1016	1.4477	4.7837	7.7935	2.1443	2.5967	2.03	0.4905	0	5.5268	0.0208	18.9452	10.1908	4.3644	12.5195	5.5193	4.4384	19.2245	6.7974
HLA.F	3.3877	10.3871	19.4751	2.2706	1.078	1.5732	2.2227	6.8972	1.8787	10.843	4.1519	4.041	24.2288	4.3836	3.5495	1.7639	10.1918	3.1596	13.8328	12.0778	4.3643	4.8169	6.9221	10.6741	1.9581	4.1472	4.3114	3.8516	2.2446	3.7826	3.092	5.6494	2.5902	5.3798	3.3253	3.5415	4.9695	2.3925	9.635	3.9511	15.3536	2.1638	9.011	4.0072	2.4933	2.454	20.9892	1.538	3.1422
ECM2	7.1558	4.1594	1.7657	2.0848	15.1784	0.8618	0.9858	3.4559	4.5059	9.3045	1.9458	3.3624	16.0547	149.0325	2.0402	1.3354	10.8134	1.1746	7.0722	8.4363	0.6875	0.364	7.9975	16.2955	4.7195	3.2	1.4651	7.3432	0.7474	5.3196	2.5934	0.7516	2.7243	3.4616	0.951	5.2989	1.9926	7.9353	12.9861	2.7082	3.5106	1.654	2.5771	1.5907	1.2863	0.442	0.3873	1.1546	1.1257
SERPINA1	2.2403	6.8639	3.3595	0.9202	2.5915	0.7104	1.6497	5.0437	1.2258	14.5801	2.1706	5.4613	30.4294	23.2144	0.6072	1.1531	13.1103	0.8619	30.2523	22.9792	4.3885	0.3617	8.5576	8.7866	1.5972	3.2193	1.7501	3.551	0.595	1.6749	1.9614	2.2366	2.6698	10.8326	1.1825	4.7998	5.294	2.8632	16.0997	1.2893	2.8736	2.7524	6.3281	1.3264	3.3116	1.0343	2.1644	0.8203	2.0885
RDH10	2.5915	2.565	4.099	1.4013	2.5812	1.4269	1.9728	5.7814	2.0609	1.8853	2.0719	2.2414	44.6755	9.794	1.9134	1.8878	4.0577	3.2357	5.4419	20.3221	2.0723	1.4906	14.0901	7.6004	1.8599	1.6956	7.3315	2.2118	1.5629	2.5721	3.035	1.7176	1.3465	2.821	2.6523	2.4596	2.6145	12.4901	19.6688	1.8537	6.3068	2.1366	2.4526	2.6766	1.7674	0.854	1.5609	1.6421	1.6421
PRLHR	4.9591	0.8192	0.0906	0.5964	6.8768	1.7459	2.6011	0.1343	5.1854	9.7855	8.293	0.3061	0.3903	0.0277	14.176	8.5549	0.7315	12.1094	0.0166	0.1294	9.8376	0.0239	0.0093	0	0.6204	3.4103	2.553	11.3663	7.4548	1.0801	12.6736	2.8081	6.3025	0.2164	22.1904	1.0024	15.1798	0.0519	0.0175	1.4555	0.0059	3.2051	2.3164	24.3161	0.4394	1.2028	2.568	6.8605	1.4437
STEAP3	1.7698	1.4987	1.3458	0.2452	2.7383	0.4925	2.318	10.9926	0.682	4.5367	2.4724	1.0894	21.5673	15.1945	0.7782	0.6654	24.7004	2.3213	3.7755	3.6031	2.2837	0.601	23.6978	12.1733	0.8018	1.591	4.0414	1.4627	0.7524	1.1805	3.3331	0.8363	0.9434	3.307	2.0121	4.2205	3.1354	2.2399	11.0138	1.0664	35.6551	0.9394	1.8077	2.9544	1.7025	0.7674	3.9012	0.7722	0.9043
SLC7A14	1.9254	13.2556	7.8321	3.7494	2.4475	12.3115	9.7885	2.7936	1.2568	1.8429	3.678	0.6567	0.7707	1.2428	10.157	6.2444	1.6958	5.1642	0.8618	1.3742	9.0089	10.0546	0.238	0.0294	7.5459	1.5876	10.473	1.8026	8.1422	2.0949	4.0979	3.3058	2.4173	0.9106	3.873	4.9196	1.4788	1.5333	20.6514	13.9839	0.1302	3.3301	10.564	5.3926	0.5034	10.0754	4.6935	14.2616	2.1641
SSTR1	2.3474	8.2161	0.0723	3.4156	0.6341	8.2837	3.4337	1.4524	3.3328	1.4057	1.9447	0.6152	0.0288	0.1773	11.4306	4.0228	0.0493	2.3072	6.7384	5.2476	10.613	0.3665	0.0077	0.0094	7.9809	0.8532	1.6691	2.8464	6.571	1.6746	12.0216	2.0949	4.2651	1.5799	0.697	2.1548	0.4885	0.8763	0.0484	1.7019	0.0074	10.5304	11.2709	3.9788	6.2839	12.9245	1.4569	2.4521	5.9363
FBLN5	0.5143	15.6037	1.0035	0.5116	1.4562	2.2622	2.2515	3.0184	0.5505	1.3098	2.6972	2.0856	23.2814	14.4388	2.6278	3.3136	8.8084	0.8755	5.5672	12.0312	2.17	0.2839	7.5505	4.4735	3.2552	3.9298	2.1109	2.0794	3.7947	0.9634	5.9535	2.1642	1.7857	5.0035	1.842	2.8388	1.666	14.9515	21.8691	6.3326	5.6814	2.9031	4.4764	2.7809	0.4907	3.3084	1.3764	2.4258	1.6591
TOX3	1.3587	1.9004	11.5512	7.3201	1.4087	2.053	5.3783	0.3818	5.5197	2.5914	5.8726	4.4085	3.537	0.3131	6.0342	3.1727	0.7374	6.1597	4.9413	4.021	5.5662	4.0205	1.0062	0.5703	3.3524	7.0565	6.777	0.7609	1.2837	2.8324	5.1549	2.7411	3.1028	3.19	4.1645	2.9287	1.5838	5.273	0.2716	5.2898	0.1517	11.9811	5.3078	1.5168	8.3951	1.2052	5.7895	6.0354	4.7673
SPATA6	8.0186	3.1557	3.9092	0.2218	8.771	2.5648	2.1244	4.7225	0.4461	4.5641	0.5221	5.0579	3.0439	11.3088	1.1095	3.5306	2.2207	2.5881	5.1472	8.8836	0.7458	4.1832	14.3293	9.2136	4.4774	6.0161	0.473	6.4074	2.4236	0.6677	2.6856	2.8946	3.5859	5.6313	3.1909	8.3546	0.3611	10.32	4.5788	0.8303	8.3384	4.2205	0.7412	2.0183	8.5303	1.3127	0.1981	0.7042	0.6143
SOD3	4.8333	10.5405	0.4646	0.2593	2.3486	1.9802	2.2653	5.8833	0.5374	0.9836	1.0576	0.8994	10.4241	10.413	1.0063	1.2819	7.0174	0.5851	1.2452	24.2824	1.3629	0.4231	2.6184	4.0524	1.0037	0.7754	0.1998	2.3824	1.0781	1.2034	2.3612	3.6816	0.6127	1.3582	4.4545	1.1778	1.5939	1.2212	11.5115	4.4987	9.8095	0.6137	1.7997	3.8315	0.8202	7.6914	1.007	0.5996	1.421
RNF135	3.2374	4.9396	2.6259	1.9843	2.8947	1.965	2.2157	5.9624	2.3667	6.0574	1.6231	6.2339	12.7666	9.5442	2.2846	1.478	6.8257	4.4438	11.1266	6.5804	4.3065	0.8552	8.412	10.5562	2.5236	3.8467	1.0214	3.5799	2.6476	3.5673	3.4133	2.6106	1.3441	6.5792	2.2254	4.6094	3.8081	2.7364	4.0065	2.7753	11.754	1.3567	4.9748	1.9873	3.5619	2.1884	1.8953	1.426	2.912
UNC79	2.3304	2.7724	5.0203	5.2922	0.6167	5.6739	7.5089	0.9935	2.6951	2.7124	5.2489	1.8097	0.8572	0.5679	13.313	7.5395	0.5572	5.0365	0.4144	0.6153	5.6438	7.3422	0.3082	0.7161	2.7444	4.0403	11.4872	0.8512	3.346	4.4716	4.4715	3.4887	2.1765	1.139	2.749	1.3985	1.589	0.4732	4.0463	9.3727	0.8605	7.6858	10.9509	3.7173	0.7377	5.2455	5.0224	5.5313	5.7354
PAK3	1.0705	12.4478	2.6782	4.1543	1.0525	9.8217	7.427	2.7878	2.7298	1.5408	5.093	2.9724	0.9196	0.8584	4.5441	6.1669	1.3619	4.9045	1.0934	1.1538	5.3326	6.8556	0.3286	0.1045	5.9426	3.0294	8.4561	1.1784	8.3401	1.4961	4.148	3.3985	1.8847	1.1271	2.638	1.4675	2.0481	2.7347	0.5324	12.4395	0.2242	4.4504	5.8451	5.6152	2.3605	14.1981	5.1316	12.9059	2.3984
RGR	5.1496	0.2082	10.5416	5.0276	1.0232	9.1575	6.715	0.8291	1.7555	1.2633	5.0626	1.8844	0.2411	0.0342	18.6358	7.6976	4.2632	4.8493	0.3559	4.047	5.5745	33.028	0.8251	0.0292	1.4619	5.0492	2.8528	1.2244	1.7479	2.5171	16.3311	3.8274	2.0211	1.4806	4.7146	2.9115	0.7593	0.1125	0.3243	3.696	0.3127	1.5464	6.3288	1.9628	0.8759	0.5374	17.335	1.1089	5.7059
SLC8A3	4.5154	3.1537	5.9319	10.7395	4.4225	3.9218	3.7802	0.9537	2.1238	3.6767	4.8529	3.0648	2.6317	0.1542	10.8327	4.7785	2.6252	3.6741	1.1008	2.4396	4.5726	7.5363	0.175	0.2658	2.994	3.9498	14.918	1.2194	2.7743	3.4699	3.9542	2.8434	2.0192	0.9933	1.9959	2.2116	2.9255	1.6191	9.934	12.6337	0.027	3.7139	11.3953	2.2324	0.9422	4.4268	5.549	5.4983	2.9992
EMILIN3	0.6812	1.5864	0.008	0.019	0.3625	1.4139	0.2786	50.8833	1.5381	0.99	0.0616	0.1596	16.3752	0.9283	0.0818	0.9506	0.0457	0.1411	1.6932	1.0462	0.5533	0.0087	8.3495	21.3106	0.5861	0.1625	0.0073	1.4267	0.3061	0.5665	0.3519	0.2648	0.5888	0.0943	0.1805	0.7364	9.5065	1.6093	0.0102	0.1833	5.7452	0.8511	0.0507	2.8507	0.1679	0.8052	0.0451	0.0845	0.7365
SLC16A4	3.9148	4.2817	1.41	2.1899	6.9329	1.4405	1.8243	3.5945	1.8879	5.5146	3.5451	2.7521	10.8716	34.5546	1.754	2.1929	3.6613	2.4665	1.5089	4.1619	2.4677	0.5812	8.8872	17.259	3.5781	3.0989	2.2412	4.1066	2.343	4.4903	4.0896	1.447	3.3243	3.1336	3.1895	7.0986	6.6925	2.6169	9.4598	1.8671	7.9787	4.2334	3.0993	2.6881	1.6297	0.8557	1.2507	2.6037	2.1148
LRRTM4	3.7541	4.6719	7.0049	7.1808	2.3807	5.657	6.1662	1.5295	2.1655	2.2146	7.0522	1.5496	0.5574	0.1188	7.5591	7.0207	6.9842	5.0027	1.1569	2.5572	5.6221	13.474	0.1539	0.0152	2.8358	2.7508	6.0885	1.8501	4.9002	2.7391	6.4551	3.9046	2.8465	1.7005	3.411	1.9637	1.671	1.2055	5.6253	3.7054	0.0271	3.8343	8.8576	3.9043	1.2238	6.6847	6.1483	7.8143	4.0824
IQSEC3	1.0514	9.3219	3.8165	0.2961	0.273	10.2552	6.5088	7.3505	0.1922	0.2467	3.9074	0.0957	3.0568	0.2952	11.4726	8.6422	0.2707	3.9497	0.6128	0.0888	9.2391	0.3036	0.1593	0.1609	6.6274	1.1533	2.2742	0.4615	6.3484	0.3076	2.4214	4.4715	0.6106	0.1676	2.2175	1.2069	2.4466	2.1467	0.1282	9.3306	0.377	2.869	4.9939	9.2382	0.6273	20.4438	3.4764	9.7988	2.6698
CAMSAP3	4.6204	6.2898	6.5487	3.1846	1.0065	5.5959	3.7706	4.3011	3.0867	3.5578	3.4322	4.4285	2.3772	0.1386	11.1505	5.2692	0.1153	4.3138	4.8969	0.0317	6.0368	5.8423	0.2853	0.4175	2.711	3.6265	2.491	2.4524	4.5568	4.8606	3.664	5.1968	4.7675	3.904	3.4904	0.9798	3.2929	0.8523	1.9057	5.6253	0.756	6.3391	4.1949	4.2888	2.4548	11.6243	7.7346	2.8634	5.0114
KCNK3	1.0234	5.707	4.3523	16.4694	0.637	4.8689	7.6295	1.7922	0.2085	0.4117	6.8143	0.368	0.2147	0.2692	11.6708	3.8423	0.1183	4.3284	0.5176	0.6971	4.7079	6.7961	0.1447	0.427	2.2928	2.124	5.3802	0.6027	1.8775	1.4627	3.655	3.3816	1.4657	0.9307	1.8171	0.9997	1.488	1.2243	8.0431	11.1647	0.081	2.6552	11.851	3.7105	0.4297	7.8677	16.2037	7.8799	1.8998
NNMT	1.3136	5.0845	2.033	0.0556	0.4819	0.4822	0.5517	3.1413	0.1781	1.2164	1.1942	0.1914	18.7521	40.3358	0.3463	1.0714	2.6941	0.2843	1.3903	2.4766	0.5477	0.2656	20.3871	4.142	0.3843	0.4873	0.2571	2.7859	0.3104	0.2736	0.4895	0.5724	0.266	0.6794	0.8931	0.6882	1.3704	0.6425	1.9117	0.7781	82.4445	0.3829	0.3045	0.4197	0.1962	1.7405	0.4038	0.9801	0.1841
ABCC8	2.9061	1.7815	3.1643	0.9676	1.1883	4.5322	5.5886	1.3465	1.5267	0.5848	4.5135	0.8462	0.2754	0.2379	10.7485	5.8766	1.8251	23.5946	1.4064	0.2203	5.8194	2.4676	0.5399	0.9655	0.8597	1.4256	5.2411	1.0009	5.7597	6.1707	7.3772	4.4186	0.9491	1.2326	6.1567	0.6678	3.8638	0.2364	3.7292	6.4614	0.1551	1.7644	6.9754	4.086	0.5782	4.147	6.5848	6.9076	0.6734
NPNT	0.1026	4.7368	0.4529	0.4547	0.124	1.4995	1.8796	30.9836	0.6778	0.3927	1.0376	1.9694	19.3241	4.2	1.5195	0.7561	3.5185	2.0438	0.6654	2.5808	0.6369	0.1075	25.0949	8.3595	1.7388	0.5829	0.7963	0.5256	1.2131	0.7029	2.717	0.8149	0.1104	1.2597	0.3545	0.5508	0.2911	1.9623	0.1011	11.3658	34.0356	0.8933	1.6326	0.8483	1.4376	1.2699	0.5636	2.0468	0.5886
PLPPR3	1.9734	3.2712	0.99	4.2936	0.81	3.4056	2.0856	2.2421	1.5561	1.3737	7.0875	5.4832	0.3918	0.8525	6.7391	4.9222	0.3902	4.3629	2.7472	1.1396	5.3146	0.1026	0.0312	0.0076	4.1581	4.8183	1.8972	0.7164	4.9016	15.3413	8.2406	3.1608	4.3586	2.0774	2.2786	1.7072	4.8842	4.3495	1.0511	3.906	0.0897	4.9981	3.2686	4.3107	1.7014	6.9896	5.0743	3.0887	6.4113
SMPD3	3.7265	4.9016	2.7001	2.2684	0.9738	4.8899	5.3317	2.072	1.6826	2.4492	4.0887	1.4355	2.058	0.3561	9.2649	5.1622	0.4279	3.7194	1.534	1.5927	5.4831	1.6385	1.1823	0.8848	2.8091	4.083	4.3878	1.5578	7.0609	3.2761	3.7571	4.3242	2.0901	1.0545	2.1579	1.9666	3.803	2.7584	0.412	7.706	0.4751	5.6673	9.5838	2.8885	1.4037	7.6771	5.7948	5.5946	4.531
ADA2	2.0712	6.9186	3.3063	0.9806	2.4655	2.207	1.6504	4.719	2.0364	5.8066	1.5697	4.173	3.9208	13.459	2.6359	1.5273	3.7167	1.63	7.4639	10.6367	4.2175	0.4451	8.3117	4.1297	3.4071	4.0985	0.9952	4.5164	2.518	2.7274	2.4623	2.8976	2.8486	3.9896	2.6747	4.3875	3.8578	3.0506	3.9734	2.7248	7.2808	2.1997	3.424	2.0149	2.8988	2.0844	1.1919	2.1975	2.9045
CNTNAP2	0.911	9.0028	0.2604	1.3486	0.5024	14.8156	5.2912	3.139	0.6991	0.65	2.5874	1.4249	0.14	1.0569	8.7833	5.2794	0.1494	3.1723	1.1786	0.8098	5.7382	0.4611	0.2272	0.0755	8.9081	3.3055	2.0809	1.0743	14.7605	3.002	1.5582	3.438	2.9406	1.8177	1.9553	1.3247	0.4627	9.8033	0.0424	11.303	0.2423	9.7747	2.5151	6.218	0.9381	16.2127	0.879	9.4238	2.6081
FAM181A	1.913	5.5917	0.0755	0	3.8647	1.72	2.6016	10.6291	0.1534	8.1205	4.2873	0.3729	29.5858	15.9893	0.8378	0.2173	1.0128	3.6613	3.4856	0.2392	1.3972	0.0224	18.6107	16.5015	3.6037	1.7085	1.0229	6.55	1.8882	4.3738	2.3948	3.1369	2.3555	0.5412	3.8751	5.4549	5.4777	1.0851	10.2865	1.4203	8.192	1.1766	1.2807	8.4032	0.3084	3.3599	2.4966	0.9696	1.2223
RGS7	1.8494	13.3689	1.8375	2.1154	1.3406	12.9832	6.9299	6.0366	0.7936	0.6584	2.54	0.5452	0.3505	1.2479	5.031	6.0545	0.4287	3.6382	0.9488	0.4751	5.7725	1.5806	2.8757	0.5837	6.0084	1.286	2.1968	0.5953	9.9533	0.8914	2.8856	4.5523	0.7481	0.4811	3.3642	1.3871	1.2013	2.9109	0.0525	8.2373	0.3599	4.2635	5.7557	7.2445	0.2307	20.7003	1.968	10.0291	2.0116
CLGN	3.1808	2.3499	7.4326	6.5283	0.8366	3.668	3.5525	0.6445	2.9168	3.8939	2.9314	4.9922	3.1417	3.2495	7.6357	4.149	1.2507	1.9874	8.1675	3.4641	3.8735	10.1403	1.8724	1.6497	2.2121	4.3475	6.3509	1.6449	1.8674	2.4353	3.5496	1.7646	3.3061	3.0404	4.2158	2.2384	1.6665	5.4527	0.6569	5.0487	0.0519	4.4693	6.1321	1.8805	5.0983	2.6584	8.4365	4.4261	1.7293
HSPB6	2.3415	4.8104	0.2368	0.0628	0.7256	1.4056	0.5706	12.011	0.2887	0.7117	2.4579	0.752	20.4445	2.6203	0.6294	0.5031	0.9671	0.717	0.9142	2.3544	0.9328	0.7428	9.6384	8.3638	1.0521	2.3271	0.2097	7.14	1.1872	8.4133	2.4814	1.0948	11.0843	2.2534	0.4079	2.7388	9.2579	2.6934	0.2688	5.8832	4.2269	0.9546	0.3346	1.7226	5.1327	2.871	0.1985	0.1858	1.5321
FHDC1	2.4186	1.0362	3.2896	2.0612	0.1659	1.3018	7.2386	1.2874	3.5944	0.8799	5.4501	1.9989	1.0889	0.4009	4.0621	11.31	0.3223	3.5564	1.0341	9.4982	4.5248	0.3392	1.3369	1.0983	4.0778	2.5085	2.9358	0.5509	4.4799	6.339	15.178	3.5139	3.6273	3.9029	1.7091	2.7043	2.3838	1.0523	2.9685	1.8608	1.2898	2.901	7.3117	0.7714	3.0591	0.4794	3.6491	3.338	5.0783
FRRS1L	1.0118	11.5487	2.747	4.8305	1.2107	10.8427	7.1059	2.5112	1.452	1.5993	2.6572	0.9945	0.4621	0.6446	6.2006	5.3961	0.6393	3.8603	3.3279	0.6132	5.885	0.2085	0.0591	1.6279	6.5806	2.0013	5.9845	1.3746	12.2884	0.9744	3.129	2.5163	1.8674	1.6915	2.2345	2.6437	1.4153	3.3342	5.5392	7.6344	0.0052	5.2184	3.1289	5.7555	1.2393	12.8857	1.8987	14.3151	4.2257
C21orf62	5.6402	2.5961	0.2018	0.0963	4.579	1.1605	1.0777	7.0327	0.4228	3.4721	1.5802	0.9071	7.8781	31.6333	1.2301	1.974	15.9732	2.6324	0.3381	0.3722	1.9795	0.2749	30.435	6.9729	1.6175	2.1167	21.4953	2.2679	1.5838	5.2034	3.6435	0.8478	1.1534	0.3586	3.8646	1.9819	1.9927	1.8779	25.13	1.4599	8.944	2.1748	2.2188	3.0787	0.2575	0.3515	0.4931	1.93	0.8179
SAMD9L	0.7224	6.3903	12.1508	1.1583	2.6392	1.212	1.8007	4.2742	0.9225	23.0229	1.011	1.922	7.7933	11.4955	0.7697	2.6414	6.4596	2.3893	8.2043	12.2551	1.5353	0.2916	9.3079	14.7418	1.5982	2.426	2.4172	1.7969	2.1209	3.3664	3.1337	1.4323	2.2257	2.6534	2.844	3.8507	2.8798	2.0281	6.4979	1.6585	13.6883	4.4258	5.3365	2.7723	1.6264	1.1626	0.5774	1.5429	2.716
PDLIM4	0.2296	9.4549	0.487	0.2336	0.6453	2.0726	1.4023	7.2073	0.1909	0.2393	1.0871	0.1092	13.7633	15.3965	0.8419	0.8216	2.9741	0.868	0.5698	0.2886	0.6255	0.0881	58.4496	32.8722	1.2075	0.3837	0.5268	1.1647	2.5087	0.4851	1.7854	2.1557	0.5831	0.2935	1.5722	0.9369	0.654	1.6133	0.7073	5.4863	0.5855	0.7718	1.248	1.9087	0.3283	4.1168	0.7024	1.5843	0.9372
UPP1	1.8778	4.392	3.3183	0.6185	1.4772	2.3302	1.9962	12.7693	0.7686	1.1464	2.6906	1.5521	18.7031	3.9712	1.5401	2.3704	3.8862	2.3806	2.0449	3.3657	1.8218	0.8567	11.9786	8.1091	1.6237	1.2503	1.4724	3.4432	1.9071	3.2355	1.6646	2.7182	2.6997	4.7303	1.5519	2.6505	2.74	2.0244	4.4481	4.3295	5.86	2.213	1.9265	3.0656	1.3761	5.0495	3.1012	0.8935	1.5818
NEGR1	3.062	6.5964	0.0469	1.2746	2.2624	12.7847	3.8959	4.3492	5.217	2.9741	3.5161	3.7332	1.7157	4.933	3.4941	3.6206	0.4935	2.2894	1.6707	1.716	4.2245	1.3673	1.2658	0.014	7.1534	3.4521	1.1695	2.2718	11.9951	3.1432	0.8883	3.6791	2.4206	3.7984	2.2173	1.2391	0.7324	3.6305	0.0658	3.9333	0.0222	5.796	2.7773	5.1288	2.3923	15.3342	1.4802	8.8788	5.0584
CP	0.9927	3.6276	0.3357	0.0179	5.1074	0.91	1.1496	3.9087	0.6838	7.764	1.2843	3.2264	10.4223	73.0613	0.7519	0.48	6.537	2.1835	0.8527	2.7558	0.0956	0.065	8.7282	1.5496	1.3101	2.9682	4.1386	8.8494	0.7497	1.5955	2.5664	0.2215	1.0808	3.4173	2.1606	12.9901	5.8472	11.0301	70.2834	1.3267	2.185	0.5184	2.5104	2.7656	0.174	0.1292	0.1301	1.2982	0.1707
SLC44A3	7.1401	4.8599	1.2492	0.1195	2.8864	3.938	3.4691	3.56	0.5143	2.7421	3.6435	1.3406	5.6265	9.7303	0.6538	2.0588	6.7775	2.2314	2.4364	2.9915	1.5923	0.0801	4.2165	9.6066	4.8205	2.3789	2.365	2.6797	3.6961	2.142	3.4324	3.2615	2.8378	5.2668	2.0932	7.7396	3.8814	3.7607	17.3785	4.0046	5.5164	4.22	1.884	3.332	0.858	2.0378	2.1249	2.3008	3.8929
GALM	3.2013	3.7388	1.4972	1.1726	4.8695	3.2207	1.8581	4.9739	1.862	6.0698	2.8525	3.3782	8.9178	6.5451	1.8844	2.2522	4.5607	2.4895	5.6933	3.9856	2.3699	0.2259	4.7802	7.6773	2.5365	2.7108	0.9514	3.2637	2.4826	4.5405	4.1287	2.1185	4.125	4.4278	3.1529	3.0062	4.3127	1.5567	3.9122	1.3367	10.5579	3.7747	3.4545	3.2109	3.5692	1.9514	1.8807	2.0609	2.6251
MARVELD1	4.6711	4.9484	1.0049	1.4666	1.9182	1.2949	1.7938	3.599	0.9651	2.0179	4.4781	1.423	8.4578	3.5986	1.3428	1.6857	4.1816	1.4996	5.2923	1.5901	1.7354	0.5357	6.396	20.0122	2.4347	1.6296	0.5609	2.2807	3.117	4.2096	1.9727	4.1101	2.5104	2.5241	1.7195	2.1105	1.4096	1.48	2.5835	3.9817	13.4093	1.7499	2.0787	1.5378	1.5863	1.9543	0.9391	1.0873	4.522
GSDMD	3.5749	3.9154	1.9212	1.7281	0.9147	1.518	1.4566	4.9369	1.5173	6.3446	1.4583	3.2421	14.6476	8.8571	2.006	1.9144	4.2284	1.9338	6.388	4.4176	2.9426	1.0977	2.2453	12.5173	1.29	1.7056	1.0254	3.9367	2.0283	2.9889	2.7779	4.6517	1.7969	4.5699	2.7956	2.8829	3.2346	1.4628	2.9582	2.4559	13.5853	1.5798	3.8359	2.5849	2.8002	1.984	4.5347	0.8013	2.8049
CXCL10	0.064	4.4583	36.5254	0.3839	0.045	0.0683	0.4063	6.7702	0.0908	17.967	3.434	0.4046	3.4423	5.3133	0.0528	0.0509	6.7816	0.6595	5.9489	11.9982	1.4083	0.1397	2.4148	97.7698	0.1415	0.3258	1.1715	0.2293	0.1372	0.0703	0.3605	0.0684	0.82	0.3651	2.1673	0.543	0.8088	1.7137	1.9064	0.1848	32.3517	2.1773	7.8547	0.1047	0.0181	1.9521	0.3277	0.3331	1.3273
S1PR3	1.7128	2.2131	0.8123	2.4652	4.7835	0.9077	0.6145	1.6104	4.8434	2.5495	3.8259	2.9851	6.0144	21.605	0.6788	0.9178	3.9681	0.5116	2.5774	24.8846	0.7076	1.445	5.8019	6.0419	2.835	1.481	1.2065	4.9984	0.9586	5.3146	4.7342	0.6067	2.1119	8.7998	1.0652	7.0387	7.8088	11.5548	2.8848	1.5217	4.9598	2.4819	1.1803	0.9631	0.9633	0.8899	0.2217	0.8467	2.3481
GIMAP2	2.4751	5.9774	5.7259	3.046	1.8316	1.324	2.1248	3.8221	1.8821	6.8578	0.9881	4.307	7.3621	7.3663	1.5007	2.3247	4.12	3.2816	8.0827	11.1113	4.1346	1.0491	6.2711	4.8918	2.2849	3.4532	1.5117	3.4785	1.5754	3.2063	4.3022	2.2024	1.2712	3.7165	3.036	4.4501	3.9392	2.5009	5.166	1.8228	3.0794	1.896	6.3878	2.1536	3.7948	1.3487	1.3873	1.8412	2.5671
OSMR	1.2862	5.7623	0.8874	1.1771	0.7319	1.4876	1.2139	4.1652	2.3567	1.7355	2.0543	1.2138	17.1882	12.0372	1.5774	2.6222	8.5629	1.2678	1.9805	6.3079	1.2313	0.3547	9.7599	18.9363	1.734	1.021	1.9536	3.1023	1.6825	2.4156	1.7889	1.0636	0.9692	2.7275	2.7657	3.5377	2.9551	4.4972	8.5354	4.3232	8.2803	1.3356	2.564	2.4691	1.4494	1.4303	0.2177	1.4013	0.8345
GNAL	1.2314	5.6968	1.1668	5.0231	2.2917	5.7255	4.6189	2.186	2.0706	1.116	3.629	2.813	0.4467	0.5843	6.0736	4.8386	0.4667	4.0377	1.5919	1.4249	4.5701	2.2259	0.1415	0.2599	4.465	2.785	5.2602	1.1193	13.3878	3.7572	5.2341	2.0068	2.2322	2.5454	2.1786	1.8286	2.0503	2.503	2.0883	3.7186	0.1136	4.7917	5.6517	4.2699	2.8744	6.2963	5.7505	6.4328	3.1517
CSRNP3	2.2489	5.6177	1.3588	3.1191	2.8157	7.2419	4.2138	1.7196	2.0742	2.7773	4.094	3.0145	1.6037	3.1428	3.9209	4.7211	0.7789	3.866	0.9726	1.45	3.5522	3.2247	1.9499	1.823	3.5931	3.5002	5.0127	0.9698	5.1803	3.2909	2.5434	2.1446	1.7419	1.9367	2.5334	1.0563	0.9231	0.9747	0.8714	5.2771	1.6065	6.374	3.3972	2.9579	2.0266	8.9983	1.207	8.5388	2.024
IL13RA2	0.0771	1.9856	25.0645	0.0666	0.1734	0.2862	2.7046	0.209	0.0109	0.0111	1.303	0	27.7288	118.0688	0.1811	0.2207	7.4308	0.6127	0.4074	1.0862	0.2867	5.1595	2.6959	37.1311	1.7662	0.9112	0.0513	0.0637	0.7929	0.061	8.8827	0.1729	0.0494	0.0293	3.8804	0.1766	0.0899	1.2014	0.6294	1.5361	7.3526	0.1704	2.0103	0.3458	0.0522	0.7212	1.3813	0.9082	0.1392
ZDHHC12	1.9993	4.3529	1.4039	1.3206	2.3144	1.6073	0.9919	3.1182	1.6504	6.8116	2.3944	2.5719	10.795	5.9634	1.7497	1.5265	4.9212	2.3026	6.5555	6.29	1.9931	0.487	5.4846	7.8317	1.4789	2.7317	0.8087	3.7358	2.7004	3.5318	2.3168	3.6509	3.5568	4.5905	2.123	3.226	5.9886	3.5599	1.4356	1.5059	6.3722	0.6779	3.7856	2.0916	2.4114	2.7569	1.3101	1.2474	2.3159
MARCHF4	0.7159	4.0155	10.7334	1.6634	0.2587	4.8279	7.9044	1.8589	0.0943	0.3386	5.9449	0.0705	0.3462	0.1863	12.4826	4.1753	0.1016	2.8447	0.219	0.079	4.5255	1.3695	0.052	0.3025	1.6832	2.4513	9.4234	0.503	5.3444	0.5155	3.0322	2.2443	0.7107	0.1069	1.3683	0.4099	2.0526	0.4138	0.642	7.4064	0.0697	2.5192	9.4423	2.8672	0.0563	7.0348	11.3214	7.755	1.5238
SGSM1	2.0742	6.5682	0.9365	1.9643	2.0205	6.2221	4.9095	2.2526	1.1939	2.675	3.6635	0.6251	0.3734	2.1977	3.7391	4.2079	1.6252	4.1905	1.7065	0.2862	4.4518	2.5808	0.2231	0.1915	4.7801	2.2629	3.3633	1.2207	6.0496	2.8272	4.2149	3.9334	3.7165	2.7082	3.8817	2.6521	3.9919	1.3583	1.2025	6.4699	0.0397	3.6861	3.9392	4.4447	1.4596	12.0682	2.2144	9.9041	3.4984
SOX1	2.2994	2.2708	1.5262	4.1764	2.8141	1.7886	2.6501	0.9165	4.423	3.2897	4.6381	4.9823	0.1545	0.0705	3.214	2.3687	0.0903	1.704	2.3154	0.8191	2.3829	7.719	0.0298	4.2933	2.0096	2.447	2.7058	2.0641	1.7006	3.6425	1.2777	1.4538	2.4133	3.6603	1.8388	1.3439	1.8283	3.399	0.4787	3.6261	0.7744	2.4203	2.3389	1.5768	2.677	1.9713	3.4869	2.2329	2.0972
PRDM8	1.9943	6.7907	0.8832	3.4247	0.622	12.0371	3.2848	4.6168	2.0029	1.27	2.9569	0.1742	5.9808	2.0536	5.5367	5.1681	0.8163	3.9921	2.8821	0.4254	3.5857	3.413	0.0778	0.8394	3.7351	3.0906	2.13	1.2689	10.588	2.2248	2.2105	2.9842	1.4697	1.9216	2.6422	2.5758	1.1629	1.8534	0.223	2.3617	0.4183	6.2247	1.9413	3.1208	1.3179	17.8546	2.2934	6.4673	1.9843
HVCN1	5.9004	1.9273	0.5641	0.5741	6.2435	1.7563	2.6544	4.9064	2.082	6.4781	3.132	1.2979	3.016	2.4594	1.6199	2.4034	4.0384	4.8172	2.6377	1.2875	5.4976	0.4683	4.2732	3.9096	1.8282	1.7898	0.5873	7.3661	2.8863	1.7173	7.2838	3.1062	1.8895	1.7715	9.1948	4.2176	3.7293	0.849	1.5041	1.1914	3.7118	2.0782	1.963	8.1645	1.1408	1.594	0.9739	0.9955	2.3941
PLAU	1.1053	4.3578	2.1486	0.6425	1.3861	0.2721	0.7162	3.3075	0.6209	3.0532	2.5938	2.242	4.684	4.5381	0.757	0.2586	4.8534	1.2074	3.2378	3.8665	0.4505	0.6458	8.4232	1.9768	0.4152	0.8637	3.555	1.56	0.2022	1.3781	1.6948	0.5175	6.0225	2.4407	0.348	0.687	0.4131	2.8586	18.3083	2.7029	4.3574	0.9007	1.7242	0.3456	0.6332	0.3392	0.6746	0.368	0.4009
VASN	0.5075	8.8068	0.8163	0.5575	0.7383	2.4506	0.9196	12.2082	0.3914	0.8842	1.2558	0.1765	22.8528	21.341	0.6661	0.9134	3.1296	0.4127	2.9203	0.6382	0.8359	0.6588	17.3041	10.2775	0.95	0.8453	0.5332	2.3916	1.3391	0.4987	0.8724	1.7684	1.3116	1.2018	0.6006	0.5778	2.0162	1.3714	2.3932	3.5015	9.4095	1.0994	1.0773	1.8097	0.6255	6.559	0.5013	0.695	0.3573
COL26A1	0.5336	10.9525	0.1512	0.4771	0.6193	7.1004	2.3325	6.5035	1.0835	0.8088	3.4463	3.7069	0.0641	0.0764	2.2996	4.0458	0.1466	2.5463	1.2523	0.5895	3.9234	0.0688	0.0384	0.2192	4.5671	1.5353	2.7037	0.8487	10.3989	3.239	1.1132	4.8694	1.5121	4.5577	1.1889	1.6461	0.6051	0.7123	1.0212	3.4669	0.1154	4.6189	0.8818	5.151	0.958	19.0087	1.5314	4.0451	1.6873
STAT5A	2.7537	3.1032	1.0559	1.2214	5.3978	1.2206	1.2763	4.9406	1.2142	5.2753	3.403	3.0928	5.2983	5.2296	1.4526	1.4899	4.5586	1.7736	4.8438	7.6141	2.7689	0.3721	3.0833	6.2009	1.4462	2.4334	0.8016	4.9837	1.5959	4.282	3.0056	2.7856	1.3508	2.6067	2.8186	3.3922	5.1374	1.2343	7.7106	1.2521	4.523	1.5566	1.5371	2.5447	2.3693	1.4245	1.8091	1.2152	2.7627
GRID2	3.0441	2.0527	1.1965	6.1659	1.2679	1.3256	3.0671	0.3238	3.9936	2.9453	4.2685	2.9042	0.364	0.341	3.7087	5.0169	1.3236	4.1548	2.0935	7.9686	3.44	2.4649	0.04	0.0155	4.3464	3.4808	5.6653	1.2921	1.6864	4.1903	3.379	1.4223	2.3217	2.5883	2.1426	4.0927	0.9456	3.1166	0.0273	1.7388	0.0598	8.5058	4.4088	4.1527	3.5317	0.7537	1.2592	2.4384	4.504
CD58	1.813	2.5727	0.8731	0.5462	1.4123	1.3763	1.6299	6.711	1.0663	2.5083	2.7769	1.5503	6.508	17.0802	1.2513	1.5842	5.6682	1.334	5.5827	3.517	1.9466	0.1749	10.7047	8.4982	1.3556	0.8958	0.6391	2.4161	1.2195	2.2224	1.7688	0.968	1.2422	2.6719	1.3529	3.2994	2.0215	4.7591	2.7277	1.5826	7.1026	4.0098	2.0837	1.7435	1.7723	1.3727	1.223	1.2168	2.2278
FAM133A	0.8454	2.0175	0.8856	2.535	3.8771	3.5125	5.5623	0.7094	3.7806	2.8872	8.6211	1.5977	0.5661	0.6055	5.0436	3.6532	2.2543	3.1485	0.9053	0.9164	3.2813	4.0692	0.0754	0.0305	2.2353	4.51	3.8985	3.6898	2.8027	4.2851	4.3095	2.3043	4.6166	2.0513	3.5637	1.4343	1.1171	1.9378	1.8105	1.8436	0.0577	4.5497	8.6379	2.3648	2.2344	1.9077	8.1805	5.1573	2.3808
PARP12	1.3606	4.1792	23.4603	1.3787	1.9474	1.0951	1.318	6.076	1.2002	19.0589	2.2025	1.3725	8.327	4.0593	1.7134	2.4669	3.3246	2.538	9.5435	7.659	3.422	1.3259	3.6848	7.4245	0.9875	1.4411	2.0339	2.8734	1.6993	2.2996	3.8128	2.4562	3.3748	2.6818	2.811	2.0758	4.3384	1.2163	2.1658	2.4675	8.7617	1.7892	4.1642	1.8115	0.9975	1.0986	3.921	1.198	2.8487
HERC5	1.6368	2.661	2.7743	0.4356	5.5291	1.0207	1.1296	5.8234	1.9741	30.0616	2.0242	1.7734	6.9436	8.2855	0.5825	1.1363	7.095	2.3003	11.853	9.6257	2.3043	0.0965	4.0621	3.2126	2.1194	2.3446	0.3823	3.593	1.9248	1.935	3.3251	2.2508	2.8112	3.8322	2.3895	1.9588	1.7902	2.8073	0.9485	0.5425	4.1279	2.5448	4.906	2.0582	1.9198	0.5213	0.9609	1.0458	2.5134
PHF11	3.8634	5.3519	1.3981	0.5262	4.0413	2.4164	1.4721	3.1211	0.7023	7.2623	1.35	1.5775	3.3237	5.025	1.7249	1.8804	3.5917	2.7397	5.4379	2.5025	3.1671	0.4516	4.505	6.7995	1.5037	1.9831	0.4515	5.2375	4.353	3.1229	1.9448	3.0982	3.8427	3.702	5.2199	4.0976	1.1944	1.6068	1.2101	2.0888	7.1523	1.7761	2.9119	3.4345	1.3649	3.0176	1.0706	1.2806	4.313
APOL4	3.2996	0.6147	1.845	0.9028	2.3025	0.1027	0.8659	12.9596	0.3615	2.6919	0.3203	2.414	13.7951	2.3193	0.1842	0.3041	3.0573	0.156	19.1167	1.3025	0.4579	0.3451	14.0286	27.3333	0.6906	2.3047	5.7465	1.7849	0.2835	2.2231	0.8709	0.211	1.0199	1.1435	0.6383	5.2954	17.2915	10.1485	6.6485	0.9527	10.7138	0.5919	3.1726	0.261	0.3394	0.2837	0.562	0.2805	0.0632
FAM114A1	0.8287	2.6545	3.1853	1.3965	2.6948	1.3673	1.4642	2.0476	0.7044	1.8299	0.9051	1.0957	11.017	7.513	0.9739	1.7867	9.4952	2.2271	3.2874	5.9666	1.6412	2.2212	5.703	12.712	1.7129	1.4559	1.3559	2.0889	2.3755	1.7704	3.3695	2.8114	1.7374	2.2165	3.2578	3.1831	2.3162	5.8954	9.8196	1.409	5.5333	2.0072	2.136	2.5794	0.8713	1.3171	0.9442	1.6985	1.0793
ARHGAP18	0.9337	3.1226	3.0298	5.3793	1.0283	1.4608	2.5266	3.604	1.2002	4.2045	0.8142	1.7363	4.6753	18.9123	1.2862	1.7878	6.3752	2.286	3.0892	5.425	3.2991	1.3121	4.5399	13.8701	1.1158	1.9684	1.6048	2.9514	1.9232	2.6406	3.5419	1.6529	0.8882	1.8581	3.3937	3.3001	3.0141	2.2416	5.227	2.502	7.4705	2.3775	2.2285	2.9963	1.4834	0.9089	0.8851	0.9687	0.6628
EVA1C	1.7165	3.0759	0.7921	1.1855	2.2545	2.1715	1.0435	11.6766	0.9189	2.6819	1.5711	3.3158	15.8829	12.4687	0.9046	1.7897	2.8702	1.0256	2.4034	1.3168	0.937	0.3621	7.8609	10.1693	2.3264	1.1167	0.9327	3.2753	2.1843	3.7116	1.1433	4.29	2.4458	1.7192	2.0738	2.0705	1.976	3.9078	2.5197	1.7413	7.0773	0.9358	1.3644	1.8368	0.8336	2.0839	1.2826	0.9687	0.5316
GNG5	2.4006	3.1148	2.6142	1.2797	0.4686	0.6402	0.4617	4.4476	2.695	1.1677	2.7069	3.448	13.6704	2.8498	1.072	0.57	2.4379	0.736	3.1186	8.4466	1.5084	1.077	9.0073	5.9349	1.0184	2.981	5.0044	5.1807	0.5715	4.13	1.8211	0.7477	3.0892	1.7326	0.7919	2.0647	2.009	2.8375	4.5365	2.5993	2.2207	1.4879	1.3637	0.5141	4.7219	1.4219	0.5879	0.1262	2.5645
SLC25A43	0.2473	1.6278	8.1391	0.1271	4.307	1.0853	1.493	0.697	0.2693	3.1715	1.6243	0.4567	3.5808	7.6877	1.5344	2.9443	8.5194	1.7741	2.5667	1.9372	2.3644	6.0431	6.1462	4.5711	1.8048	0.4398	1.7484	2.7445	0.0114	2.5487	0.5296	0.4244	2.1268	2.0904	1.5463	3.3544	3.7937	4.2503	0.6938	3.0907	5.8841	2.6345	4.3797	2.8287	1.9509	2.3023	2.3734	1.172	2.1708
FGL2	1.0989	5.8226	3.0058	1.0776	0.2746	0.5374	2.8151	1.8137	1.4294	7.56	0.69	2.074	3.8704	13.5013	1.0837	1.1838	5.2562	0.82	4.9035	10.5553	3.4349	0.1089	5.923	5.2864	2.1576	3.0519	1.7916	0.9082	0.4029	2.3148	0.9576	1.3634	0.9987	3.4757	1.704	4.2193	2.7188	2.2332	11.9884	1.2368	1.1622	3.1634	3.409	2.0149	3.6415	1.0273	1.0002	1.2274	2.1351
MACROH2A2	1.877	1.6166	2.81	3.6767	1.1697	1.6661	2.6398	0.4534	3.5916	2.6907	4.9299	4.7877	0.1193	0.2687	3.6894	2.5272	0.8856	2.7043	4.7201	1.7572	2.9639	3.9697	0.3423	0.3092	2.5383	3.2143	3.5428	1.4794	1.4688	3.6285	3.5014	2.2722	2.6549	2.4743	2.0503	2.0477	2.1916	3.9152	0.947	1.6809	0.1194	2.9724	3.3568	1.3682	2.5159	1.2945	6.1812	2.7162	3.8383
STXBP6	1.8183	8.6499	1.4116	0.926	0.5395	7.6353	4.7737	2.7973	1.0688	0.5927	1.2417	0.8893	0.2529	0.7362	4.1604	3.0567	0.2469	3.124	0.8665	0.3841	3.5017	1.3412	0.1411	0.9524	4.3825	1.5765	0.505	1.4874	5.6016	0.8069	1.7773	3.3305	0.9097	1.3266	2.5019	2.0783	0.882	2.6042	0.2418	5.1073	0.0605	2.6966	2.6033	6.5001	0.7023	9.3187	1.5114	7.6204	1.0883
CHST6	1.2828	2.418	0.1877	0.134	2.8146	1.8971	0.876	6.1238	0.3609	2.5203	1.7151	0.5264	5.0671	20.5894	0.6456	1.2056	1.6554	1.8406	0.689	0.9238	0.7787	0.0533	6.9085	2.8102	3.1054	0.6392	0.0968	1.8247	2.9202	2.639	2.5035	3.5874	1.7549	2.8672	2.5156	8.246	0.7208	3.6992	0.3271	3.1646	2.9682	0.6068	1.269	2.9865	1.226	2.1007	0.3474	1.3004	0.7967
VEPH1	0.3104	0.5273	0.0116	0.9597	0.9721	0.206	3.5397	0.1558	0.3695	1.5002	3.9596	0.4954	1.7276	2.8909	1.5448	10.6112	0.5891	8.5915	2.2309	0.0781	6.3157	0.2509	0.444	1.2561	0.9032	4.2361	0.1636	0.3896	3.1625	11.6824	11.3252	3.8054	3.6789	0.8815	1.8357	1.0435	1.8323	5.3719	0.0679	0.3718	0.8328	10.4075	4.6757	2.1808	2.2411	0.087	2.8933	2.0531	1.3917
C1RL	0.9216	3.8525	3.1709	1.0872	0.4883	1.6406	1.0808	6.2865	0.8141	2.0331	0.8917	2.3304	14.6584	8.1418	0.9154	0.9671	5.9319	1.6785	3.6703	5.6598	1.1375	0.3429	12.6566	12.4652	1.0625	1.4911	2.6026	1.7938	1.1005	1.3371	1.8843	1.0808	2.1802	2.4126	1.1565	2.1369	1.7374	1.7716	10.9252	2.0284	12.522	0.9753	2.2226	1.7188	0.8652	2.3796	0.7304	1.3079	0.7023
SOCS2	2.5472	2.1478	3.9271	1.1171	0.5386	0.9267	0.9403	8.1962	1.1967	0.5488	1.0006	1.2143	18.6893	5.6397	0.7611	1.4175	0.9427	0.8602	1.774	3.7887	0.986	0.2028	17.9662	49.7526	1.0221	1.1231	5.8497	3.0427	1.1819	3.4458	1.1542	1.0665	1.3363	1.4535	0.9888	2.0909	0.4778	0.8283	4.9431	1.851	46.4168	0.7069	0.8279	1.6441	0.9403	0.7136	0.8653	0.662	0.6136
FAXC	1.614	4.3962	2.2408	2.4636	1.736	5.3467	4.2525	3.0541	0.977	2.164	2.9805	1.8922	0.8099	0.8386	3.7315	3.236	1.2382	2.8979	3.2792	2.7823	2.7972	2.673	1.2871	1.4106	3.4494	2.7103	2.4971	0.5056	3.8654	1.7196	2.7229	2.4477	1.7856	1.4404	2.2255	2.1957	1.5561	3.3728	1.2629	2.8129	0.9552	4.3478	3.6832	2.3301	1.8565	6.3081	3.8087	6.1457	2.2846
NMI	2.8314	3.3259	10.5154	0.681	1.8247	0.7462	1.4545	3.6511	1.6908	8.2483	2.1966	2.8183	4.3669	6.8401	1.1935	1.1558	5.3283	2.1947	8.6696	5.4307	1.8156	0.3668	2.7702	9.1053	1.6247	2.5784	3.3543	1.3265	1.0413	2.5139	1.7137	1.3338	2.8461	3.9291	0.6771	2.5816	2.45	1.9691	3.9413	1.5017	0.9921	1.8942	4.0187	1.3423	1.2942	0.8435	3.4101	1.1604	1.2912
AMZ1	1.57	1.5869	2.295	3.5902	0.7615	2.5729	4.2299	2.3463	2.6853	0.9522	2.162	1.6889	0.8396	0.1038	8.6454	3.9287	0.803	2.884	0.1759	2.0594	3.6801	5.3789	0.6761	0.57	1.0068	2.2153	4.3233	0.866	1.6826	1.3572	3.9752	1.2201	2.7256	0.6561	1.1819	0.5279	1.5849	0.418	0.7712	5.4243	0.2622	3.0842	5.2839	1.5815	1.9008	1.3996	4.6559	5.6238	1.0871
SLC2A10	2.1404	3.2615	0.1563	0.3543	3.9805	1.5458	1.4233	4.7924	1.6352	1.559	1.8998	1.7329	11.2415	9.4387	0.4614	2.4201	2.9315	0.9953	1.5487	1.8349	1.0261	0.1018	9.3064	9.8098	2.087	1.4623	0.2069	0.9123	1.9786	3.3873	2.3375	1.1123	2.9209	1.271	1.3709	2.7894	1.5261	1.4288	2.4068	2.2626	5.497	3.9407	1.2276	2.419	1.3729	1.5221	0.2034	1.2614	2.4801
PCBP3	2.2253	1.1891	4.0154	1.6781	1.347	2.6183	3.1674	0.8021	1.6585	1.6199	4.4719	1.3892	0.32	0.4584	6.2526	2.3017	2.7304	2.348	1.3382	1.7561	2.9424	3.2845	0.1344	0.546	1.6359	2.1113	4.0401	1.0046	2.4192	1.3331	2.4968	3.4231	3.2996	1.3299	1.6143	1.9204	2.9478	0.8143	7.305	2.9264	0.3025	2.3698	6.045	1.7706	1.3302	2.2833	8.2424	2.7101	3.043
ZNF804A	2.5035	2.608	0.7182	2.2998	1.1443	2.1022	2.3519	0.7506	6.3815	2.3237	2.7668	8.9541	0.1157	0.213	2.8593	1.5063	0.8849	1.3	1.3372	2.6043	1.3386	3.2204	0.1163	0.4232	3.479	3.4492	2.0517	1.7624	1.5699	3.3354	0.8327	0.7718	4.473	3.2905	0.7053	2.5265	0.8397	2.4796	0.1408	3.5502	0.0359	5.0321	2.2322	1.114	3.9937	2.5791	0.5906	2.4722	1.717
ATP2B3	0.2962	11.3142	6.0277	0.0168	0.1777	15.1388	3.4908	4.7806	0.4247	0.3329	1.0442	0.3556	0.1031	0.5457	3.7325	2.8482	0.799	1.5574	0.0728	0.0843	3.0039	0.4554	0.0428	0.0137	5.8682	0.3668	2.9103	0.7206	9.7497	0.1557	0.3654	2.8838	0.1364	0.1076	0.7366	0.6246	2.0538	0.4847	1.1508	7.4346	0.013	2.0114	0.363	5.4532	0.1183	21.2264	0.4174	8.3768	0.3973
TGIF1	1.8	2.553	1.3947	1.142	3.4822	0.745	0.5184	5.2497	1.4054	2.824	2.3404	2.2589	6.15	7.1939	0.9583	1.0901	3.1862	1.3312	5.0828	3.369	0.8897	0.2729	11.3792	5.6665	1.1781	2.1954	2.4877	3.6082	0.8612	2.1685	2.3835	0.8555	2.7545	2.1542	2.0453	1.9112	2.5625	9.9921	1.2626	0.821	5.2116	1.6253	1.418	1.0062	1.6122	0.739	0.4135	0.9903	1.1925
SAA1	0	0.8916	0.0213	0.0254	0	0.0452	0.0204	1.7454	0.0501	0.0254	0.0439	0	772.8692	5.7429	0.0873	0.0211	0.7319	0	0.193	0	0	0	4.6664	7.4272	0	0	0.1762	0	0	0.0233	0	0.0566	0.0452	0.0336	0.0535	0	0.103	0.0847	0.0272	0.0306	74.2272	0.023	0	0	0	0.8987	0	0.0251	0
TMCO4	2.307	2.518	4.6665	0.2626	3.6638	1.5914	1.4987	3.5695	0.8244	3.3292	0.9338	1.9347	4.3961	7.8293	1.2619	1.2873	3.9471	1.1514	3.5048	2.5031	1.4315	2.3124	4.8867	6.1939	1.7001	1.8724	0.6482	2.3514	1.4191	1.7685	1.7187	1.9119	2.9352	2.0106	1.247	3.4941	2.4223	0.86	3.5915	1.7519	8.4619	3.1955	1.5599	1.9072	1.5756	1.2975	1.1344	1.4045	1.4271
TACR1	0.2445	1.3641	1.0351	6.3547	0.055	3.9119	1.2497	0.4326	3.1583	0.4997	6.5529	0.6657	0.412	0.0957	4.9396	3.3185	0.5447	0.9606	0.2005	24.6522	0.7499	0.6435	0.0563	0.3816	2.3698	1.0193	11.0841	0.4203	0.9365	1.0534	0.5864	0.9163	1.9133	1.4687	0.656	0.5382	0.4704	6.2534	0.9565	5.4593	0.0095	0.9374	5.3743	0.6271	1.0056	1.0493	4.772	3.9104	1.8444
SCN8A	0.7005	6.9584	1.584	1.472	0.633	10.8543	3.8397	2.8661	1.3082	0.9377	1.5681	0.7897	0.68	0.4926	3.1438	3.8319	0.9429	1.5873	0.9042	1.2974	2.9163	1.5264	1.0977	0.2271	3.7225	0.9847	3.9626	0.8793	6.9048	1.1563	1.1623	1.9254	0.7719	0.4872	1.3608	0.9328	0.7683	1.0472	1.409	5.0705	1.0831	3.4631	2.914	3.322	0.5034	12.538	1.7304	7.6554	1.3166
MCUB	0.5431	4.5765	2.1397	0.4771	0.5848	1.1692	0.8016	4.3798	0.3601	2.1064	1.0386	1.3675	16.0401	10.7558	0.9463	0.8118	5.4026	0.903	4.7999	2.0874	0.6556	0.3787	9.6159	17.9798	1.5349	0.9318	5.1509	0.9268	1.6863	0.7389	1.0306	1.4347	0.8673	1.8839	0.6789	1.4852	1.1995	1.4499	5.1331	0.9958	20.0909	0.7746	2.2115	0.9293	0.8357	2.183	0.9206	1.3363	0.4812
MR1	2.524	2.9357	5.2446	0.6659	3.6396	1.6	2.0752	1.6314	1.0098	4.7831	2.1515	2.4386	4.9623	9.207	0.7429	1.6748	9.1148	1.7821	2.0697	5.6149	1.6231	1.6597	2.361	5.9694	2.026	2.6355	3.0967	1.35	2.2273	3.2588	2.4626	1.19	3.0509	1.4915	1.9802	3.6688	1.1469	1.2024	13.1544	1.7263	2.229	1.5218	2.2443	2.6299	1.4097	1.1364	0.9016	2.1736	1.1921
KCNC1	1.3235	6.9642	2.1	2.0476	0.5817	7.899	3.3384	3.8888	0.8595	0.8761	2.0596	1.0056	1.5518	0.3086	2.9925	2.9021	0.3935	2.3648	0.3137	0.2429	3.618	2.1546	1.0359	0.2843	2.8328	1.3163	2.8045	0.3809	3.757	1.2421	2.5795	2.2145	1.0437	0.3819	1.3617	0.6484	1.1527	0.6014	4.1508	4.3688	1.038	2.7149	3.2127	3.2324	0.6035	10.9178	2.555	4.6589	1.6802
CSMD3	2.8591	0.9679	0.5172	4.8189	0.5862	1.8882	4.5695	0.1254	5.3359	0.9956	2.9605	1.4559	0.0876	2.3032	6.258	4.2302	0.8849	3.2437	0.1746	0.873	2.5172	3.7772	0.0117	0.0454	0.9236	2.9872	4.7741	0.461	1.9348	2.9863	2.4533	1.1001	1.3519	1.2286	1.9715	0.9216	0.7272	0.6701	0.0199	3.1822	0.0024	4.6864	4.7068	1.9917	3.2194	1.1214	1.0713	4.4501	2.9658
AMER3	1.0321	3.594	4.7401	1.1239	0.5255	5.4915	4.5367	1.8162	0.1408	1.1267	3.4869	0.104	0.0617	0.0631	7.308	3.0358	0.0269	2.3412	0.1064	0.1011	3.8954	0.2321	0.0106	0.0288	2.1012	2.3116	2.9069	0.3122	3.0589	1.0161	3.1513	2.4827	1.0975	0.0703	1.2369	0.3642	2.2785	0.2451	0.096	3.7345	0.0227	2.364	4.5861	1.9816	0.089	6.9594	3.4953	4.9304	2.5788
CACNG2	1.0173	3.1326	2.0857	3.6132	0.4159	5.3701	5.171	1.3506	0.277	1.4586	4.7202	0.5033	0.0195	0.0496	7.2153	4.4501	0.1036	2.4676	0.0247	0.0406	4.491	1.426	0.0079	0	1.4201	1.4382	5.3196	0.3389	2.4638	0.841	1.9505	1.6418	1.2461	0.2059	1.1728	0.2732	0.7744	0.1831	1.6593	4.7177	0.005	4.1806	5.9919	2.3829	0.0622	4.9566	2.508	5.0397	1.5678
IGFN1	1.8023	0.239	0.3831	0.0119	0.4275	0.1007	2.0893	0.2144	1.9704	0.2129	3.2168	1.8742	1.7137	0	0.4619	3.7615	0.0018	2.7117	0.1056	0.1803	1.3503	0.0122	0.2258	2.6401	1.7177	0.8394	0.0298	0.7234	3.3383	2.3327	3.0499	1.74	2.3258	3.153	0.9254	0.2304	0.7561	0.155	0.0096	0.9643	0.4282	2.5511	1.4934	0.4655	1.9842	0.0612	1.0875	0.627	17.8868
LGR6	0.0219	0.6389	0.0132	0	0.1076	0.0595	0.3188	29.8438	0.8107	1.2796	0.0748	0.0189	0.3625	0.4319	0.4127	0.6232	1.441	0.4992	0.0399	0.0237	0.0153	0.0107	0.3114	14.6345	0.4914	0.0327	0.0789	0.0995	0.0352	0.0072	0.67	0.1227	0.007	0.0364	0.6925	0.1149	1.1644	0.1443	0.0463	0.2369	0.11	0.0462	0.0186	0.3451	0.1019	1.366	0.0233	0.1708	0.1372
CTF1	2.2725	3.1961	0.3403	0.2085	1.7362	1.5326	1.3199	4.3525	0.757	1.9427	1.1466	0.7754	6.8975	7.3172	0.7261	1.0824	1.9493	1.5037	1.0004	1.9507	1.5595	0.1498	2.8524	4.6986	1.6549	0.9822	0.6174	2.3067	1.8527	2.5725	2.834	2.4917	0.8205	1.0438	2.3814	1.9309	3.3349	2.6142	0.7635	1.3871	3.552	1.2092	0.8577	3.4846	0.697	1.9931	0.7937	0.9632	1.8055
OTOS	0.2332	6.1588	0.2345	0	0.1639	0.9704	0.3364	4.5553	0	0.0839	0.0483	0.0335	115.4776	17.26	0.0721	0.2318	0.9064	0.0858	0.4958	0.0721	0.0723	0	0.9483	1.9162	0.4921	0.1032	0.1078	0.4819	0.3498	0.1537	0.4925	0.2491	0.0996	0.1848	0.2063	0.6925	0.7556	2.1667	1.7963	1.6163	1.967	0.0758	0.7287	1.117	0.2961	12.941	0.0332	0.2483	0.312
GRIN3A	0.1439	1.6795	1.0914	0.4032	0.1528	3.0023	2.7558	0.6834	0.1151	0.4385	1.7464	0.1504	0.1367	0.126	8.7686	5.5421	0.1877	7.3467	0.2232	0.2459	5.2825	0.4391	0.1598	0.0755	2.6597	0.3537	2.6691	0.2733	6.2325	0.9219	4.0938	2.3	0.8118	0.1979	2.2883	0.5863	2.1186	0.4312	0.1014	2.4002	0.0417	1.0387	4.7377	2.0407	0.1581	2.9989	3.1215	2.7507	0.3256
NIBAN1	0.2649	2.9563	2.4708	3.5524	0.3427	0.4238	0.8944	4.3142	0.6339	2.2788	0.5929	1.2606	6.2862	18.9338	0.9491	1.3428	15.9136	0.6556	4.3629	10.6065	1.4549	0.5656	6.0945	10.5689	0.7693	1.3669	1.4054	1.1966	0.5204	1.2335	2.2449	0.5207	0.4607	2.6552	0.5498	1.6526	1.0648	1.5875	16.0555	1.5357	11.1264	1.2598	1.7209	0.6518	0.805	0.6087	0.4006	0.7134	0.3473
IQGAP2	0.682	1.0299	5.1049	2.0502	0.6808	0.4263	0.8164	3.1475	1.4167	0.5458	1.6335	0.8733	6.272	10.0744	0.6088	0.4466	6.6214	0.4361	8.3411	14.7972	0.4414	0.6823	5.9816	7.4248	1.1545	1.096	10.4987	1.2511	0.1639	0.7391	2.802	0.148	0.7776	0.6634	0.4541	1.4395	0.5699	9.9372	19.8428	2.3601	6.078	0.261	0.9476	0.2747	0.7093	0.4208	0.3154	0.5518	0.7673
TNFRSF14	2.2013	3.1556	1.3836	0.9459	0.6771	1.2232	1.2119	3.6799	0.8547	2.0136	0.9469	1.8935	11.4338	4.1815	1.2862	1.3249	2.7053	1.3379	3.449	1.3427	1.694	0.8184	3.1227	5.919	0.8822	1.0413	0.8272	2.4891	1.0702	2.3164	1.5494	1.9244	0.8495	1.3528	0.9045	1.5595	1.8651	0.7925	3.4093	1.9417	6.9416	0.6839	2.0131	1.6615	1.4331	2.2906	1.7679	0.6266	1.5289
CHRM4	1.2114	4.0954	2.6422	1.4091	1.3759	4.8644	2.6424	1.971	0.4589	1.0986	1.7321	3.0888	0.6334	0.2687	2.8829	2.6918	0.3009	2.796	0.1965	0.2461	2.5143	0.4346	0.1687	2.8765	1.7506	1.6856	1.7483	0.6034	4.1275	1.1261	3.0554	3.1362	4.7824	0.8675	0.6666	0.5384	0.387	0.2486	2.262	3.8809	0.1076	2.5882	4.1993	3.1051	0.8848	8.2634	2.4633	3.3913	3.8123
ARHGAP25	1.5247	2.6676	1.7785	1.8386	1.9884	0.9613	1.4239	1.8579	1.4447	5.2523	1.8748	2.2965	1.1904	5.617	1.4041	0.6745	2.7482	1.3645	8.5265	5.7601	1.5876	0.8365	3.202	5.8795	2.0591	2.7299	0.7592	2.5544	0.5856	1.7769	1.8061	1.4521	2.7125	2.4896	1.0481	1.841	2.0469	1.4764	1.3647	1.0629	3.3744	2.7614	2.138	1.0365	1.1897	2.2234	0.6484	1.4004	1.3276
HTR2A	0.3742	9.3896	0.0349	0.3783	0.5259	6.9035	3.8531	1.5378	0.319	0.622	0.5342	0.2879	0.2438	0.1082	1.6609	5.5239	0.4001	2.7437	0.5682	0.3826	3.9963	0.0204	0.2506	0.6991	3.4725	0.3313	0.6695	0.3977	9.3091	0.9657	2.1486	3.2467	0.5849	0.8216	2.6035	1.7488	0.5412	0.8037	0.8612	4.2681	0.0578	2.545	2.2359	3.191	0.2489	15.493	0.7678	8.8394	0.6481
CDH18	0.9589	5.9694	1.6277	1.8809	0.1304	6.7856	2.233	1.6212	0.3564	0.345	2.7314	0.5098	0.2367	0.1565	3.6837	3.4011	1.4524	2.2133	0.2254	4.0516	2.2463	4.2481	0.0288	0	3.2234	1.5864	2.5514	0.6071	4.5203	0.6216	1.2965	1.5482	1.0524	0.7056	0.6828	1.0528	0.8755	1.0219	3.4869	3.4763	0	2.5881	4.085	2.0052	0.8508	8.7253	3.5195	5.5806	0.6943
FAH	2.743	2.3993	1.5515	0.3783	3.8526	1.6799	1.3034	1.8647	0.8145	1.9514	1.0792	1.8568	4.3217	3.0606	0.6586	1.1377	2.8618	1.4599	1.5476	1.2948	1.6405	0.2804	1.6158	4.873	1.2402	1.3682	0.913	2.5001	2.1009	1.6169	1.7817	2.5312	1.8794	2.743	2.1952	2.6221	2.8011	1.4186	2.4878	1.0583	2.965	1.9071	1.566	2.708	1.5025	1.6257	1.0394	1.2054	2.6402
SHANK2	1.8971	4.1465	0.6452	1.6536	0.4438	4.1499	3.4707	0.8363	2.4245	1.0647	2.3671	1.4661	0.1093	1.6223	2.6008	5.3516	0.0336	2.8566	0.3166	0.4262	3.445	1.8731	0.0721	0.082	3.9929	1.8415	1.3145	0.6623	3.5138	3.2005	3.4095	2.1725	1.0572	1.33	1.6266	0.6847	0.7889	1.625	0.4025	3.3731	0.0168	4.2987	2.8683	2.8527	0.6826	5.1659	0.635	4.2862	3.0559
SLITRK5	1.8392	2.3316	0.0996	3.4732	1.3592	2.5126	2.16	1.0892	1.9797	1.522	2.1652	1.6577	0.1891	0.2622	4.171	2.8145	0.9748	2.0448	1.1571	2.5379	1.999	2.9197	1.5152	0.1015	1.9045	1.2905	1.4179	1.1028	2.6873	2.4456	1.3728	1.4254	2.1405	2.5411	1.7273	1.6259	1.6085	0.6672	0.6369	1.9884	1.046	3.3164	1.6765	1.5705	1.7034	3.4715	1.1049	3.7292	2.5533
CACNA2D2	1.3947	2.3662	3.1695	1.3891	0.7662	2.4955	2.0561	1.4742	1.0981	1.8964	1.5009	2.5	0.5161	0.2548	2.2415	2.3483	0.1697	2.0779	0.8494	0.0952	2.5964	2.0736	0.2872	0.1551	2.4618	1.0845	2.7304	1.3851	1.8399	2.442	1.8776	1.8821	2.1269	1.3623	2.4822	0.7696	0.659	0.6442	2.7268	4.1048	0.2249	2.5439	2.2421	2.7865	1.0728	3.6331	1.6073	2.3348	1.7084
CBLN2	0.6722	6.6533	0.1875	0.3554	0.1542	11.1984	2.0474	5.3659	2.0297	0.5265	0.2955	0.9024	0.0494	0.0926	1.719	3.4745	0.0276	0.7503	0.3541	0.0311	2.9543	0.3384	0.0403	0.0113	3.2088	0.9806	0.2587	0.3515	1.7165	0.1928	0.2974	2.3878	0.4217	0.326	0.915	0.3666	0.6622	1.2031	0.0035	1.7746	0	2.2141	0.2572	5.1503	1.0063	14.5408	0.5189	4.8968	0.5964
GABRG2	0.3152	8.3901	0.0399	0.0484	0.1835	9.1144	4.2596	1.9451	0.086	0.138	1.9166	0.0427	0.0302	0.0714	3.7762	2.3333	0.0542	1.3404	0.2349	0.0197	2.7701	0.3853	0.0269	0.0018	3.0348	0.6695	1.1654	0.1038	5.5555	0.1089	1.0789	1.6981	0.1482	0.0471	0.5279	0.3274	0.3074	0.5687	0.0076	5.343	7.00E-04	2.2482	2.8603	2.348	0.07	12.9288	0.3526	8.9319	0.4699
MTMR7	2.6999	2.9606	2.6412	1.9039	0.768	4.4059	2.3032	0.929	1.6449	1.5523	1.7944	1.3286	0.3545	0.5202	2.7097	2.521	0.5063	1.8374	0.7023	0.2281	1.7157	1.6707	0.1839	0.1992	2.0508	2.2827	1.461	1.0589	4.1684	1.4999	0.8376	1.768	1.1219	0.5332	2.5429	1.3285	0.9426	2.1864	1.0313	1.6991	0.1996	2.5284	2.4361	1.7882	1.265	4.1272	0.633	4.2864	1.3108
PLAUR	0.737	5.4081	1.6795	0.4737	0.7827	0.4393	0.4739	0.8565	0.4427	3.9108	3.1773	1.1005	10.4118	8.4083	0.4313	0.5637	3.4493	0.5174	2.3525	3.6323	1.2237	0.372	2.1614	3.3184	0.5528	0.549	0.5771	4.2264	0.2676	0.6746	0.803	0.7839	2.7851	2.1711	0.8144	0.8697	1.2301	0.5293	1.5857	0.9112	5.0363	3.0162	1.2511	0.4495	0.5094	0.8551	0.5807	0.2954	0.6265
TAFA2	0.6041	4.6582	0.6291	0.4172	0.2456	5.2992	3.1262	1.4707	0.2881	0.3841	1.1446	0.2848	0.1873	0.6234	1.876	1.8823	0.7183	1.9894	0.2986	0.2461	1.851	0.6812	0.1873	0.0957	2.5575	0.7896	0.4958	0.2217	5.8768	0.2356	1.8214	1.1282	1.7091	0.3528	0.5277	0.4723	0.5345	0.6706	0.1753	4.3696	0.0562	4.4879	3.7788	2.0696	0.3646	6.1455	3.5709	3.8681	0.8154
LRFN5	0.5309	5.9207	0.0271	0.0264	1.2282	4.7283	1.6469	1.556	2.5769	0.3203	3.1538	0.3343	0.0294	0.1102	4.4385	1.7194	0.0846	1.1448	0.4725	1.9454	2.0726	0.0348	0.0277	0.0268	2.826	0.6154	0.7246	0.189	4.0131	2.1067	2.2385	1.5894	0.7741	1.1218	0.3033	0.9405	0.2738	0.6412	0.0346	3.5196	0.0318	5.3529	0.8525	2.6845	0.6843	8.3785	0.115	3.0688	0.7374
MDGA2	1.5394	1.0394	2.2776	6.291	1.1353	1.2131	2.0827	0.1419	3.0561	0.8476	1.9199	1.4945	0.0915	0.1315	3.4926	2.3095	0.8025	1.3654	0.6999	4.0384	1.6961	5.1027	0.1933	0.0046	2.2254	2.0046	3.0088	0.8684	1.0257	1.8219	0.9519	0.8731	1.8216	1.3612	0.6722	1.0854	0.2553	1.3255	2.1209	2.6521	0.1209	3.5409	3.2707	1.2986	2.0367	0.9986	0.9301	1.8901	1.6889
XKR7	1.0622	0.9913	3.3586	0.1688	0.2129	1.9959	4.0363	0.4416	0.0554	0.8348	3.1299	0.0758	0.0845	0.0814	5.7335	2.7925	0.0253	2.0571	0.1187	0.0846	2.5715	0.6315	0.0088	0.0054	1.0607	1.5749	3.2632	0.1347	0.934	0.6033	1.8494	1.2473	0.2713	0.0558	0.9928	0.2363	1.4472	0.1406	0.0226	2.687	0.0296	1.3108	4.9308	0.8838	0.0276	1.6719	2.0682	5.3043	1.8797
ARHGAP44	0.7424	5.3496	1.1826	1.0801	0.6785	5.6329	2.3278	3.1476	0.4863	0.6446	0.8306	0.6328	0.2421	0.1797	2.0687	3.4649	0.3113	1.9435	0.3039	0.5817	3.4528	0.9898	0.1094	0.126	3.4504	1.0018	1.0292	0.7469	6.5658	0.8577	1.2041	2.2057	0.5685	0.4525	1.372	1.1431	0.6247	0.5577	1.0689	4.7622	0.0593	1.5924	1.6088	2.6673	0.3506	9.4073	0.4888	4.8194	0.6935
BCL2L12	1.5614	1.4998	1.4058	0.8631	1.3357	0.4273	0.5549	4.6541	1.5884	3.0941	1.16	1.9989	6.2823	2.6722	0.7275	0.5128	1.7784	0.9408	3.7728	1.4751	0.9571	0.3778	4.0176	5.9584	0.8731	1.1644	0.6337	3.0018	0.6181	2.1619	0.8697	1.033	1.5073	2.4414	0.8919	1.087	2.6171	2.1225	0.8714	0.7547	7.2521	1.1618	1.3786	0.682	1.8194	0.5059	0.9267	0.2971	1.0784
DACH2	0.2954	2.5337	0.3627	1.4034	0.4751	2.4826	1.4043	0.729	0.2094	0.1716	0.5925	0.1564	0.0333	0.0576	8.7873	1.6872	0.083	1.1076	0.12	6.8446	1.6341	0.1188	0.0772	0.0292	1.6797	0.4583	0.4381	0.3412	3.2707	0.347	0.4989	1.4135	0.3988	1.0148	0.3372	0.3532	0.1141	0.3263	0.0274	1.8032	0.0023	2.5069	0.5397	3.2197	2.6804	2.5553	3.5186	2.2474	0.1714
SQOR	1.5516	2.0557	1.5323	0.9264	1.0664	0.6221	0.5411	1.8553	0.7133	4.3376	0.8846	1.9543	2.6769	5.1085	0.7538	0.6915	5.0507	0.7339	5.3981	2.597	1.2284	0.6308	2.1202	2.7876	0.7555	1.2962	0.4964	1.8038	0.5644	1.0729	1.1161	1.2699	1.1193	2.2043	0.937	1.6543	1.6985	0.9912	4.0052	0.6868	2.7101	0.7147	1.4165	0.5616	1.3853	0.7682	1.6656	0.5263	0.8981
HLA.DQB2	0	0.0312	1.2988	0.1781	0.0261	0.0396	0.2642	3.6305	1.6497	0.4453	0.3537	1.0665	3.2352	5.4114	0.176	0.0517	7.118	0.173	2.8864	4.9321	0.6672	0.2026	2.432	5.0836	0.3432	1.0764	0.7755	0.0205	0.0795	0.0734	0.5122	0.2775	0.3408	1.0823	0.5253	0.126	0.421	0.8826	7.0817	0.3752	0.1285	1.2064	0.9596	0.6418	0	0.2894	1.2986	0.1405	0.2235
CNNM1	0.672	4.4759	0.2604	0.129	0.1374	7.8417	1.8588	3.2728	0.1357	0.8793	1.9562	0.0913	0.1027	0.9097	3.2888	2.6647	0.9005	1.3516	0.2746	0.0554	2.8168	0.9814	0.0248	0.0067	3.0176	0.2055	0.9983	0.3703	5.0682	0.7594	1.2901	2.7138	0.4043	0.1665	0.9972	0.6737	0.6333	0.4809	2.0232	2.6919	0.0026	1.4082	1.5166	3.3883	0.3275	9.8611	0.6845	3.8701	0.3555
CSMD1	1.374	1.8927	0.1067	2.4656	0.3787	2.6554	2.6922	1.3945	0.8193	0.49	3.8212	1.4994	0.8756	0.1664	3.5131	3.1442	0.0301	2.1659	0.8842	0.1731	2.031	0.2036	0.7476	0.6178	1.4359	1.9739	1.8278	0.442	2.4356	2.6337	1.7311	0.7772	0.5589	0.9671	1.1511	0.8255	0.4143	0.6949	0.0692	2.7681	0.6879	4.7739	2.4442	1.9456	0.4935	3.2638	0.5947	3.2893	2.6923
TNFAIP6	0.4452	0.3814	2.7521	0.103	0.1452	0.6208	1.0182	12.8264	0.1353	0.1602	0.2865	0.2055	4.2708	0.6223	0.1573	0.8344	1.4829	0.6668	0.4925	0.6877	0.3547	0.2394	15.2989	25.3011	1.1693	0.2111	0.1234	0.2365	1.3183	0.4295	0.3894	1.4516	0.2851	0.6348	0.4218	1.0115	0.0773	1.658	1.0041	0.8952	5.7967	1.4879	0.5012	0.1114	0.3633	0.3937	0.0949	1.2524	0.5583
FOSL1	0.5182	3.3548	0.6331	0.2104	0.2801	0.1616	0.414	2.6269	0.4616	0.9371	4.6728	0.4122	1.6267	3.5775	0.1807	0.6974	2.7884	0.2151	1.5011	0.6732	0.5188	0.2262	1.8458	5.6437	0.3604	0.3617	3.5589	10.1143	0.1025	0.3327	0.2806	0.8513	1.9147	0.922	0.3827	0.7608	1.9112	0.4698	7.4294	1.9451	3.6118	2.107	1.7435	0.2142	0.686	0.7311	0.3854	0.5092	0.2666
FREM3	1.2374	3.0252	2.3865	0.2968	1.0029	0.8271	0.1706	0.4597	3.0617	0.8485	1.3767	6.1843	0.0053	0.0172	0.1557	0.4049	0.0126	0.2954	3.6115	8.5208	0.1798	0.0765	0	0	3.9982	6.6911	0.2105	0.534	2.0341	7.749	1.002	0.1345	3.3547	0.4441	0.0802	4.6399	0.3831	2.4917	0	0.4047	0.0047	2.3509	0.3732	0.4298	0.6827	1.4838	0.0125	0.4637	0.9521
FAM183A	0.2082	0.1314	0.0718	0	1.4421	0.0571	0.0172	0.6639	0	1.5411	0	0.3332	3.2129	205.4364	0.0368	0.0532	0.1027	0.0438	0.4336	0	0	0.0195	0.4031	1.5883	0.0717	0.0395	0.0165	0.295	0.1147	0.0392	0.2512	0	0.5334	0.1414	0	0.1703	0.0289	3.0304	0.0458	0.0258	1.0033	0.0966	0.1267	0	0	0.0205	0.1522	0.0422	0
IRF1	0.5287	1.3877	2.6014	0.6078	0.6343	0.3157	0.6045	1.5444	0.5486	6.2265	3.2207	0.8084	2.9483	3.9481	0.7275	0.5998	7.6724	0.8705	2.3348	1.9818	0.9559	0.8	2.4968	7.0181	0.5422	0.6121	2.685	1.2469	0.3543	0.6244	1.4512	0.7125	5.9583	1.1736	0.821	0.8388	2.146	1.1244	2.6788	0.7456	6.1462	2.4826	1.7689	0.357	0.5893	0.4944	1.5208	0.6359	1.3971
CKMT1B	1.3408	3.7582	2.6955	0.6051	0.2289	2.4291	2.1809	3.1944	0.6284	0.5451	1.5108	0.6528	0.1909	0.0869	1.2739	2.9094	0.0523	1.3767	0.276	0.1076	2.387	2.3014	0.0308	0.0187	1.5115	0.5834	0.8611	0.4257	2.9797	0.534	1.1709	1.7229	0.7374	0.7056	0.5799	0.4723	0.8024	0.2633	0.1925	2.9724	0.0688	0.8812	1.3167	1.9961	0.7501	7.1588	4.569	2.2846	1.2387
THSD4	0.437	1.3661	0.2378	0.9901	0.3282	1.5545	5.3199	0.4241	1.1023	0.3418	1.509	0.3902	0.1995	0.3643	1.2588	3.4964	0.1422	1.1486	0.3563	0.5116	1.6851	0.1337	0.1438	2.803	1.8219	0.8956	0.4442	0.6543	0.812	0.6572	1.6167	1.5773	1.1732	0.7811	0.6624	0.702	0.3031	0.9925	0.0878	2.2367	0.267	3.0764	2.4201	1.4236	1.1095	0.783	1.0373	2.7818	3.0973
SECTM1	0.2586	4.9073	1.9078	0.5334	0.1938	0.171	1.2084	1.4566	0.6295	6.3516	0.7712	1.1959	8.3486	0.7677	0.469	0.2981	3.9227	0.3805	4.6565	8.1642	0.7051	0.0621	0.6366	2.5987	0.6495	0.9957	0.8221	0.577	0.1385	0.1931	0.6115	0.3727	0.7563	0.6554	0.1503	0.68	1.935	0.935	3.3456	3.3	2.8573	0.3977	2.9376	0.151	1.0723	3.48	0.9045	1.6209	0.3805
AMIGO2	0.4807	1.6489	0.145	0.2048	5.8893	0.9028	0.5255	0.3681	0.4305	1.0743	0.2162	0.7086	6.3316	11.7289	0.1291	0.4451	2.54	0.2327	0.9566	0.6605	0.5351	0.0994	2.0831	11.3751	0.6444	0.7727	0.0982	1.0926	0.992	1.1627	2.0889	0.2837	0.3403	1.0943	0.6904	1.4125	0.7192	0.5193	1.3835	1.0574	2.2405	0.5385	0.4473	2.1057	0.2837	2.78	0.1781	1.2568	0.1333
EMILIN2	0.5543	1.8447	0.7644	0.1088	0.3759	0.4118	0.3779	4.9374	0.1814	0.728	0.2312	0.5712	3.5616	3.6642	0.2828	0.497	1.5531	0.2624	0.7168	1.2477	0.7206	0.0939	2.1852	8.9636	0.2827	0.2393	0.2751	0.9482	0.8943	0.6257	0.694	1.0616	0.4667	0.6116	1.3426	0.7299	0.275	1.4797	4.1313	0.8125	2.8991	0.2242	1.2219	0.7823	0.2591	0.4132	0.3472	0.2228	0.2528
KHDRBS2	1.3878	4.1032	0.0252	0.1577	0.5426	2.2106	0.7766	1.1312	1.2281	0.3454	0.4408	6.7438	0.0225	0.1619	1.9547	0.9397	0.1081	1.2591	0.0856	0.0451	1.0572	1.182	0.0495	0.0257	2.5034	2.5424	0.0868	1.7937	1.4352	1.0931	0.4142	0.7521	4.3504	2.8069	0.4113	0.624	0.9938	4.4962	0.0482	3.4526	0.0135	4.6654	1.4847	1.1773	3.2232	2.9855	0.3561	1.3032	0.2094
KLRC3	1.4234	0.5805	0.5547	1.3868	0.5386	0.5466	2.2994	0.0349	2.4532	2.0171	1.7416	1.2455	0.1892	0.0887	2.7619	1.4366	0.0189	1.0795	1.6758	3.3961	1.1399	0.3728	0.2077	0	0.7524	1.8028	1.9551	0.1448	0.563	2.2219	1.1652	0.6664	1.3884	2.2064	1.2282	1.7972	0.149	2.0605	0.1518	1.4037	0	2.5616	2.239	0.3837	1.427	0.1506	0.7473	2.2532	3.6249
UPK2	1.3607	0.6759	0.7534	1.204	0.5486	0.771	0.9395	0.6579	0.8699	0.594	4.6708	2.7297	0.4016	0.2559	0.993	1.9823	0.4238	1.3459	0.8332	1.6264	1.41	0.5112	0.3628	0.3299	0.6858	1.8809	1.0762	0.9587	0.7599	1.6461	1.187	1.5006	2.1001	0.933	1.0821	0.8231	0.9105	0.5348	0.2405	0.5217	0.3473	1.7687	1.4255	0.2345	0.9817	0.445	3.1782	0.5066	1.768
ABCC3	0.0861	0.5942	0.2768	0.0469	0.022	0.0951	0.0903	0.9978	0.4511	0.1858	0.0373	0.1978	18.3138	3.7093	0.2644	0.0607	15.9465	0.0154	0.5892	2.868	0.0654	0.0324	2.5216	1.5596	0.0267	0.0329	2.4381	0.125	0.0335	0.134	0.1454	0.0543	0.0167	0.0545	0.0376	0.1261	0.5651	0.1344	23.7386	0.1739	8.4214	0.0203	0.1644	0.2266	0.0375	0.2959	0.0423	0.074	0.0183
SLC1A6	0.705	2.4508	0.1562	0.8826	0.2627	1.7589	1.9582	1.1711	1.4718	0.5617	1.4446	1.4695	0.3164	0.062	2.3194	1.5294	0.0312	1.1534	0.9291	0.6241	1.576	1.5997	0.0044	0	1.3146	1.5305	0.9329	0.3008	1.7789	1.6377	0.9445	1.4812	1.0963	0.9196	1.1135	0.5758	0.7617	1.7531	0.0076	1.568	0.0021	1.6133	1.0534	1.1606	1.3072	3.5908	1.5247	3.4976	1.8325
B3GNT7	0.2825	0.3566	0.5652	0.3173	0.3341	0.2778	0.2385	4.7016	0.2443	0.6595	0.2825	0.4334	1.6871	1.4831	0.4345	0.3411	1.1425	0.4563	0.6654	0.9707	0.2562	0.1128	4.048	1.2793	0.9346	0.5352	0.1414	0.3645	0.4074	0.4177	0.419	0.4635	0.7325	0.7139	0.3029	0.3682	0.2344	0.6566	0.4351	0.2805	2.8294	0.103	0.3992	0.2511	0.4898	1.1564	0.1528	0.1907	0.5046
HECW1	0.3617	2.853	0.3549	1.5059	0.3072	5.1974	2.2174	1.0227	1.1546	0.5853	1.0889	0.8109	0.127	0.0534	1.9279	2.2835	0.0249	0.8142	0.336	0.0778	1.9803	1.3325	0.0219	0.9416	1.6292	1.1205	1.9965	0.1814	2.1256	0.8121	0.8663	1.1182	0.7018	0.3386	0.5182	0.3675	0.3725	0.7182	0.7566	2.86	0.1704	2.8345	1.78	1.6393	0.5452	6.4887	0.6585	4.1867	1.5795
GDF15	0.1922	0.8493	1.5941	0.709	0.1182	0.1692	0.1733	3.9075	0.0937	0.2248	0.2911	0.176	3.6165	7.6285	0.2674	0.1146	23.2924	0.0972	0.2627	0.4825	0.1787	0.1967	4.274	6.0405	0.0507	0.1516	0.3931	0.1589	0.0772	0.2216	0.2029	0.2886	0.5001	0.1599	0.1184	0.214	0.1401	0.1944	0.4349	0.8533	4.8166	0.4372	0.3071	0.0674	0.0915	0.0909	0.1947	0.162	0.1205
CKMT1A	0.8578	2.9578	2.1292	0.7537	0.165	3.138	1.7868	2.8934	0.4033	0.2924	0.9256	0.498	0.091	0.0609	0.9267	1.4216	0.0312	0.4119	0.1398	0.0837	2.3248	2.5185	0.0122	0.0148	0.7947	0.4736	0.8862	0.4552	1.9847	0.4045	0.3127	1.6197	0.6881	0.2231	0.4175	0.471	0.5791	0.2652	0.2434	2.2055	0.0351	0.8039	1.1078	1.0125	0.7336	6.1605	3.836	2.0375	0.9511
XKR8	0.4598	1.5551	0.2861	0.4215	0.2925	1.2393	0.5055	3.8509	0.2368	0.4633	0.418	0.488	5.6052	3.4753	0.5327	0.9122	0.8026	0.7871	0.7056	1.1455	0.6119	0.1997	3.5752	4.4419	0.8579	0.5045	0.1852	0.8001	1.7671	0.7016	0.6133	1.8607	0.3503	0.796	1.2034	0.9577	0.7527	0.6962	0.4772	0.696	4.5657	0.4373	0.6186	0.8142	0.5203	1.4183	0.2147	0.5358	0.4419
HOXD9	0.1608	0.8628	0.3395	0.0772	0.0094	0	0	0.6623	3.8197	0.0386	0.4163	0.0231	17.8442	0.3979	0.0083	0	0.868	0.0592	1.2575	4.5872	0.0374	0.0175	5.4576	2.7194	0.0808	0.258	0	0.0111	0	0.0177	0	0	0.103	0	0.0102	0.1023	0.1042	5.0599	0.0722	0.2438	6.7637	0.3919	0.0228	0.0094	0.034	0.0461	0.0572	0	0.242
NKG7	0.5173	1.6668	1.4121	0.1567	0.3826	0.1917	0.3141	0.7813	0.2316	0.8424	0.8119	0.8915	3.1957	2.1493	0.404	0.2923	4.9842	0.2804	3.3979	2.6241	0.3796	0.7309	1.0331	1.163	0.1477	0.8495	0.4378	0.5625	0.5949	0.2152	0.3909	0.8721	0.4359	0.9834	0.2889	1.0392	0.5027	0.7179	0.9645	0.3537	3.0554	0.2477	2.2733	0.3816	0.4378	0.2622	1.1613	0.1932	0.8194
CLCF1	0.5736	1.474	0.4448	0.3145	0.5182	0.1224	0.2758	1.1866	0.3679	0.3538	0.5685	0.6237	4.996	8.3305	0.4137	0.2606	1.8162	0.5929	1.2068	1.3754	0.1016	0.3219	2.369	1.9858	0.1893	0.1904	6.846	0.7788	0.2809	0.3329	0.2653	0.1094	0.691	0.714	0.2588	0.6256	0.6105	0.4747	22.1184	0.1774	4.8461	0.3994	0.384	0.2201	0.3121	0.31	0.3612	0.1938	0.2192
CD109	0.4434	1.3461	0.0958	0.4593	1.3311	0.9466	0.9672	1.1299	1.0214	1.1824	1.0129	0.4351	3.2838	15.8501	0.4707	0.8499	0.9651	0.6224	0.8243	0.7174	0.4551	0.1091	3.2862	9.2128	0.9286	0.6314	0.2047	0.6165	0.6623	1.2497	0.6885	0.4023	0.7863	0.7261	0.6878	1.5052	0.7124	0.9033	0.4126	1.2722	0.7499	0.7929	1.0374	1.1838	0.5488	0.5695	0.1356	0.7712	0.6249
VWC2L	0.1574	0.8548	0.6155	1.2869	0.0938	3.8274	3.3291	0.5094	0.1995	0.0549	0.5244	0.0082	0.0687	0.1866	5.0946	1.0096	0.8195	0.8631	0.0348	0.0884	1.1436	0.3216	0.0646	0.0744	0.986	0.1266	3.6333	0.1419	1.6949	0.0346	0.5115	1.0617	0.0672	0.0635	0.3145	0.1911	0.2456	0.1229	0.3195	2.1231	0.0495	0.3719	4.12	1.1296	0.0807	2.3189	0.358	1.851	0.0622
FRMPD1	0.5046	1.0787	1.6521	0.6622	0.4946	1.2051	1.2575	0.7403	0.5261	0.476	0.8773	0.9209	0.2993	0.0801	3.8015	1.3681	0.4651	2.5928	0.2357	0.3092	1.5648	1.4244	0.6494	0.1777	0.7592	1.2528	0.6302	0.3925	0.7822	0.3101	1.5616	1.0527	1.586	0.6369	0.585	0.5962	0.5151	0.7929	1.29	1.6051	0.033	2.3782	2.2076	1.0788	0.7788	1.4408	1.7075	1.7423	1.2933
NEXN	1.2435	2.9719	0.4159	0.3946	1.1876	0.9334	0.4207	1.9465	0.7053	2.7009	1.4469	0.6917	2.4178	1.0145	0.5836	1.3484	1.152	0.2953	1.9104	2.8218	0.2417	0.1369	2.1104	2.54	1.1006	0.8368	0.3291	2.2937	0.5013	1.3146	0.4106	0.3983	0.8507	0.5534	0.3556	1.8591	0.3186	5.4268	0.4048	0.5092	4.4991	1.0212	0.2938	0.3763	0.7223	0.3499	0.2266	0.353	0.3289
GSAP	1.2271	1.0097	0.3717	0.1956	0.3957	1.1888	0.6999	2.3471	0.435	0.5867	0.3133	0.676	5.6147	3.1607	0.9215	0.7585	1.6427	1.0595	1.7509	0.9347	0.9167	0.0642	3.9372	3.1071	0.6603	0.3106	0.2827	0.7641	0.8715	1.137	0.6176	1.0141	0.5921	1.1184	0.5946	1.0676	0.5935	0.5272	1.4089	0.8348	4.2927	0.701	0.6421	0.7834	0.818	1.37	0.1697	0.4632	0.6127
PLBD1	0.8974	1.7992	0.7068	0.509	0.816	0.4865	0.6822	1.2035	0.4865	2.0817	0.3477	1.1372	2.144	6.7106	0.3786	0.5604	3.3642	0.5438	1.2984	1.7286	0.7753	0.1452	1.3735	3.2958	0.3564	0.7079	0.3571	1.3612	0.2918	0.6608	0.8114	0.2536	0.6085	1.9468	0.5761	0.9672	0.7079	0.639	2.6994	0.7224	1.7122	0.8302	1.871	0.3404	0.3306	0.4212	0.3423	0.2173	0.2648
HTR1A	0.1087	2.4222	1.0195	0.0156	0.1604	5.4202	0.8499	1.0615	0.5087	0.8879	0.5809	0.5293	0.0078	0.033	1.9323	1.2707	0.0282	1.0398	0.0347	0.0067	1.1873	0.0285	0.011	0.0447	1.8349	0.3573	2.36	0.1438	1.6	0.3796	0.5876	0.3918	0.3168	0.124	0.8322	0.0899	0.4331	0.0456	0.0084	6.9445	0.0035	1.3706	0.3798	3.1008	0.0138	3.8469	0.5379	0.837	0.2072
ACSS3	0.6056	1.0431	0.0786	0.1417	0.5716	1.9642	1.0388	3.6046	0.3129	1.029	0.2987	0.3312	4.1071	2.2586	0.4265	1.3929	1.4131	0.7404	0.2709	0.4464	0.8697	0.0542	7.0694	5.5934	0.8284	0.3047	0.0783	0.3288	0.919	0.9662	1.2341	0.8069	0.2931	0.8609	1.093	1.0799	0.768	0.4964	0.0878	1.0162	7.2921	1.4561	0.3911	1.5179	0.7941	1.0255	0.1564	0.9453	1.1089
MAP3K7CL	0.4387	1.2788	0.6231	0.3697	0.5273	0.1699	0.2431	0.2531	0.2906	0.3572	0.667	0.3233	3.2671	15.8596	0.1356	0.4682	3.0107	0.4544	0.8046	1.7047	0.8316	0.1323	0.7392	9.3415	0.4245	0.3142	0.3201	0.582	0.2003	1.1713	0.4826	0.2773	0.3697	0.801	0.3106	0.7124	0.387	0.4117	18.1855	1.9099	1.1084	0.2776	0.4869	0.3317	0.2345	0.3811	0.1083	0.2376	0.1853
CASP4	1.1925	2.0279	1.3568	0.8041	0.6107	0.3371	0.5318	1.7333	0.6455	2.4636	0.5797	1.1185	2.7904	3.6706	0.3466	0.5228	2.4691	0.4816	2.8035	2.6336	0.7274	0.3005	1.9833	3.4306	0.4762	0.8742	0.5612	1.5111	0.1983	0.8898	0.5211	0.4278	0.4505	1.6342	0.5304	0.8233	0.4972	0.735	2.7292	0.6517	4.7492	0.9046	1.7566	0.4298	0.831	0.3778	0.3659	0.2963	0.5208
MRGPRF	0.249	2.241	0.5395	0.1195	1.1858	0.3541	0.3511	0.6395	0.5165	0.4114	0.4985	0.2781	1.2684	0.9272	0.439	0.2805	4.1331	0.6785	1.2686	3.7662	0.5143	0.1087	1.7059	0.9091	0.5892	0.5143	0.629	0.7317	0.3734	0.2066	0.3739	0.4726	0.3307	0.6399	0.5801	1.32	2.0523	0.3979	10.4541	0.4313	0.3769	0.1678	0.4793	0.6463	0.32	0.8753	0.3619	0.373	0.2405
LSP1	0.0645	1.5341	0.8557	0.2523	0.1303	0.098	1.3999	0.8739	0.1172	0.2697	0.2755	0.4376	4.4786	3.2745	0.3713	0.4231	4.1907	0.3084	2.3574	1.3971	0.251	0.19	2.4444	1.6788	0.5831	0.2703	0.152	0.2765	0.1166	0.2151	0.9089	0.3163	0.4208	0.8045	0.3085	1.459	1.6921	0.7174	4.4264	0.6633	2.4865	0.4531	1.2569	0.2288	0.1569	2.8055	0.6739	0.5692	0.376
ST8SIA2	0.3129	0.3869	0.1267	0.2036	0.7108	0.2496	1.8893	0.1196	0.155	0.0308	3.3607	0.6279	0.0062	0.0116	0.6916	2.7632	0.0333	2.1918	1.437	0.4264	1.0319	0.0168	0.1946	0.6232	1.0257	0.5065	0.4231	0.0531	0.7052	0.6806	4.0328	0.4188	2.0093	0.3707	0.9908	0.259	0.2083	0.8888	0.0594	1.4219	0	1.9192	1.7566	0.5317	0.2757	0.2535	0.4168	1.7245	1.7759
SERPINA5	0.0134	0.5569	0.3951	0.2838	0.0658	0.1412	0.0231	1.0124	0.0806	0.0433	0.0457	0.0288	1.7233	7.3837	0.0372	0.0638	1.0795	0.0148	0.0731	0.4419	0.0249	0.0394	0.6613	1.6255	0.1209	0.0621	0.4448	0.2155	0.1418	0.0837	0.0395	0.0428	0.0086	0.2224	0.0405	0.1786	0.1819	0.8413	1.8378	0.7411	0.8239	0.013	0.074	0.0984	0.0283	0.0506	0	0.0617	0
GPR45	0.6541	1.7249	0.1578	0.9728	0.4188	1.1257	1.7527	0.139	0.7214	0.2301	1.5985	0.501	0.1361	0.1079	2.9656	1.1009	0.1255	0.9091	0.2516	1.7782	1.2836	0.4759	1.507	0.203	1.0427	1.6212	1.4831	0.2162	0.8034	1.4174	1.0558	0.6751	0.7168	0.4007	0.661	1.1004	0.2825	0.5749	0.2351	1.2465	0.0943	4.1469	0.8298	0.815	0.5167	1.8295	0.124	1.5472	1.9686
HOXA5	0.0292	0.092	0	0.0105	0	0.0093	0	5.9846	0	0	0.0181	0.0126	18.8229	0.5705	0	0	0.0252	0	0.2258	0.054	0.0136	0	1.5509	5.0659	0.703	0.4936	0	0.0723	0	0.0384	0	0	0	0.0277	0	0.0093	0.0992	0.8038	0.0225	0	3.5936	0.0189	0.0124	0.0306	0.0123	0.01	0.0373	0.031	0
DGKK	0.261	0.0634	0.0283	0.9005	0.1928	0.3491	0.7471	0.8268	0.1162	0.5442	0.2744	0.2076	0.0265	0.0181	4.7723	1.279	0.0318	1.8734	0.0091	0.0103	0.8957	0.0526	0.0181	0.0192	0.4094	0.5153	4.759	0.3042	0.1462	0.4453	0.9976	0.4394	0.4286	0.2831	0.5909	0.0447	0.0585	0.0321	0.0155	7.5642	0.0087	0.5501	6.2575	1.6742	0.6258	0.2393	0.5766	0.8001	0.4498
SLC47A2	0.1274	0.1041	0.4746	0.0405	0.474	0.1367	0.0995	0.7797	0.0771	0.7901	0.2887	0.0549	10.1576	28.4849	0.6302	0.0805	1.9029	0.2096	0.536	0.1436	0.1359	0.0932	2.1	0.4926	0.07	0.102	1.9658	0.6287	0.3372	0.1432	1.4116	0.096	0.1032	0.4809	0.8748	2.3912	1.8646	0.3751	32.505	0.4512	1.4051	0.0828	0.8206	0.4071	0.0539	0.1315	0.1471	0.1808	0.0263
NUAK2	0.3106	0.9381	1.2308	0.3193	0.795	0.5585	0.5034	2.1809	0.5767	0.6066	0.6156	0.1402	3.77	15.058	0.9143	0.3219	2.7968	0.3428	0.6736	1.7132	0.4261	0.6681	1.9541	1.306	0.3744	0.6185	1.0538	1.3811	0.3754	0.5213	0.2561	0.8645	1.1981	0.4077	0.4876	0.7009	1.2144	0.5982	2.0159	0.5252	1.18	0.4757	1.1214	0.4042	0.2628	0.3916	0.2208	0.446	0.2225
GLP1R	0.03	0.3648	0.0815	0.0216	0.1424	0.8646	0.4243	0.0299	1.285	0.0351	0.3847	0.0259	0.0297	0.0203	3.1946	8.3898	0.0292	0.2485	0.1128	0.9993	1.1441	0.0049	0.0076	0.0123	0.5519	0.0648	0.206	0.0527	1.8378	2.0421	0.3169	0.8594	2.7252	0.5136	0.2304	0.1504	0.5069	0.1124	0.0116	0.2275	0.0097	0.439	0.9112	0.1105	0.0445	0.1136	0.4418	0.5139	1.8409
ZMYND12	0.3219	1.9447	0.312	0.0745	1.2602	1.8396	0.776	1.3472	0.163	0.4798	0.5429	0.2378	0.9272	16.6475	0.3056	0.6445	0.5659	0.4991	1.0474	0.4546	0.4061	0.0151	0.7401	2.4934	0.9286	0.1679	0.0383	0.3611	1.1084	1.1438	0.7671	1.068	0.162	0.612	0.3485	1.2873	0.581	0.6132	0.1594	1.2348	1.8123	0.3885	0.4898	0.8057	0.3405	1.9926	0.1275	0.9871	0.7266
HOXC4	0.5074	0.3889	8.1979	0.2739	0.1847	0.029	0.5699	0.9824	0.8609	0.3	0.0676	0.3904	3.054	1.8466	0.056	0.027	0.4539	0.1734	1.3374	3.5329	0.16	0.0178	3.3465	3.6255	0.6009	0.1624	0.0301	0.4119	0.0233	0.4776	0.1607	0.1306	0.2844	0.1378	0.2198	0.5592	0.8806	1.9605	3.3428	0.4631	2.8628	0.0589	0.054	0.0572	0.6595	0.1309	0.0773	1.3889	0.1455
TNFRSF11B	0.0699	1.3042	0.3793	0.941	0.1122	0.3003	0.19	1.281	0.2123	0.3017	0.1923	0.3097	3.5581	20.1385	0.1111	0.2262	0.8189	0.0588	0.4274	1.3383	0.1577	0.183	2.2523	8.1182	0.2407	0.2187	0.952	0.3382	0.0385	0.1578	0.0422	0.032	0.1662	0.2087	0.1513	0.3048	0.0194	0.993	1.9602	0.6139	2.2275	0.3762	0.1786	0.2798	0.1098	1.2632	0.0341	0.2692	0.0801
EFHC2	0.0829	0.8367	0.218	0	2.0112	0.7279	0.6996	0.7025	0.1549	1.4689	0.0983	0.0065	1.996	24.8931	0.326	1.0062	1.3009	0.4323	0.2059	0.0652	0.6511	0.0247	1.4801	2.506	0.7174	0.6751	0.0292	1.3135	0.6632	1.0818	1.355	0.6876	0.0482	0.4654	0.548	1.265	0.3733	2.5955	0.0174	0.5285	0.7525	0.279	0.231	0.7707	0.1402	1.1604	0.0129	0.6307	0.5289
ZIC5	0.2594	1.0167	0.163	0.5718	2.6396	0.6642	0.5769	1.7924	1.6364	2.1393	0.3056	0.7918	0.4632	2.7353	0.4277	0.6318	0.4574	0.7516	0.5958	0.2238	0.3467	0.2053	2.4722	3.5478	0.8634	0.6746	0.1708	1.702	0.5767	1.5633	0.3378	0.2251	0.9692	0.9453	0.5244	0.5364	0.7091	0.4114	0.2373	0.529	2.4053	0.3477	0.4145	0.6591	0.3339	0.7101	0.0922	0.4794	0.9056
IGF2BP2	0.0612	0.389	5.0247	2.5458	0.0397	0.0903	0.133	2.055	0.0667	0.1049	0.0818	0.0932	0.21	0.1809	0.192	0.2385	0.2681	0.18	0.4629	0.3488	0.1487	0.2279	6.1905	0.7575	0.1418	0.5903	0.4278	0.1205	0.0635	0.0868	0.0397	0.0753	0.0964	0.1073	0.0535	0.1137	1.1932	3.5721	0.355	0.1997	1.9501	0.162	0.1483	0.1022	0.1115	0.1003	0.0722	0.1168	0.1321
HTR2C	0.0466	0.8727	0.0031	0.5068	0.0946	0.706	0.4362	0.2023	0.6205	0.0261	0.3024	0.3391	0	0.0454	0.9093	0.3304	0.0179	0.3086	0.0755	0	0.982	0.1729	0	0.0851	0.9771	0.2028	0.0144	0.2183	0.8787	0.1058	0.3761	0.3566	0.2554	0.0886	0.1727	0.2998	0.5485	0.3631	0.0718	0.6728	0	0.4375	0.1986	0.4791	0.1183	1.4603	0.1016	1.0657	0.3013
VAV3	0.0858	0.6889	0.1283	0.7384	0.0506	0.5953	0.4554	4.0872	0.0779	0.1087	0.3028	0.275	0.5487	0.7619	0.0891	0.4462	0.7676	0.0606	0.5003	0.2863	0.118	0.0854	8.2626	2.171	0.1903	0.041	1.3816	0.0369	0.2713	0.1289	0.0377	0.1319	0.0506	0.1664	0.0416	0.2686	0.1201	0.3229	1.4669	0.4935	1.8189	0.1918	0.1491	1.1737	0.1481	0.8215	0.0322	0.2728	0.1377
APOBEC3G	0.7417	1.3044	1.2154	0.2451	0.4983	0.2836	0.4522	0.9111	0.3903	2.0914	0.3507	0.804	0.991	3.3555	0.3807	0.281	1.4019	0.3638	2.4777	2.3635	0.8369	0.1008	1.8966	5.4841	0.4865	0.5853	0.2432	1.0525	0.2938	0.7776	0.6146	0.5454	0.4481	0.9046	0.4985	0.9348	0.7752	0.5284	0.8946	0.493	2.5662	0.4093	1.105	0.4839	0.5685	0.4171	0.3263	0.2648	0.6786
IL1RAPL1	0.5409	1.173	0.782	1.8762	0.3654	1.9395	1.2322	0.2211	0.703	0.4541	0.9349	0.2868	0.1448	0.4024	1.5519	1.7162	0.1138	0.9847	0.2527	0.7883	0.6897	2.0159	0.0329	0.0057	1.8225	1.3489	1.3227	0.4986	1.8674	0.8132	0.5974	0.5442	0.9459	0.3757	1.2298	1.4117	0.2965	1.6457	0.3418	1.1472	0.1979	1.9557	2.186	0.8018	0.4929	0.93	0.3549	1.6582	0.5913
COL8A1	0.0293	4.108	0.1077	0.0422	0.0206	0.1075	0.123	1.5084	0.2249	0.3932	0.1308	0.0988	4.1648	9.4252	0.0906	0.4212	1.1876	0.0294	0.2744	0.1367	0.0471	0.0035	1.2913	6.413	0.1173	0.7272	0.0177	0.196	0.036	0.0281	0.1756	0.0384	0.041	0.1267	0.099	0.1797	0.0337	0.5015	0.1806	0.4663	1.314	0.1767	0.0681	0.0934	0.1263	0.099	0.0318	0.1173	0.0187
CD300LF	0.6498	0.9228	0.9447	0.6012	0.4321	0.1931	0.3682	0.5734	0.2386	0.9519	0.2884	1.9597	2.4315	2.0356	0.7461	0.2145	0.6814	0.4269	1.8181	0.8173	0.6795	0.1899	1.0693	0.8674	0.2938	1.3095	0.2895	0.374	0.1864	0.711	1.176	0.5575	0.6539	1.2022	0.343	0.561	2.0071	0.7162	1.4923	0.1106	2.3033	0.558	1.305	0.3171	1.0114	0.4788	1.0195	0.3293	0.3958
PRKG2	3.0631	0.43	0.4227	0.2257	0.3788	0.596	0.6786	0.2579	1.3205	0.0282	1.7783	1.1699	0.0494	0.0628	1.9635	0.5817	0.0466	1.3234	0.0938	0.7661	1.4943	0.0096	0	0	0.7002	1.9002	0.0163	0.3402	0.4725	1.0301	0.6126	0.0706	2.194	1.6072	0.1523	0.714	0.0381	0.2291	0.0793	1.8637	0	2.8729	1.8124	0.3744	0.7922	1.1663	0.0418	0.713	2.5224
GNLY	0.214	0.6441	0.675	0.1421	0.0694	0.079	0.2421	2.0663	0.105	0.3257	0.1738	0.2127	2.0208	4.6642	0.1221	0.2945	0.5685	0.1574	1.0046	8.796	0.1224	0.5604	0.329	0.3583	0.0744	0.1202	0.2282	0.7753	0.3226	0.1843	0.1807	0.3031	0.1476	0.3911	0.106	0.1623	0.6718	0.503	0.4056	0.2423	1.8204	0.1818	0.9956	0.2076	0.2159	0.3283	0.3861	0.0759	0.421
SPA17	1.1227	0.678	0.4309	0.2518	2.1038	0.4542	0.3477	0.585	0.5548	1.6473	0.6281	0.423	1.6065	23.783	0.2674	0.2841	0.9528	0.4256	0.828	0.4865	0.4021	0.0955	1.0736	2.743	0.9727	0.5001	0.4312	1.0283	0.4936	0.4131	0.8087	0.3425	0.6723	0.3742	0.5415	0.504	0.5857	0.8098	1.0817	0.2863	0.845	0.7075	0.3686	0.6267	0.4854	0.4479	0.0954	0.5898	0.3608
CASP8	0.7789	1.027	0.6765	0.3513	0.4427	0.3102	0.713	0.6899	0.567	1.1484	0.5571	0.8174	2.2985	5.1437	0.4965	0.865	1.429	0.5324	1.8481	1.493	0.605	0.8137	1.6326	2.3576	0.8785	0.7171	0.5433	0.7296	0.4806	0.6614	0.7427	0.5933	0.235	1.0398	0.6009	0.8942	0.5046	0.5996	1.7249	0.5068	1.5316	0.6074	0.8288	1.2203	0.586	0.6643	0.1654	0.6092	0.6251
CD180	0.5441	1.3096	0.5256	0.226	0.4476	0.2293	0.2476	1.7667	0.138	2.932	0.4618	1.5325	0.395	1.6835	0.6728	0.1768	0.7029	0.3125	4.2478	1.4076	0.2179	0.1593	1.1211	1.0685	0.3387	1.163	0.3802	1.7878	0.2047	0.6995	0.695	0.3826	0.6233	1.232	0.342	0.7936	0.7523	0.5435	0.7529	0.3793	1.2283	0.8883	1.5868	0.186	0.7226	0.9189	0.5133	0.4709	0.253
HOXB7	0.6103	0.1458	5.0043	0.1306	0.4984	0.095	0.0666	7.5479	0.3509	0.7241	0.287	1.4642	4.3953	1.3468	0.1122	0.0197	1.5528	0.0607	1.052	0.3567	0.3527	0.0864	6.9638	6.1796	0.0199	0.6352	0.0091	1.6087	0.0848	0.8369	0.3623	0.1321	0.3381	0.1568	0.025	0.2729	0.0481	0.1878	0.4319	0.1715	2.9428	0.1072	0.2249	0.1503	0.2653	0.0227	0.3377	0.0702	0.0662
TEX26	0	0.8076	0.0532	0	0.062	0.3765	0.3479	1.395	0.0104	0.4656	0.0548	0	2.9123	22.605	0.891	0.3684	0.1778	0.1731	0.0938	0	0.3007	0.0385	1.0463	1.8364	0.2659	0.0293	0	0.0851	0.3403	0.0097	0.1615	0.1884	0.0188	0.0419	0.9586	0.6643	0	0.2203	6.9653	0.4331	0.8395	0.2963	0.1128	0.237	0.0373	0.5361	0.1004	0.5531	0.2065
RAB42	0.6724	0.669	0.4949	0.2625	0.8489	0.1751	0.3156	1.2628	0.2667	0.3855	0.2549	0.7759	3.2994	1.0536	0.458	0.1699	0.6496	0.3187	1.3083	0.6479	0.2013	0.403	1.1816	3.6984	0.2199	0.5221	0.4803	0.2355	0.1099	0.7659	0.8375	0.1278	0.5766	0.7258	0.3283	0.5076	0.8529	0.7172	0.8953	0.1382	1.5674	0.2148	1.4663	0.3035	0.2508	0.2587	0.2917	0.461	0.2172
HLA.G	0.2276	0.8259	6.0816	0.8392	0.4897	0.5553	0.2051	0.8163	0.363	1.8218	1.3962	0.2819	0.932	1.3627	0.3165	0.3732	1.2405	0.45	2.4877	2.9086	0.2115	0.4749	2.284	3.7622	0.5401	0.9725	0.8596	1.5398	0.2559	0.2717	0.8409	0.8884	0.9017	0.4461	0.1617	0.5338	0.7464	0.5711	1.632	1.1703	3.9581	0.4991	1.2239	0.2492	0.3731	0.6652	3.3366	0.2018	0.8704
GPX8	0.0558	1.119	1.0543	0.736	0.0871	0.1349	0.2003	0.8795	0.211	0.2498	0.0809	0.1709	3.1024	8.5118	0.2338	0.1368	1.531	0.4698	0.4461	0.157	0.1901	0.2354	3.4233	6.6405	0.1121	0.2922	0.4194	0.1793	0.2829	0.3145	0.2042	0.0794	0.0437	0.2121	0.1879	0.0946	0.0723	0.4607	0.3724	0.698	3.8443	0.0443	0.581	0.1781	0.1469	0.0895	0.0899	0.1188	0.143
CD69	0.1062	1.5424	0.8651	0.1147	0.168	0.085	0.2912	0.2823	0.0691	2.5613	0.5556	0.3204	1.3836	5.1617	0.0164	0.0845	0.9863	0.0912	1.4116	2.0897	0.9958	0.0522	1.1699	0.5237	0.1228	0.2175	0.1129	1.1708	0.0797	0.2917	0.2094	0.3262	0.3912	2.0955	0.7382	0.5802	0.37	0.2918	1.1592	0.0307	0.3848	1.6514	0.1509	0.5584	0.3072	0.1096	0.1133	0.1068	0.8794
INSM2	0.1388	0.427	6.6537	0.2122	0.0366	1.3378	0.7656	0.2489	0.0184	0.0749	1.1532	0.0448	0.025	0.0059	2.858	1.4069	0.0075	0.4084	0.0553	0.0054	1.3947	2.0387	0.0764	0	0.2771	0.5067	0.5531	0.1147	0.3791	0.08	1.3699	0.7085	0.3944	0.0412	0.2169	0.0662	0.0253	0.1196	0.0401	1.8856	0.0169	0.4171	4.6039	0.4133	0.044	1.4734	3.2556	0.6216	0.4264
PHEX	0.8409	0.4456	0.5956	0.0777	2.2851	0.3901	0.5141	0.3536	0.413	1.6878	0.9946	0.2626	1.4667	4.0762	0.2003	0.1311	2.192	0.4939	0.4393	0.5053	0.3263	0.0303	0.8626	1.0204	0.8441	0.7401	0.862	1.2242	0.3372	1.2886	1.0556	0.1236	0.4892	0.4583	0.6842	1.5289	0.6748	1.2854	2.2281	0.3442	1.5015	0.2858	0.2366	0.7678	0.2122	0.1565	0.1481	0.1725	0.3599
H3C6	1.1886	0.5376	0.3161	0.4513	0.6051	0.2636	0.1296	0.2014	0.2721	0.8419	0.1105	1.2179	0.8695	2.6209	0.1504	0.1451	0.194	0.8815	2.6262	5.0831	0.7656	0.0306	2.2895	1.9146	0.5755	0.2361	0.0363	1.9029	2.8694	0.8448	0.6245	0.4047	0.4975	0.5783	0.3618	1.2861	0.2547	0.9872	1.0307	0.3567	0.9897	0.6691	0.5263	0.2099	0.7208	0.412	0.3354	0.186	0.1784
GZMA	0.1399	1.1835	0.8608	0.0806	0.118	0.0896	0.1615	0.2008	0.0198	0.3021	0.2086	0.4341	2.9422	3.5122	0.0865	0.1168	5.7758	0.1441	0.9943	3.0258	0.4422	0.2016	0.6258	1.4484	0.0675	0.2601	0.0931	0.5319	0.0719	0.1475	0.3545	0.5827	0.1075	0.3724	0.2545	0.4629	0.2448	0.3187	0.8621	0.1454	2.4689	0.1455	0.8345	0.0981	0.0711	0.0577	0.3104	0.1191	0.1684
TXLNB	0.0732	0.8019	0.1671	0.0828	0.3564	0.3647	0.3801	0.9002	0.1668	0.0489	0.0715	0.0586	2.5752	10.4421	0.1196	0.1902	2.5509	0.477	0.4858	0.1421	0.2381	0.0308	4.6798	3.0194	0.2931	0.2673	0.0464	0.1426	1.3239	0.093	1.1128	0.2847	0.1105	0.1391	3.4633	0.1929	0.6859	0.188	0.4993	0.1857	1.1938	0.1903	0.3653	0.3737	0.115	0.5178	0.058	1.1946	0.042
CCN4	0.1739	0.5855	0.5886	0.1217	0.0441	0.0959	0.2258	0.6971	0.048	0.1217	0.1771	0.025	1.7395	0.4499	0.0777	0.1498	0.7844	0.3732	0.0616	0.0418	0.256	0.0253	1.4797	6.7829	0.6203	0.1091	0.6108	0.0998	0.2111	0.0732	0.0979	0.0851	0.1083	0.0689	0.2197	0.1475	0.1409	0.1882	4.755	0.5775	4.6384	0.1381	0.0947	0.43	0.0368	0.0465	0.0495	0.1886	0.0485
CCDC89	0.4699	0.6336	0.1095	0.1383	1.0731	0.6151	0.7085	0.5363	0.318	0.6609	0.2057	0.1196	1.3612	11.0896	0.4424	0.3248	1.5032	0.3221	0.5545	1.5176	0.4467	0.0769	1.7005	1.7634	0.7339	0.8295	0.4441	0.3266	0.4118	0.4503	1.2537	0.5131	0.2394	0.538	0.8256	0.5367	0.5708	0.3264	0.148	0.3792	0.4849	0.1319	0.2275	0.7185	0.0994	0.5288	0.2642	0.2804	0.2785
HFE	0.5258	1.1992	0.2132	0.194	0.3881	0.6221	0.4639	1.0073	0.2819	1.0143	0.2031	0.6168	1.8836	4.3617	0.3059	0.3926	0.6753	0.6047	0.6481	1.1575	0.4025	0.0839	1.6077	2.7586	0.546	0.4605	0.1274	0.6901	0.7185	0.4483	0.403	0.5095	0.3509	0.8651	0.4956	0.7617	0.395	0.5349	0.4321	0.6621	1.4331	0.2871	0.6663	0.4397	0.344	0.6442	0.1319	0.417	0.4521
DNAH9	0.3893	0.5979	0.3749	0.0245	0.935	0.6499	0.6515	1.2801	0.0577	0.4388	0.663	0.1786	1.1106	18.8815	0.2123	0.3204	0.4908	0.4291	0.0297	0.1015	0.3123	0.1173	1.4271	2.0111	0.5969	0.3095	0.5614	0.526	0.507	0.9283	0.58	0.2845	1.0341	0.1857	0.4476	0.5348	0.2776	0.3193	0.4913	0.3154	1.0283	0.7955	0.5233	0.6255	0.0727	0.5853	0.1818	0.4138	0.0698
EN1	0.0176	0.0554	1.8109	0.0758	0	0	0	1.5117	0	0	0.0982	0	6.0315	0.0118	0.0163	0	0.6369	0.0517	1.7916	7.757	0.0082	0.0057	3.0756	6.7148	0.1323	0	1.1392	0.0073	0	0	0	0	0.0225	0.0083	0.0333	0.0112	0.0085	0.0789	2.2312	0.327	7.7229	0	0.0075	0.0984	0.0223	0	0.0374	0.5794	0
CNTN6	0.2777	0.8018	0.0439	1.4974	0.0736	0.9151	0.465	0.6533	0.0484	0.0524	1.5474	0.0745	0.1541	0.0399	0.9655	0.5648	0.0433	0.2479	0.2572	0.3967	0.7449	0.0715	0.1296	0.101	0.9716	0.1753	2.3657	0.1693	0.9189	0.381	0.2384	0.7949	0.0904	0.0692	0.3485	0.1564	0.2124	0.3847	0.0947	0.493	0.2688	0.8196	1.3229	1.0913	0.0578	1.4311	2.0664	1.8061	0.2923
CNTN4	0.0962	2.1754	0.0663	1.2737	0.0502	2.2956	1.0355	0.7449	0.1617	0.087	0.3893	0.1279	0.1207	0.1076	1.2608	1.1883	0.0878	0.4914	0.2905	0.1426	0.9095	0.144	0.0726	0.0361	1.2807	0.146	0.826	0.1454	1.581	0.2825	0.4411	0.6339	0.1672	0.2848	0.3521	0.1871	0.1095	0.6374	0.1058	1.6236	0.0499	0.9449	1.3044	0.992	0.2466	3.2325	0.1876	2.828	0.3005
MAP1LC3C	0.0208	0.7605	1.1401	0.1794	0	0.1197	0.1558	6.9385	0.0147	0.0149	0.1162	0.0358	2.0196	7.6956	0.0899	0.1239	0.1794	0.0306	0.1514	0.077	0.1738	0.4489	5.1802	1.9455	0.0501	0.0965	0.0115	0.2919	0.1068	0.0411	0.0877	0.1664	0.0798	0.0592	0.0472	0.0132	0	0.249	0.064	0.5038	1.8732	0.081	0.1416	0.1456	0.1055	0.2572	0.0177	0.2064	0.0625
SFN	0.2875	1.5488	0.185	1.9313	0.1347	0.1104	0.1438	1.3294	0.1495	1.2415	0.2382	0.1487	1.201	11.2923	0.0356	0.0572	0.2483	0.0564	1.5019	0.1066	0.0356	0.0377	0.3767	1.3701	1.4098	0.0764	0.287	0.301	0.1848	0.101	0.0971	0.2763	0.1842	0.2004	0.1598	0.2195	0.5403	0.5744	0.7677	0.4649	0.3979	0.137	0.245	0.1075	0.1136	0.5801	0.1962	0.1088	0.1346
H2BU1	1.0712	0.4686	0.934	0.4427	0.246	0.5838	0.5936	0.3128	0.9626	0.7556	1.6145	1.0968	0.191	0.0859	1.1345	0.3353	0.2015	0.4136	0.6764	0.2032	0.6211	0	0.3306	0.366	0.5563	1.2323	0.8822	0.2104	0.4704	0.594	0.4479	0.1189	0.5842	0.3932	0.2894	0.2497	0.3505	1.0107	0.5718	0.7901	0.055	0.4618	0.4248	0.4386	0.6553	0.5982	1.6649	0.6021	0.83
HS3ST3B1	0.0654	0.3714	1.3097	0.0067	0.023	0.2451	0.2641	1.37	0.0497	0.0471	0.1161	0.0402	2.112	1.6796	0.052	0.1894	0.2299	0.1856	0.1021	1.2177	0.1302	0.0183	9.3797	7.5697	0.1126	0.1085	0.1373	0.0618	0.033	0.1723	0.1341	0.0823	0.0239	0.0799	0.046	0.3565	0.0182	0.1427	0.2733	0.5825	10.9398	0.2155	0.1353	0.1342	0.0158	0.3276	0.0239	0.5634	0.1171
PODNL1	0.1323	0.7139	0.2794	0.026	0.038	0.2464	0.1735	1.055	0.0512	0.1039	0.2355	0.1037	1.1394	3.4382	0.2157	0.1399	0.2701	0.1416	0.274	0.1078	0.1789	0.1064	1.0028	0.5239	0.214	0.0679	0.1067	0.1293	0.1469	0.1348	0.188	0.318	0.0925	0.0972	0.114	0.1875	0.1228	0.3822	0.8849	1.2245	0.6517	0.0977	0.2204	0.2614	0.1069	0.3103	0.2566	0.1281	0.1207
TCF7	1.3042	0.4391	0.1618	0.3379	0.8851	0.2115	0.3168	1.0496	0.3893	0.7187	0.5464	0.3768	0.839	8.6447	0.3164	0.2104	2.036	0.4442	1.0253	0.2702	0.3533	0.244	0.8484	0.8102	0.2905	0.5608	0.2755	0.9773	0.2938	0.5614	0.5518	0.3263	0.3198	0.4864	0.5329	0.5389	0.6808	0.3543	0.6027	0.2991	0.9057	0.2131	0.6414	0.5066	0.3007	0.2033	0.1123	0.2803	0.3664
SHOX2	0.055	0.019	0.0121	0.0324	0.0035	0.0192	0.0375	5.4446	0	0.0144	0.0653	0	8.7922	3.2278	1.2746	0.009	0.1037	0	0.7476	0.8533	0.0977	0.0066	7.1474	1.9444	0	0.1329	0.0111	0.0207	0.0032	0.0264	0.0042	0.008	0.0032	0.019	0	0.0318	0.0146	0.072	0.0116	0	3.2428	0.013	0.0128	0.1788	0	0.0206	0.0128	0.703	0.0151
GDNF	0.5851	0.2154	1.1077	1.3256	0.0876	0.1526	0.7252	0.0605	0.7683	0.5341	0.4915	0.9431	0.1483	0.0366	1.1255	0.4007	0.0468	0.4624	0.4837	0.8637	0.4482	1.4332	0.011	0.0356	0.3233	0.6115	1.2137	0.2105	0.1219	1.2922	0.4576	0.4946	0.8605	0.4738	0.2382	1.2064	0.258	0.9124	0.3088	0.7368	0.0879	0.764	0.7894	0.0873	0.3531	0.0484	0.7996	0.4729	1.3425
CD2	0.0153	1.2584	1.0544	0.011	0.0647	0.0491	0.1947	0.1345	0.0217	0.2759	0.1239	0.2775	2.9708	1.8006	0.1233	0.2104	3.8936	0.1354	0.6706	1.5634	0.1853	0.0703	0.5611	1.1465	0.1479	0.1629	0.1191	0.1901	0.1183	0.0808	0.2072	0.2456	0.1964	0.2915	0.2325	0.7025	0.0298	0.3309	1.2401	0.0664	3.2731	0.1296	0.5749	0.2579	0.0389	0.0316	0.1177	0.0544	0.0462
STAC	0.0114	0.306	0.0241	0.041	0.008	0.0548	0.0592	5.4243	0.0081	0.1355	0.039	0.0098	0.879	0.4503	0.1199	0.0612	0.0049	0.1091	0.0624	0.0106	0.0689	0.0411	0.5681	6.2087	0.11	0.0227	0.0285	0.0754	0.2676	0.1428	0.053	0.0091	0.0183	0.0163	0.0648	0.0399	0.0388	0.1367	0.0044	0.662	4.8398	0.0371	0.0778	0.0919	0.029	0.2354	0.0292	0.1619	0.0629
CLEC18B	0.4946	0.5992	0.0385	0.023	0.1962	0.1328	0.1657	2.6073	0.1527	0.3272	0.6939	0.8868	8.5313	1.6957	0.1677	0.1047	0.0965	0.3346	2.1368	0.7098	0.1335	0.1567	4.703	4.4501	0.1972	0.1218	0.2433	0.4483	0.2564	1.4139	0.2021	0.3578	0.7511	0.7659	0.1754	0.7258	1.1939	0.6502	0.1597	0.2833	4.8906	0.1192	0.1088	0.218	0.4456	0.2414	0.0749	0.3283	0.2481
GRIP1	0.1183	1.0141	0.6974	0.8074	0.0965	1.1358	1.0899	0.3894	0.2516	0.1153	0.7493	0.3322	0.1594	0.2549	1.4511	1.0265	0.1186	0.9154	0.2955	0.6602	0.8904	0.3723	0.0543	0.047	0.6603	0.2432	1.3544	0.205	1.0523	0.4727	0.6544	0.4034	0.4302	0.2213	0.9546	0.3739	0.3931	0.9583	0.5702	1.3785	0.052	0.8433	0.9235	0.6606	0.1744	1.8873	0.306	1.8361	0.4326
HOXD10	0.0504	0.0827	0.2978	0.1088	0	0.0065	0	0.7471	0.0357	0.0145	0.1064	0.0087	17.2219	1.0948	0.0062	0.012	0.1567	0.0371	0.0459	0.137	0.0094	0	4.6846	4.2555	0.079	0.0335	0	0	0	0	0	0	0	0.0096	0.0306	0.0192	0	0.0483	0.031	0.1222	5.204	0.0196	0.0172	0	0.0085	0.0277	0.086	0.0072	0
PEAK3	0.4009	0.4506	0.3657	0.1548	0.1306	0.1502	0.2144	1.5201	0.3536	0.4645	0.243	1.0197	2.831	0.231	0.266	0.2974	0.4307	0.0863	1.4967	1.1541	0.5545	0.1217	0.5434	1.5345	0.1769	0.7791	0.4935	1.6892	0.2451	1.5592	0.2726	0.6422	0.1065	0.4555	0.5188	0.9643	0.9314	0.3399	1.7397	0.5421	1.1292	0.1843	0.4999	0.4729	0.8773	0.1345	0.292	0.0763	0.2551
ANG	0.453	0.7259	0.3783	0.1003	0.2571	0.3457	0.2312	0.5417	0.21	0.8025	0.2382	0.3454	2.6853	0.823	0.1185	0.1455	0.8577	0.1923	1.5081	1.195	0.4211	0.1597	0.98	1.1881	0.1996	0.3355	0.1932	0.504	0.2128	0.3674	0.7211	0.2791	0.6249	0.2319	0.5019	0.5764	0.6773	0.6579	1.3822	0.2264	0.9834	0.3171	0.4602	0.2931	0.5014	0.3715	0.4311	0.1731	0.2447
CCDC152	0.3158	0.7929	0.0476	0.062	0.348	0.7719	0.2609	1.3046	0.2239	0.2376	0.1383	0.3155	1.8506	6.2968	0.182	0.3981	0.3347	0.4912	0.2093	0.3105	0.2068	0.0235	0.5351	0.3125	0.6707	0.2002	0.0279	0.5161	1.1257	0.4824	0.285	1.0692	0.3218	0.4299	1.0174	0.516	0.2163	0.4646	0.0608	0.286	1.8208	0.3312	0.1346	0.3572	0.2066	0.4493	0.049	0.2088	0.2521
RUBCNL	0.3732	0.661	0.1463	0.102	0.426	0.2983	0.3716	1.6657	0.2534	0.7592	0.2544	0.4912	0.8323	0.6057	0.1684	0.2573	0.4719	0.3511	0.9526	0.7171	0.2781	0.0278	2.7252	0.6688	0.3284	0.4265	0.1126	0.2095	0.2976	0.3901	0.3418	0.3254	0.2209	0.3547	0.2124	0.4137	0.303	0.2576	0.1674	0.3928	0.9582	0.3797	0.3556	0.4149	0.3118	0.5729	0.09	0.3028	0.4818
CFI	0.2314	1.146	0.3443	0.0888	0.141	0.1547	0.184	1.1152	0.0802	0.2036	0.1246	0.4787	2.3298	2.2212	0.2385	0.1135	1.297	0.2006	0.4077	0.661	0.0765	0.0606	2.6871	0.1056	0.2294	0.1366	0.5191	0.3316	0.1091	0.7082	0.2954	0.1812	0.1054	0.3129	0.1676	0.6152	0.1749	0.4408	3.26	0.5881	1.4514	0.107	0.447	0.1586	0.1654	0.145	0.3159	0.1314	0.1084
GPR61	0.3818	1.546	0.0419	0.0535	0.1916	1.1996	0.8181	0.7035	0.4711	0.2248	0.4128	0.1923	0.1821	0.184	0.6959	0.7067	0.0642	0.4451	0.262	0.1869	0.6959	0.7175	0.1411	0.0774	0.7771	0.2403	0.1017	0.1557	1.7687	0.3757	0.1675	0.6909	0.1842	0.2215	0.3119	0.347	0.0916	0.3833	0.0764	2.4051	0.0611	0.3802	0.5365	0.6741	0.3273	2.5066	0.3088	0.8972	0.2288
HPD	0.1015	0.534	0.0544	0.0081	0.4359	0.065	0.0651	0.1888	0.2639	0.1218	0.1752	0.1069	3.6389	2.1082	0.0628	0.0269	0.5942	0.0498	0.4932	1.0593	0.0629	0.0074	1.1999	1.0193	0.1632	0.0899	0.025	0.1212	0.1015	0.3418	0.1048	0.0723	0.1156	0.0965	0.1111	0.3086	0.1315	0.0879	1.8242	0.1172	1.2512	0.1173	0.1153	0.2292	0.0764	0.0698	0.0674	0.04	0.1132
F2RL2	0.0441	0.1022	0.2263	0.27	0.1189	0.0424	0.0849	0.4575	0.0887	0.1271	0.064	0.0063	1.8809	8.4347	0.0546	0.1141	3.9647	0.5089	0.0268	0.0773	0.2325	0.0434	0.2293	1.2753	0.0488	0.0195	0.3223	0.1581	0.104	0.0776	1.6095	0.0354	0.1131	0.0769	0.1729	0.0608	0.0858	0.1146	1.1049	0.1402	0.3818	0.0478	0.1003	0.067	0.0125	0.0506	0.0188	0.047	0.059
HOXC10	0	0.02	1.3649	0	0	0	0	1.2729	0	0.0076	0	0.0091	1.9724	0.4781	0	0	0.0183	0	0.0193	0.1503	0	0	1.2254	12.5973	0.0064	0.007	0	0.0087	0	0	0	0	0.0203	0.0101	0	0	0.0103	0	0.0489	0.0092	9.4878	0.0069	0	0.0148	0	0	0.018	0.4352	0
CD3D	0.0326	1.2143	0.8063	0.0235	0.1146	0.0626	0.2634	0.13	0	0.3754	0.1823	0.5058	2.4889	1.4081	0.0403	0.0972	3.7731	0.12	0.3565	1.2088	0.1819	0.1281	0.3535	0.3214	0.1572	0.1732	0.0723	0.3503	0.2096	0.0215	0.4406	0.4178	0.355	0.3719	0.1236	0.4771	0.0634	0.0391	1.0547	0.1695	2.0517	0.1483	0.4167	0.1143	0.0828	0.0449	0.1113	0.0694	0.0981
NDST3	0.4975	1.5402	0.0132	0.0079	0.8972	1.9902	0.5066	0.5453	0.0363	0.3159	0.4228	0.1734	1.2777	0.1185	0.3777	0.5891	0.0095	0.218	0.1666	0.0678	0.5237	0.0192	0.0099	0.0781	0.7013	0.6412	0.0609	0.1542	0.8512	1.1352	0.1112	0.4277	0.9301	0.2712	0.1608	0.1839	0.0498	0.1118	0.0028	0.6433	0.0047	3.0384	0.5891	0.7999	0.3406	2.7502	0.206	1.0566	0.2019
DENND2D	0.507	0.5618	0.4598	0.1621	0.5251	0.274	0.2188	0.6256	0.1251	0.5999	0.3616	0.9902	2.8584	1.0338	0.2531	0.1702	0.8983	0.2542	1.5464	1.0325	0.3211	0.0811	0.6769	0.8299	0.1562	0.4762	0.1478	0.4749	0.0917	0.4503	0.5963	0.2225	0.5483	0.7139	0.1509	0.5304	0.3941	0.4344	0.5003	0.4294	3.1791	0.2831	0.8703	0.1026	0.4799	0.2015	0.2371	0.2585	0.1582
CFAP45	0.0668	0.1325	0.0518	0.0412	0.0872	0.0367	0.0551	0.5935	0.0203	0.0481	0.0652	0.0165	0.3849	71.7721	0.0236	0.0854	0.0659	0.007	0.0609	0.0649	0.0621	0.0125	0.6209	0.541	0.023	0.0127	0.0423	0.1735	0.0613	0.0377	0.0887	0.0611	0.0428	0.0726	0.1013	0.0364	0.0371	0.0858	0.0662	0.0661	0.2539	0.0372	0.0488	0.0936	0.0323	0.0394	0.0407	0.0135	0.0287
C10orf105	0.0769	0.5954	0.0031	0.0037	1.3005	0.2002	0.0976	0.5026	0.0436	0.3357	0.0796	0.0133	0.4725	6.787	0.0507	0.0336	0.2523	0.1584	0.7473	0.0222	0.0905	0.0134	0.0521	0.4549	0.3121	0.0579	0.0057	0.4915	0.1944	0.2432	0.3204	0.1642	0.1116	0.9307	0.4507	1.2557	8.7983	1.4594	0	0.0488	0.1264	0.03	0.0306	0.5317	0.0477	0.141	0.0175	0.0691	0.0771
DCAF12L2	0.3953	0.8166	0.0163	0.0129	0.2778	1.1845	0.3214	0.4225	0.0446	0.6142	0.5135	0.449	0	0.0424	2.5883	0.7287	0.0698	0.3636	0.9821	0.1055	0.81	0.0059	0.0061	0	0.9315	0.0418	0.7373	0.0371	1.022	0.1065	0.0607	0.3022	0.351	0.0171	0.1566	0.2172	0.908	2.4282	0	0.1323	0	1.1093	0.5664	0.6359	0.5018	1.8043	0.0307	0.6949	1.2888
KCNH1	0.1817	1.567	0.4507	1.3113	0.1852	1.53	0.6999	0.1897	0.352	0.1326	0.3069	0.1412	0.0885	0.5941	0.8529	0.6823	0.3713	0.2994	0.1119	0.2941	0.3664	0.2681	0.0156	0.0273	0.5739	0.5998	2.583	0.3025	1.2962	0.1062	0.2918	0.164	0.1295	0.1289	0.2871	0.3957	0.4228	0.6135	1.8587	1.186	0.0166	0.474	0.7153	0.5345	0.1624	2.3483	0.0371	1.5982	0.1001
LRIT2	0.4513	0.0932	0.2078	0.6495	0.1557	0.5514	0.9041	0.157	0.4712	0.2598	1.4529	0.4172	0.0532	0.0111	1.1616	0.6997	0.3614	0.4648	0.2541	0.1521	0.8389	0.3385	0.0834	0.0202	0.2968	0.3759	0.414	0.2645	0.2426	0.573	0.7761	0.9987	0.3888	0.3588	0.4229	0.1931	0.2711	0.1082	0.2212	0.6183	0.0373	0.6239	0.5383	0.2588	0.5277	0.237	2.4359	0.4017	0.9795
ISG20	0.112	0.9211	2.5095	0.1435	0.0443	0.5353	0.1757	0.9345	0.1365	1.2264	0.2066	0.1236	2.8502	0.7202	0.3873	0.3423	1.2632	0.2317	1.0075	1.3535	0.283	0.5683	0.8798	1.9406	0.3185	0.1045	0.7199	0.3673	0.4139	0.136	0.2276	0.5044	0.1905	0.3426	0.3793	0.2627	0.2211	0.3461	1.2424	0.4122	1.9228	0.2706	0.6918	0.26	0.2014	0.3081	0.2627	0.1937	0.5161
MARCHF11	0.0935	0.9528	0.1047	1.6342	0	1.1457	0.763	0.607	1.1744	0.0096	0.1992	0.1151	0.0096	0.027	1.6766	0.7011	0.0115	0.462	0.1095	0.0165	0.8195	0.0787	0	0	0.5556	0.1153	0.3778	0.0662	0.6096	0.0792	0.6431	0.3423	0.0513	0	0.2227	0.102	0.0779	0.0961	0	1.4232	0	0.4775	0.8992	0.3464	0.0339	2.2694	1.8348	0.9953	0.268
GSX2	0.0842	0.124	0.1946	0	0.0296	0.1437	0.2833	0.4586	0.0199	0.0202	0.0436	0	16.945	0.6059	0.0781	0.0418	0.5695	0.1136	0.2684	0.0954	0.013	0.0459	0.5134	6.6511	0.0169	0.0559	0.0156	0.0464	0.1353	0.2034	0.2015	0.1573	0.0539	0	0.1276	0.0268	0.1773	0.8998	0.5187	0.0729	2.0389	0.0547	0.0239	0.4818	0	0.2027	0.1317	0.1593	0
P2RY6	0.129	0.9915	0.5767	0.071	0.096	0.0874	0.4335	0.8106	0.2152	1.196	0.2027	0.3074	0.6613	1.7206	0.1736	0.2851	0.4456	0.3127	2.0603	1.4067	0.4656	0.0894	1.2136	0.5923	0.5078	0.3527	0.4334	0.0564	0.1024	0.375	0.2372	0.2674	0.1312	0.3967	0.1323	0.4345	1.1136	0.6549	1.6072	0.8677	0.6745	0.2318	1.2092	0.1223	0.2826	0.7621	0.1036	0.3231	0.7309
CLEC5A	0.2368	0.9391	0.0146	0.0087	0.0555	0.0155	0.0736	0.1646	0.0904	0.909	0.0302	0.0471	0.4723	8.5886	0.0038	0.0072	4.489	0.0179	0.0443	0.1501	0.0452	0	0.0946	3.143	0.022	0.0242	0.2222	0.1405	0.0078	0.016	0.0256	0.0195	0.0389	0.0404	0.2301	0.1507	0.0295	0.1165	5.1958	0.5733	3.2618	0.4144	0.3881	0.1575	0.072	0.2965	0.0104	0.0345	0.0122
NDST4	0.1348	0.2511	0.0895	0.2426	0.2132	0.1856	0.2762	0.0107	2.414	0.6259	0.4021	0.2092	0.0291	0.0091	1.7132	0.3458	0.0058	0.6846	0.0676	0.075	0.3635	0.0221	0.0046	0.0055	0.2154	1.4144	1.903	0.1114	0.0867	0.2754	0.1708	0.1512	0.1123	0.1474	0.23	0.3346	0.0262	0.0364	0	0.9227	0	0.723	1.5395	0.3449	0.0571	0.0927	0.1093	0.4162	1.1837
CHRNA1	0.005	0.1208	0.4222	0.1377	0.0566	0.39	0.0581	19.2127	0.0107	0.0362	0.3817	0.1259	0.1124	0.4655	1.3388	0.0991	0.0391	0.0815	0.0321	0.0778	0.0374	0.0989	0.1399	0.3848	0.0364	0.0334	0	0.1457	0.0842	0.0498	0.051	0.0645	0.3612	0.1484	0.042	0.0384	0.2643	0.0966	0.0078	0.0349	5.851	0.0065	0.3905	0.06	0.0213	0.2494	0.0258	0.0608	0.0101
MYOD1	0	0.0263	0.0503	0.06	0	0.0267	0.0401	0.0111	0.0197	0.1501	1.1751	0.4554	0	0.0094	4.127	0.7216	0.048	11.716	0	0	1.8615	0.0091	0	0.0228	0.0671	0.5724	0.3316	0.0115	1.296	3.4818	6.6247	0.6682	0.3652	0.0397	0.3795	0	0.2162	0	0.1821	0.6264	0	0.1536	0.8887	0.1754	0.306	0.0957	1.5305	1.3421	0.0279
MYBPH	0.0552	0.2786	0.0998	0.0993	0.0388	0.0883	0.1751	0.2968	0.1858	0.7444	0.0857	0.0832	7.9854	1.1354	0.1109	0.0987	0.4169	0.2334	0.3393	0.3835	0.2051	0.0542	2.8785	2.4361	0.1081	0.1923	0.2294	0.2622	0.2393	0.0909	0.1281	0.0663	0.318	0.354	0.23	0.3247	0.6434	0.3968	0.3505	0.2389	2.031	0.1882	0.3055	0.145	0.1284	0.2846	0.1765	0.186	0.0692
HOXA10	0.0135	0.1914	0.0081	0	0.0237	0	0	1.037	0.043	0.194	0.0042	0.0523	3.5288	0.0091	0	0	0.1048	0	1.2711	1.5326	0.0063	0	0.0183	3.0511	0.5973	0.2014	0	0.0557	0	0.0222	0	0	0.0043	0	0	0	0.0459	1.6643	0.0675	0.0175	1.0582	0.1226	0	0	0.0399	0.0046	0.0345	0.0574	0
PRICKLE3	0.1234	0.645	0.2482	0.3109	0.1735	0.4302	0.2414	1.1973	0.2383	0.3356	0.2599	0.3191	2.178	1.1245	0.2332	0.3231	0.4442	0.2119	0.3624	0.7034	0.3634	0.1437	1.0782	2.0452	0.2274	0.2732	0.194	0.6915	0.3659	0.3299	0.2201	0.4284	0.2328	0.352	0.2599	0.24	0.3466	0.2959	0.4437	0.5287	1.2413	0.2541	0.4324	0.2692	0.209	0.4245	0.1053	0.1557	0.2477
RIPPLY2	0.4808	0.2655	0.1849	0.3417	0.1182	0.3424	0.7802	0.1437	0.5156	0.2854	0.8364	0.5904	0.2597	0.0203	1.1296	0.5197	0.0415	0.8446	0.4928	0.3491	0.6257	0.8579	0.1181	0	0.192	0.1596	0.5732	0.2086	0.3631	0.6771	0.7513	0.3465	0.3118	0.4113	0.656	0.1721	0.1752	0.3134	0.2314	0.7288	0.0585	0.2851	0.5428	0.3454	0.8138	0.4175	1.2357	0.708	0.6874
RBP3	0.6838	0.214	0.7438	1.2071	0.0534	0.4377	0.4485	0.0839	1.094	0.1304	0.1453	0.4029	0.0253	0.0355	1.8393	0.2998	0	0.2236	0.0586	0.9173	0.1576	1.4619	0.0317	0.0192	0.2854	0.2871	0.3468	0.3913	0.2968	0.2388	0.1185	0.6366	0.1011	0.7445	0.3854	0.8441	0.3238	1.0473	0.0045	0.6531	0.0114	0.1215	0.1693	0.2253	0.2523	0.2854	0.5634	0.3277	0.387
TMEM71	0.0977	1.3046	0.4669	0.265	0.0158	0.1443	0.1691	0.8987	0.0693	0.3516	0.1308	0.0712	1.3802	1.1208	0.0744	0.372	1.7265	0.1051	0.5752	0.9241	0.4122	0.0344	2.297	4.3593	0.2583	0.1297	0.1459	0.0932	0.1014	0.1238	0.1016	0.0843	0.0963	0.2143	0.0798	0.416	0.0438	0.4459	2.5585	0.4948	1.0191	0.3175	0.333	0.2581	0.2926	0.1809	0.0449	0.176	0.2413
ETV7	0.0951	0.5533	0.7517	0.2584	0.0891	0.3245	0.3595	1.2208	0.1198	2.455	0.1837	0.0546	1.4451	0.6129	0.2024	0.1071	0.5564	0.3342	1.0488	0.6134	0.3043	0.083	0.4938	3.6443	0.1719	0.1122	0.1698	0.0262	0.2036	0.0905	0.4104	0.1692	0.0676	0.1606	0.2482	0.1814	0.1026	0.3228	0.3498	0.4391	3.8917	0.0961	1.2599	0.4959	0.0715	0.3196	0.4325	0.3298	0.3179
ADAMTS20	0.3732	0.0105	0.0864	0.7698	0.0656	0.0192	0.5499	0	2.6652	0.6379	0.4824	0.5284	0.0024	0.0022	0.8035	0.2087	0	0.0932	0.0091	0.208	0.0805	0.8685	0.0023	0.1259	0.0442	0.2832	0.0961	0.1184	0.0578	1.3042	0.031	0.0747	0.4333	1.3178	0.0202	0.2099	0.0356	0.014	0	0.7274	0.0195	0.5436	0.0738	0.028	1.5258	0.0069	0.1734	0.0686	1.8689
HOXD13	0.0726	0.0262	0.2629	0.0373	0	0.0133	0	0.2896	0.0221	0.0075	0.0258	0	8.378	0.7283	0.0064	0	0	0.0076	0	0.0385	0.0096	0	4.0647	2.626	0.025	0.0276	0	0.0086	0	0	0	0	0	0	0	0.0132	0	0.6842	0.024	0.0539	3.8039	0.0067	0	0	0	0.0214	0	0	0
CHRNA9	0.0317	0.2751	0.0191	0.0513	0.0111	0.0406	0.1646	0.2653	0.1236	0.0228	0.2166	0.0205	0.7419	0.3315	0.0637	0.0142	0.0684	0.035	0.0722	0.2497	0.0221	0	1.0579	1.1719	0.086	0.0579	1.6479	0.0196	0.0102	0.0209	0.0535	0	0.0355	0.0075	0.006	0.0605	0.0462	0.1757	3.2407	0.1647	1.9741	0.0258	0.0338	0.0056	0.0335	0.0491	0.0135	0.0956	0.0159
STAR	0.2652	0.83	0.1906	0.5726	0.0674	1.788	0.7359	0.4499	0.2361	0.1259	0.4453	0.4182	0.1138	0.3046	0.5617	0.5587	0.1462	0.3156	0.1748	0.0488	0.577	0.3215	0.0612	0.0556	0.4525	0.3147	0.6353	0.1353	0.4389	0.2342	0.3527	0.461	0.1988	0.1073	0.3422	0.1544	0.1974	0.0744	0.4129	1.6083	0.0403	0.3227	0.5722	0.5221	0.3487	1.902	1.1603	0.6287	0.1415
C16orf92	0.7196	0.0568	0.5832	0.0971	0.1264	0.0864	0.6098	0.0896	0.3348	0.4855	0.6567	0.3682	0.7449	0.0455	0.8759	0.6303	0.1165	0.5295	0.5327	0.1389	0.5853	0.589	0.0914	0.0924	0.1627	0.4479	0.3616	0.6133	0.607	0.8593	0.6078	0.7204	0.2304	0.171	1.0568	0.3004	0.4589	0.0809	0.1905	0.4091	0.0875	0.3507	0.6131	0.851	0.2855	0.1701	0.0767	0.5426	0.4286
GOLGA6L2	0.301	0.1221	0.0475	0.067	0.3777	0.532	0.9178	0.0171	0.8841	0.1392	0.5966	1.6241	0.0464	0	0.6911	0.0983	0.0062	0.5114	0.0588	0.4029	0.0866	0.0938	0	0.0235	0.121	0.5566	0.0119	0.2132	0.0645	0.4438	0.1453	0.0115	0.4039	0.8378	0.2336	3.9982	0.0418	0.0773	0	0.1179	0.093	1.6486	0.3114	0.005	0.5943	0.0148	0.11	0.2441	0.7117
HOXA13	0.0148	0.1155	0.006	0	0.0243	0.0032	0	0.1025	2.9063	1.4446	0.0829	1.6745	1.7626	0.0033	0	0.0029	0.0213	0	2.4685	0.4705	0	0	0.0838	0.2275	1.2578	1.231	0	0.3923	0.0032	0.088	0.0042	0.0079	0.0032	0.7097	0	0.6354	0.0288	0.6579	0	0.0086	0.0096	0.829	0	0	0.7909	0.0034	0	0.0035	2.5299
IRX5	0.0265	0.1002	0.9099	0.0254	0.0248	0.0113	0.0407	0.204	0.1626	0.0127	0.0932	0.2281	1.7281	1.1252	0	0.0105	0.0457	0.0325	0.3858	0	0.0656	0	1.7815	0.5436	0.0745	0.7263	0.0342	0.6562	0.0113	0.2093	0.3502	0	0.0904	0.0671	0.0067	0.1347	0.463	1.1632	0.0679	0.298	0.2862	0.0344	0.015	0.0804	0.0373	0.0061	0.128	0.0125	0.0089
PLAC8	0.0728	1.3875	0.1557	0.0524	0.0372	0.0212	0.1031	2.5281	0.1502	1.9678	0.2057	0.1883	0.8153	5.4773	0.1064	0.0632	0.1029	0.1169	8.3241	1.5668	0.08	0.0434	0.2109	1.708	0.1197	0.0571	0.503	0.0985	0.0213	0.2312	0.0615	0.1167	0.1102	0.5412	0.0452	0.3117	0.3089	0.9404	0.0663	0.0746	0.2319	0.5895	0.6883	0.1021	0.353	0.123	0.0734	0.0329	0.1328
GPR82	0.1134	0.4674	0.4467	0.4024	0.0584	0.029	0.0872	0.1145	0.6858	1.1964	0.0516	0.3191	0.3864	1.5807	0.1729	0.0045	0.3785	0.0111	0.7091	6.8216	0.014	0.0198	0.5684	0.1552	0.041	0.7024	0.3185	0.1561	0.0389	0.0597	0.083	0.0242	0.0194	0.2658	0	0.2885	0.1175	0.4529	0.4307	0.1375	0.804	0.0393	0.47	0.0688	0.0767	0.0104	0.0322	0.0858	0.0834
APOBEC3F	0.2548	0.5614	0.3596	0.083	0.2095	0.2123	0.1609	0.6094	0.1977	0.6228	0.1344	0.3646	1.0907	1.0998	0.4697	0.2237	0.627	0.1875	0.9286	0.7724	0.2547	0.4219	1.0816	2.8084	0.2435	0.3001	0.5439	0.4729	0.2349	0.3485	0.1827	0.3619	0.1016	0.4433	0.3389	0.5322	0.5327	0.2392	0.7961	0.254	1.335	0.2468	0.4342	0.2392	0.3784	0.2083	0.2051	0.1774	0.3232
GALNT3	0.2896	0.1724	0.1055	0.0197	0.0806	0.1364	0.1229	0.2178	0.0465	0.1062	0.1392	0.08	1.9949	8.3765	0.25	0.1727	0.2076	0.0683	0.906	0.1013	0.0914	0.0537	2.4436	2.3521	0.0922	0.0979	0.1303	0.1129	0.3828	0.2772	0.1338	0.2275	0.084	0.1246	0.2609	0.139	0.0531	0.8285	0.3198	0.1514	1.8644	0.0675	0.1304	0.1187	0.1017	0.2105	0.0513	0.1667	0.0877
CELSR1	0.0641	0.4281	0.1084	0.0315	0.1362	0.049	0.0478	0.5307	0.1352	0.1732	0.2408	0.1387	1.5519	3.9058	0.0783	0.0764	0.4494	0.0747	0.4527	0.1381	0.077	0.0501	1.8531	3.691	0.2007	0.1452	0.1057	0.6729	0.0733	0.6837	0.0515	0.0876	0.1031	0.2882	0.0711	0.2138	0.123	2.6795	1.5236	0.1787	1.1273	0.194	0.0919	0.1709	0.1018	0.1268	0.076	0.0987	0.0439
FXYD2	0.6125	0.048	0.0674	0.5212	0.088	0.0658	0.307	0.0428	0.7133	0.4118	0.3028	1.2252	0.0934	0.0121	0.6911	0.5573	0.2819	0.6251	0.1955	0.6658	0.3865	0.1581	0.2484	0.0478	0.0539	0.2137	0.3322	0.2956	0.1695	0.6333	1.046	0.6588	0.2463	0.6842	0.2203	0.0597	0.2651	0.0723	0.0654	0.3447	0.1363	0.2034	0.1524	0.0909	0.84	0.0492	0.4386	0.3395	0.1839
HOXA2	0.0107	0.0271	0.0259	0.0077	0	0	0.0062	1.2594	0	0	0.0134	0.0093	9.7751	0.174	0	0	2.0697	0.0079	0.0098	0.0066	0.02	0	0.1311	3.3198	0.0065	0.0143	0	0	0.0069	0	0.0091	0	0	0	0	0	0	0.0258	0.0083	0	0.3904	0	0	0.0151	0.0091	0.0074	0	0	0.0216
GPRC5A	0.036	0.9604	1.4702	0.0071	0.023	0.0251	0.1019	0.0469	0.123	0.0471	0.5652	0.1325	3.8408	2.9012	0.0324	0.16	1.0879	0.0241	0.3041	0.6247	0.0152	0.1114	0.7627	0.8064	0.0513	0.1195	0.7675	0.1541	0.0231	0.0474	0.0746	0.0314	0.1488	0.2457	0.0298	0.1998	0.0859	0.1275	3.0869	0.2607	0.5392	0.1637	0.2035	0.0413	0.0249	0.0518	0.0614	0.1765	0.0164
RSPO3	0.0051	0.5875	0.0153	0.0182	0.1386	0.6669	0.572	0.3226	0.0179	0.0146	0.506	0.3879	0.0437	0.0273	0.2877	0.1931	0.0393	0.3089	0.4378	0.05	0.4514	0.0066	0.0069	0	1.2959	0.581	0.028	0.1338	1.2452	0.5366	0.0513	0.2187	0.4794	0.1298	0.0613	0.2188	0.3294	0.1758	0.0039	1.6868	0	0.2597	0.0905	0.2623	0.107	1.2803	0.0604	1.0373	0.1116
TNNI2	0.5751	0.5082	0.4578	0.1655	0.194	0.1325	0.1062	0.4584	0.0815	0.3145	0.1286	0.4361	0.5964	0.683	0.3982	0.096	2.0263	0.1862	2.5987	0.7533	0.3421	0.3314	0.5767	0.2079	0.1248	0.1374	0.051	0.3232	0.0739	0.4395	0.4274	0.2948	0.3388	0.7653	0.2441	0.8634	0.38	0.2344	0.6201	0.1196	0.6417	0.1794	0.6272	0.1612	0.4283	0.0633	0.5495	0.049	0.3923
MMEL1	0.0583	0.4539	0.2188	0.0047	0.7193	0.0498	0.0598	0.5888	0.0781	0.4289	0.3945	0.1675	1.7077	1.74	0.02	0.0309	0.0895	0.0143	0.183	0.056	0.0241	0.0085	0.3117	0.2076	0.2461	0.2839	0.0395	2.0723	0.025	0.2092	0.0821	0.0519	0.7137	0.3202	0.0442	0.4122	0.4345	0.1941	0.5788	0.0617	0.0294	0.16	0.0828	0.1907	0.0932	0.5214	0.0055	0.046	0.0715
PTGFR	0.0957	0.4997	0.0184	0.0344	0.0245	0.5234	0.6776	0.0659	0.0154	0.025	0.2135	0.0637	0.0971	0.0382	2.3909	1.3127	0.0977	1.2131	0.1268	0.4435	0.7885	0.0171	0.0059	0.0929	2.9527	0.0982	0.1737	0.0755	0.2712	0.0487	0.3674	0.1672	0.0362	0.091	0.0725	0.1716	0.0338	1.327	0.0503	0.3956	0.0903	0.1074	1.3195	0.25	0.0884	0.2005	0.0854	1.1144	0.0305
TRPM8	0.0127	0.0419	0.1316	0.0046	0.0489	0.0142	0.0091	0.3252	0	0	0.0157	0.0027	0.4897	0.4225	0.0215	0.0113	0.213	0.014	0.0346	0.1739	0.0206	0.5136	0.9344	0.0624	0.0172	0.0084	0.2262	0.0052	0.0142	0.0021	0.0053	0.0051	0	0.015	0.012	0.0201	0.0031	0.235	5.9285	0.189	0.1272	0.0103	0.0296	0.0022	0.0187	0.0196	0.0054	0.0135	0.0032
SPATA17	0.4541	0.2138	0.1927	0.0609	0.5328	0.2217	0.1354	0.2485	0.1255	0.4736	0.1052	0.3516	0.8121	13.5949	0.1618	0.1194	0.4287	0.1359	0.5189	0.1189	0.161	0.063	0.3103	0.2498	0.1485	0.1789	0.1899	0.5153	0.136	0.1699	0.3121	0.0986	0.244	0.2488	0.1838	0.2399	0.1047	1.1579	0.1452	0.1133	0.3296	0.2376	0.1574	0.1052	0.2215	0.2012	0.0624	0.2868	0.1081
GPR21	0.1915	1.2593	0.0289	0.1149	0.0785	1.5119	0.6814	0.3053	0.1358	0.0689	0.5454	0.0413	0.023	0	0.2072	0.6663	0.0276	0.3523	0.1018	0.0394	0.3709	0.0105	0.1081	0.0656	1.0872	0.4344	0.0797	0.0528	1.2207	0.305	0.2426	0.3323	0.1738	0.0152	0.121	0.3148	0.1861	0.1243	0.0369	0.5115	0	0.9024	0.2176	0.4474	0.0675	1.8881	0.0817	1.1892	0.4964
FOXD3	0.6166	0.0124	0	0.0775	0.1582	0	0.0169	0.5851	0.111	0.007	3.9585	0.1771	0.74	0.0594	0.0061	0.0584	0.0085	0.0288	0.8114	0.647	0.2638	0	0.2454	0.5628	0.059	0.2014	0	2.0221	0.0063	0.1805	0.1075	0.0157	0.1567	0.2047	0.0223	0.3051	0.2188	0.5983	0	0.1441	0.2286	0.7759	0.0083	0.0206	0.116	0.0067	0.0501	0.0208	0
NKX2.5	0.2449	0.0155	0.0295	0	0.0086	0	0.0212	0.283	0.0868	0.0088	0.0532	0.0422	0.6965	7.146	0.0151	0	0.0211	0.054	0.0781	0.0227	0	0	6.9687	3.3292	0.0074	0.0163	0.0679	0.0809	0.0079	0.7582	0.2275	0	0.0314	0	0.0093	0	0	0.0514	1.7915	0.0636	2.748	0.008	0	0.2317	0.0207	0	0.0522	0.0174	0.0123
ADAMTS19	0.9254	0.1468	0.0701	0	0.085	0.1875	0.3837	0.0556	0.4814	0.1171	0.0693	0.8535	0.1373	0.0596	0.368	0.2635	0.008	0.7596	0.0635	0.0144	0.1772	0.003	0.0441	0.0802	0.1738	0.6113	0.1831	0.2191	0.2869	0.2083	0.161	0.1936	0.1459	0.4464	0.2996	0.1183	0.3299	0.1644	0.0322	0.6002	0.184	0.2085	0.1228	0.1108	0.1023	0.3134	0.1388	0.2277	0.154
TNFAIP8	0.0943	0.5545	0.4925	0.1909	0.0808	0.0868	0.1786	0.0916	0.1421	0.6746	0.0897	0.2464	0.8385	1.7106	0.0893	0.1424	1.4052	0.0889	0.6311	0.8323	0.1617	0.0695	0.4255	0.4456	0.0888	0.1605	0.1226	0.2022	0.1004	0.1185	0.1394	0.0944	0.1095	0.3334	0.1698	0.2344	0.1604	0.394	0.9603	0.24	0.3614	0.1916	0.4797	0.0992	0.1746	0.1075	0.1383	0.0899	0.1065
ROR2	0.0298	0.1884	0.0566	0.0368	0.024	0.1719	0.0886	0.1768	0.0786	0.0767	0.0238	0.1727	0.7186	0.7884	0.0475	0.1119	0.5303	0.0377	0.1243	0.7878	0.0713	0.0112	0.0144	2.3717	0.1928	0.0368	0.026	0.1057	0.1973	0.0955	0.0504	0.1571	0.0382	0.4337	0.2133	0.0136	0.7045	0.1508	0.312	0.1256	0.119	0.0665	0.069	0.0956	0.0794	0.2581	0.0255	0.0605	0.0342
TLL1	0.3929	0.2812	3.3715	0.0423	0.0413	0.1822	0.1392	0.0197	0.1755	0.1492	0.0769	0.2053	0.0045	0.0584	0.5814	0.1476	0.0695	0.3027	0.1381	0.0172	0.1869	5.2342	0	0.0025	0.2629	0.6655	0.1355	0.2071	0.0875	0.2303	0.1411	0.0842	0.953	0.1088	0.0492	0.061	0.0391	0.0352	0.4431	1.3961	0	0.193	0.0712	0.0304	0.5236	0.3575	0.8577	0.3117	0.0155
OPTC	0.1049	0.011	0.7171	0.0377	0.0491	0.1343	0.5952	0	0.2108	0.0377	0.1086	0.1808	0.063	0.0236	0.6162	0.584	0.0604	0.3731	0.0478	0.054	0.3413	2.473	0.0829	0.0144	0.0738	0.2902	0.2812	0.1301	0.236	0.2995	0.1772	0.224	0.2128	0.1496	0.2386	0.1557	0.1189	0.0314	0.0943	0.7573	0.034	0.2159	0.7449	0.1103	0.1184	0.0361	0.9248	0.2109	0.1403
GBP5	0.0431	0.3323	0.4717	0.0377	0.0909	0.0217	0.0853	0.1129	0.0677	1.4137	0.0478	0.1274	0.9091	2.3437	0.0305	0.0496	1.3907	0.0476	0.2749	0.7096	0.0658	0.0202	0.6885	4.0828	0.0557	0.1799	0.3364	0.112	0.0356	0.1684	0.0702	0.0148	0.1045	0.0673	0.0257	0.2547	0.1197	0.2362	0.709	0.0747	0.9948	0.1081	0.1443	0.0691	0.0808	0.0297	0.0368	0.0503	0.1143
SSTR5	0.1841	0.0813	0.3775	0.5432	0.1552	0.0236	0.223	0	0.3655	0.265	0.2402	1.0629	0.0398	0.1491	0.1935	0.1976	0.0636	0.1084	0.3522	0.2957	0.5647	0.1326	0.0499	0	0.0888	0.7089	0.0204	0.7151	0.071	0.7884	0.1866	0.2359	0.8607	0.2625	0.1953	0.1288	0.2326	0.1655	0	0.5103	0	0.67	0.2039	0.1677	0.9816	0.1899	0.6596	0.0131	0.4433
LOXL4	0.0906	0.2816	0.0462	0.0301	0.627	0.1338	0.0804	0.1556	0.0346	0.6973	0.3118	0.0721	0.6174	1.2841	0.0474	0.1746	0.2167	0.0513	0.254	0.0732	0.0518	0.0091	0.2267	0.3894	0.1387	0.0926	0.0271	0.0634	0.2285	0.124	0.3297	0.1451	0.0446	0.0795	0.3646	0.2528	0.3048	0.2005	0.0107	0.3804	0.5788	0.3987	0.1247	0.2198	0.0354	0.1918	0.0416	0.1533	0.1329
G6PC2	0.522	0.0257	0.0148	0.4168	0	0.0835	0.3388	0.0065	0.0116	0.0293	0.3649	0.0492	0.0176	0.0055	1.4574	0.4135	0.0211	0.072	0.052	0.0353	0.1744	0.0427	0.0055	0	0.0344	0.0866	0.3121	0.4247	0.0419	0.0269	0.1102	0.0392	0.0209	0.0155	0.1607	0.1038	0.0872	0.0147	0.0063	2.3951	0.0053	0.0424	0.3266	0.0915	0.0069	0.0842	2.3381	0.2257	0.0327
RGS22	0.067	0.5447	0.0143	0.0255	0.0471	0.3329	0.1705	0.1288	0.0251	0.0454	0.0392	0.0136	0.6527	15.5071	0.0853	0.1128	0.1259	0.058	0.0574	0.0146	0.0623	0.0077	1.0467	0.6636	0.1354	0.0262	0.0066	0.0195	0.1444	0.0363	0.0599	0.0063	0.0227	0.0112	0.0986	0.0727	0.023	0.0992	0.0303	0.2355	1.227	0.0563	0.1074	0.2624	0.07	0.2114	0.0168	0.1622	0.1067
MYZAP	0.0483	0.1645	0.0291	0.0833	0.0882	0.105	0.078	0.6847	0.0821	0.0695	0.2219	0.1331	6.6304	0.7685	0.0298	0.0978	0.5001	0.142	0.2989	0.0894	0.1435	0.0379	0.569	1.5223	0.0873	0.1986	0.0161	0.1835	0.062	0.0382	0.3261	0.0927	0.0433	0.055	0.0293	0.0553	1.2193	0.2082	4.3258	0.092	2.1037	0.1192	0.1645	0.1488	0.0327	0.1128	0.1317	0.0274	0.0775
TRIM6	0.0633	0.2196	0.1831	0.1047	0.1067	0.0729	0.2299	0.4034	0.1032	0.5735	0.0668	0.2671	1.3119	1.4298	0.1643	0.1396	0.508	0.256	0.5417	0.5315	0.2822	0.0414	0.5872	0.8574	0.1525	0.4409	0.0561	0.1516	0.3212	0.3876	0.3847	0.1925	0.0729	0.4329	0.3931	0.6801	0.1783	0.2616	0.9597	0.1534	0.3078	0.111	0.1725	0.4921	0.1285	0.0827	0.0863	0.3681	0.0698
CABP4	0.2258	0.3579	0.0754	0.1556	0.1519	0.1384	0.1386	0.9691	0.2249	0.2939	0.2209	0.2443	1.0797	0.5155	0.2763	0.1548	0.3237	0.251	0.5603	0.7571	0.1385	0.0881	0.7359	1.3067	0.1043	0.0957	0.1359	0.2303	0.1513	0.4052	0.2354	0.2386	0.1108	0.4613	0.2258	0.1926	0.4483	0.2073	0.2776	0.1623	2.0543	0.1655	0.4094	0.2189	0.3457	0.2743	0.123	0.0955	0.1735
ENPP1	0.0529	0.3544	0.8534	0.1232	0.1521	0.0741	0.2702	0.3051	0.05	0.0453	0.2409	0.0651	0.5294	1.0601	0.1121	0.1607	0.274	0.0834	0.4954	0.5367	0.0632	0.2885	0.7148	0.6433	0.1184	0.132	0.0963	0.2705	0.1052	0.1277	0.0851	0.1411	0.1677	0.0909	0.1488	0.3604	0.115	0.2912	0.4576	0.3751	0.1388	0.805	0.2767	0.1959	0.1065	0.0849	0.131	0.3502	0.1061
SLC9A2	0.0487	0.4152	0.0147	0.1052	0.1427	0.5692	0.5412	0.1457	0.334	0.1023	0.3179	0.161	0.0585	0.0466	0.5498	0.4722	0.0105	0.4213	0.111	0.0025	0.4529	1.1512	0.0083	0.1301	0.4969	0.124	0.4909	0.4061	0.5063	0.0722	0.2366	0.2406	0.1222	0.193	0.2708	0.1705	0.0395	0.1144	0.0563	1.3998	0.0211	0.2744	0.3321	0.4866	0.1443	0.6424	0.9422	0.3544	0.1996
MC4R	0.0439	0.6094	0.0265	0.0105	0.1439	1.3857	0.5402	0.653	0.0104	0.0421	0.2454	0	0.0105	0.0494	0.3256	0.3228	0.0126	0.4305	0.0133	0.0633	0.3807	0.0958	0	0	1.0494	0.0583	0.0081	0.0725	0.8274	0.0482	0.4448	0.2343	0.2904	0.0834	0.4435	0.3164	0.0426	0.1753	0	0.114	0	0.4183	0.5734	0.8304	0.0124	1.1973	0.1123	0.7267	0.2495
OSR2	0.0171	0.1999	0.0103	0.0246	0.012	0.0274	0.0049	0.3274	0.091	0.0185	0.0319	0.0516	0.8566	2.0961	0.0053	0.0153	0.0443	0.0063	1.2084	0.1798	0	0.0224	0.2204	0.1125	0.1083	0.1704	0	0.1556	0	0.0282	0.0072	0	0.011	0.0325	0.013	0.0218	0.0083	3.6516	0.0461	0.0222	0.2165	0.0167	0	0.006	0.029	0.0059	0.0438	0.0182	0
EVC2	0.0273	0.4661	0.0275	0.0328	0.0544	0.14	0.071	0.4723	0.0291	0.1443	0.2605	0.0432	1.802	1.4179	0.0564	0.1142	0.1811	0.0436	0.1619	0.031	0.1441	0.0298	1.0656	1.8947	0.0714	0.0272	0.0202	0.1092	0.2549	0.0691	0.1694	0.0949	0.0788	0.0563	0.2487	0.174	0.1949	0.0601	0.3826	0.1737	0.8782	0.1155	0.1126	0.2715	0.0309	0.1536	0.0156	0.0873	0.1189
NYAP2	0.0184	0.5361	0.036	0.076	0.0355	0.67	0.6702	0.0622	0.0163	0.0925	0.5477	0.0396	0.0165	0.0031	0.5819	0.5011	0.004	0.1757	0.0125	0.0993	0.4353	0.021	0.0031	0	0.3875	0.253	0.4303	0.019	0.5105	0.0454	0.2598	0.1177	0.0323	0.0087	0.1531	0.0818	0.0803	0.0578	0	0.6005	0	1.1965	1.2245	0.296	0.0155	1.0263	0.0431	1.3098	0.2902
NAT2	0.078	0.7143	0.153	0.014	0.3702	0.3872	0.3152	0.2178	0.1383	0.1545	0.2061	0.185	1.7143	1.0928	0	0.1746	0.5898	0.1866	0.2666	0.0482	0.0363	0.0256	0.1851	0.3206	1.188	0.0389	0.0325	0.0323	0.138	0.5142	0.2472	0.25	0.075	0.0927	0.2662	0.2979	0.5499	1.0876	0	0.1521	0.2278	0.0888	0.1829	0.0957	0.1817	0.1074	0.1165	0.4569	0.2153
OTP	0	0.0228	0.596	0.0208	0	0.0092	0.0208	3.1281	0.0102	0	0.0045	0	10.0672	2.4629	0.0089	0	0.0125	0	0.0394	0.0267	0	0.0047	3.2211	0.7882	0.0217	0.0144	0.004	0.006	0.0046	0.0095	0.0061	0.0116	0	0	0	0.0092	0	0.0173	0.0167	0.0062	1.7127	0	0.0123	0	0	0.0198	0.0123	0	0
SLC34A2	0.0199	0.8219	0.042	0	0.0943	0.0191	0.0057	0.0674	0.0176	0.0179	0.0741	0.1799	5.927	0.9122	0.0092	0	0.0043	0.0439	0.6746	0.6971	0.0185	0.0293	0.4412	0.3471	0.2636	0.066	0.0276	0.0082	0.0256	0.1081	0.0882	0	0.1337	0.0945	0.0301	0.0379	0.0435	20.174	0.1072	0.043	0.3708	0.2132	0.0805	0.0557	0.0336	0.0308	0.0042	0.0106	0.0199
IGF2BP3	0	0.1187	0.062	0.0085	0.0165	0.0094	0.0356	0.4098	0	0.0381	0.031	0.0127	1.354	0.1546	0.0163	0.0175	0.0584	0.0043	0.5085	2.6356	0.0137	0.0096	0.7863	5.3386	0.5277	0.0059	0.0603	0.0049	0.0245	0.0116	0.0074	0.0094	0.0075	0.0419	0.0156	0.114	0.0228	1.9983	0.0181	0.0153	2.7691	0.1546	0.01	0.0082	0.0075	0.0162	0.0025	0.0063	0.0265
HOXA9	0	0.0104	0	0	0	0	0	0.2043	0.0117	0.0059	0	0	0.8811	0	0.0051	0	0.0357	0.0061	0.2561	0.1022	0.0154	0	0.0056	0.7063	0.0349	0.0055	0	0	0.0053	0.0054	0	0.0265	0	0.0157	0	0	0	0.218	0.0573	0.0072	0.3057	0.0484	0	0.0058	0	0	0	0	0
BDKRB2	0.0513	0.4439	0.1458	0.0158	0.332	0.2251	0.1458	0.1197	0.0416	0.0975	0.1206	0.0663	0.6727	1.1494	0.0272	0.1005	1.2021	0.0162	0.2503	0.0905	0.0272	0.0192	0.1266	1.2579	0.223	0.0195	0.26	0.0484	0.1507	0.1593	0.1021	0.1408	0.0516	0.1811	0.0389	0.247	0.1104	0.8737	1.6588	0.1301	0.038	0.1643	0.1654	0.0334	0.0403	0.194	0.0219	0.143	0.0184
HOXA7	0	0.1116	0.0376	0	0	0	0	1.7161	0.0074	0	0	0	3.7895	0.007	0	0.0062	0	0	0.2937	0.0193	0	0	1.2121	0.8629	0.4075	0.069	0.0173	0	0	0.0069	0	0	0.0067	0	0	0.0132	0.0101	1.365	0	0	1.0255	0	0.0089	0	0	0	0.0089	0	0
TAS1R1	0.2721	0.3436	0.0985	0	0.153	0.0581	0.0471	0.5496	0.1222	0.4178	0.0733	0.3596	0.6794	0.5019	0.1122	0.0379	0.0705	0.0934	0.1074	0.0504	0.0843	1.1107	0.4549	0.4844	0.2515	0.1747	0.0151	0.1649	0.0991	0.4722	0.069	0.1017	0.4067	0.1638	0.0894	0.2943	0.194	0.1196	0.0838	0.0864	0.2119	0.1002	0.0464	0.1017	0.3839	0.2246	0.1006	0.0644	0.0728
FAP	0.0756	0.3952	0.0217	0	0.0303	0.1175	0.1163	0.2754	0.3725	0.4247	0.0715	0.1271	0.552	0.4662	0.0868	0.2103	0.1367	0.1589	0.059	0.0778	0.1003	0.0024	0.1756	1.9452	0.128	0.2341	0.0359	2.2216	0.1018	0.1328	0.1064	0.1498	0.2212	0.407	0.1746	0.2793	0.1399	0.1812	0.036	0.3803	0.2544	0.3882	0.0981	0.1967	0.0548	0.1955	0.0031	0.0562	0.2383
AC000093.1	0.145	0.078	0.0907	0.0696	0.0189	0.1237	0.5577	0.0899	0.1866	0.0812	0.2336	0.2406	0.3558	0.0797	0.6574	0.5252	0.0232	0.2529	0.1272	0.1626	0.3644	0.9142	0.1201	0.1103	0.1004	0.1497	1.1554	0.0621	0.1933	0.4069	0.2676	0.086	0.0757	0.1582	0.2198	0.1708	0.1044	0.0515	0.0579	0.5768	0.0801	0.1152	0.4576	0.3049	0.0727	0.2327	0.0733	0.2248	0.3125
HAND2	0.0975	0.167	0	0	0.0049	0	0	0.2775	0.3406	0.015	0.2379	0.132	8.2435	0.0141	0	0	0.018	0	2.8482	1.0712	0	0	0.5332	2.9116	0.2267	0.5825	0	0.0058	0	0.0184	0	0	0	0.4699	0	0.0354	0.0338	1.3103	0	0	0.1762	0.095	0	0	0.0295	0	0.3148	0.1038	0.0629
ISL2	0	0.0219	0.0697	0.0083	0.0893	0.0222	0.0133	0.267	0.0164	0.0083	0.0144	0	0.7153	0.0701	0.0071	0.0138	0.01	0.0085	0.1157	0.7279	0.0107	0.0076	0.7356	0.3985	0.1532	0	0.0192	0.0382	0.052	0.0304	0	0.0555	0.0148	0.0988	0.0263	0.0073	0.0449	0.8029	0.3825	0	0.7642	0.03	0	0.0809	0.0195	0.0159	0.0591	0.2377	0.0232
TGM5	0.0812	0.0384	0.0367	0.0097	0.0808	0.013	0.078	0.1132	0.0336	0.2482	0.0168	0.0583	12.5572	1.6431	0.0293	0.0847	0.0467	0.0896	0.1109	0.0167	0.1446	0.0044	0.935	1.2669	0.0367	0.018	0.0263	0.2292	0.2043	0.0535	0.5199	0.0325	0.0953	0.09	0.4409	0.2367	0.2892	0.0608	0.0417	0.0762	0.5134	0.0176	0.1498	0.1944	0.0286	0.0186	0.075	0.024	0.0611
CRYGA	0.1612	0.1018	0	0.087	0.0567	0.1032	0.0465	0.1285	0.1429	0.2611	0.2505	0.66	0.2322	0	0.5483	0.2404	0	0.178	0.808	0	0.0749	0.0792	0.2458	0.0994	0.0243	0.1873	0.0224	0.0999	0.1036	0.1594	0.0681	0.0646	0.3098	0.3065	0.1528	0.2308	0	0.0483	0	0.1048	0	0.6287	0.0687	0.113	0.2047	0.1664	0.4127	0.0572	0.6875
LCK	0.03	0.4977	0.2989	0.0216	0.0369	0.0288	0.13	0.1018	0.0266	0.1675	0.2939	0.1424	1.2222	0.8411	0.0882	0.1254	1.1738	0.0829	0.2189	0.5429	0.1326	0.0639	0.1984	0.4072	0.0905	0.2094	0.0291	0.1552	0.0724	0.1237	0.1966	0.2285	0.125	0.1713	0.1252	0.2198	0.0876	0.0585	0.3528	0.039	0.5943	0.0878	0.2431	0.1263	0.0191	0.0207	0.205	0.0799	0.0678
TMEM154	0.1381	0.2338	0.2208	0.082	0.1463	0.0744	0.172	1.7212	0.056	0.142	0.0695	0.2059	0.431	0.7988	0.1125	0.1294	0.3313	0.079	0.4114	0.4537	0.216	0.0703	1.4171	0.6843	0.1863	0.2198	0.2674	0.192	0.0972	0.1589	0.1203	0.1545	0.1376	0.2751	0.1263	0.251	0.1172	0.1629	0.5149	0.1272	0.7992	0.2222	0.1532	0.0891	0.1132	0.0799	0.0711	0.126	0.1034
PSORS1C1	0.1214	0.2546	0.1596	0.0468	0.1006	0.0861	0.03	1.466	0.0677	0.1155	0.0458	0.1607	1.0745	0.7697	0.0268	0.0155	0.2959	0.0734	0.2885	0.2546	0.0202	0.0568	0.2851	1.7032	0.0967	0.0432	0.4858	0.4194	0.1282	0.2172	0.0769	0.1181	0.1861	0.0618	0.0362	0.3311	0.1222	0.0312	0.344	0.2705	1.1424	0.0056	0.1663	0.1064	0.1175	0.1521	0.0518	0.0308	0.0348
EFCAB12	0.1127	0.1199	0.0447	0.0208	0.2624	0.1133	0.0743	0.1334	0.0411	0.322	0.04	0.1165	0.7071	7.2398	0.0856	0.0845	0.1835	0.0568	0.2024	0.0259	0.0658	0.0232	0.0894	0.2274	0.0543	0.062	0.0214	0.4177	0.1779	0.176	0.1332	0.0877	0.1732	0.0949	0.1098	0.1188	0.0532	0.3588	0.062	0.0502	0.1002	0.1004	0.0631	0.1015	0.0572	0.2591	0.0494	0.1256	0.0549
ADGRG5	0.1158	0.194	0.0591	0.1314	0.0876	0.0314	0.1696	0.2698	0.2684	0.3333	0.0858	0.1113	0.1636	0.9767	0.0303	0.0425	0.0962	0.0393	0.6208	0.4458	0.3105	0.0292	0.5794	0.8159	0.3034	0.4376	0.4544	0.0405	0.0229	0.2289	0.0301	0.107	0.0342	0.2582	0.0473	0.2692	0.7228	0.2642	0.0583	0.0733	0.1589	0.1794	0.1594	0.206	0.1244	0.1348	0.0304	0.1485	0.2457
SHISAL2A	0.0747	0.2359	0.0338	0.1143	0.0919	0.1016	0.0323	0.4692	0.2716	0.1277	0.1567	0.2093	0.3364	0.6178	0.0809	0.0501	0.1613	0.0481	0.1447	0.127	0.1476	0.0367	0.4431	0.6907	0.1126	0.0868	0.1088	0.1467	0.066	0.2585	0.0473	0.0748	0.1855	0.1332	0.0991	0.1842	0.4267	0.0952	0.2662	0.0486	0.4909	0.1275	0.0637	0.1048	0.1818	0.0771	0.1753	0.0464	0.1781
RASEF	0.0189	0.0453	0.0114	0.0244	0.1246	0.0604	0.0762	0.2708	0.0294	0.1141	0.2696	0.0553	0.231	0.9931	0.077	0.018	0.0587	0.0528	0.165	0.0863	0.0561	0	1.3349	1.2742	0.1433	0.1378	0.0398	0.0343	0.1455	0.1815	0.0924	0.0302	0.087	0.0825	0.2031	0.0672	0.0403	1.3706	0.0291	0.0294	0.7418	0.2256	0.0965	0.0661	0.0256	0.0208	0.0032	0.0536	0.0038
KCNK5	0.0265	0.0042	0.016	0.0048	0.0326	0.0042	0	0.0528	0.0047	0.0238	0.0124	0.0286	0.0573	0.0716	0.0041	0.0909	0.8414	0.0098	0.2415	0.041	0	0.0521	1.28	0.3539	0.04	0.0132	0.0074	0.1096	0.017	0.0655	0.0112	0.0425	0.0594	0.063	0.211	0.0506	0.0322	0.0079	0.0561	0.0804	0.6235	0.0431	0.0282	0.0372	0.0056	0.0091	0.0113	0	0.0199
HOXC8	0	0.0131	18.2132	0	0.0073	0.0066	0.006	0.5127	0.0074	0	0.0129	0	0.3959	0.644	0.0192	0	0.0538	0	0.0095	0	0	0	0.1968	1.1335	0.0063	0.0138	0.0058	0.0257	0	0.0137	0.0088	0	0.0066	0.0099	0.0079	0	0.0101	0	0.024	0	1.8036	0	0	0.0073	0.0088	0	0	0.0883	0
FNDC7	0.0162	0.2407	1.3214	0.0117	0.0285	0.1506	0.1592	0.1164	0.023	0.0934	0.0353	0.2098	0.2746	13.2176	0.0201	0.0532	0.6237	0.0776	0.0444	0.0501	0.0075	0.0531	0.1815	0.8666	0.3277	0.0323	0.126	0.0335	0.0626	0.0695	0.1028	0.026	0.1247	0.0231	0.123	0.3407	0.0631	0.1362	0.8811	0.0843	0.1632	0.0527	0.0761	0.1024	0.0481	0.1451	0.0554	0.0921	0.114
GPR157	0.0851	0.3342	0.0428	0.034	0.1462	0.1846	0.1255	0.5426	0.0369	0.1259	0.0793	0.0693	1.2766	0.453	0.0614	0.0733	0.1715	0.0835	0.1637	0.1081	0.0923	0.031	0.7432	0.501	0.0655	0.0408	0.0498	0.0977	0.0668	0.0343	0.1318	0.0984	0.1362	0.1213	0.0609	0.0932	0.0643	0.1275	0.193	0.2211	0.3772	0.1137	0.0685	0.1458	0.124	0.1561	0.0605	0.0939	0.0569
HOXA3	0.0058	0.0074	0	0.0042	0.0041	0.0037	0	1.2533	0	0	0.0109	0	5.5646	0.0039	0	0	0.709	0	0	0.0036	0	0.0038	0.1973	0.8228	0.0105	0.0077	0.0097	0	0.0075	0	0.0098	0.0093	0.0037	0	0.0044	0	0	0.0384	0	0.0151	0.8235	0	0	0	0.0049	0.004	0.005	0.0041	0
NSUN7	0.0553	0.118	0.0128	0.0428	0.0448	0.0626	0.0368	0.7624	0.0332	0.1224	0.0898	0.1429	2.5375	2.0192	0.0342	0.0558	0.0734	0.0594	0.0813	0.1418	0.0751	0.0223	1.011	2.5037	0.0231	0.048	0.0212	0.144	0.0792	0.0644	0.0395	0.034	0.0653	0.1859	0.0451	0.0757	0.0537	0.0611	0.0917	0.0515	1.9467	0.1354	0.0435	0.0477	0.1151	0.0789	0.0326	0.0241	0.0768
GATA4	0.0056	0.0071	0.7931	0.0325	0	0.0903	0	0.0135	0.008	0	0.0245	0.0049	1.1786	0.6207	0	0	0.0244	0	0.0154	0.0035	0.0052	0	0.0497	1.9982	0.0034	0.0075	0.0031	0	0.0073	0.0112	0	0.009	0.0072	0.0054	0.0043	0.0036	0.0055	0.0068	0.0087	0	0.0329	0.0037	0.0048	0	0	0.0039	0.1396	0.3284	0.0057
MME	0.039	0.1656	0.0219	0.0991	0.0256	0.4123	0.3177	0.0269	0.4918	0.1682	0.1905	0.0201	0.0262	0.0158	0.567	1.7088	0.0179	0.0535	0.026	0.0642	0.1835	0.0136	0	0.0256	0.0345	0.1914	0.0951	0.0837	0.2638	0.0359	0.0176	0.0832	0.0383	0.0395	0.0492	0.0198	0.0126	0.0218	0.05	0.1148	0.0084	0.184	0.1749	0.0856	0.0879	0.1537	0.0155	0.1954	0.0886
P2RX1	0.0953	0.4612	0.0537	0.0137	0.0625	0.1261	0.0733	0.0861	0.0856	0.0915	0.0079	0.0383	1.0708	0.3644	0.11	0.2994	0.5762	0.4769	0.1505	0.0942	0.5493	0.0083	0.0172	0.0418	0.0766	0.0464	0.0141	0.0683	0.6371	0.0251	0.1073	0.1934	0.0366	0.0483	0.5972	0.4689	0.3149	0.0381	0.3915	0.0771	0.0495	0.0413	0.0866	0.4498	0.1667	0.0961	0.0325	0.0857	0.1785
ITK	0.0029	0.4239	0.0722	0.0105	0.0144	0.0206	0.0455	0.0978	0	0.0189	0.0218	0.0453	0.2671	0.2542	0.0144	0.0906	0.237	0.015	0.0479	0.1606	0.0136	0.0057	0.2374	0.1008	0.1039	0.0446	0.4129	0.0627	0.0938	0.0077	0.0123	0.014	0.0187	0.0194	0.0199	0.1486	0.0057	0.0542	0.1529	0.0177	0.1781	0.0152	0.0647	0.0553	0.0049	0.0803	0.005	0.0497	0.0176
ESX1	0	0	0	0	0	0	0.0194	0	0.0595	0.181	0.3335	0.0145	0.4106	0	0.3111	0.4101	0	0.3702	0.0764	0	0.8886	0	0	0.0138	0.0202	0.1559	0	1.4139	0.9055	0.0553	0.5383	0	0.1074	0	1.0424	0	0.163	0.0201	0	0.0145	0	1.6894	0.0429	0.1881	0.0142	0	0.0143	0.0119	0.0841
FRRS1	0.0814	0.0863	0.1578	0.159	0.0654	0.0316	0.0671	0.197	0.068	0.362	0.0397	0.1328	1.3547	0.7789	0.0539	0.0416	0.4419	0.0792	0.2861	0.5497	0.0838	0.0666	0.2975	0.5279	0.1034	0.056	0.0516	0.2139	0.099	0.1341	0.2038	0.3912	0.1154	0.4947	0.022	0.0888	0.5142	0.1464	0.8061	0.1385	0.4206	0.2041	0.0867	0.0835	0.1919	0.05	0.1538	0.033	0.0846
HOXC6	0.0073	0.0503	7.0539	0	0	0.0046	0	0.2659	0.0051	0.0052	0.0045	0.0125	0.8407	0.1566	0	0.0043	0.025	0	0.0066	0.1165	0.0067	0.0047	0.1965	0.7625	0.0306	0.0144	0.008	0	0.014	0.0143	0.0061	0.0116	0	0	0.0165	0	0	0	0.1005	0.0188	1.1524	0.0047	0.0062	0.0051	0.0123	0	0.0062	0.1647	0
USP41	0.1102	0.0398	0.114	0.1473	0.0775	0.0806	0	0.0251	0.603	0.3627	0.2446	0.095	0.034	0	0.4771	0.1409	0	0.1391	0.0717	0.1946	0.2196	0.3919	0.0213	0.0129	0.1044	0.1359	0.1747	0.0651	0.1923	0.249	0.1862	0.1514	0.1916	0.0449	0.2029	0.2004	0.1378	0.1416	0.0121	0.2728	0.0613	0.2764	0.4026	0.011	0.1733	0.0433	0.1881	0.0894	0.2528
PTGER3	0.4857	0.6722	0.0768	0.0075	0.0091	0.251	0.048	0.1781	0.2081	0.0785	0.2356	0.1992	0.0224	0.0088	0.0434	0.172	0.0224	0.0344	0.0828	0.2423	0.2873	0	0.0123	0.0043	0.44	0.3104	0.0029	0.0472	3.0167	0.2345	0.0878	0.0541	0.371	0.0494	0.0394	1.0576	0.0151	0.0545	0.048	0.5265	0	0.2583	0.0664	0.162	0.0857	1.4936	0.0089	0.2617	0.2059
SH2D2A	0.0602	0.4942	0.1937	0.0867	0.0282	0.0385	0.0405	0.248	0.1281	0.1661	0.2557	0.0865	0.9325	0.6163	0.0372	0.0239	0.3987	0.1034	0.3749	0.155	0.0467	0.046	0.1564	0.437	0.0363	0.0666	0.1002	0.4894	0.0387	0.086	0.0509	0.1286	0.1221	0.1336	0.1369	0.1469	0.0878	0.0962	0.3788	0.1739	0.5665	0.0978	0.248	0.0703	0.0765	0.0483	0.0514	0.0641	0.1309
C1orf87	0.0851	0.2613	0.6463	0.0041	0.012	0.0726	0.0229	0.1944	0.1849	0.2244	0.2889	0.0586	1.4128	0.857	0.014	0	0.3379	0.0042	0.0827	0.3714	0.0105	0.0037	0.0538	0.0373	0.0991	0.0565	0.0283	0.1921	0.0036	0.0187	0.0239	0.0091	0.0182	0.0269	0.0215	0.0397	0.0551	0.1631	0.2751	0.054	0.0589	0.0221	0.0338	0.1192	0.024	0.0234	0.029	0.0322	0
ADAMTS18	0.19	0.2039	0.0298	0.0574	0.0187	0.0268	0.0789	0.4605	0	0.0055	0.0354	0.0131	0.0575	0.0179	0.0188	0.6006	0.0722	0.014	0.0312	0.1174	0.0071	0.005	0.0386	2.1354	0.0229	0.0555	0.0042	0.0848	1.126	0.3956	0	0.8887	0	0.0253	0.0086	0.3602	0.0591	0.2938	0	0.0428	1.95	0	0.0227	0.1678	0.0611	0.0653	0	0.027	0.0343
ALDH3A1	0.0517	0.102	0.0312	0.0047	0.0454	0.1076	0.0597	0.2165	0	0.1024	0.0201	0.039	0.4889	4.2581	0.068	0.0578	0.1061	0.0809	0.1708	0.012	0.0301	0.0085	0.1402	0.2337	0.0507	0.0429	0.061	0.0695	0.0374	0.0085	0.1256	0.0207	0.0704	0.043	0.0588	0.1769	0.0691	0.093	0.4033	0.112	0.13	0.0336	0.0606	0.1359	0.0164	0.1468	0.0552	0.0505	0
SIT1	0.0378	0.4055	0.3305	0.0408	0.0266	0	0.0436	0.0452	0.0134	0.0952	0.0822	0.114	1.0477	1.0837	0.0117	0.0451	1.2238	0.0834	0.3099	0.4787	0.0878	0.0247	0.2049	0.5588	0.0114	0.0125	0.0419	0.1405	0.0243	0.0124	0.0638	0.0908	0.0242	0.1257	0.0716	0.1202	0.0184	0.1019	0.1455	0.0327	0.478	0.0123	0.1288	0.053	0.016	0.013	0.0322	0.0134	0.0379
GPR1	0.0088	0.0782	0.0213	0.0191	0	0.0566	0.0408	0.1199	0	0.0191	0.066	0	1.1851	5.7312	0.0055	0.0158	0.5348	0.0065	0.0564	0	0	0.0116	0.1199	0.4361	0.032	0.0117	0.0049	0	0.0284	0.1108	0.0224	0	0.0057	0.0084	0.0201	0	0	0.0265	0.0204	0.0307	0.2698	0.0115	0.0151	0.0124	0	0.0243	0	0.0251	0.0089
HOXA1	0.0296	0	0.1368	0.0071	0.0346	0	0.0853	1.0847	0.0559	0.0497	0.0306	0.0595	2.2651	0.3127	0.0061	0.0059	0.1788	0.1016	0.4222	0.262	0.1558	0.0065	0.4343	0.8991	0.0059	0.0786	0.0219	0.0489	0.0063	0.039	0.075	0.0158	0.0126	0	0	0.069	0.0383	0.0709	0.1443	0.0171	0.3774	0.0256	0.042	0.1175	0.0584	0.0068	0.0084	0.007	0.0099
ADIG	0.3398	0.4596	1.054	0	0.4094	0.0155	0.112	0.0967	0	0.1223	0.0603	0.0209	0.3321	1.4413	0	0.0145	0.3563	0.0893	0.5749	0.03	0.1579	0	0.1151	0.6182	0.0293	0.0322	0.0269	0.0201	0.1248	0.048	0.164	0.1166	0.0777	0	0.2392	0.1699	0.2359	0.0291	0.4299	0.3154	0.1417	0.0473	0.0827	0.2211	0.0411	0.0501	0.2485	0.1895	0.0244
PCDHA5	0.2748	0.2891	0.0276	0.1141	0.0371	0.2864	0.1179	0.0927	0.8568	0.0152	0.1094	0.1245	0.0584	0.0475	0.1394	0.1387	0.0122	0.0441	0.1797	0.0871	0.1834	3.4441	0.0167	0.0232	0.138	0.0491	0.041	0.0699	0.1993	0.0696	0.119	0.079	0.0812	0.067	0.4299	0.0291	0.3937	0.0401	0.0326	2.304	0.0137	0.0893	0.066	0.116	0.0447	0.4725	0.0751	0.1575	0.053
GATA3	0.0738	0.0932	0.1959	0.0372	0.0104	0.0331	0.0383	0.0883	0.0262	0.0266	0.055	0.0827	2.1746	0.1196	0.0456	0.044	0.2742	0.0272	0.0404	0.3239	0.0275	0.1257	0.1151	0.7097	0.0623	0.0098	0.0778	0.1403	0.0095	0.7589	0.0374	0.0355	0.052	0.0702	0.0056	0.0611	0.1363	0.0044	0.1137	0.0192	0.206	0.0432	0.0252	0.0414	0	0.0051	0.0252	0.0472	0.0296
GATA5	0.0383	0.0242	0.0173	0	0.0134	0.0061	0.0552	0	0.0339	0.0895	0.4103	0	0	0	0.3136	0.1598	0	0.9084	0	0.0591	0.3025	0.0063	0	0	0.4211	0.1144	0.0584	0.1661	0.2276	0.2522	0.4688	0.4752	0.049	0.0728	0.2176	0.0061	0.1953	0.0115	0.7591	0.0083	0	0.0311	0.3017	1.1201	0.2025	0.0066	0.8328	0.3124	0.2112
CIBAR2	0	0.0508	0.1376	0	0	0	0	0.0428	0	0	0.0083	0	0.2997	28.0776	0.0166	0.008	0.1159	0	0.0122	0.0083	0	0	0.0091	0.1875	0	0	0.0074	0	0.0173	0	0	0.0215	0.0086	0	0.0102	0	0	0.0322	0.0207	0.0233	0.0087	0	0	0	0	0.0092	0	0.019	0
C11orf21	0.0369	0.2486	0.0483	0.0443	0.013	0.0394	0.0817	0.1177	0.0175	0.062	0.0191	0.053	0.7313	0.4444	0.0342	0.1138	0.1435	0.0543	0.3925	0.4107	0.0458	0.0322	0.3336	0.1011	0.0631	0.094	0.0341	0.0712	0.1266	0.1176	0.0676	0.0789	0.0197	0.0644	0.0606	0.3211	0.0897	0.0553	0.1564	0.08	0.2396	0.048	0.0944	0.1294	0.0729	0.0423	0.0368	0.0218	0.0309
LORICRIN	0.0403	0.0508	0	0	0.0425	0.0258	0.1046	0.0642	0.0143	0.058	0.2503	0.0521	0.0145	0.0272	1.0833	0.0721	0	0.0741	0.0183	0.0124	0.1123	0.0396	0.0136	0.182	0.0486	0.0134	0.2792	0	0.1942	0.0929	0.1531	0.0323	0.0258	0	0.0305	0	0.0196	0.0121	0.1086	0.2442	0	0.0524	0.755	0.0988	0	0.2632	0.6357	0.0286	0.1616
SPAG17	0.0026	0.0193	0.0046	0.0073	0.0538	0.0033	0.0221	0.0305	0.0018	0.0037	0.0032	0.0044	0.1415	12.9613	0.0063	0.003	0.0066	0.0019	0.0116	0.0205	0.0379	0	0.0311	0.0566	0.0215	0.0034	0	0.0127	0.0148	0.0219	0.1228	0	0.0033	0.0049	0.0058	0.0065	0	0.2095	0.0511	0.0133	0.0166	0.0166	0.0152	0.0411	0	0.0105	0	0.0163	0.0077
PTPN22	0.0112	0.1865	0.1715	0.008	0.0157	0.0285	0.0483	0.0222	0.0277	0.2327	0.0485	0.0529	0.534	0.602	0.0379	0.01	0.5826	0.0246	0.2489	0.4754	0.0363	0.0329	0.17	0.3619	0.0101	0.0333	0.0557	0.023	0.0215	0.0661	0.0141	0.0357	0.0286	0.1272	0.0127	0.0461	0.0217	0.0802	0.4552	0.0435	0.2351	0.0507	0.2185	0.0313	0.0613	0.0614	0.0143	0.0317	0.0168
VSTM1	0.0178	0.1239	0.0215	0	0	0.1028	0.0412	0.1423	0.0127	0	0	0	0.3341	5.4911	0.0662	0.0319	0.1849	0.0263	0.0325	0.0221	0.0166	0	0.4837	0.3519	0.0108	0.0118	0.0594	0.0147	0.0459	0.0941	0	0.0286	0.0114	0	0.0271	0.0908	0	0.0535	0.0137	0.3246	0.5789	0.058	0.1521	0.0375	0.0151	0.2455	0	0.076	0
GLRA1	0.0205	0.0583	0	0.0074	0.0144	0.381	0.5093	0.0082	0.0146	0.0148	0.338	0	0.0148	0.0069	1.5483	0.2571	0.0089	0.151	0.0094	0	0.1049	0	0	0.0084	0.0619	0.1158	0.1764	0.0254	0.0792	0.0068	0.052	0.0164	0.0197	0.0098	0.0078	0.0326	0.2095	0	0	0.1334	0	0.2801	1.0494	0.0647	0.0174	0.0777	0.0963	0.1821	0.1853
CCSER1	0.0048	0.2478	0.0621	0.0775	0.0034	0.3371	0.134	0.0668	0.0221	0.0448	0.0372	0.0268	0.0017	0.231	0.2738	0.2984	0.0165	0.1215	0.0218	0.0133	0.1691	0.4561	0.0081	0.0079	0.1111	0.0334	0.3279	0.0237	0.1477	0.0363	0.0748	0.0959	0.0307	0.0205	0.0708	0.0609	0.0302	0.1004	0.0479	0.2364	0.0016	0.112	0.1836	0.1141	0.0263	0.3787	0.1838	0.2412	0.0288
GALNT5	0	0.0432	0.3536	0.0033	0	0.0175	0.0079	0.0364	0.0049	0.0066	0.0043	0.002	0.7541	0.9344	0.0042	0.0054	1.2687	0.0084	0.0062	0.0028	0.0021	0.0523	0.0634	2.3521	0.0083	0.0091	0	0.0019	0.0191	0.003	0.0058	0.0219	0.0044	0.0065	0.0346	0.0131	0.0067	0.0232	1.8553	0.0178	0.148	0.0074	0.0097	0.0128	0	0.0141	0.0097	0.0113	0.0023
SOGA3	0.0116	0.0842	0.0594	0.1418	0.0448	0.0853	0.1472	0.0185	0.0822	0.0375	0.0756	0.0849	0.0209	0.0391	0.1505	0.1521	0.025	0.1194	0.0739	0.1469	0.2371	0.1329	0.1179	0.0286	0.1013	0.1694	0.3183	0.0287	0.041	0.1299	0.1371	0.0371	0.104	0.0276	0.123	0.0701	0.0338	0.1251	0.0223	0.1758	0.0226	0.1884	0.3211	0.0244	0.0442	0.0558	0.0495	0.2222	0.1512
PAX3	0.0032	0.006	0.1447	0.0023	0	0.0101	0.0018	0.2768	0	0	0	0.0027	1.0117	0	0.0039	0.0019	0.0191	0.0046	0	0.002	0.0059	0	0.2802	1.8285	0.0019	0	0	0	0.0061	0	0	0	0	0	0.0024	0	0	0.0359	0	0.0137	0.6513	0.0041	0	0.0022	0	0	0	0.0045	0
MINDY4	0.0444	0.1122	0	0.0025	0.0817	0.035	0.0276	0.2016	0.0218	0.3517	0.2336	0.0972	0.5095	0.3736	0.0275	0.0347	0.0649	0.0277	0.1121	0.0866	0.0763	0.0179	0.2409	0.1572	0.0598	0.0454	0.0341	0.0593	0.0439	0.1103	0.1241	0.0547	0.2255	0.1592	0.0984	0.0413	0.1262	0.0737	0.0526	0.0474	0.3149	0.08	0.0349	0.0719	0.0868	0.0682	0.2449	0.0243	0.0857
FBXO39	0.0171	0.2813	0.0465	0.0185	0.012	0.0439	0.0297	0.2254	0.0243	0.1542	0.016	0.0295	0.0123	0.3065	0.0265	0.0204	0.1332	0.0189	0.0234	0.0212	0.008	0.0112	1.3239	1.0982	0.0052	0.0284	0.3469	0.2125	0.011	0.0282	0.0434	0.0275	0	0.0081	0.0065	0.0055	0.0083	0.0308	0.363	0.0742	0.6504	0.0223	0.1095	0.018	0	0.0707	0.0073	0.0669	0.043
SH2D1A	0.0249	0.1365	0.0602	0.018	0.0351	0.0852	0.0096	0.2519	0	0.0359	0.0155	0.043	0.2396	0.2301	0.0103	0.0446	0.2801	0.0428	0.0379	0.2312	0.0464	0.0109	0.248	0.1093	0.0451	0.0055	0.0138	0.1168	0.0855	0.0603	0.0421	0.1598	0.0746	0.0237	0.1135	0.1005	0.0485	0.0449	0.0705	0.0144	0.1726	0.027	0.0992	0.0291	0.007	0.0114	0.0355	0.0295	0.0334
ADAM29	0.0716	0.0452	0.0102	1.0844	0.0266	0.0485	0.204	0.0168	0.194	0.1121	0.2851	0.0762	0.003	0	0.3175	0.0979	0	0.0929	0.0268	0.0598	0.133	0.0524	0	0.0104	0.0507	0.109	0.2241	0.0452	0.0379	0.1747	0.0462	0.0607	0.1725	0.036	0.0893	0.1125	0.0041	0.0151	0	0.0766	0	0.3775	0.1578	0.0324	0.0392	0.0434	0.1329	0.1703	0.1774
KLHDC7A	0	0.0123	0.0029	0	0.0342	0.0031	0	0.3108	0	0.007	0.003	0	0.0421	2.0947	0.006	0.0116	0.0673	0.0072	0.0089	0.003	0	0	0	0.1842	0	0.0129	0	0	0	0	0	0.0078	0.0031	0.0046	0	0.0062	0	0.0029	0.0075	0.0211	0.0316	0.0063	0.0125	0.0478	0	0.0369	0	0.0622	0.0147
ANKRD18B	0.0428	0.1702	0.0465	0.0031	0.003	0.1699	0.0766	0.0853	0	0.2896	0.0133	0	0.0031	0.052	0.09	0.0715	0.0333	0.0441	0.0429	0.0053	0.0597	0.0112	0	0.0106	0.0877	0.0398	0.0142	0.0106	0.1266	0.0367	0.1627	0.1714	0.5922	0	0.0162	0.0136	0.0707	0.0154	0.0099	0.534	0.0028	0.3172	0.0474	0.282	0.0109	0.1973	0.0292	0.4192	0.0215
SPPL2C	0.2064	0.2243	0.0277	0.1485	0.0242	0.0734	0.0529	0.0366	0.065	0.0083	0.1353	0.1186	0.1321	0	0.0851	0.0684	0	0.0844	0.0522	0.1204	0.0959	0.1351	0.0078	0.0094	0.0415	0.0913	0.0254	0.0663	0.1253	0.136	0.0387	0.0367	0.1762	0.0654	0.0434	0.0292	0.0446	0	0	0.1688	0	0.0447	0.0586	0.0723	0.1164	0.4889	0.0587	0.0976	0.092
HMGA2	0	0.0021	0.002	0.0192	0.0047	0.0032	0.001	0.0013	0.0024	0.0048	0.001	0	0.0048	0.0045	0	0.005	0.0158	0.0012	0	0.0031	0	0.0011	0.0552	0.0123	0.002	0.0011	0.382	0	0.0021	0.0022	0	0	0	0	0.0139	0.0042	0.0016	0.2353	0.0141	0	0.0054	0.0011	0.0014	0.0023	0	0.0023	0	0.0035	0
TCF23	0.0147	0.3645	0.0413	0.0035	0.0138	0.0031	0.0565	0.1912	0	0	0.0274	0.0127	0.1621	0.5746	0.0333	0.0029	0	0.018	0.0134	0.0091	0	0.0032	1.5256	0.8524	0.0472	0.0162	0.0163	0.004	0.1416	0.0129	0	0.0078	0.0031	0.0047	0.0148	0.0436	0.0856	0	0.3015	0.0127	3.6259	0.0095	0.0125	0.0172	0	0.037	0.0251	0.0208	0.0147
GPR141	0	0.1095	0.085	0	0.0152	0.0416	0.0313	0	0.0308	0.0234	0.0202	0.0374	0.4139	0.4318	0	0.0259	0.6088	0.0319	0.0099	0.2211	0.0806	0	0.2058	0.1336	0.0392	0.036	0.0301	0.009	0.0418	0.0143	0.0824	0.0521	0.0069	0.0412	0.0411	0.069	0.0211	0.0585	0.2673	0.047	0.0352	0.0493	0.0832	0.0304	0.0184	0.0075	0.0093	0.0231	0
IFI30	0.0856	0.1755	0.0839	0.0154	0	0.0068	0.0309	0.0256	0.0076	0.3156	0.1196	0.0184	0.9937	0.4764	0.0397	0.0064	0.0924	0.0157	0.1169	0.2049	0.0398	0.028	0.0435	0.0264	0.0129	0.0284	0.0059	0.1857	0.0069	0.0493	0	0.0171	0.1028	0.1525	0.0486	0.034	0.0416	0.0128	0.1071	0	0.0486	0.1529	0.0365	0.0075	0.0272	0.0294	0	0.0076	0.0215
H2BC9	0.0243	0.023	0.0147	0.0088	0	0.0234	0.014	0.0291	0.0173	0.1752	0.0227	0.0629	0.7801	0.0903	0.0075	0.029	0.0736	0.0179	0.0333	0.2783	0	0.008	0.3052	0.21	0.0147	0	0	0	0.0078	0.016	0	0	0.0234	0	0	0	0.0118	0.0292	0.0281	0.0422	0.5764	0.0554	0.0415	0	0.1854	0.0084	0	0.0086	0
TPRG1	0.021	0.0514	0.0254	0.0095	0.0573	0.0219	0.0319	0.0566	0.0186	0.0605	0.0653	0.0204	0.1969	0.9153	0.0325	0.0141	0.1907	0.0329	0.1054	0.1121	0.0244	0.0138	0.2316	0.0929	0.019	0.0192	0.0525	0.0608	0.027	0.0346	0.0577	0.0126	0.0219	0.0325	0.0598	0.0585	0.0485	0.0835	0.1296	0.0706	0.3649	0.0359	0.0246	0.0313	0.0222	0.009	0.0157	0.0336	0.0369
ANKK1	0.0385	0.085	0.0058	0	0.0068	0.1477	0.0277	0.3832	0.0068	0.0069	0.0239	0.0249	0.3531	0.5384	0.0238	0.0229	0.0498	0.0141	0.0263	0.0238	0.0447	0	0.1173	0.2054	0.0232	0	0	0.0795	0.1112	0.057	0.0081	0.077	0.0123	0.0274	0.0364	0.0183	0.0093	0.023	0.0148	0.0749	0.2869	0.0125	0.0164	0.0606	0.0081	0.0529	0.0164	0.0136	0.0289
SPINK5	0.0224	0.0495	0	0.0686	0	0.0287	0.0323	0.0045	0.0278	0.0202	0.0244	0.0193	0	0.0038	0.4643	0.1571	0.0194	0.1856	0.0102	0.0554	0.0469	0.0073	0.0076	0.0046	0.0473	0.0074	0.0218	0.0093	0.0792	0.1292	0.1325	0.0808	0.0108	0.0053	0.051	0.0178	0.0708	0.0134	0.0129	0.0194	0.0073	0.0401	0.0812	0.0157	0.019	0.0039	0.0622	0.0358	0.0394
PRR33	0.0066	0.0497	0.0515	0.0095	0.0046	0.0084	0.0417	0.0314	0.0093	0.0095	0.0286	0.0113	0.8134	0.2216	0.0162	0.0509	0.1872	0.0435	0.0718	0.0893	0.0122	0.0086	0.1914	0.0917	0.0238	0.0087	0.0036	0.0217	0.0042	0.026	0.0333	0.0631	0.0126	0.0812	0.0448	0.1337	0.1213	0.059	0.2327	0.0228	0.0724	0.0128	0.0168	0.0184	0	0.0226	0.0112	0.0093	0.0198
SLC9C2	0.0245	0.034	0.0059	0.007	0.0413	0.0313	0.0198	0.0234	0.0104	0.0387	0.0061	0.0548	0.0458	0.753	0.0182	0.0263	0.1183	0.0216	0.1382	0.0121	0.0045	0.0064	0.0895	0.0402	0.0266	0.0195	0.0054	0.1011	0.0283	0.058	0.0413	0.0157	0.0188	0.0233	0.0408	0.0654	0.019	0.1848	0.0151	0.0212	0.0222	0.0064	0.0209	0.0617	0.0207	0.0471	0.0084	0.0035	0.0246
AFP	0	0.0346	0	0	0	0.0451	0.0045	0	0	0	0	0	0.1861	1.6914	0.0097	0.0187	0.0406	0.0173	0.0214	0.0048	0.0291	0.0051	0.0584	0	0.0189	0	0.0043	0	0.0554	0.0155	0	0.0125	0.005	0	0	0.005	0.0152	0.0282	0	0.0611	0.0102	0.0051	0.0067	0.022	0	0.1455	0	0.0111	0
[truncated: 463 more columns]
